# Supplementary material for: SifR is an Rrf2-family quinone sensor associated with catechol iron uptake in Streptococcus pneumoniae D39
Source: J Biol Chem. 2022 May 18;298(7):102046. doi: 10.1016/j.jbc.2022.102046 (PMC9218516; doi:10.1016/j.jbc.2022.102046)
Supplement: Supplemental Table S1 [file mmc1.xlsx]

## Sheet: rrf2_dpg_as43_Table S1
Sequence Count Cluster Number	Node Count Cluster Number	Singleton Number	Cluster Sequence Count	Cluster Node Count	Neighborhood Connectivity	shared name	Number of IDs in Rep Node	List of IDs in Rep Node	Gene Name	NCBI IDs	Cluster ID Sequence Length	Sequence Length	UniProt Annotation Status	Swissprot Description	PFAM	InterPro (Family)	InterPro (Homologous Superfamily)	InterPro (Other)	KEGG ID	PDB	UniRef90 Cluster Size	UniRef90 Cluster IDs	name	Taxonomy ID	Superkingdom	Kingdom	Phylum	Class	Order	Family	Genus	Species	Organism	GO Term	STRING ID	HMP Body Site	HMP Oxygen	Description	Sequence Status
1	1		17148	4008	922.46	A0A2G6CK51	1	A0A2G6CK51	CR966_00010	EMBL-CDS:PID37883.1	199	199	TrEMBL	NA	PF02082	IPR000944	IPR036388|IPR036390	IPR030489	None	None	1	A0A2G6CK51	A0A2G6CK51	1891229	Bacteria	NA	Proteobacteria	Gammaproteobacteria	Pseudomonadales	unclassified Pseudomonada	NA	Pseudomonadales bacterium	Pseudomonadales bacterium.	None	None	None	None	Rrf2 family transcriptional regulator	complete
1	1		17148	4008	142.58	A0A318T452	1	A0A318T452	DFP88_10778	EMBL-CDS:PYE81288.1	195	195	TrEMBL	NA	PF02082	IPR000944	IPR036388|IPR036390	IPR030489	None	None	1	A0A318T452	A0A318T452	1795041	Bacteria	NA	Proteobacteria	Alphaproteobacteria	Rhodobacterales	Rhodobacteraceae	Pseudoroseicyclus	Pseudoroseicyclus aestuarii	Pseudoroseicyclus aestuarii.	None	None	None	None	BadM/Rrf2 family transcriptional regulator	complete
1	1		17148	4008	430.72	H6SJN7	1	H6SJN7	ROR02_12950|RSPPHO_01576	GI:378403086|EMBL-CDS:CCG08202.1	195	158|195	TrEMBL	NA	PF02082	IPR000944	IPR036388|IPR036390	IPR030489	rpm:RSPPHO_01576	None	2	H6SJN7|A0A512H6U5	H6SJN7	1150469|478448	Bacteria	NA	Proteobacteria	Alphaproteobacteria	Rhodospirillales	Rhodospirillaceae	Pararhodospirillum	Pararhodospirillum oryzae|Pararhodospirillum photometricum DSM 122	Pararhodospirillum oryzae.|Pararhodospirillum photometricum DSM 122.	None	1150469.RSPPHO_01576	None	None	Rrf2 family transcriptional regulator|Transcriptional regulator| BadM/Rrf2 family	complete
1	1		17148	4008	842.36	A0A1W1Y8J2	1	A0A1W1Y8J2	SAMN06296008_10295	EMBL-CDS:SMC32482.1	193	193	TrEMBL	NA	PF02082	IPR000944	IPR036388|IPR036390	None	None	None	1	A0A1W1Y8J2	A0A1W1Y8J2	1938817	Bacteria	NA	Proteobacteria	Betaproteobacteria	Burkholderiales	Burkholderiaceae	Polynucleobacter	Polynucleobacter sp. VK13	Polynucleobacter sp. VK13.	None	None	None	None	Transcriptional regulator| BadM/Rrf2 family	complete
1	1		17148	4008	308.08	A0A016XGP3	1	A0A016XGP3	AZ34_04470|DW355_06320|HGR_02987	GI:737635165|GI:597957200|EMBL-CDS:EYC50388.1|REFSEQ:WP_035605204.1	191	190|191	TrEMBL	NA	PF02082	IPR000944	IPR036388|IPR036390	None	None	None	3	A0A016XGP3|A0A4P6UHC8|F3KQ83	A0A016XGP3	1458275|80880|887062	Bacteria	NA	Proteobacteria	Betaproteobacteria	Burkholderiales	Comamonadaceae	Hylemonella	Hylemonella gracilis|Hylemonella gracilis ATCC 19624|Hylemonella gracilis str. Niagara R	Hylemonella gracilis ATCC 19624.|Hylemonella gracilis str. Niagara R.|Hylemonella gracilis.	0003677 DNA binding	1458275.AZ34_04470|887062.HGR_02987	None	None	BadM/Rrf2 family transcriptional regulator|DNA-binding protein|Rrf2 family transcriptional regulator	complete
1	1		17148	4008	11.72	A0A0D6JAX9	1	A0A0D6JAX9	YBN1229_v1_0306	GI:781852235|GI:775445445|EMBL-CDS:CPR15321.1	190	190	TrEMBL	NA	PF02082	IPR000944	IPR036388|IPR036390	IPR030489	fil:BN1229_v1_0301,fiy:BN1229_v1_0306	None	1	A0A0D6JAX9	A0A0D6JAX9	1608628	Bacteria	NA	Proteobacteria	Alphaproteobacteria	Hyphomicrobiales	Hyphomicrobiaceae	Filomicrobium	Candidatus Filomicrobium marinum	Candidatus Filomicrobium marinum.	0003677 DNA binding	None	None	None	DNA-binding transcriptional repressor (Modular protein)	complete
1	1		17148	4008	834.15	A0A2M8VZ60	2	A0A2M8VZ60|A0A2Z4JLH3	B0G85_0538|DPM18_02805	EMBL-CDS:PJI83146.1|GI:1408611068|GI:1408612667|GI:1408614391|GI:1408616874|EMBL-CDS:AWW45831.1|EMBL-CDS:AWW50037.1	190	190	TrEMBL	NA	PF02082	IPR000944	IPR036388|IPR036390	None	poh:DPM16_02735	None	1	A0A2M8VZ60|A0A2Z4JLH3	A0A2M8VZ60	1938816|2527775	Bacteria	NA	Proteobacteria	Betaproteobacteria	Burkholderiales	Burkholderiaceae	Polynucleobacter	Polynucleobacter sp. UB-Domo-W1|Polynucleobacter paneuropaeus	Polynucleobacter sp. UB-Domo-W1.|Polynucleobacter paneuropaeus.	None	None	None	None	BadM/Rrf2 family transcriptional regulator|Fe-S cluster assembly transcriptional regulator IscR	complete
1	1		17148	4008	198.13	A0A545TAS3	1	A0A545TAS3	FKG95_23850	EMBL-CDS:TQV74323.1	190	190	TrEMBL	NA	PF02082	IPR000944	IPR036388|IPR036390	None	None	None	1	A0A545TAS3	A0A545TAS3	2591009	Bacteria	NA	Proteobacteria	Alphaproteobacteria	Rhodospirillales	Rhodospirillaceae	Denitrobaculum	Denitrobaculum tricleocarpae	Denitrobaculum tricleocarpae.	None	None	None	None	Rrf2 family transcriptional regulator	complete
1	1		17148	4008	190.77	A0A7C7DBS1	1	A0A7C7DBS1	GX515_11200	EMBL-CDS:HHY33559.1	190	190	TrEMBL	NA	PF02082	IPR000944	IPR036388|IPR036390	IPR030489	None	None	1	A0A7C7DBS1	A0A7C7DBS1	1879010	Bacteria	Terrabacteria group	Firmicutes	unclassified Firmicutes s	NA	NA	NA	Firmicutes bacterium	Firmicutes bacterium.	None	None	None	None	Rrf2 family transcriptional regulator	complete
1	1		17148	4008	818.62	A0A1G3CSQ4	8	A0A1G3CSQ4|A0A1R0HFL1|A0A210RZD3|A0A240DZ88|A0A259FCG6|A0A6M9PU67|A4SYZ4|M1RTK6	A2X74_00740|B7X71_07525|B7X71_15090|B7Y05_15420|B7Y67_12565|CBI30_04420|DN92_07655|BOQ04_00885|B6A14_03925|CBI31_00815|SAMN06295945_0576|B7X83_06375|B7Y22_03985|B7Y55_14225|DCO16_07980|A4F89_08555|A8O14_02345|A9236_07620|AOC28_06115|DCO17_07760|Pnec_0468|Pnuc_1494|CL55_00014610|D521_1352	GI:1088366445|EMBL-CDS:OHC10404.1|GI:1132511458|GI:1133545029|EMBL-CDS:OLY97276.1|REFSEQ:WP_076022893.1|GI:1206233000|EMBL-CDS:OWF66351.1|EMBL-CDS:SNX28252.1|GI:1232818784|EMBL-CDS:OZA36263.1|EMBL-CDS:QKM62998.1|GI:500233742|GI:145048081|EMBL-CDS:ABP34708.1|REFSEQ:WP_011903331.1|GI:505234422|GI:455440982|EMBL-CDS:AGG33920.1|REFSEQ:WP_015421524.1	189	187|189|182	TrEMBL	NA	PF02082	IPR000944	IPR036388|IPR036390	None	pne:Pnec_0468|pnu:Pnuc_1494|bprc:D521_1352|pdq:CL55_00014610	None	7|1|2|3	A0A1G3CSQ4|A0A254PZD7|A0A258M7E2|A0A259DBH9|A0A259IE01|A0A259IMT8|A0A6M9PK80|A0A1R0HFL1|A0A210RZD3|A0A254Q5P4|A0A240DZ88|A0A259FCG6|A0A258PZN5|A0A258X9L3|A0A6M9PU67|A4SYZ4|A0A191UDA6|A0A1J0DDH3|A0A1L9GNE2|A0A1S2T2U8|A0A6M9PRP7|B1XTQ8|M1RTK6|A0A0E3V130	A0A1G3CSQ4	1743164|1801989|1970423|1970425|1970428|576611|1743169|1743163|1743166|1938814|1970421|1970422|1970426|1743162|1743167|1743168|1743174|1819727|312153|452638|1835254|543913	Bacteria	NA	Proteobacteria	Betaproteobacteria	Burkholderiales|unclassified Betaproteobacteri	Burkholderiaceae|NA	Polynucleobacter|NA	Polynucleobacter aenigmaticus|Polynucleobacter asymbioticus|Polynucleobacter sp. 24-46-87|Polynucleobacter sp. 35-46-11|Polynucleobacter sp. 39-46-10|Polynucleobacter sp. GWA2_45_21|Polynucleobacter sphagniphilus|Polynucleobacter campilacus|Polynucleobacter hirudinilacicola|Polynucleobacter meluiroseus|Polynucleobacter sp. 16-46-70|Polynucleobacter sp. 17-46-58|Polynucleobacter sp. 35-46-207|Poly…	Polynucleobacter aenigmaticus.|Polynucleobacter asymbioticus.|Polynucleobacter sp. 24-46-87.|Polynucleobacter sp. 35-46-11.|Polynucleobacter sp. 39-46-10.|Polynucleobacter sp. GWA2_45_21.|Polynucleobacter sphagniphilus.|Polynucleobacter campilacus.|Polynucleobacter hirudinilacicola.|Polynucleobacter meluiroseus.|Polynucleobacter sp. 16-46-70.|Polynucleobacter sp. 17-46-58.|Polynucleobacter sp. 35…	None	312153.Pnuc_1494|452638.Pnec_0468|543913.D521_1352	None	None	Fe-S cluster assembly transcriptional regulator IscR|Transcriptional regulator| BadM/Rrf2 family|BadM/Rrf2 family transcriptional regulator|Rrf2 family protein	complete|fragment
1	1		17148	4008	838.4	A0A229FSF1	1	A0A229FSF1	AOC33_08205	GI:1219693277|EMBL-CDS:OXL14488.1	189	189	TrEMBL	NA	PF02082	IPR000944	IPR036388|IPR036390	None	None	None	1	A0A229FSF1	A0A229FSF1	351345	Bacteria	NA	Proteobacteria	Betaproteobacteria	Burkholderiales	Burkholderiaceae	Polynucleobacter	Polynucleobacter cosmopolitanus	Polynucleobacter cosmopolitanus.	None	None	None	None	Fe-S cluster assembly transcriptional regulator IscR	complete
1	1		17148	4008	837.11	A0A0M4LCZ6	1	A0A0M4LCZ6	B551_0204670|CR3_0941|F1599_01040|F7Q96_20940|FX016_18905|IC580_04940|L602_003900000100	GI:927305811|GI:927580217|EMBL-CDS:ALD90186.1|REFSEQ:WP_053821501.1	188	157|184|188|189	TrEMBL	NA	PF02082	IPR000944|IPR010242	IPR036388|IPR036390	None	cgd:CR3_0941	None	7	A0A0M4LCZ6|A0A562BAB4|A0A5A8EUY3|A0A5M8BF27|A0A6N1BPS3|A0A7T4Y9S2|V2JA33	A0A0M4LCZ6	1217418|1267562|2608999|2771360|82541|936133	Bacteria	NA	Proteobacteria	Betaproteobacteria	Burkholderiales	Burkholderiaceae	Cupriavidus	Cupriavidus cauae|Cupriavidus gilardii|Cupriavidus gilardii CR3|Cupriavidus gilardii J11|Cupriavidus sp. HPC(L)|Cupriavidus sp. ISTL7	Cupriavidus gilardii CR3.|Cupriavidus gilardii J11.|Cupriavidus gilardii.|Cupriavidus sp. HPC|Cupriavidus sp. ISTL7.|Cupriavidus sp. MKL-01.	0003700 DNA-binding transcription factor activity|0003690 double-stranded DNA binding	None	None	None	BadM/Rrf2 family transcriptional regulator|Fe-S cluster assembly transcriptional regulator IscR|Rrf2 family transcriptional regulator	complete|fragment
1	1		17148	4008	15	A0A2E5IZL0	1	A0A2E5IZL0	CL790_07415	EMBL-CDS:HCU73133.1|EMBL-CDS:MBH41036.1	188	188	TrEMBL	NA	PF02082	IPR000944	IPR036388|IPR036390	None	None	None	1	A0A2E5IZL0	A0A2E5IZL0	2026724	Bacteria	Terrabacteria group	Chloroflexi	unclassified Chloroflexi	NA	NA	NA	Chloroflexi bacterium	Chloroflexi bacterium.	None	None	None	None	Rrf2 family transcriptional regulator	complete
1	1		17148	4008	842.8	A0A5C7U8I7	1	A0A5C7U8I7	E6Q68_09835	EMBL-CDS:TXI09637.1	188	188	TrEMBL	NA	PF02082	IPR000944|IPR010242	IPR036388|IPR036390	None	None	None	1	A0A5C7U8I7	A0A5C7U8I7	2029855	Bacteria	NA	Proteobacteria	Betaproteobacteria	Burkholderiales	Burkholderiaceae	Polynucleobacter	Polynucleobacter sp.	Polynucleobacter sp.	0003700 DNA-binding transcription factor activity|0003690 double-stranded DNA binding	None	None	None	Fe-S cluster assembly transcriptional regulator IscR	complete
1	1		17148	4008	840	A0A212T1E2	1	A0A212T1E2	SAMN06295916_0157	EMBL-CDS:SNC59858.1	187	187	TrEMBL	NA	PF02082	IPR000944	IPR036388|IPR036390	None	None	None	1	A0A212T1E2	A0A212T1E2	2049319	Bacteria	NA	Proteobacteria	Betaproteobacteria	Burkholderiales	Burkholderiaceae	Polynucleobacter	Polynucleobacter victoriensis	Polynucleobacter victoriensis.	None	None	None	None	Transcriptional regulator| BadM/Rrf2 family	complete
1	1		17148	4008	835.11	A0A2T0XJH5	1	A0A2T0XJH5	BCM14_0509	EMBL-CDS:PRY99071.1	187	187	TrEMBL	NA	PF02082	IPR000944	IPR036388|IPR036390	None	None	None	1	A0A2T0XJH5	A0A2T0XJH5	323426	Bacteria	NA	Proteobacteria	Betaproteobacteria	unclassified Betaproteobacteri	NA	NA	beta proteobacterium MWH-P2sevCIIIb	beta proteobacterium MWH-P2sevCIIIb.	None	None	None	None	BadM/Rrf2 family transcriptional regulator	complete
1	1		17148	4008	18.12	B9MAC4	1	B9MAC4	Ajs_1664|BA022_03020|BV908_09415|Dtpsy_2040|EDC60_1537|HND92_11625|OX89_16320	GI:221730676|GI:506393809|EMBL-CDS:ACM33496.1|REFSEQ:WP_015913528.1	187	187	TrEMBL	NA	PF02082	IPR000944	IPR036388|IPR036390	IPR030489	ajs:Ajs_1664|dia:Dtpsy_2040|dpy:BA022_03020	None	7	B9MAC4|A0A0J0UI51|A0A2S4KFK9|A0A2Z2LFI8|A0A3N1ZAT7|A0A6M6IB95|A1W6I0	B9MAC4	1546149|164759|1933219|232721|2735554|535289|680496	Bacteria	NA	Proteobacteria	Betaproteobacteria	Burkholderiales	Comamonadaceae	Acidovorax|Diaphorobacter	Acidovorax ebreus TPSY|Acidovorax sp. JS42|Diaphorobacter nitroreducens|Diaphorobacter polyhydroxybutyrativorans|Diaphorobacter sp. J5-51|Diaphorobacter sp. JS3050|Diaphorobacter sp. LR2014-1	Acidovorax ebreus (strain TPSY)|Acidovorax sp. (strain JS42)|Diaphorobacter nitroreducens.|Diaphorobacter polyhydroxybutyrativorans.|Diaphorobacter sp. J5-51.|Diaphorobacter sp. JS3050.|Diaphorobacter sp. LR2014-1.	None	232721.Ajs_1664|535289.Dtpsy_2040	None	None	BadM/Rrf2 family transcriptional regulator|Rrf2 family transcriptional regulator|Transcriptional regulator| BadM/Rrf2 family	complete
1	1		17148	4008	826.06	A0A4U8V963	1	A0A4U8V963	MW7_001560	GI:497206923|EMBL-CDS:TMS59577.1|REFSEQ:WP_009521185.1	186	186	TrEMBL	NA	PF02082	IPR000944|IPR010242	IPR036388|IPR036390	None	None	None	1	A0A4U8V963	A0A4U8V963	795666	Bacteria	NA	Proteobacteria	Betaproteobacteria	Burkholderiales	Burkholderiaceae	unclassified Burkholderiaceae	Burkholderiaceae bacterium PBA	Burkholderiaceae bacterium PBA.	0003700 DNA-binding transcription factor activity|0003690 double-stranded DNA binding	None	None	None	Fe-S cluster assembly transcriptional regulator IscR	complete
1	1		17148	4008	18.62	A0A6G8CL11	3	A0A6G8CL11|A0A7G9RIX4|A0A7H0GK69	G7047_05840|G7048_01865|H9K76_12870|H9K75_23090	EMBL-CDS:QIL79478.1|EMBL-CDS:QNN55549.1|EMBL-CDS:QNP48685.1	186	186	TrEMBL	NA	PF02082	IPR000944	IPR036388|IPR036390	IPR030489	dih:G7047_05840|drg:H9K76_12870|daer:H9K75_23090	None	2|1	A0A6G8CL11|A0A6G8BSE2|A0A7G9RIX4|A0A7H0GK69	A0A6G8CL11	2714924|2714925|1715720|1288495	Bacteria	NA	Proteobacteria	Betaproteobacteria	Burkholderiales	Comamonadaceae	Diaphorobacter	Diaphorobacter sp. HDW4A|Diaphorobacter sp. HDW4B|Diaphorobacter ruginosibacter|Diaphorobacter aerolatus	Diaphorobacter sp. HDW4A.|Diaphorobacter sp. HDW4B.|Diaphorobacter ruginosibacter.|Diaphorobacter aerolatus.	None	None	None	None	Rrf2 family transcriptional regulator	complete
1	1		17148	4008	826.27	A0A1D9GU50	1	A0A1D9GU50	A2G96_06810|AU374_02778|AU476_29845|BJN34_06105|BKK79_04215|C265_00615|C3Z06_05840|C7415_106159|C7416_105156|C7419_1011821|CBM2586_A11375|CBM2587_A100069|CBM2607_11066|CF68_00510|CF70_005745|CNECB9_2660010|CNE_1c11000|CO2235_90064|CTP10_0940|CYJ10_13010|D769_21569|DC084_08390|DDK22_27215|DN412_11365|E1J61_30350|EHF44_17260|EV147_1626|F7R19_18145|F7R26_006290|FGG12_03535|FOB72_09435|GA566_04945|H1…	GI:1092232768|GI:1094016024|EMBL-CDS:AOY91105.1|REFSEQ:WP_071012102.1	185	171|183|184|185|186|187	TrEMBL	NA	PF02082	IPR000944|IPR010242	IPR036388|IPR036390	None	cbw:RR42_m1244|cnc:CNE_1c11000|cox:E0W60_16035|cpau:EHF44_17260|cti:RALTA_A1138|cuh:BJN34_06105|cuu:BKK79_04215|reh:H16_A1157|reu:Reut_A1057|rme:Rmet_1024	None	42	A0A1D9GU50|A0A022FYW8|A0A069IL93|A0A0C4Y6M4|A0A0F0FU30|A0A132HIR7|A0A142JHA7|A0A1C3VBD3|A0A1G6T4D8|A0A1H0P552|A0A1I1FH50|A0A1K0IF92|A0A1U9ULZ7|A0A2L0WZC1|A0A2N5CCH7|A0A2W7NX53|A0A316EZ48|A0A356HET3|A0A367PEE0|A0A370NXD3|A0A375BDU3|A0A375GCR5|A0A375GTG1|A0A375H7A4|A0A388RDE9|A0A3G8H3B8|A0A439EYH4|A0A4Q7S9E0|A0A4R5IWS6|A0A556UXA7|A0A5P2H2P0|A0A643G3C7|A0A660KAF9|A0A7X3KZK7|B3R4B1|G0F0X8|H1S9R5|L2EC…	A0A1D9GU50	1001822|1040979|1042878|106590|1127483|119219|1229514|1249621|1470558|151783|1619952|164546|1761899|1774746|1796606|1855313|1855315|1873897|2027911|2546443|264198|2653854|266264|2666307|381666|574750|68895|82633|876364|942865|942866|96344|977880	Bacteria	NA	Proteobacteria	Betaproteobacteria	Burkholderiales	Burkholderiaceae	Cupriavidus|Ralstonia|unclassified Burkholderiaceae	Burkholderiaceae bacterium 16|Cupriavidus alkaliphilus|Cupriavidus basilensis|Cupriavidus basilensis OR16|Cupriavidus campinensis|Cupriavidus lacunae|Cupriavidus metallidurans|Cupriavidus metallidurans CH34|Cupriavidus nantongensis|Cupriavidus necator|Cupriavidus necator H16|Cupriavidus necator N-1|Cupriavidus neocaledonicus|Cupriavidus oxalaticus|Cupriavidus pauculus|Cupriavidus pinatubonensis J…	Burkholderiaceae bacterium 16.|Cupriavidus alkaliphilus.|Cupriavidus basilensis OR16.|Cupriavidus basilensis.|Cupriavidus campinensis.|Cupriavidus lacunae.|Cupriavidus metallidurans (strain ATCC 43123 / DSM 2839 / NBRC 102507 /CH34)|Cupriavidus metallidurans.|Cupriavidus nantongensis.|Cupriavidus necator |Cupriavidus necator (strain ATCC 17699 / DSM 428 / KCTC 22496 / NCIMB 10442/ H16 / Stanier 3…	0003700 DNA-binding transcription factor activity|0003690 double-stranded DNA binding	264198.Reut_A1057|266264.Rmet_1024|381666.H16_A1157|977880.RALTA_A1138	None	None	BadM/Rrf2 family transcriptional regulator|Fe-S cluster assembly transcriptional regulator IscR|Iron sulfur cluster assembly transcriptional regulator|Iron-sulfur cluster regulator IscR|Putative transcriptional regulator|Rrf2 family transcriptional regulator|Transcriptional regulator|Transcriptional regulator of iron sulfur clusterassembly|Transcriptional regulator of iron sulfur clusterassembly …	complete
1	1		17148	4008	397.37	A0A2P1VAW7	1	A0A2P1VAW7	ABS94_24470|C4F17_15900	GI:1370753190|EMBL-CDS:AVQ82313.1	185	184|185	TrEMBL	NA	PF02082	IPR000944	IPR036388|IPR036390	None	vam:C4F17_15900	None	2	A0A2P1VAW7|A0A1E4IVL0	A0A2P1VAW7	1660152|2126319	Bacteria	NA	Proteobacteria	Betaproteobacteria	Burkholderiales	Comamonadaceae	Variovorax	Variovorax sp. PMC12|Variovorax sp. SCN 67-85	Variovorax sp. PMC12.|Variovorax sp. SCN 67-85.	0003677 DNA binding	None	None	None	DNA-binding protein	complete
1	1		17148	4008	353.13	A0A5C7N6M6	1	A0A5C7N6M6	E6Q94_10510	EMBL-CDS:TXH30002.1	185	185	TrEMBL	NA	PF02082	IPR000944	IPR036388|IPR036390	IPR030489	None	None	1	A0A5C7N6M6	A0A5C7N6M6	2030806	Bacteria	NA	Proteobacteria	Betaproteobacteria	Burkholderiales	Burkholderiaceae	unclassified Burkholderiaceae	Burkholderiaceae bacterium	Burkholderiaceae bacterium.	None	None	None	None	Rrf2 family transcriptional regulator	complete
1	1		17148	4008	536.71	G2DEZ5	1	G2DEZ5	Ga0074115_12412|Ga0076813_14891|Rifp1Sym_ci00110|TevJSym_av00460	GI:344224417|EMBL-CDS:EGV50812.1	185	110|144|157|185	TrEMBL	NA	PF02082	IPR000944	IPR036388|IPR036390	None	None	None	4	G2DEZ5|A0A0T5YZZ4|A0A0T5Z8K2|G2FHK0	G2DEZ5	1048808|1049564|54398	Bacteria	NA	Proteobacteria	Gammaproteobacteria	Gammaproteobacteria incertae s	NA	NA	endosymbiont of Ridgeia piscesae|endosymbiont of Riftia pachyptila (vent Ph05)|endosymbiont of Tevnia jerichonana (vent Tica)	endosymbiont of Ridgeia piscesae.|endosymbiont of Riftia pachyptila |endosymbiont of Tevnia jerichonana	None	1049564.TevJSym_av00460	None	None	HTH-type transcriptional regulator IscR|HTH-type transcriptional regulator iscR|Transcriptional regulator| BadM/Rrf2 family	complete|fragment
1	1		17148	4008	211.08	V4Q3Q5	1	V4Q3Q5	ABENE_02125	GI:557354835|GI:516747234|EMBL-CDS:ESQ94324.1|REFSEQ:WP_018080081.1	185	185	TrEMBL	NA	PF02082	IPR000944	IPR036388|IPR036390	IPR030489	None	None	1	V4Q3Q5	V4Q3Q5	1121022	Bacteria	NA	Proteobacteria	Alphaproteobacteria	Caulobacterales	Caulobacteraceae	Asticcacaulis	Asticcacaulis benevestitus DSM 16100 = ATCC BAA-89	Asticcacaulis benevestitus DSM 16100 = ATCC BAA-896.	None	1121022.ABENE_02125	None	None	Uncharacterized protein	complete
1	1		17148	4008	22.36	A0A0D7K9W7	2	A0A0D7K9W7|A0A3G2FRX6	BDD18_2236|E6Q72_08035|C8C98_1077|CLU86_3080|CLU88_2511|EAG14_02195	GI:763546845|GI:764505545|EMBL-CDS:KJA10727.1|EMBL-CDS:TQN03546.1|REFSEQ:WP_044397844.1|GI:1494350796|EMBL-CDS:AYM95114.1	184	184	TrEMBL	NA	PF02082	IPR000944	IPR036388|IPR036390	IPR030489	acio:EAG14_02195	None	2|4	A0A0D7K9W7|A0A5C7TBK7|A0A3G2FRX6|A0A2G6T1Z9|A0A2G6YDJ3|A0A497V594	A0A0D7K9W7	306|80878|2035203|2035205|2135637|2478662	Bacteria	NA	Proteobacteria	Betaproteobacteria|Gammaproteobacteria	Burkholderiales|Pseudomonadales	Comamonadaceae|Pseudomonadaceae	Acidovorax|Pseudomonas	Acidovorax temperans|Pseudomonas sp.|Acidovorax sp. 106|Acidovorax sp. 1608163|Acidovorax sp. 56|Acidovorax sp. 62	Acidovorax temperans.|Pseudomonas sp.|Acidovorax sp. 106.|Acidovorax sp. 1608163.|Acidovorax sp. 56.|Acidovorax sp. 62.	None	None	None	None	BadM/Rrf2 family transcriptional regulator|Rrf2 family transcriptional regulator	complete
1	1		17148	4008	468	A0A0P9BWK5	2	A0A0P9BWK5|A0A7U3GG29	APR50_36465|CMO32_28650|INQ48_35805	GI:951106728|GI:939492961|GI:939520019|GI:939511372|GI:939483568|GI:939490834|EMBL-CDS:KPU95739.1|REFSEQ:WP_057596355.1|EMBL-CDS:QRF62856.1	184	184	TrEMBL	NA	PF02082	IPR000944	IPR036388|IPR036390	None	None	None	2|1	A0A0P9BWK5|A0A2E9BXU8|A0A7U3GG29	A0A0P9BWK5	1871043|34073	Bacteria	NA	Proteobacteria	Betaproteobacteria	Burkholderiales	Comamonadaceae	Variovorax	Variovorax paradoxus|Variovorax sp.	Variovorax paradoxus.|Variovorax sp.	0003677 DNA binding	None	None	None	DNA-binding protein|Rrf2 family transcriptional regulator	complete
1	1		17148	4008	840.7	A0A1B2R4U1	1	A0A1B2R4U1	AKI39_15390|BAU07_10135|BAU08_16350|CAL12_17175|CAL13_08995|CAL26_16865|CAL28_18035	GI:1054875837|GI:1051521124|EMBL-CDS:AOB31788.1|REFSEQ:WP_066637753.1	184	182|184|186	TrEMBL	NA	PF02082	IPR000944|IPR010242	IPR036388|IPR036390	None	bbro:BAU06_16105|bfz:BAU07_10135|boh:AKI39_15390	None	7	A0A1B2R4U1|A0A193FY87|A0A193GC58|A0A1W6YMW1|A0A1W6YZM0|A0A261R2P2|A0A261UK14	A0A1B2R4U1	1416803|1416806|1416808|1697043|463014|463025	Bacteria	NA	Proteobacteria	Betaproteobacteria	Burkholderiales	Alcaligenaceae	Bordetella	Bordetella bronchialis|Bordetella flabilis|Bordetella genomosp. 11|Bordetella genomosp. 8|Bordetella genomosp. 9|Bordetella sp. H567	Bordetella bronchialis.|Bordetella flabilis.|Bordetella genomosp. 11.|Bordetella genomosp. 8.|Bordetella genomosp. 9.|Bordetella sp. H567.	0003700 DNA-binding transcription factor activity|0003690 double-stranded DNA binding	None	None	None	DNA-binding protein|Fe-S cluster assembly transcriptional regulator IscR	complete
1	1		17148	4008	462.35	A0A679IRG2	1	A0A679IRG2	C7517_11838|SAMN05518853_12816|VVAX_01177	EMBL-CDS:CAA2101303.1	184	182|184|190	TrEMBL	NA	PF02082	IPR000944	IPR036388|IPR036390	None	None	None	3	A0A679IRG2|A0A1H7ESL9|A0A2W7GMW5	A0A679IRG2	1884311|2135501|34073	Bacteria	NA	Proteobacteria	Betaproteobacteria	Burkholderiales	Comamonadaceae	Variovorax	Variovorax paradoxus|Variovorax sp. GV004|Variovorax sp. OK202	Variovorax paradoxus.|Variovorax sp. GV004.|Variovorax sp. OK202.	None	None	None	None	BadM/Rrf2 family transcriptional regulator|HTH-type transcriptional regulator IscR|Transcriptional regulator| BadM/Rrf2 family	complete
1	1		17148	4008	37.63	Q2LWB5	1	Q2LWB5	SYN_03008	GI:85723428|EMBL-CDS:ABC78371.1	184	184	TrEMBL	NA	PF02082	IPR000944	IPR036388|IPR036390	IPR030489	sat:SYN_03008	None	1	Q2LWB5	Q2LWB5	56780	Bacteria	NA	Proteobacteria	Deltaproteobacteria	Syntrophobacterales	Syntrophaceae	Syntrophus	Syntrophus aciditrophicus SB	Syntrophus aciditrophicus (strain SB)	None	56780.SYN_03008	None	None	Rrf2 family protein	complete
1	1		17148	4008	922.05	A0A378PR38	1	A0A378PR38	AAX07_03850|AAX10_05915|MBO_07428|NCTC11227_01417	EMBL-CDS:STY87409.1	183	170|183	TrEMBL	NA	PF02082	IPR000944	IPR036388|IPR036390	IPR030489	None	None	4	A0A378PR38|A0A066UKU4|A0A0U2BAC0|A0A3F3B347	A0A378PR38	29433|386891|743974	Bacteria	NA	Proteobacteria	Gammaproteobacteria	Pseudomonadales	Moraxellaceae	Moraxella	Moraxella bovoculi|Moraxella bovoculi 237|Moraxella ovis	Moraxella bovoculi 237.|Moraxella bovoculi.|Moraxella ovis.	None	743974.MBO_07428	None	None	BadM/Rrf2 family transcriptional regulator|HTH-type transcriptional regulator iscR|Rrf2 family transcriptional regulator	complete
1	1		17148	4008	227.75	A0A3B0T146	1	A0A3B0T146	MNBD_ALPHA06	EMBL-CDS:VAW00696.1	183	183	TrEMBL	NA	PF02082	IPR000944	IPR036388|IPR036390	None	None	None	1	A0A3B0T146	A0A3B0T146	652676	NA	NA	NA	NA	NA	NA	NA	hydrothermal vent metagenome	hydrothermal vent metagenome.	None	None	None	None	Iron-sulfur cluster regulator IscR	complete
1	1		17148	4008	19.66	A0A6V8LPQ0	1	A0A6V8LPQ0	NNJEOMEG_00798	EMBL-CDS:GFK92970.1	183	183	TrEMBL	NA	PF02082	IPR000944	IPR036388|IPR036390	None	None	None	1	A0A6V8LPQ0	A0A6V8LPQ0	2730080	Bacteria	NA	Proteobacteria	Deltaproteobacteria	Desulfovibrionales	Desulfovibrionaceae	Desulfovibrio	Desulfovibrio sp. FSS-1	Desulfovibrio sp. FSS-1.	None	None	None	None	HTH-type transcriptional regulator IscR	complete
1	1		17148	4008	272.56	A0A7L5Y4C4	1	A0A7L5Y4C4	HZY78_03945	EMBL-CDS:QLP99518.1	183	183	TrEMBL	NA	PF02082	IPR000944	IPR036388|IPR036390	IPR030489	None	None	1	A0A7L5Y4C4	A0A7L5Y4C4	2030806	Bacteria	NA	Proteobacteria	Betaproteobacteria	Burkholderiales	Burkholderiaceae	unclassified Burkholderiaceae	Burkholderiaceae bacterium	Burkholderiaceae bacterium.	None	None	None	None	Rrf2 family transcriptional regulator	complete
1	1		17148	4008	283.62	X5MAK5	1	X5MAK5	BN1012_Phect2715	GI:610511372|GI:1028215589|EMBL-CDS:CDO60928.1|REFSEQ:WP_063958489.1	183	183	TrEMBL	NA	PF02082	IPR000944	IPR036388|IPR036390	IPR030489	None	None	1	X5MAK5	X5MAK5	1458461	Bacteria	NA	Proteobacteria	Alphaproteobacteria	Hyphomicrobiales	Parvibaculaceae	Candidatus Phaeomarinobacter	Candidatus Phaeomarinobacter ectocarpi	Candidatus Phaeomarinobacter ectocarpi.	None	None	None	None	Iron-sulfur cluster regulator IscR	complete
1	1		17148	4008	107.9	A0A0Q8SBT7	1	A0A0Q8SBT7	ASE28_26845|ASE31_27415|FB546_108136|HDO01_005060|HNP48_004051|PMI14_00712	GI:950152657|GI:946166439|EMBL-CDS:KRC18334.1|REFSEQ:WP_057203983.1	182	182|183|184	TrEMBL	NA	PF02082	IPR000944	IPR036388|IPR036390	IPR030489	None	None	6	A0A0Q8SBT7|A0A0Q8SKB3|A0A561CA80|A0A7X0UAR4|A0A7Y9KAB6|J1EQ34	A0A0Q8SBT7	1144317|1736492|1736493|2723103|592050|758826	Bacteria	NA	Proteobacteria	Betaproteobacteria	Burkholderiales	Comamonadaceae	Acidovorax	Acidovorax radicis|Acidovorax soli|Acidovorax sp. CF316|Acidovorax sp. Root217|Acidovorax sp. Root219|Acidovorax sp. YL-MeA13-2016	Acidovorax radicis.|Acidovorax soli.|Acidovorax sp. CF316.|Acidovorax sp. Root217.|Acidovorax sp. Root219.|Acidovorax sp. YL-MeA13-2016.	None	None	None	None	BadM/Rrf2 family transcriptional regulator|Rrf2 family iron-sulfur cluster assembly transcriptional regulator|Rrf2 family protein| putative transcriptional regulator|Rrf2 family transcriptional regulator	complete
1	1		17148	4008	233.6	A0A1G3IEB5	1	A0A1G3IEB5	A3H24_04765|GZ093_17530|Rfer_3459	GI:1088442527|EMBL-CDS:OHC79369.1	182	182	TrEMBL	NA	PF02082	IPR000944	IPR036388|IPR036390	IPR030489	rfr:Rfer_3459	None	3	A0A1G3IEB5|A0A6L9KNB3|Q21ST7	A0A1G3IEB5	1802019|338969|50421	Bacteria	NA	Proteobacteria	Betaproteobacteria	Burkholderiales	Comamonadaceae	Rhodoferax	Rhodoferax ferrireducens T118|Rhodoferax sp.|Rhodoferax sp. RIFCSPLOWO2_12_FULL_60_11	Rhodoferax ferrireducens (strain ATCC BAA-621 / DSM 15236 / T118)|Rhodoferax sp.|Rhodoferax sp. RIFCSPLOWO2_12_FULL_60_11.	0003677 DNA binding	338969.Rfer_3459	None	None	DNA-binding protein|Rrf2 family transcriptional regulator|Transcriptional regulator| BadM/Rrf2 family	complete
1	1		17148	4008	829.52	A0A1H2PR47	2	A0A1H2PR47|A0A494XQ48	SAMN05216551_107196|D7S86_19425|LMG28138_01739	EMBL-CDS:SDV49264.1|EMBL-CDS:RKP50289.1	182	182|179	TrEMBL	NA	PF02082	IPR000944|IPR010242	IPR036388|IPR036390	None	None	None	1|2	A0A1H2PR47|A0A494XQ48|A0A6S7B3C6	A0A1H2PR47	1770053|1792498|621374	Bacteria	NA	Proteobacteria	Betaproteobacteria	Burkholderiales	Burkholderiaceae	Burkholderia|Pararobbsia	Burkholderia sp. JS23|Pararobbsia alpina|Pararobbsia silviterrae	Burkholderia sp. JS23.|Pararobbsia alpina.|Pararobbsia silviterrae.	0003700 DNA-binding transcription factor activity|0003690 double-stranded DNA binding	None	None	None	Transcriptional regulator| BadM/Rrf2 family|Fe-S cluster assembly transcriptional regulator IscR|HTH-type transcriptional regulator IscR	complete
1	1		17148	4008	13	A0A1I2F0F7	1	A0A1I2F0F7	SAMN04489711_10912	EMBL-CDS:SFE98489.1	182	182	TrEMBL	NA	PF02082	IPR000944	IPR036388|IPR036390	IPR030489	None	None	1	A0A1I2F0F7	A0A1I2F0F7	1177982	Bacteria	NA	Proteobacteria	Betaproteobacteria	Burkholderiales	Comamonadaceae	Acidovorax	Acidovorax wautersii	Acidovorax wautersii.	None	None	None	None	Transcriptional regulator| BadM/Rrf2 family	complete
1	1		17148	4008	873.37	A0A1Y0I7W0	1	A0A1Y0I7W0	OLMES_2481	GI:1199112081|EMBL-CDS:ARU56541.1	182	182	TrEMBL	NA	PF02082	IPR000944|IPR010242	IPR036388|IPR036390	IPR030489	ome:OLMES_2481	None	1	A0A1Y0I7W0	A0A1Y0I7W0	141451	Bacteria	NA	Proteobacteria	Gammaproteobacteria	Oceanospirillales	Oleiphilaceae	Oleiphilus	Oleiphilus messinensis	Oleiphilus messinensis.	0003700 DNA-binding transcription factor activity|0003690 double-stranded DNA binding	None	None	None	Rrf2 family protein	complete
1	1		17148	4008	896.85	A0A3B0WVL1	2	A0A3B0WVL1|A0A7C5L0B6	MNBD_GAMMA06|ENJ87_09180	EMBL-CDS:VAW55222.1|EMBL-CDS:HHJ35922.1	182	182	TrEMBL	NA	PF02082	IPR000944	IPR036388|IPR036390	None	None	None	1	A0A3B0WVL1|A0A7C5L0B6	A0A3B0WVL1	652676|1913989	NA|Bacteria	NA	NA|Proteobacteria	NA|Gammaproteobacteria	NA|unclassified Gammaproteobacter	NA	NA	hydrothermal vent metagenome|Gammaproteobacteria bacterium	hydrothermal vent metagenome.|Gammaproteobacteria bacterium.	None	None	None	None	Iron-sulfur cluster regulator IscR|Rrf2 family transcriptional regulator	complete
1	1		17148	4008	386.1	A0A4Q7KNF8	1	A0A4Q7KNF8	EJO71_13050|EV564_113137	EMBL-CDS:RZS36752.1	182	180|182	TrEMBL	NA	PF02082	IPR000944	IPR036388|IPR036390	None	None	None	2	A0A4Q7KNF8|A0A430H655	A0A4Q7KNF8	2496119|2512152	Bacteria	NA	Proteobacteria	Betaproteobacteria	Burkholderiales	Comamonadaceae	Variovorax	Variovorax sp. 679|Variovorax sp. BK460	Variovorax sp. 679.|Variovorax sp. BK460.	None	None	None	None	BadM/Rrf2 family transcriptional regulator|Rrf2 family transcriptional regulator	complete
1	1		17148	4008	299.13	A0A542RNX7	1	A0A542RNX7	FBY25_0124	EMBL-CDS:TQK64100.1	182	182	TrEMBL	NA	PF02082	IPR000944	IPR036388|IPR036390	IPR030489	None	None	1	A0A542RNX7	A0A542RNX7	2768445	Bacteria	Terrabacteria group	Actinobacteria	Actinomycetia	Propionibacteriales	Nocardioidaceae	Nocardioides	Nocardioides sp. SLBN-35	Nocardioides sp. SLBN-35.	None	None	None	None	BadM/Rrf2 family transcriptional regulator	complete
1	1		17148	4008	271.32	A0A7Y0CNT2	1	A0A7Y0CNT2	HHJ15_11015|HHJ17_09305	EMBL-CDS:NMM20463.1	182	182	TrEMBL	NA	PF02082	IPR000944	IPR036388|IPR036390	IPR030489	None	None	2	A0A7Y0CNT2|A0A7Y0CB75	A0A7Y0CNT2	50421	Bacteria	NA	Proteobacteria	Betaproteobacteria	Burkholderiales	Comamonadaceae	Rhodoferax	Rhodoferax sp.	Rhodoferax sp.	None	None	None	None	Rrf2 family transcriptional regulator	complete
1	1		17148	4008	149.28	G5GH93	1	G5GH93	HMPREF9333_00933	GI:356694227|EMBL-CDS:EHI55890.1	182	182	TrEMBL	NA	PF02082	IPR000944	IPR036388|IPR036390	None	None	None	1	G5GH93	G5GH93	679200	Bacteria	Terrabacteria group	Firmicutes	Clostridia	Eubacteriales	Lachnospiraceae	Johnsonella	Johnsonella ignava ATCC 51276	Johnsonella ignava ATCC 51276.	None	679200.HMPREF9333_00933	Oral	Anaerobe	Uncharacterized protein	complete
1	1		17148	4008	314.18	K0IFE8	1	K0IFE8	ABS39_03525|ATF69_4027|BGN90_13915|C380_21820|C8C95_1452|C8C96_0270|C8C99_2545|CLU87_0033|DBR23_14095	GI:407898847|GI:504828907|EMBL-CDS:AFU48056.1|REFSEQ:WP_015016009.1	182	182	TrEMBL	NA	PF02082	IPR000944	IPR036388|IPR036390	IPR030489	ack:C380_21820	None	9	K0IFE8|A0A1E3ZUJ4|A0A1Q3J4Y2|A0A2G6S5W7|A0A2R7NWB2|A0A2T6JG29|A0A2U1DSF5|A0A3L9YF15|A0A561XC37	K0IFE8	1660086|1895692|2035204|2056855|2135634|2135635|2135638|358220|47920	Bacteria	NA	Proteobacteria	Betaproteobacteria	Burkholderiales	Comamonadaceae	Acidovorax	Acidovorax delafieldii|Acidovorax sp. 100|Acidovorax sp. 107|Acidovorax sp. 59|Acidovorax sp. 65-7|Acidovorax sp. 99|Acidovorax sp. HMWF018|Acidovorax sp. KKS102|Acidovorax sp. SCN 65-28	Acidovorax delafieldii.|Acidovorax sp. 100.|Acidovorax sp. 107.|Acidovorax sp. 59.|Acidovorax sp. 65-7.|Acidovorax sp. 99.|Acidovorax sp. HMWF018.|Acidovorax sp. KKS102.|Acidovorax sp. SCN 65-28.	None	358220.C380_21820	None	None	BadM/Rrf2 family transcriptional regulator|Rrf2 family transcriptional regulator	complete
1	1		17148	4008	11.4	R5B611	1	R5B611	BN545_00178|DBX62_04945	EMBL-CDS:CCX50723.1	182	182	TrEMBL	NA	PF02082	IPR000944	IPR036388|IPR036390	None	None	None	2	R5B611|A0A2V2EHS2	R5B611	1262781|2044939	Bacteria	Terrabacteria group	Firmicutes	Clostridia	Eubacteriales|unclassified Clostridia	Clostridiaceae|NA	Clostridium|NA	Clostridia bacterium|Clostridium sp. CAG:226	Clostridia bacterium.|Clostridium sp. CAG:226.	None	None	None	None	Rrf2 family protein|Transcriptional regulator	complete
1	1		17148	4008	429.01	A0A0D0L605	2	A0A0D0L605|A0A1E7U5P0	FHT33_003505|RT97_09235|SAMN03159339_5144|Varpa_4878|AO062_08400|ASD34_02575|CLU95_1861|CY658_03780|D3H34_27880|FFI97_018795|GFK26_13155|VHAB30_02070	GI:755350749|GI:755791781|EMBL-CDS:KIQ33827.1|REFSEQ:WP_042578485.1|GI:1011629594|GI:1075007765|GI:1241531550|EMBL-CDS:ATA56428.1|EMBL-CDS:GER18038.1|EMBL-CDS:OEZ31393.1|REFSEQ:WP_062479961.1	181	181	TrEMBL	NA	PF02082	IPR000944	IPR036388|IPR036390	IPR030489	vpe:Varpa_4878|vbo:CKY39_26730	None	4|8	A0A0D0L605|A0A1I5V4C7|A0A7Y7HHY1|E6V116|A0A1E7U5P0|A0A0Q7LYU9|A0A2G6WWF2|A0A2N4SQC6|A0A3A1VXW3|A0A554RQE4|A0A5Q0M4Z3|A0A640IXN0	A0A0D0L605	1566271|2587118|34073|595537|1675792|1736541|2035212|2066034|2578111|436515	Bacteria	NA	Proteobacteria	Betaproteobacteria	Burkholderiales	Comamonadaceae	Variovorax|Acidovorax	Variovorax paradoxus|Variovorax paradoxus EPS|Variovorax sp. 770b2|Variovorax sp. SG533|Acidovorax cavernicola|Variovorax boronicumulans|Variovorax sp. 54|Variovorax sp. KBS0712|Variovorax sp. RO1|Variovorax sp. Root473	Variovorax paradoxus (strain EPS)|Variovorax paradoxus.|Variovorax sp. 770b2.|Variovorax sp. SG533.|Acidovorax cavernicola.|Variovorax boronicumulans.|Variovorax sp. 54.|Variovorax sp. KBS0712.|Variovorax sp. RO1.|Variovorax sp. Root473.	0003677 DNA binding	595537.Varpa_4878	None	None	DNA-binding protein|Rrf2 family iron-sulfur cluster assembly transcriptional regulator|Transcriptional regulator| BadM/Rrf2 family|BadM/Rrf2 family transcriptional regulator|Rrf2 family transcriptional regulator	complete
1	1		17148	4008	16.5	A0A0Q5MCF4	2	A0A0Q5MCF4|A0A4Q3NZ13	ASF94_02675|EOO27_32855	GI:945092844|GI:948004233|EMBL-CDS:KQR55366.1|REFSEQ:WP_056663692.1|EMBL-CDS:RYF49832.1	181	181	TrEMBL	NA	PF02082	IPR000944	IPR036388|IPR036390	IPR030489	None	None	1	A0A0Q5MCF4|A0A4Q3NZ13	A0A0Q5MCF4	1736280|1871071	Bacteria	NA	Proteobacteria	Betaproteobacteria	Burkholderiales	Comamonadaceae	Acidovorax|unclassified Comamonadaceae	Acidovorax sp. Leaf160|Comamonadaceae bacterium	Acidovorax sp. Leaf160.|Comamonadaceae bacterium.	None	None	None	None	Rrf2 family transcriptional regulator	complete
1	1		17148	4008	196.5	A0A1B3PG74	1	A0A1B3PG74	BSY15_1016	GI:1059939629|GI:1060095677|EMBL-CDS:AOG21769.1|REFSEQ:WP_069103882.1	181	181	TrEMBL	NA	PF02082	IPR000944	IPR036388|IPR036390	IPR030489	acra:BSY15_1016	None	1	A0A1B3PG74	A0A1B3PG74	1842533	Bacteria	NA	Proteobacteria	Betaproteobacteria	Burkholderiales	Comamonadaceae	Acidovorax	Acidovorax sp. RAC01	Acidovorax sp. RAC01.	None	None	None	None	Rrf2 family protein	complete
1	1		17148	4008	281.75	A0A2N2RR66	1	A0A2N2RR66	CVU30_01020	EMBL-CDS:PKO45444.1	181	181	TrEMBL	NA	PF02082	IPR000944	IPR036388|IPR036390	IPR030489	None	None	1	A0A2N2RR66	A0A2N2RR66	2013715	Bacteria	NA	Proteobacteria	Betaproteobacteria	unclassified Betaproteobacteri	NA	NA	Betaproteobacteria bacterium HGW-Betaproteobacteri	Betaproteobacteria bacterium HGW-Betaproteobacteria-3.	0003677 DNA binding	None	None	None	DNA-binding protein	complete
1	1		17148	4008	407.48	A0A3R9ZGU1	1	A0A3R9ZGU1	EJI01_06245	EMBL-CDS:RST55460.1	181	181	TrEMBL	NA	PF02082	IPR000944	IPR036388|IPR036390	IPR030489	None	None	1	A0A3R9ZGU1	A0A3R9ZGU1	2495593	Bacteria	NA	Proteobacteria	Betaproteobacteria	Burkholderiales	Comamonadaceae	Variovorax	Variovorax sp. MHTC-1	Variovorax sp. MHTC-1.	None	None	None	None	Rrf2 family transcriptional regulator	complete
1	1		17148	4008	430.68	A0A4R1ZCB8	1	A0A4R1ZCB8	EJP67_32090|EV293_102487|FHT32_006926|SAMN05518845_111258	GI:518485515|EMBL-CDS:TCM91670.1|REFSEQ:WP_019655722.1	181	180|181	TrEMBL	NA	PF02082	IPR000944	IPR036388|IPR036390	None	None	None	4	A0A4R1ZCB8|A0A1H7TAU3|A0A433MUY5|A0A7Y7LWW0	A0A4R1ZCB8	1775474|1884384|2512132|2587117	Bacteria	NA	Proteobacteria	Betaproteobacteria	Burkholderiales	Comamonadaceae	Variovorax	Variovorax guangxiensis|Variovorax sp. BK151|Variovorax sp. SG517|Variovorax sp. YR750	Variovorax guangxiensis.|Variovorax sp. BK151.|Variovorax sp. SG517.|Variovorax sp. YR750.	None	None	None	None	BadM/Rrf2 family transcriptional regulator|Rrf2 family iron-sulfur cluster assembly transcriptional regulator|Rrf2 family transcriptional regulator|Transcriptional regulator| BadM/Rrf2 family	complete
1	1		17148	4008	458.67	A0A520CAL0	1	A0A520CAL0	EOP72_06155	EMBL-CDS:RZL42302.1	181	181	TrEMBL	NA	PF02082	IPR000944	IPR036388|IPR036390	None	None	None	1	A0A520CAL0	A0A520CAL0	1871043	Bacteria	NA	Proteobacteria	Betaproteobacteria	Burkholderiales	Comamonadaceae	Variovorax	Variovorax sp.	Variovorax sp.	None	None	None	None	Rrf2 family transcriptional regulator	complete
1	1		17148	4008	98.77	C0C3X3	1	C0C3X3	CLOHYLEM_06785|DWW31_05060|E1963_03380|HMPREF0980_01102	GI:225160512|EMBL-CDS:EEG73131.1	181	152|181	TrEMBL	NA	PF02082	IPR000944	IPR036388|IPR036390	None	None	None	4	C0C3X3|A0A0K9NFE5|A0A3R5XSP9|A0A4R4FHJ9	C0C3X3	1796622|2292202|553973|658665	Bacteria	Terrabacteria group	Firmicutes	Clostridia	Eubacteriales	Clostridiaceae|Lachnospiraceae	Clostridium|Dorea|Extibacter|Lachnoclostridium	Clostridium sp. AF15-17LB|Dorea sp. D27|Extibacter muris|[Clostridium] hylemonae DSM 15053	Clostridium sp. AF15-17LB.|Dorea sp. D27.|Extibacter muris.|[Clostridium] hylemonae DSM 15053.	None	553973.CLOHYLEM_06785	Gastrointestinal tract	Anaerobe	Rrf2 family protein|Rrf2 family transcriptional regulator|Transcriptional regulator| Rrf2 family	complete
1	1		17148	4008	211.41	H0C2C2	1	H0C2C2	A2710_22645|A2Z90_23725|A3E23_07385|ABS37_00940|AE621_07070|ASE52_24220|ASF11_14125|ASF16_16520|BGO35_09565|C8C93_4540|C8C94_3180|DEV74_08260|EON49_14275|EON50_19215|KYG_19133	GI:363414091|GI:496181956|EMBL-CDS:EHL21249.1|REFSEQ:WP_008906463.1	181	181|182|183	TrEMBL	NA	PF02082	IPR000944	IPR036388|IPR036390	IPR030489	None	None	15	H0C2C2|A0A0Q0T3W2|A0A0Q4RK24|A0A0Q9CCD5|A0A0S9E6Z0|A0A1E3Z015|A0A1F4EEB3|A0A1F4GRN5|A0A1F4JJ11|A0A1Q3RV87|A0A3D1MM98|A0A495FKL0|A0A495I1K5|A0A519I7H9|A0A519M9L6	H0C2C2	1660085|1690268|1736236|1736237|1736508|1797549|1797553|1797559|1872122|1895726|2135632|2135633|512030	Bacteria	NA	Proteobacteria	Betaproteobacteria	Burkholderiales	Comamonadaceae|unclassified Burkholderia	Acidovorax|NA	Acidovorax sp.|Acidovorax sp. 93|Acidovorax sp. 94|Acidovorax sp. Leaf76|Acidovorax sp. Leaf78|Acidovorax sp. NO-1|Acidovorax sp. Root275|Acidovorax sp. SCN 65-108|Acidovorax sp. SD340|Burkholderiales bacterium 64-34|Burkholderiales bacterium GWA2_64_37|Burkholderiales bacterium RIFCSPHIGHO2_01_FULL_64_|Burkholderiales bacterium RIFCSPHIGHO2_12_FULL_65_	Acidovorax sp.|Acidovorax sp. 93.|Acidovorax sp. 94.|Acidovorax sp. Leaf76.|Acidovorax sp. Leaf78.|Acidovorax sp. NO-1.|Acidovorax sp. Root275.|Acidovorax sp. SCN 65-108.|Acidovorax sp. SD340.|Burkholderiales bacterium 64-34.|Burkholderiales bacterium GWA2_64_37.|Burkholderiales bacterium RIFCSPHIGHO2_01_FULL_64_960.|Burkholderiales bacterium RIFCSPHIGHO2_12_FULL_65_48.	None	None	None	None	BadM/Rrf2 family transcriptional regulator|Rrf2 family transcriptional regulator	complete
1	1		17148	4008	837.22	A0A0D6I2N6	5	A0A0D6I2N6|A0A0H4W390|A0A157SMH8|A0A246QCE0|A0A6G2C367	A7J67_18710|AL504_31030|ASD71_09345|ASE30_02360|AVE30378_00827|AXXA_29280|AXYL_03964|AZ26_1661|B7P10_14770|BB2275|BIZ92_20815|BN112_0103|BN117_2153|BN118_1661|BP1798|BPP2027|C1I89_07090|C2U31_23835|C4E15_22850|CAL23_12870|CAL25_06095|CEG14_14295|CLM73_16810|CQ050_15280|CV751_24210|DAI43_11450|DCR74_16480|DFP87_10658|E2603_20900|ELS24_18340|ERS369984_00704|ERS370000_03788|ERS370003_01006|FF138_093…	GI:777200266|GI:493430566|GI:1339558984|GI:923270475|EMBL-CDS:CKH73160.1|EMBL-CDS:OMG90748.1|REFSEQ:WP_006386175.1|GI:890878111|GI:657876023|EMBL-CDS:AKQ55259.1|EMBL-CDS:VEH23617.1|REFSEQ:WP_029580529.1|GI:646377884|GI:1016169285|GI:1546994856|EMBL-CDS:SAI71491.1|REFSEQ:WP_025517470.1|GI:1211517042|EMBL-CDS:OWT81427.1|EMBL-CDS:MTJ56949.1	180	166|167|170|177|179|180|181|183|182|159|184	TrEMBL	NA	PF02082	IPR000944|IPR010242	IPR036388|IPR036390	None	achr:C2U31_23835|ais:BUW96_09295|asw:CVS48_21935|axx:ERS451415_03740|axy:AXYL_03964|bbh:BN112_0103|bbr:BB2275|bbx:BBS798_2114|bpa:BPP2027|bpar:BN117_2153|bpe:BP1798|bper:BN118_1661|bav:BAV1507|bhz:ACR54_01940|bpdz:BBN53_12450|btrm:SAMEA390648702797|odi:ODI_R1887	None	57|11|1|3|5	A0A0D6I2N6|A0A0C6NZC7|A0A0E8CR33|A0A0H3LUV2|A0A0M7PXB9|A0A0M9IRN3|A0A0Q8BJN8|A0A0Q8Y4W6|A0A0T7CN76|A0A0X8P528|A0A157Q9E6|A0A157SMY3|A0A171K0R7|A0A176XN10|A0A179TF09|A0A1N7R387|A0A261SGX7|A0A261TV46|A0A261VYL2|A0A2I8DNV1|A0A2M9GSK2|A0A2N8KKP8|A0A2S0I9C6|A0A2S5GLJ8|A0A2S8VBE2|A0A2T5CU38|A0A366FWW2|A0A3C1Y198|A0A3Q9KM00|A0A3R9MLW5|A0A446C7V0|A0A448CCU1|A0A5N7ZR03|A0A5Q1FWI2|A0A654R5T2|A0A6J4ZKC7|A0A…	A0A0D6I2N6	1003200|1208660|1287735|1287736|1287737|1287738|1331248|1331279|134375|1353889|1353890|1353891|1389922|1389932|1389935|1395607|1395608|1736564|1736602|1758194|1827284|1881016|2069367|217203|217204|257310|257311|257313|2727415|288768|32002|463024|470868|477184|518|519|520|568706|568707|72556|72557|742159|762376|85698|103855|1331206|1331258|1353888|1532557|1688405|1750518|35814|360910|463035|123899…	Bacteria|NA	NA	Proteobacteria|NA	Betaproteobacteria|NA	Burkholderiales|NA	Alcaligenaceae|NA	Achromobacter|Bordetella|NA|Orrella	Achromobacter aegrifaciens|Achromobacter animicus|Achromobacter anxifer|Achromobacter arsenitoxydans SY8|Achromobacter deleyi|Achromobacter denitrificans|Achromobacter dolens|Achromobacter insolitus|Achromobacter insuavis|Achromobacter insuavis AXX-A|Achromobacter kerstersii|Achromobacter marplatensis|Achromobacter mucicolens|Achromobacter pestifer|Achromobacter piechaudii|Achromobacter piechaudi…	Achromobacter aegrifaciens.|Achromobacter animicus.|Achromobacter anxifer.|Achromobacter arsenitoxydans SY8.|Achromobacter deleyi.|Achromobacter denitrificans |Achromobacter dolens.|Achromobacter insolitus.|Achromobacter insuavis AXX-A.|Achromobacter insuavis.|Achromobacter kerstersii.|Achromobacter marplatensis.|Achromobacter mucicolens.|Achromobacter pestifer.|Achromobacter piechaudii ATCC 4355…	0003700 DNA-binding transcription factor activity|0003690 double-stranded DNA binding	1003200.AXXA_29280|1156919.QWC_16862|1216976.AX27061_3733|257310.BB2275|257313.BP1798|477184.KYC_04352|568706.BN118_1661|742159.HMPREF0004_4074|762376.AXYL_03964|1392838.AWNM01000071_gene707|1532557.JL37_25050|360910.BAV1507|123899.JPQP01000001_gene1653	Airways|Not Specified	Aerobe|Not Specified|Obligate aerobe	BadM/Rrf2 family transcriptional regulator|DNA-binding protein|Fe-S cluster assembly transcriptional regulator IscR|HTH-type transcriptional regulator IscR|HTH-type transcriptional regulator iscR|Iron-sulfur cluster assembly transcription factor IscR|Putative DNA-binding protein|Putative iron-sulfur cluster assembly transcription factor IscR|Rrf2 family protein 2|Transcriptional regulator| BadM/R…	complete
1	1		17148	4008	17.54	A0A0E9L9I7	1	A0A0E9L9I7	ALISP_1571|Alide2_1968|Alide_1841|CE154_006405	GI:503284027|EMBL-CDS:GAO21751.1|EMBL-CDS:GAO23777.1|REFSEQ:WP_013518688.1	180	180	TrEMBL	NA	PF02082	IPR000944	IPR036388|IPR036390	IPR030489	adk:Alide2_1968|adn:Alide_1841	None	4	A0A0E9L9I7|A0A420KHF0|E8TXD2|F4G799	A0A0E9L9I7	1603291|179636|596153|596154	Bacteria	NA	Proteobacteria	Betaproteobacteria	Burkholderiales	Comamonadaceae	Alicycliphilus	Alicycliphilus denitrificans|Alicycliphilus denitrificans BC|Alicycliphilus denitrificans K601|Alicycliphilus sp. B1	Alicycliphilus denitrificans (strain DSM 14773 / CIP 107495 / K601)|Alicycliphilus denitrificans (strain DSM 18852 / JCM 14587 / BC)|Alicycliphilus denitrificans.|Alicycliphilus sp. B1.	None	596153.Alide_1841|596154.Alide2_1968	None	None	BadM/Rrf2 family transcriptional regulator|Rrf2 family transcriptional regulator|Transcriptional regulator| BadM/Rrf2 family| Rrf2 family	complete
1	1		17148	4008	469.1	A0A0Q7CQ05	2	A0A0Q7CQ05|A0A0Q7HFH6	ABS94_19875|ASC92_27495|C4F17_24535|DBV14_15240|EJO71_32975|EJP67_27805|EJP69_29245|EV564_101433|FHT32_000638|H7F35_05510|SAMN03159363_1373|SAMN05518800_1561|SAMN05518845_12817|ASD05_09175|EV293_105319|PMI12_00184	GI:947853830|GI:945605875|EMBL-CDS:KQW60718.1|REFSEQ:WP_056514548.1|GI:947934031|GI:945675720|EMBL-CDS:KQX30248.1|REFSEQ:WP_056594162.1	180	180|181	TrEMBL	NA	PF02082	IPR000944	IPR036388|IPR036390	IPR030489	vam:C4F17_24535	None	13|3	A0A0Q7CQ05|A0A1E4IYB1|A0A1G4YK67|A0A1H7YSK2|A0A286AS78|A0A2P1VFC4|A0A3N7BXZ4|A0A3S0BP33|A0A3S0ZIF8|A0A431TCM7|A0A4Q7LNC8|A0A7G8VM29|A0A7Y7I287|A0A0Q7HFH6|A0A4R1Z5C2|J2KJ12	A0A0Q7CQ05	1566270|1660152|1679495|1736530|1775474|1884383|1884384|2126319|2153358|2496119|2512152|2587117|2762322|1144315|1736536|2512132	Bacteria	NA	Proteobacteria	Betaproteobacteria	Burkholderiales	Comamonadaceae	Variovorax	Variovorax gossypii|Variovorax guangxiensis|Variovorax sp. 679|Variovorax sp. BK460|Variovorax sp. EL159|Variovorax sp. KBW07|Variovorax sp. PAMC26660|Variovorax sp. PMC12|Variovorax sp. Root411|Variovorax sp. SCN 67-85|Variovorax sp. SG517|Variovorax sp. YR750|Variovorax sp. YR752|Variovorax sp. BK151|Variovorax sp. CF313|Variovorax sp. Root434	Variovorax gossypii.|Variovorax guangxiensis.|Variovorax sp. 679.|Variovorax sp. BK460.|Variovorax sp. EL159.|Variovorax sp. KBW07.|Variovorax sp. PAMC26660.|Variovorax sp. PMC12.|Variovorax sp. Root411.|Variovorax sp. SCN 67-85.|Variovorax sp. SG517.|Variovorax sp. YR750.|Variovorax sp. YR752.|Variovorax sp. BK151.|Variovorax sp. CF313.|Variovorax sp. Root434.	0003677 DNA binding	None	None	None	BadM/Rrf2 family transcriptional regulator|DNA-binding protein|Rrf2 family iron-sulfur cluster assembly transcriptional regulator|Rrf2 family transcriptional regulator|Transcriptional regulator| BadM/Rrf2 family|Rrf2 family protein| putative transcriptional regulator	complete
1	1		17148	4008	431.84	A0A286B988	1	A0A286B988	SAMN05518800_6334	EMBL-CDS:SOD30710.1	180	180	TrEMBL	NA	PF02082	IPR000944	IPR036388|IPR036390	None	None	None	1	A0A286B988	A0A286B988	1884383	Bacteria	NA	Proteobacteria	Betaproteobacteria	Burkholderiales	Comamonadaceae	Variovorax	Variovorax sp. YR752	Variovorax sp. YR752.	None	None	None	None	Transcriptional regulator| BadM/Rrf2 family	complete
1	1		17148	4008	871.75	A0A2G6CXS4	1	A0A2G6CXS4	CSB48_11330	EMBL-CDS:PID42232.1	180	180	TrEMBL	NA	PF02082	IPR000944|IPR010242	IPR036388|IPR036390	IPR030489	None	None	1	A0A2G6CXS4	A0A2G6CXS4	1977087	Bacteria	NA	Proteobacteria	unclassified Proteobacter	NA	NA	NA	Proteobacteria bacterium	Proteobacteria bacterium.	0003700 DNA-binding transcription factor activity|0003690 double-stranded DNA binding	None	None	None	Fe-S cluster assembly transcriptional regulator IscR	complete
1	1		17148	4008	5.33	A0A2R7NKQ5	1	A0A2R7NKQ5	DBR23_25940	EMBL-CDS:PTT34586.1	180	180	TrEMBL	NA	PF02082	IPR000944	IPR036388|IPR036390	IPR030489	None	None	1	A0A2R7NKQ5	A0A2R7NKQ5	2056855	Bacteria	NA	Proteobacteria	Betaproteobacteria	Burkholderiales	Comamonadaceae	Acidovorax	Acidovorax sp. HMWF018	Acidovorax sp. HMWF018.	None	None	None	None	Rrf2 family transcriptional regulator	complete
1	1		17148	4008	18.7	A0A3S0MAN1	1	A0A3S0MAN1	EKK41_04295	EMBL-CDS:RTL72524.1	180	180	TrEMBL	NA	PF02082	IPR000944	IPR036388|IPR036390	IPR030489	None	None	1	A0A3S0MAN1	A0A3S0MAN1	1909294	Bacteria	NA	Proteobacteria	Alphaproteobacteria	Hyphomicrobiales	unclassified Hyphomicrobi	NA	Hyphomicrobiales bacterium	Rhizobiales bacterium.	None	None	None	None	Rrf2 family transcriptional regulator	complete
1	1		17148	4008	17.86	A0A4Q3M6E3	1	A0A4Q3M6E3	EOO31_03215|EOO33_08115	EMBL-CDS:RYF26017.1	180	180	TrEMBL	NA	PF02082	IPR000944	IPR036388|IPR036390	IPR030489	None	None	2	A0A4Q3M6E3|A0A4Q3KVZ4	A0A4Q3M6E3	1871071	Bacteria	NA	Proteobacteria	Betaproteobacteria	Burkholderiales	Comamonadaceae	unclassified Comamonadaceae	Comamonadaceae bacterium	Comamonadaceae bacterium.	None	None	None	None	Rrf2 family transcriptional regulator	complete
1	1		17148	4008	9.25	A0A4R2NE92	1	A0A4R2NE92	EV674_105112	EMBL-CDS:TCP19434.1	180	180	TrEMBL	NA	PF02082	IPR000944	IPR036388|IPR036390	IPR030489	None	None	1	A0A4R2NE92	A0A4R2NE92	80881	Bacteria	NA	Proteobacteria	Betaproteobacteria	Burkholderiales	Comamonadaceae	Simplicispira	Simplicispira metamorpha	Simplicispira metamorpha.	None	None	None	None	BadM/Rrf2 family transcriptional regulator	complete
1	1		17148	4008	369.44	A0A520CUE4	1	A0A520CUE4	EOP71_03900	EMBL-CDS:RZL48707.1	180	180	TrEMBL	NA	PF02082	IPR000944	IPR036388|IPR036390	None	None	None	1	A0A520CUE4	A0A520CUE4	1871043	Bacteria	NA	Proteobacteria	Betaproteobacteria	Burkholderiales	Comamonadaceae	Variovorax	Variovorax sp.	Variovorax sp.	None	None	None	None	Rrf2 family transcriptional regulator	complete
1	1		17148	4008	143.35	A0A6B2JS06	1	A0A6B2JS06	GZA08_08405	EMBL-CDS:NDV00988.1	180	180	TrEMBL	NA	PF02082	IPR000944	IPR036388|IPR036390	None	None	None	1	A0A6B2JS06	A0A6B2JS06	2705421	Bacteria	NA	Proteobacteria	Alphaproteobacteria	Rhodobacterales	Rhodobacteraceae	Pseudoroseicyclus	Pseudoroseicyclus sp. CLL3-39	Pseudoroseicyclus sp. CLL3-39.	None	None	None	None	Rrf2 family transcriptional regulator	complete
1	1		17148	4008	18.8	A0A7Y5HW82	1	A0A7Y5HW82	HUU13_03985	EMBL-CDS:NUN60261.1	180	180	TrEMBL	NA	PF02082	IPR000944	IPR036388|IPR036390	IPR030489	None	None	1	A0A7Y5HW82	A0A7Y5HW82	2030806	Bacteria	NA	Proteobacteria	Betaproteobacteria	Burkholderiales	Burkholderiaceae	unclassified Burkholderiaceae	Burkholderiaceae bacterium	Burkholderiaceae bacterium.	None	None	None	None	Rrf2 family transcriptional regulator	complete
1	1		17148	4008	141.32	A3JSW7	1	A3JSW7	RB2150_02644	GI:126704426|EMBL-CDS:EBA03518.1	180	180	TrEMBL	NA	PF02082	IPR000944	IPR036388|IPR036390	IPR030489	None	None	1	A3JSW7	A3JSW7	388401	Bacteria	NA	Proteobacteria	Alphaproteobacteria	Rhodobacterales	Rhodobacteraceae	unclassified Rhodobacteraceae	Rhodobacteraceae bacterium HTCC2150	Rhodobacteraceae bacterium HTCC2150.	None	388401.RB2150_02644	None	None	Transcriptional regulator| BadM/Rrf2 family protein	complete
1	1		17148	4008	216.2	V4PB55	1	V4PB55	AEAC466_08295	GI:557344731|GI:557832876|EMBL-CDS:ESQ84344.1|REFSEQ:WP_023457675.1	180	180	TrEMBL	NA	PF02082	IPR000944	IPR036388|IPR036390	IPR030489	None	None	1	V4PB55	V4PB55	1282362	Bacteria	NA	Proteobacteria	Alphaproteobacteria	Caulobacterales	Caulobacteraceae	Asticcacaulis	Asticcacaulis sp. AC466	Asticcacaulis sp. AC466.	None	1282362.AEAC466_08295	None	None	Rrf2 family transcriptional regulator	complete
1	1		17148	4008	825.87	A0A069B2W5	2	A0A069B2W5|A0A095YES9	A3203_32585|A8H37_19370|ABD05_00550|AK34_980|AS149_16165|B1M_24035|B7G54_11655|BAN20980_05387|BAR24066_04798|BBJ41_00405|BCAL2199|BCO18175_05157|BCO9919_03188|BCPG_02591|BDI24065_03837|BDO18943_02727|BDSB_06780|BFF94_15930|BLA13014_04492|BLA14095_06126|BLA17378_05095|BLA24064_06091|BMA10229_A3102|BMA10247_1490|BMA1709|BMAGB8_1806|BMAJHU_A0124|BME24068_03591|BMULJ_02111|BOC38_15010|BP1026B_I1040|B…	GI:685715683|GI:939209456|GI:685723865|GI:1137392593|GI:923102651|GI:1137383342|GI:701274558|GI:685701610|GI:685799912|GI:1047824017|GI:685699210|GI:1109354867|GI:924479728|GI:664637952|GI:924573462|GI:769544123|GI:490300527|GI:694170403|GI:685734057|GI:1047817990|GI:772951327|GI:685725665|GI:1137372876|GI:1137404968|GI:772978614|GI:685790609|GI:1109348811|GI:1104534611|GI:1137398772|GI:924472049…	179	154|176|179|178|180	TrEMBL	NA	PF02082	IPR000944|IPR010242	IPR036388|IPR036390	None	bac:BamMC406_2037|bam:Bamb_2164|bced:DM42_2961|bcen:DM39_2200,bcew:DM40_2767|bcj:BCAL2199|bcm:Bcenmc03_2144|bcn:Bcen_5950|bcon:NL30_12140|bct:GEM_1301|bdf:WI26_10155|bdl:AK34_980|blat:WK25_10305|bma:BMA1709|bmab:BM45_1223,bmae:DM78_2008,bmaf:DM51_1396,bmai:DM57_520|bmaz:BM44_1661,bmn:BMA10247_1490|bmec:WJ16_10970|bmj:BMULJ_02111|bmk:DM80_2840|bml:BMA10229_A3102|bpd:BURPS668_2600|bpl:BURPS1106A_26…	None	129|10	A0A069B2W5|A0A063B772|A0A071MPJ8|A0A081V1T1|A0A084DFY0|A0A087NP85|A0A088U5V3|A0A095DQI0|A0A0D0GV87|A0A0E1SJC9|A0A0E1U1X2|A0A0E1UNC2|A0A0E1W9P9|A0A0F6LCD6|A0A0G3YRC1|A0A0H2WEW8|A0A0H2Y0I2|A0A0H3HL86|A0A0H3KKP5|A0A0J5WTT9|A0A0U4D7R2|A0A102EIL4|A0A103JPA1|A0A103K1G3|A0A103LPK9|A0A104NDX0|A0A104NPZ1|A0A107CYM2|A0A108FRZ0|A0A118CKM0|A0A118LFR3|A0A118PD87|A0A132C6M9|A0A132F2C0|A0A144T5X7|A0A1B4BTE1|A0A…	A0A069B2W5	1009846|101571|1108140|1192124|1207504|1335308|13373|1385591|1385592|1385930|1395570|1435370|1459967|1503054|1503055|1506587|1506588|152480|152500|1542965|1566269|1571773|1637831|1637844|1637859|1637860|1637862|1637866|1637876|1705310|179879|1904757|1938747|2015344|2015345|2015347|2015348|2015350|2015351|2015359|2015360|2094190|2094191|2116686|216591|2183921|2184547|2184554|2184557|2184559|218456…	Bacteria	NA	Proteobacteria	Betaproteobacteria	Burkholderiales	Burkholderiaceae	Burkholderia|Paraburkholderia|Trinickia	Burkholderia aenigmatica|Burkholderia ambifaria|Burkholderia ambifaria AMMD|Burkholderia ambifaria IOP40-10|Burkholderia ambifaria MC40-6|Burkholderia ambifaria MEX-5|Burkholderia anthina|Burkholderia arboris|Burkholderia catarinensis|Burkholderia cenocepacia|Burkholderia cenocepacia AU 1054|Burkholderia cenocepacia J2315|Burkholderia cenocepacia MC0-3|Burkholderia cenocepacia PC184|Burkholderia …	Burkholderia ambifaria (strain ATCC BAA-244 / AMMD)|Burkholderia ambifaria (strain MC40-6)|Burkholderia ambifaria IOP40-10.|Burkholderia ambifaria MEX-5.|Burkholderia ambifaria.|Burkholderia anthina.|Burkholderia arboris.|Burkholderia catarinensis.|Burkholderia cenocepacia (strain ATCC BAA-245 / DSM 16553 / LMG 16656 /NCTC 13227 / J2315 / CF5610)|Burkholderia cenocepacia (strain AU 1054)|Burkhold…	0003700 DNA-binding transcription factor activity|0003690 double-stranded DNA binding	1192124.LIG30_0253|1434929.X946_3728|216591.BCAL2199|243160.BMA1709|269482.Bcep1808_2206|272560.BPSL2290|292.DM42_2961|339670.Bamb_2164|395019.Bmul_1143|626418.bglu_1g24710|999541.bgla_1g27960	Airways|Not Specified|Blood|Brain|Oral|Skin	Aerobe|Facultative|Not Specified	BadM/Rrf2 family transcriptional regulator|Fe-S cluster assembly transcriptional regulator IscR|Iron-sulfur cluster assembly transcription factor IscR|Iron-sulfur cluster regulator IscR|IscR protein|Putative transcriptional regulator protein|Rrf2 family transcriptional regulator|Transcriptional regulator| BadM/Rrf2 family|Transcriptional rrf2 family|Uncharacterized protein|HTH-type transcriptiona…	complete
1	1		17148	4008	393.52	A0A0Q7C385	1	A0A0Q7C385	ASC92_06215|ASD05_28030|PMI12_01667	GI:947854029|GI:945604366|EMBL-CDS:KQW59221.1|REFSEQ:WP_056514747.1	179	178|179	TrEMBL	NA	PF02082	IPR000944	IPR036388|IPR036390	None	None	None	3	A0A0Q7C385|A0A0Q7H8R3|J2TGF9	A0A0Q7C385	1144315|1736530|1736536	Bacteria	NA	Proteobacteria	Betaproteobacteria	Burkholderiales	Comamonadaceae	Variovorax	Variovorax sp. CF313|Variovorax sp. Root411|Variovorax sp. Root434	Variovorax sp. CF313.|Variovorax sp. Root411.|Variovorax sp. Root434.	0003677 DNA binding	None	None	None	DNA-binding protein|Rrf2 family protein| putative transcriptional regulator	complete
1	1		17148	4008	116.57	A0A150K9V8	1	A0A150K9V8	B4098_2744|BCO26_1812|BF29_862|DWY16_06145	GI:1004855699|EMBL-CDS:KYC66196.1	179	139|179	TrEMBL	NA	PF02082	IPR000944	IPR036388|IPR036390	None	bck:BCO26_1812|bcoa:BF29_862	None	4	A0A150K9V8|A0A0B5X737|A0A412GVJ8|F7Z022	A0A150K9V8	1121088|1398|941639	Bacteria	Terrabacteria group	Firmicutes	Bacilli	Bacillales	Bacillaceae	Weizmannia	Bacillus coagulans 2-6|Bacillus coagulans DSM 1 = ATCC 7050|Weizmannia coagulans	Bacillus coagulans (strain 2-6)|Bacillus coagulans DSM 1 = ATCC 7050.|Bacillus coagulans.	None	941639.BCO26_1812	None	None	HTH-type transcriptional regulator CymR|Rrf2 family transcriptional regulator|Transcriptional regulator| BadM/Rrf2 family|Uncharacterized protein	complete
1	1		17148	4008	826.32	A0A171KUA9	1	A0A171KUA9	AAV32_05325	GI:817529014|GI:1056955470|EMBL-CDS:KKO72476.1|EMBL-CDS:RZS70157.1|REFSEQ:WP_068368524.1	179	179	TrEMBL	NA	PF02082	IPR000944|IPR010242	IPR036388|IPR036390	None	None	None	1	A0A171KUA9	A0A171KUA9	206506	Bacteria	NA	Proteobacteria	Betaproteobacteria	Burkholderiales	Alcaligenaceae	Kerstersia	Kerstersia gyiorum	Kerstersia gyiorum.	0003700 DNA-binding transcription factor activity|0003690 double-stranded DNA binding	None	None	None	BadM/Rrf2 family transcriptional regulator	complete
1	1		17148	4008	333.38	A0A1H4DTR6	2	A0A1H4DTR6|A0A7W5GUN0	SAMN05444680_103460|VAR608DRAFT_3618|FHW64_004128	EMBL-CDS:SEA75996.1|EMBL-CDS:MBB3179705.1	179	179	TrEMBL	NA	PF02082	IPR000944	IPR036388|IPR036390	None	None	None	2|1	A0A1H4DTR6|A0A1C6P665|A0A7W5GUN0	A0A1H4DTR6	1034889|1882828|2587027	Bacteria	NA	Proteobacteria	Betaproteobacteria	Burkholderiales	Comamonadaceae	Variovorax	Variovorax sp. HW608|Variovorax sp. YR216|Variovorax sp. Sphag1AA	Variovorax sp. HW608.|Variovorax sp. YR216.|Variovorax sp. Sphag1AA.	None	None	None	None	Transcriptional regulator| BadM/Rrf2 family|Rrf2 family iron-sulfur cluster assembly transcriptional regulator	complete
1	1		17148	4008	769.09	A0A1H8I167	2	A0A1H8I167|A0A4Z0CDI2	GXY45_03065|SAMN02745977_01662|EC845_1031|EOO22_22515|EOO30_07840|EZ216_05020|EZ242_14480|EZ313_19570|GAK30_02590|GON04_02010|HTY51_06630	EMBL-CDS:SEN61885.1|EMBL-CDS:TFZ08520.1	179	179|178	TrEMBL	NA	PF02082	IPR000944|IPR010242	IPR036388|IPR036390	None	None	None	2|9	A0A1H8I167|A0A7X8UZT3|A0A4Z0CDI2|A0A3N1XE50|A0A4Q3LIT6|A0A4Q3Q2B2|A0A4Z0BIW6|A0A4Z0BQD0|A0A6N0BQ18|A0A6N8IN13|A0A7V8FMR4	A0A1H8I167	1121117|1917967|1177982|1781167|1871071|204072|2485130|2530451|2682844|2741720	Bacteria	NA	Proteobacteria	Betaproteobacteria	Burkholderiales	Comamonadaceae	Brachymonas|Ramlibacter|Acidovorax|Comamonas|Rhodoferax|unclassified Comamonadaceae	Brachymonas denitrificans DSM 15123|Ramlibacter sp.|Acidovorax wautersii|Comamonadaceae bacterium|Comamonas sp. BIGb0124|Ramlibacter henchirensis|Ramlibacter rhizophilus|Ramlibacter sp. 18x22-1|Ramlibacter sp. MAH-25|Rhodoferax sp. BAB1	Brachymonas denitrificans DSM 15123.|Ramlibacter sp.|Acidovorax wautersii.|Comamonadaceae bacterium.|Comamonas sp. BIGb0124.|Ramlibacter henchirensis.|Ramlibacter rhizophilus.|Ramlibacter sp. 18x22-1.|Ramlibacter sp. MAH-25.|Rhodoferax sp. BAB1.	0003700 DNA-binding transcription factor activity|0003690 double-stranded DNA binding	None	None	None	Fe-S cluster assembly transcription factor|Transcriptional regulator| BadM/Rrf2 family|BadM/Rrf2 family transcriptional regulator|Fe-S cluster assembly transcriptional regulator IscR|HTH-type transcriptional regulator IscR	complete
1	1		17148	4008	252.32	A0A1I1D1W9	1	A0A1I1D1W9	SAMN05216344_10148	EMBL-CDS:SFB67088.1	179	179	TrEMBL	NA	PF02082	IPR000944	IPR036388|IPR036390	IPR030489	None	None	1	A0A1I1D1W9	A0A1I1D1W9	1855300	Bacteria	NA	Proteobacteria	Betaproteobacteria	Burkholderiales	Comamonadaceae	Polaromonas	Polaromonas sp. OV174	Polaromonas sp. OV174.	None	None	None	None	Transcriptional regulator| BadM/Rrf2 family	complete
1	1		17148	4008	304.82	A0A240UHS0	1	A0A240UHS0	ACD_23C01284G0003|B7Y64_13020|CBP33_16635|CBP36_17060|DTW89_14265|SAMN05421875_11177	GI:1197434893|GI:1197428868|EMBL-CDS:ART61018.1	179	178|179	TrEMBL	NA	PF02082	IPR000944	IPR036388|IPR036390	IPR030489	acid:CBP33_16635|acip:CBP36_17060,acis:CBP35_01860	None	6	A0A240UHS0|A0A1H4AU94|A0A240TXD8|A0A258NA55|A0A369VI62|K2DF71	A0A240UHS0	1231053|1970312|553814|592050|77133	Bacteria	NA|environmental samples	NA|Proteobacteria	Betaproteobacteria|NA	Burkholderiales|NA	Comamonadaceae|NA	Acidovorax|NA	Acidovorax carolinensis|Acidovorax soli|Acidovorax sp. 35-64-16|Acidovorax sp. BoFeN1|uncultured bacterium	Acidovorax carolinensis.|Acidovorax soli.|Acidovorax sp. 35-64-16.|Acidovorax sp. BoFeN1.|uncultured bacterium.	None	None	None	None	Rrf2 family transcriptional regulator| iron-sulfur cluster assembly transcription factor|Transcriptional regulator| BadM/Rrf2 family	complete
1	1		17148	4008	863	A0A2A5FZX4	1	A0A2A5FZX4	COA54_08305|MNBD_GAMMA05	EMBL-CDS:PCJ86434.1	179	179|182	TrEMBL	NA	PF02082	IPR000944	IPR036388|IPR036390	None	None	None	2	A0A2A5FZX4|A0A3B0X126	A0A2A5FZX4	2030882|652676	Bacteria|NA	NA	NA|Proteobacteria	Gammaproteobacteria|NA	NA|Thiotrichales	NA|Thiotrichaceae	NA|unclassified Thiotrichaceae	Thiotrichaceae bacterium|hydrothermal vent metagenome	Thiotrichaceae bacterium.|hydrothermal vent metagenome.	None	None	None	None	Fe-S cluster assembly transcriptional regulator IscR|Iron-sulfur cluster regulator IscR	complete
1	1		17148	4008	797.81	A0A2P6UXS9	1	A0A2P6UXS9	BZL35_00302	EMBL-CDS:PSB92076.1	179	179	TrEMBL	NA	PF02082	IPR000944	IPR036388|IPR036390	None	None	None	1	A0A2P6UXS9	A0A2P6UXS9	1808959	Bacteria	NA	Proteobacteria	Betaproteobacteria	Burkholderiales	Burkholderiaceae	Pandoraea	Candidatus Pandoraea novymonadis	Candidatus Pandoraea novymonadis.	None	None	None	None	HTH-type transcriptional regulator IscR	complete
1	1		17148	4008	462.78	A0A2U0Y750	1	A0A2U0Y750	C7518_12656	EMBL-CDS:PVY02489.1	179	179	TrEMBL	NA	PF02082	IPR000944	IPR036388|IPR036390	None	None	None	1	A0A2U0Y750	A0A2U0Y750	2135502	Bacteria	NA	Proteobacteria	Betaproteobacteria	Burkholderiales	Comamonadaceae	Variovorax	Variovorax sp. GV014	Variovorax sp. GV014.	None	None	None	None	BadM/Rrf2 family transcriptional regulator	complete
1	1		17148	4008	399.9	A0A2W5RRC5	1	A0A2W5RRC5	DI563_15700	EMBL-CDS:PZQ73177.1	179	179	TrEMBL	NA	PF02082	IPR000944	IPR036388|IPR036390	IPR030489	None	None	1	A0A2W5RRC5	A0A2W5RRC5	34073	Bacteria	NA	Proteobacteria	Betaproteobacteria	Burkholderiales	Comamonadaceae	Variovorax	Variovorax paradoxus	Variovorax paradoxus.	0003677 DNA binding	None	None	None	DNA-binding protein	complete
1	1		17148	4008	84	A0A3B0U204	1	A0A3B0U204	MNBD_ALPHA09	EMBL-CDS:VAW18449.1	179	179	TrEMBL	NA	PF02082	IPR000944	IPR036388|IPR036390	IPR030489	None	None	1	A0A3B0U204	A0A3B0U204	652676	NA	NA	NA	NA	NA	NA	NA	hydrothermal vent metagenome	hydrothermal vent metagenome.	None	None	None	None	Iron-sulfur cluster regulator IscR	complete
1	1		17148	4008	767.24	A0A3N4UK08	1	A0A3N4UK08	EDC62_1272	EMBL-CDS:RPE70783.1	179	179	TrEMBL	NA	PF02082	IPR000944	IPR036388|IPR036390	IPR030489	None	None	1	A0A3N4UK08	A0A3N4UK08	1917811	Bacteria	NA	Proteobacteria	Betaproteobacteria	Burkholderiales	Comamonadaceae	Tibeticola	Tibeticola sediminis	Tibeticola sediminis.	None	None	None	None	BadM/Rrf2 family transcriptional regulator	complete
1	1		17148	4008	327.32	A0A3N4V440	1	A0A3N4V440	EDC62_1607	EMBL-CDS:RPE67724.1	179	179	TrEMBL	NA	PF02082	IPR000944	IPR036388|IPR036390	IPR030489	None	None	1	A0A3N4V440	A0A3N4V440	1917811	Bacteria	NA	Proteobacteria	Betaproteobacteria	Burkholderiales	Comamonadaceae	Tibeticola	Tibeticola sediminis	Tibeticola sediminis.	None	None	None	None	BadM/Rrf2 family transcriptional regulator	complete
1	1		17148	4008	739.96	A0A4Q2LVA9	1	A0A4Q2LVA9	ET532_03950|Veis_2372	EMBL-CDS:RXZ81082.1	179	179	TrEMBL	NA	PF02082	IPR000944|IPR010242	IPR036388|IPR036390	IPR030489	vei:Veis_2372	None	2	A0A4Q2LVA9|A1WKG1	A0A4Q2LVA9	2509434|391735	Bacteria	NA	Proteobacteria	Betaproteobacteria	Burkholderiales	Comamonadaceae	Verminephrobacter	Verminephrobacter eiseniae EF01-2|Verminephrobacter sp. Larva24	Verminephrobacter eiseniae (strain EF01-2)|Verminephrobacter sp. Larva24.	0003700 DNA-binding transcription factor activity|0003690 double-stranded DNA binding	391735.Veis_2372	None	None	Fe-S cluster assembly transcriptional regulator IscR|Transcriptional regulator| BadM/Rrf2 family	complete
1	1		17148	4008	251.02	A0A7Y0BXC7	1	A0A7Y0BXC7	HHJ18_10490	EMBL-CDS:NMM06649.1	179	179	TrEMBL	NA	PF02082	IPR000944	IPR036388|IPR036390	IPR030489	None	None	1	A0A7Y0BXC7	A0A7Y0BXC7	1869339	Bacteria	NA	Proteobacteria	Betaproteobacteria	Burkholderiales	Comamonadaceae	Polaromonas	Polaromonas sp.	Polaromonas sp.	None	None	None	None	Rrf2 family transcriptional regulator	complete
1	1		17148	4008	266.02	A1VSW3	1	A1VSW3	GZ092_15020|Pnap_3444	GI:500126807|GI:120595302|EMBL-CDS:ABM38741.1|REFSEQ:WP_011802812.1	179	179	TrEMBL	NA	PF02082	IPR000944	IPR036388|IPR036390	IPR030489	pna:Pnap_3444	None	3	A1VSW3|A0A068YUN5|A0A6N9RKZ1	A1VSW3	1504672|1869339|365044	Bacteria	NA	Proteobacteria	Betaproteobacteria	Burkholderiales	Comamonadaceae	Polaromonas	Polaromonas naphthalenivorans CJ2|Polaromonas sp.|Polaromonas sp. CG9_12	Polaromonas naphthalenivorans (strain CJ2)|Polaromonas sp.|Polaromonas sp. CG9_12.	None	1504672.669785789|365044.Pnap_3444	None	None	Iron-sulfur cluster regulator IscR|Rrf2 family transcriptional regulator|Transcriptional regulator| BadM/Rrf2 family	complete
1	1		17148	4008	154.12	A8MGI8	1	A8MGI8	Clos_1671	GI:158140899|EMBL-CDS:ABW19211.1	179	179	TrEMBL	NA	PF02082	IPR000944	IPR036388|IPR036390	IPR030489	aoe:Clos_1671	None	1	A8MGI8	A8MGI8	350688	Bacteria	Terrabacteria group	Firmicutes	Clostridia	Eubacteriales	Clostridiaceae	Alkaliphilus	Alkaliphilus oremlandii OhILAs	Alkaliphilus oremlandii (strain OhILAs)	None	350688.Clos_1671	None	None	Transcriptional regulator| BadM/Rrf2 family	complete
1	1		17148	4008	773.19	A0A068YT76	15	A0A068YT76|A0A0P0MG87|A0A1B3LZQ0|A0A1E3Z1U0|A0A1Q3RT70|A0A1T1AUU4|A0A255ZKJ5|A0A2W5JC83|A0A369AKE5|A0A389MHB7|A0A4P6UJR8|A0A515ENB4|A0A6H2HB99|F5XWH2|Q21WF3	B9Z32_11015|B9Z46_01445|L103DPR2_01589|A2X72_23070|A3I64_08535|ASE11_15170|B0E41_11870|BC358_07265|BN948_02428|BSY239_1994|C4535_14800|CAP37_09940|CAP38_03855|CVU21_01675|CVU22_04635|CVU36_02295|DCF26_04860|DCM06_10000|DCY64_16180|E5678_06585|F3K02_04790|F9K07_12570|F9Z44_09570|G9Q37_09125|HPF_14680|LPB072_13205|Q5W_13380|Y695_01166|ABS43_29265|D3F03_02095|BGO22_15065|DFR43_10667|DY262_17765|BLL5…	GI:738924491|EMBL-CDS:CDS54922.1|REFSEQ:WP_036811254.1|GI:942570038|GI:941922499|EMBL-CDS:ALK91990.1|REFSEQ:WP_055360532.1|GI:1059493216|GI:1059965992|EMBL-CDS:AOF86332.1|REFSEQ:WP_069046697.1|GI:1063955576|EMBL-CDS:ODS67983.1|GI:1113302808|EMBL-CDS:OJV67271.1|GI:1151909370|EMBL-CDS:OOV07882.1|GI:1231218515|EMBL-CDS:OYQ41160.1|EMBL-CDS:PZQ02166.1|EMBL-CDS:RCX09842.1|EMBL-CDS:GBU15136.1|EMBL-CDS:Q…	178	178|177|179|157|145	TrEMBL	NA	PF02082	IPR000944|IPR010242	IPR036388|IPR036390	None	lim:L103DPR2_01589|hpse:HPF_14680|hyb:Q5W_13380|hyc:E5678_06585|hyl:LPB072_13205|hyn:F9K07_12570|hyr:BSY239_1994|rsb:RS694_11850|rhy:RD110_18395|rhg:EXZ61_08270|pna:Pnap_2291|pol:Bpro_2177|poo:F7R28_11200|pvac:HC248_02388|aaa:Acav_2774|aav:Aave_2442|acid:CBP33_10205,acin:CBP34_09945,acip:CBP36_10125,acis:CBP35_08800|acio:EAG14_10770|ack:C380_11310|acra:BSY15_3660|adk:Alide2_2396|adn:Alide_2207|aj…	None	1|3|25|2|10|19|223|4	A0A068YT76|A0A0P0MG87|A0A315B7F8|A0A315CY98|A0A1B3LZQ0|A0A0T2YCU6|A0A162SZZ9|A0A1C9VGK3|A0A1F4H4L9|A0A1F4IW01|A0A1L1PM27|A0A1V3S5R6|A0A1V4CG97|A0A1Y2QJ78|A0A1Y2R6B4|A0A2N2QP49|A0A2N2TPT3|A0A2N2UG88|A0A2W4WKN8|A0A350SUT4|A0A3A4REZ9|A0A3C0KDT2|A0A4P7R7E9|A0A4V1ABS1|A0A6G8IGI9|A0A6P1IF89|A0A6P1IVA5|A0A7Y8GTI7|W7XAA0|A0A1E3Z1U0|A0A398C8N9|A0A1Q3RT70|A0A372EFP9|A0A4R6UC80|A0A1T1AUU4|A0A1Q8YFR4|A0A1W9K…	A0A068YT76	1504672|1678129|1826167|1835767|1437444|1736490|1763535|1797551|1797564|1842537|1871071|1882399|1891238|1904254|1945864|1985169|1985170|2013706|2013707|2013721|2565558|2610898|2651974|2716225|434010|47421|65786|795665|1660091|2315688|1895769|2294117|360241|1111071|192843|28066|1484693|1797566|1797746|1844971|2015565|2015566|2022803|2094194|2184758|50421|1100707|1100718|1736315|1736316|1736318|177…	Bacteria|Eukaryota|NA	NA|FCB group|Sar|Terrabacteria group	Proteobacteria|Actinobacteria|Bacteroidetes|NA	Betaproteobacteria|Actinomycetia|Chrysophyceae|Flavobacteriia|NA	Burkholderiales|unclassified Betaproteobacteri|Chromulinales|Flavobacteriales|NA|Propionibacteriales	Comamonadaceae|NA|unclassified Burkholderia|Alcaligenaceae|Burkholderiales genera in|Burkholderiaceae|Chromulinaceae|Nocardioidaceae|Weeksellaceae	Polaromonas|Limnohabitans|Hydrogenophaga|NA|unclassified Comamonadaceae|Bordetella|Simplicispira|Tepidicella|Rhodoferax|Curvibacter|Pseudacidovorax|Pseudorhodoferax|Variovorax|Extensimonas|Hylemonella|Acidovorax|Alicycliphilus|Caenimonas|Chryseobacterium|Comamonas|Delftia|Diaphorobacter|Giesbergeria|Melaminivora|Nocardioides|Oryzisolibacter|Pulveribacter|Ramlibacter|Spumella|Xylophilus|unclassifi…	Polaromonas sp. CG9_12|Limnohabitans sp. 103DPR2|Limnohabitans sp. Hippo4|Limnohabitans sp. MMS-10A-178|Betaproteobacteria bacterium HGW-Betaproteobacteri|Burkholderiales bacterium|Burkholderiales bacterium GWF1_66_17|Burkholderiales bacterium RIFCSPLOWO2_02_FULL_67_6|Comamonadaceae bacterium|Hydrogenophaga aromaticivorans|Hydrogenophaga crassostreae|Hydrogenophaga intermedia|Hydrogenophaga pseud…	Polaromonas sp. CG9_12.|Limnohabitans sp. 103DPR2.|Limnohabitans sp. Hippo4.|Limnohabitans sp. MMS-10A-178.|Betaproteobacteria bacterium HGW-Betaproteobacteria-15.|Betaproteobacteria bacterium HGW-Betaproteobacteria-16.|Betaproteobacteria bacterium HGW-Betaproteobacteria-9.|Burkholderiales bacterium GWF1_66_17.|Burkholderiales bacterium RIFCSPLOWO2_02_FULL_67_64.|Burkholderiales bacterium.|Comamo…	0003700 DNA-binding transcription factor activity|0003690 double-stranded DNA binding|0003677 DNA binding	1504672.669787075|614083.AWQR01000035_gene3630|1458275.AZ34_11320|887062.HGR_00779|296591.Bpro_2177|365044.Pnap_2291|1157708.KB907450_gene6339|1219031.BBJR01000024_gene435|1268622.AVS7_03257|232721.Ajs_2145|358220.C380_11310|365046.Rta_18350|397945.Aave_2442|398578.Daci_4000|399795.CtesDRAFT_PD1908|535289.Dtpsy_1637|543728.Vapar_2141|595537.Varpa_3750|596153.Alide_2207|596154.Alide2_2396|688245.C…	Eye|Not Specified|Skin	Aerobe|Not Specified	Iron-sulfur cluster regulator IscR|DNA-binding protein|Fe-S cluster assembly transcriptional regulator IscR|HTH-type transcriptional regulator IscR|Iron-sulfur cluster assembly transcription factor IscR|Transcriptional regulator IscR|Rrf2 family transcriptional regulator|BadM/Rrf2 family transcriptional regulator|Transcriptional regulator| BadM/Rrf2 family| BadM/Rrf2 family protein|Candidate tran…	complete|fragment
1	1		17148	4008	772.93	A0A0P0MAB9	5	A0A0P0MAB9|A0A257FUZ3|A0A2M7FT04|A0A2N2T0P6|A0A5C7T5Q4	B472_03065|B9Z31_00145|B9Z33_08420|B9Z34_09410|B9Z37_02035|B9Z40_14515|B9Z45_09295|B9Z47_07140|B9Z48_05205|B9Z49_05770|B9Z50_12340|B9Z51_13965|CFE38_07720|H663_011840|L63ED372_01978|B9Z38_12075|B9Z43_14130|B9Z52_15250|CFE39_16155|CO066_10940|COW02_09235|COW39_07995|A2496_06445|A2503_09625|AUK50_02050|AUK51_10805|CO065_09785|CO105_12810|CVU24_10575|E6Q78_02195	GI:941919388|GI:1011511255|EMBL-CDS:ALK89181.1|REFSEQ:WP_062405710.1|GI:1232081400|EMBL-CDS:OYU29922.1|EMBL-CDS:PIW08887.1|EMBL-CDS:PKO61005.1|EMBL-CDS:TXH90616.1	178	178|150	TrEMBL	NA	PF02082	IPR000944|IPR010242	IPR036388|IPR036390	IPR030489	lih:L63ED372_01978	None	15|4|3|7|1	A0A0P0MAB9|A0A257EEN5|A0A2M6VHL5|A0A2M6VS50|A0A2T7T0T5|A0A2T7UCM4|A0A315AGP5|A0A315AMU4|A0A315BGC1|A0A315CZY4|A0A315D727|A0A315E1K2|A0A315EDM2|A0A315EL95|A0A315F838|A0A257FUZ3|A0A315B1C9|A0A315BPT7|A0A315C6L2|A0A2M7FT04|A0A2H0J1C6|A0A2M8E2Z7|A0A2N2T0P6|A0A1F4MBR8|A0A1F4NXS9|A0A1J5C069|A0A1J5CBW3|A0A2M8BGJ0|A0A2M8ECG5|A0A5C7T5Q4	A0A0P0MAB9	1100699|1100704|1100706|1100711|1100720|1100724|1100725|1100726|1293045|1293052|1597956|1678128|1977910|1977911|2015580|1835766|1835769|1977909|2015581|1973950|1973952|1973953|1797571|1797574|1805089|1805090|1973949|1973951|2013709|50421	Bacteria	NA	Proteobacteria	Betaproteobacteria	Burkholderiales|unclassified Betaproteobacteri	Comamonadaceae|NA|unclassified Burkholderia	Limnohabitans|unclassified Comamonadaceae|NA|Rhodoferax	Comamonadaceae bacterium PBBC1|Limnohabitans parvus II-B4|Limnohabitans planktonicus II-D5|Limnohabitans sp. 15K|Limnohabitans sp. 2KL-1|Limnohabitans sp. 2KL-17|Limnohabitans sp. 2KL-51|Limnohabitans sp. 63ED37-2|Limnohabitans sp. Bal53|Limnohabitans sp. G3-2|Limnohabitans sp. Hippo3|Limnohabitans sp. Rim28|Limnohabitans sp. T6-20|Limnohabitans sp. T6-5|Limnohabitans sp. WS1|Comamonadaceae bacte…	Comamonadaceae bacterium PBBC1.|Limnohabitans parvus II-B4.|Limnohabitans planktonicus II-D5.|Limnohabitans sp. 15K.|Limnohabitans sp. 2KL-1.|Limnohabitans sp. 2KL-17.|Limnohabitans sp. 2KL-51.|Limnohabitans sp. 63ED37-2.|Limnohabitans sp. Bal53.|Limnohabitans sp. G3-2.|Limnohabitans sp. Hippo3.|Limnohabitans sp. Rim28.|Limnohabitans sp. T6-20.|Limnohabitans sp. T6-5.|Limnohabitans sp. WS1.|Comam…	0003700 DNA-binding transcription factor activity|0003690 double-stranded DNA binding|0003677 DNA binding	None	None	None	Fe-S cluster assembly transcriptional regulator IscR|HTH-type transcriptional regulator IscR|DNA-binding protein	complete|fragment
1	1		17148	4008	575.13	A0A0P9AED8	1	A0A0P9AED8	APR50_25465|CMO32_08430|EPO53_27800|GAK39_04495|INQ48_23740|SAMN05443579_101594	GI:951101530|GI:939510432|GI:939485107|GI:939498480|GI:939499754|EMBL-CDS:KPV03173.1|REFSEQ:WP_057591960.1	178	178	TrEMBL	NA	PF02082	IPR000944	IPR036388|IPR036390	None	None	None	6	A0A0P9AED8|A0A1I5E7W5|A0A2E9BLB4|A0A521NN91|A0A7U3C4K0|A0A7V8G4J0	A0A0P9AED8	1871043|1882827|34073	Bacteria	NA	Proteobacteria	Betaproteobacteria	Burkholderiales	Comamonadaceae	Variovorax	Variovorax paradoxus|Variovorax sp.|Variovorax sp. PDC80	Variovorax paradoxus.|Variovorax sp.|Variovorax sp. PDC80.	0003677 DNA binding	None	None	None	DNA-binding protein|HTH-type transcriptional regulator IscR|Rrf2 family transcriptional regulator|Transcriptional regulator| BadM/Rrf2 family	complete
1	1		17148	4008	227.72	A0A1F4KDJ3	1	A0A1F4KDJ3	A3F78_07945	GI:1082817541|EMBL-CDS:OGB32726.1	178	178	TrEMBL	NA	PF02082	IPR000944	IPR036388|IPR036390	IPR030489	None	None	1	A0A1F4KDJ3	A0A1F4KDJ3	1797566	Bacteria	NA	Proteobacteria	Betaproteobacteria	Burkholderiales	unclassified Burkholderia	NA	Burkholderiales bacterium RIFCSPLOWO2_12_FULL_61_4	Burkholderiales bacterium RIFCSPLOWO2_12_FULL_61_40.	0003677 DNA binding	None	None	None	DNA-binding protein	complete
1	1		17148	4008	245.38	A0A1F8VU27	1	A0A1F8VU27	A2Z93_01330|CK604_05075	GI:1084651748|EMBL-CDS:OGP00256.1	178	178	TrEMBL	NA	PF02082	IPR000944	IPR036388|IPR036390	IPR030489	None	None	2	A0A1F8VU27|A0A2D0IJ66	A0A1F8VU27	1797747|2027918	Bacteria	NA	Proteobacteria	Betaproteobacteria	Burkholderiales	Comamonadaceae	Curvibacter	Curvibacter sp. GWA2_64_110|Curvibacter sp. PD_MW3	Curvibacter sp. GWA2_64_110.|Curvibacter sp. PD_MW3.	0003677 DNA binding	None	None	None	DNA-binding protein	complete
1	1		17148	4008	914.6	A0A1G6H1P1	2	A0A1G6H1P1|A0A217EE01	SAMN05421733_103158|SAMN05444584_0461	EMBL-CDS:SDB88073.1|EMBL-CDS:SNQ28537.1	178	178	TrEMBL	NA	PF02082	IPR000944	IPR036388|IPR036390	IPR030489	None	None	1	A0A1G6H1P1|A0A217EE01	A0A1G6H1P1	1219383|1229165	Bacteria	NA	Proteobacteria	Gammaproteobacteria	Pseudomonadales	Moraxellaceae	Acinetobacter	Acinetobacter boissieri|Acinetobacter apis	Acinetobacter boissieri.|Acinetobacter apis.	None	None	None	None	Transcriptional regulator| BadM/Rrf2 family	complete
1	1		17148	4008	814.43	A0A1J5QB20	3	A0A1J5QB20|A0A238DNY6|D6CPU7	GALL_378620|B7X31_05855|B7X46_00070|CARN2_2498|GALL_230460|HKL99_05315|THIARS_70648|THIX_30440|ABT24_00775|B7X30_01665|B7X36_04200|B7Z79_03620|B7Z83_07105|CB2_100343|ENV68_08740|GALL_430530|Ga0061069_105157|THI_1339|Tint_1056	EMBL-CDS:OIQ80386.1|EMBL-CDS:SCC93212.1|GI:294339667|GI:502870392|EMBL-CDS:CAZ88027.1|REFSEQ:WP_013105368.1	178	178|165|177	TrEMBL	NA	PF02082	IPR000944|IPR010242	IPR036388|IPR036390	None	thi:THI_1339|tin:Tint_1056	None	1|7|11	A0A1J5QB20|A0A238DNY6|A0A1J5RSJ8|A0A238D6Q9|A0A259PCH0|A0A259QSC7|A0A7Y3JA98|E6PPD0|D6CPU7|A0A078BLP1|A0A0K6I294|A0A1D2UV38|A0A1J5Q5K6|A0A257P4W9|A0A257PGI6|A0A259RF55|A0A259RSC1|A0A7C4TZS6|D5WZN4	A0A1J5QB20	410659|1050370|1891238|1970448|1970452|364030|1660151|1970447|1970449|1970453|1970454|339866|426114|554131|75379	NA|Bacteria	NA	NA|Proteobacteria	NA|Betaproteobacteria	NA|Burkholderiales	NA|Burkholderiales genera in|unclassified Burkholderia	NA|Thiomonas	mine drainage metagenome|Burkholderiales bacterium|Thiomonas delicata|Thiomonas sp. 13-66-29|Thiomonas sp. 15-66-11|Thiomonas sp. X19|Thiomonas arsenitoxydans|Thiomonas bhubaneswarensis|Thiomonas intermedia K12|Thiomonas sp. 13-64-67|Thiomonas sp. 14-64-326|Thiomonas sp. 20-64-5|Thiomonas sp. 20-64-9|Thiomonas sp. CB2|Thiomonas sp. SCN 64-16	mine drainage metagenome.|Burkholderiales bacterium.|Thiomonas delicata |Thiomonas sp. 13-66-29.|Thiomonas sp. 15-66-11.|Thiomonas sp. X19.|Thiomonas arsenitoxydans (strain DSM 22701 / CIP 110005 / 3As)|Thiomonas bhubaneswarensis.|Thiomonas intermedia (strain K12)|Thiomonas sp. 13-64-67.|Thiomonas sp. 14-64-326.|Thiomonas sp. 20-64-5.|Thiomonas sp. 20-64-9.|Thiomonas sp. CB2.|Thiomonas sp. SCN 64…	0003700 DNA-binding transcription factor activity|0003690 double-stranded DNA binding|0003677 DNA binding	426114.THI_1339|75379.Tint_1056	None	None	HTH-type transcriptional regulator IscR|Fe-S cluster assembly transcriptional regulator IscR|HTH-type transcriptional regulator iscR|DNA-binding protein|Transcriptional regulator| BadM/Rrf2 family	complete
1	1		17148	4008	764.59	A0A1M5A931	3	A0A1M5A931|A0A3M6QZR0|V4YLB3	SAMN02745117_01611|AAV94_10915|CK620_01855|CK621_11445|CK623_09355|CK625_03660|CLI92_00860|D8I35_05000|E8K88_13705|E9531_05295|EBQ24_00200|EBQ25_07480|EBQ26_00530|EBQ34_10180|EII18_06375|EII19_05790|MOLA814_01654	GI:1120495224|EMBL-CDS:SHF26773.1|REFSEQ:WP_073356188.1|EMBL-CDS:RMX08441.1|GI:557641818|GI:557916125|EMBL-CDS:ESS14026.1|REFSEQ:WP_023472967.1	178	178|174	TrEMBL	NA	PF02082	IPR000944|IPR010242	IPR036388|IPR036390	None	None	None	1|15	A0A1M5A931|A0A3M6QZR0|A0A0U1PXU5|A0A2A2AE30|A0A2A2ALI4|A0A2A2AP79|A0A2A2AWA5|A0A2A2T8G8|A0A3M6Q9B4|A0A3M6QEM0|A0A3M6R9N6|A0A3M6R9R2|A0A3P1W8Q8|A0A3P1Y9V9|A0A4S5BIC6|A0A4S8FA55|V4YLB3	A0A1M5A931	1122156|1076744|1330072|1550736|1610491|2029111|2029112|2029113|2029116|2029117|2478744|2478745|2478746|2491055|2491056|2562762|1408164	Bacteria	NA	Proteobacteria	Betaproteobacteria	Burkholderiales|unclassified Betaproteobacteri	Comamonadaceae|NA	Lampropedia|Corticibacter|unclassified Comamonadaceae|NA	Lampropedia hyalina DSM 16112|Comamonadaceae bacterium NML00-0135|Comamonadaceae bacterium NML03-0146|Comamonadaceae bacterium NML120219|Comamonadaceae bacterium NML161473|Comamonadaceae bacterium NML180581|Comamonadaceae bacterium NML180582|Comamonadaceae bacterium NML79-0751|Comamonadaceae bacterium NML91-0035|Comamonadaceae bacterium NML970147|Comamonadaceae bacterium OH2310_COT-174|Comamonada…	Lampropedia hyalina DSM 16112.|Comamonadaceae bacterium NML00-0135.|Comamonadaceae bacterium NML03-0146.|Comamonadaceae bacterium NML120219.|Comamonadaceae bacterium NML161473.|Comamonadaceae bacterium NML180581.|Comamonadaceae bacterium NML180582.|Comamonadaceae bacterium NML79-0751.|Comamonadaceae bacterium NML91-0035.|Comamonadaceae bacterium NML970147.|Comamonadaceae bacterium OH2310_COT-174.…	0003700 DNA-binding transcription factor activity|0003690 double-stranded DNA binding	1408164.MOLA814_01654	None	None	Transcriptional regulator| BadM/Rrf2 family|DNA-binding protein|Fe-S cluster assembly transcriptional regulator IscR|HTH-type transcriptional regulator IscR	complete
1	1		17148	4008	918.02	A0A1S9ZWF4	1	A0A1S9ZWF4	B0181_09905	GI:1151580176|EMBL-CDS:OOR87760.1|EMBL-CDS:STZ10171.1	178	178	TrEMBL	NA	PF02082	IPR000944	IPR036388|IPR036390	IPR030489	None	None	1	A0A1S9ZWF4	A0A1S9ZWF4	34060	Bacteria	NA	Proteobacteria	Gammaproteobacteria	Pseudomonadales	Moraxellaceae	Moraxella	Moraxella caviae	Moraxella caviae.	None	None	None	None	HTH-type transcriptional regulator iscR	complete
1	1		17148	4008	286.25	A0A1V6FT55	1	A0A1V6FT55	BWX79_00470	GI:1167403062|EMBL-CDS:OQC16796.1	178	178	TrEMBL	NA	PF02082	IPR000944	IPR036388|IPR036390	IPR030489	None	None	1	A0A1V6FT55	A0A1V6FT55	1852791	Bacteria	NA	Proteobacteria	Alphaproteobacteria	unclassified Alphaproteobacter	NA	NA	Alphaproteobacteria bacterium ADurb.Bin100	Alphaproteobacteria bacterium ADurb.Bin100.	None	None	None	None	HTH-type transcriptional regulator IscR	complete
1	1		17148	4008	959	A0A257NH37	1	A0A257NH37	CG442_363	GI:1232225975|EMBL-CDS:OYV23270.1	178	178	TrEMBL	NA	PF02082	IPR000944	IPR036388|IPR036390	None	None	None	1	A0A257NH37	A0A257NH37	1917483	Bacteria	NA	Proteobacteria	Gammaproteobacteria	Methylococcales	Methylococcaceae	unclassified Methylococcaceae	Methylococcaceae bacterium NSO1	Methylococcaceae bacterium NSO1.	None	None	None	None	Rrf2 family transcriptional regulator| iron-sulfur cluster assembly transcription factor	complete
1	1		17148	4008	823.37	A0A261U4A1	2	A0A261U4A1|A0A4Q4A8P3	Bpet2778|CAL19_10140|CAL20_15010|CAL24_13535|EON54_18945	GI:1234224603|GI:1234232633|EMBL-CDS:OZI56709.1|EMBL-CDS:RYH38940.1	178	178|179	TrEMBL	NA	PF02082	IPR000944|IPR010242	IPR036388|IPR036390	None	bpt:Bpet2778	None	4|1	A0A261U4A1|A0A261RD32|A0A261VQ20|A9IR12|A0A4Q4A8P3	A0A261U4A1	1416805|1983456|340100|463044|2021368	Bacteria	NA	Proteobacteria	Betaproteobacteria	Burkholderiales	Alcaligenaceae	Bordetella|unclassified Alcaligenaceae	Bordetella genomosp. 2|Bordetella genomosp. 4|Bordetella genomosp. 7|Bordetella petrii DSM 12804|Alcaligenaceae bacterium	Bordetella genomosp. 2.|Bordetella genomosp. 4.|Bordetella genomosp. 7.|Bordetella petrii (strain ATCC BAA-461 / DSM 12804 / CCUG 43448)|Alcaligenaceae bacterium.	0003700 DNA-binding transcription factor activity|0003690 double-stranded DNA binding	94624.Bpet2778	None	None	Fe-S cluster assembly transcriptional regulator IscR|Uncharacterized protein|Rrf2 family transcriptional regulator	complete
1	1		17148	4008	275.66	A0A2S6TXI2	1	A0A2S6TXI2	CFH08_01039|CMM20_04420|CMM29_04795|CMM51_01310	EMBL-CDS:PPR64974.1	178	178	TrEMBL	NA	PF02082	IPR000944	IPR036388|IPR036390	None	None	None	4	A0A2S6TXI2|A0A2D9S556|A0A2E6P9R3|A0A2E8U9N9	A0A2S6TXI2	1898112|2013073	Bacteria	NA	Proteobacteria	Alphaproteobacteria	Rhodospirillales|unclassified Alphaproteobacter	NA|Rhodospirillaceae	NA|unclassified Rhodospirillaceae	Alphaproteobacteria bacterium MarineAlpha3_Bin7|Rhodospirillaceae bacterium	Alphaproteobacteria bacterium MarineAlpha3_Bin7.|Rhodospirillaceae bacterium.	None	None	None	None	HTH-type transcriptional regulator IscR|Rrf2 family transcriptional regulator	complete
1	1		17148	4008	912.91	A0A2Z6IHC7	1	A0A2Z6IHC7	SUTMEG_19970	EMBL-CDS:BBF24106.1	178	178	TrEMBL	NA	PF02082	IPR000944	IPR036388|IPR036390	IPR030489	sutt:SUTMEG_19970	None	1	A0A2Z6IHC7	A0A2Z6IHC7	2494234	Bacteria	NA	Proteobacteria	Betaproteobacteria	Burkholderiales	Sutterellaceae	Sutterella	Sutterella megalosphaeroides	Sutterella megalosphaeroides.	None	None	None	None	Fe-S cluster assembly transcriptional regulator IscR	complete
1	1		17148	4008	270.03	A0A353Y552	1	A0A353Y552	DDX06_07105	EMBL-CDS:HBH38139.1	178	178	TrEMBL	NA	PF02082	IPR000944	IPR036388|IPR036390	IPR030489	None	None	1	A0A353Y552	A0A353Y552	1888168	Bacteria	NA	Proteobacteria	Betaproteobacteria	Burkholderiales	Comamonadaceae	Curvibacter	Curvibacter sp.	Curvibacter sp.	0003677 DNA binding	None	None	None	DNA-binding protein	complete
1	1		17148	4008	844.15	A0A3B8RL72	1	A0A3B8RL72	DCE31_09620	EMBL-CDS:HAB48391.1	178	178	TrEMBL	NA	PF02082	IPR000944|IPR010242	IPR036388|IPR036390	None	None	None	1	A0A3B8RL72	A0A3B8RL72	2053568	Bacteria	NA	Proteobacteria	Betaproteobacteria	Burkholderiales	Burkholderiaceae	Lautropia	Lautropia sp.	Lautropia sp.	0003700 DNA-binding transcription factor activity|0003690 double-stranded DNA binding	None	None	None	Fe-S cluster assembly transcriptional regulator IscR	complete
1	1		17148	4008	773.5	A0A3S2V4C2	1	A0A3S2V4C2	EOD73_02985	EMBL-CDS:RVT87992.1	178	178	TrEMBL	NA	PF02082	IPR000944	IPR036388|IPR036390	None	None	None	1	A0A3S2V4C2	A0A3S2V4C2	2499851	Bacteria	NA	Proteobacteria	Betaproteobacteria	Burkholderiales	Burkholderiales genera in	Inhella	Inhella crocodyli	Inhella crocodyli.	None	None	None	None	Rrf2 family transcriptional regulator	complete
1	1		17148	4008	758.51	A0A4P5U0B3	1	A0A4P5U0B3	LBMAG30_09790	EMBL-CDS:GDX56816.1	178	178	TrEMBL	NA	PF02082	IPR000944	IPR036388|IPR036390	None	None	None	1	A0A4P5U0B3	A0A4P5U0B3	1871071	Bacteria	NA	Proteobacteria	Betaproteobacteria	Burkholderiales	Comamonadaceae	unclassified Comamonadaceae	Comamonadaceae bacterium	Comamonadaceae bacterium.	None	None	None	None	Fe-S cluster assembly transcriptional regulator IscR	complete
1	1		17148	4008	279.06	A0A515EJC5	1	A0A515EJC5	EXZ61_00480	EMBL-CDS:QDL52771.1	178	178	TrEMBL	NA	PF02082	IPR000944	IPR036388|IPR036390	IPR030489	rhg:EXZ61_00480	None	1	A0A515EJC5	A0A515EJC5	2509614	Bacteria	NA	Proteobacteria	Betaproteobacteria	Burkholderiales	Comamonadaceae	Rhodoferax	Rhodoferax sediminis	Rhodoferax sediminis.	None	None	None	None	Rrf2 family transcriptional regulator	complete
1	1		17148	4008	333.54	A0A519FMT2	1	A0A519FMT2	EOP76_00070|EOP80_06545	EMBL-CDS:RZI77053.1	178	178	TrEMBL	NA	PF02082	IPR000944	IPR036388|IPR036390	IPR030489	None	None	2	A0A519FMT2|A0A520GRD2	A0A519FMT2	1871043	Bacteria	NA	Proteobacteria	Betaproteobacteria	Burkholderiales	Comamonadaceae	Variovorax	Variovorax sp.	Variovorax sp.	None	None	None	None	Rrf2 family transcriptional regulator	complete
1	1		17148	4008	237.91	A0A5C7SZU0	1	A0A5C7SZU0	E6Q78_08140	EMBL-CDS:TXH89324.1	178	178	TrEMBL	NA	PF02082	IPR000944	IPR036388|IPR036390	IPR030489	None	None	1	A0A5C7SZU0	A0A5C7SZU0	50421	Bacteria	NA	Proteobacteria	Betaproteobacteria	Burkholderiales	Comamonadaceae	Rhodoferax	Rhodoferax sp.	Rhodoferax sp.	None	None	None	None	Rrf2 family transcriptional regulator	complete
1	1		17148	4008	455.2	A0A5C7YHA6	1	A0A5C7YHA6	E6Q48_07150	EMBL-CDS:TXI60833.1	178	178	TrEMBL	NA	PF02082	IPR000944	IPR036388|IPR036390	None	None	None	1	A0A5C7YHA6	A0A5C7YHA6	1907725	Bacteria	NA	Proteobacteria	Betaproteobacteria	Burkholderiales	Comamonadaceae	Limnohabitans	Limnohabitans sp.	Limnohabitans sp.	None	None	None	None	Rrf2 family transcriptional regulator	complete
1	1		17148	4008	755.47	A0A5C9CK54	1	A0A5C9CK54	FD135_3165	EMBL-CDS:TXT38074.1	178	178	TrEMBL	NA	PF02082	IPR000944	IPR036388|IPR036390	None	None	None	1	A0A5C9CK54	A0A5C9CK54	1871071	Bacteria	NA	Proteobacteria	Betaproteobacteria	Burkholderiales	Comamonadaceae	unclassified Comamonadaceae	Comamonadaceae bacterium	Comamonadaceae bacterium.	None	None	None	None	Rrf2 family transcriptional regulator iron-sulfur cluster assembly transcription factor	complete
1	1		17148	4008	541.96	A0A653JPD4	1	A0A653JPD4	VARIO8X_20005	EMBL-CDS:VWX59751.1	178	178	TrEMBL	NA	PF02082	IPR000944	IPR036388|IPR036390	None	None	None	1	A0A653JPD4	A0A653JPD4	2653183	Bacteria	NA	Proteobacteria	Betaproteobacteria	Burkholderiales	unclassified Burkholderia	NA	Burkholderiales bacterium 8X	Burkholderiales bacterium 8X.	None	None	None	None	HTH-type transcriptional regulator IscR	complete
1	1		17148	4008	494.31	A0A679JQ43	1	A0A679JQ43	C7517_10312|C7518_104113|SAMN05518853_113113|VVAX_04671	EMBL-CDS:CAA2108158.1	178	178|179	TrEMBL	NA	PF02082	IPR000944	IPR036388|IPR036390	None	None	None	4	A0A679JQ43|A0A1H7EJ63|A0A2U0ZBV0|A0A2W7J0H1	A0A679JQ43	1884311|2135501|2135502|34073	Bacteria	NA	Proteobacteria	Betaproteobacteria	Burkholderiales	Comamonadaceae	Variovorax	Variovorax paradoxus|Variovorax sp. GV004|Variovorax sp. GV014|Variovorax sp. OK202	Variovorax paradoxus.|Variovorax sp. GV004.|Variovorax sp. GV014.|Variovorax sp. OK202.	None	None	None	None	BadM/Rrf2 family transcriptional regulator|HTH-type transcriptional regulator IscR|Transcriptional regulator| BadM/Rrf2 family	complete
1	1		17148	4008	331.5	A0A7D5MUP0	1	A0A7D5MUP0	HWD60_09405	EMBL-CDS:QLH39114.1	178	178	TrEMBL	NA	PF02082	IPR000944	IPR036388|IPR036390	IPR030489	dex:HWD60_09405	None	1	A0A7D5MUP0	A0A7D5MUP0	2682137	Bacteria	NA	Proteobacteria	Alphaproteobacteria	Rhodospirillales	Rhodospirillaceae	Defluviicoccus	Defluviicoccus sp.	Defluviicoccus sp.	None	None	None	None	Rrf2 family transcriptional regulator	complete
1	1		17148	4008	767.22	I7IAX8	1	I7IAX8	KUK_0504|KUM_0878|TEQUI_1236	GI:399115018|GI:505368240|EMBL-CDS:CCG17814.1|REFSEQ:WP_015555342.1	178	177|178	TrEMBL	NA	PF02082	IPR000944	IPR036388|IPR036390	None	tat:KUM_0878|teg:KUK_0504|teq:TEQUI_1236	None	3	I7IAX8|A0A654KJT2|I7JRM6	I7IAX8	1091495|1091497|937774	Bacteria	NA	Proteobacteria	Betaproteobacteria	Burkholderiales	Alcaligenaceae	Taylorella	Taylorella asinigenitalis 14/45|Taylorella equigenitalis 14/56|Taylorella equigenitalis MCE9	Taylorella asinigenitalis 14/45.|Taylorella equigenitalis (strain MCE9)|Taylorella equigenitalis 14/56.	0003677 DNA binding	None	None	None	Iron-sulfur cluster regulator IscR|Putative DNA-binding protein	complete
1	1		17148	4008	835.51	Q1QTL5	1	Q1QTL5	B4O83_15210|Csal_2847	GI:91798054|EMBL-CDS:ABE60193.1	178	161|178	TrEMBL	NA	PF02082	IPR000944|IPR010242	IPR036388|IPR036390	None	csa:Csal_2847	None	2	Q1QTL5|A0A317R6D0	Q1QTL5	158080|290398	Bacteria	NA	Proteobacteria	Gammaproteobacteria	Oceanospirillales	Halomonadaceae	Chromohalobacter	Chromohalobacter salexigens|Chromohalobacter salexigens DSM 3043	Chromohalobacter salexigens (strain ATCC BAA-138 / DSM 3043 / CIP 106854 /NCIMB 13768 / 1H11)|Chromohalobacter salexigens.	0003700 DNA-binding transcription factor activity|0003690 double-stranded DNA binding	290398.Csal_2847	None	None	BadM/Rrf2 family transcriptional regulator|Transcriptional regulator| BadM/Rrf2 family	complete
1	1		17148	4008	774.68	A0A060NH75	6	A0A060NH75|A0A1Q3QZB7|A0A2S0MH84|A0A2S9K3W6|A0A554XJ50|A0A5B8RSB5	B7X56_00650|B7Y96_04445|SMCB_0427|SRAA_0553|BGO36_04380|C6570_13635|EII20_07345|FVQ98_10835|A2486_09290|C6P61_16575|C6P64_10925|Tchar_00431|ABT03_12105|BGO13_15715|BGO73_10470|FOZ74_00140	GI:780232773|GI:635595250|EMBL-CDS:BAO80407.1|REFSEQ:WP_045530786.1|GI:1113283867|EMBL-CDS:OJV48795.1|GI:1364836643|EMBL-CDS:AVO35157.1|EMBL-CDS:PRD65160.1|EMBL-CDS:TSE35851.1|EMBL-CDS:QEA11582.1	177	177|176|178	TrEMBL	NA	PF02082	IPR000944|IPR010242	IPR036388|IPR036390	IPR030489	cbaa:SRAA_0553|cbab:SMCB_0427|otk:C6570_13635|cof:FOZ74_00140	None	4|1|3	A0A060NH75|A0A060NMP5|A0A258HTC9|A0A259JVT7|A0A1Q3QZB7|A0A2S0MH84|A0A3P1XF01|A0A5C8J206|A0A2S9K3W6|A0A1F4NIL3|A0A2S9KAC7|A0A554XJ50|A0A5B8RSB5|A0A1D2U3X4|A0A1M3C1W7|A0A1Q3YAG5	A0A060NH75	1458425|1458426|1970498|1970505|1895730|2109914|2491057|2603274|1797572|263067|86180|2267262|1660096|1895727|1895728|2597701	Bacteria	NA	Proteobacteria	Betaproteobacteria	Burkholderiales	Comamonadaceae|unclassified Burkholderia|Burkholderiales genera in	NA|Serpentinomonas|unclassified Comamonadaceae|Ottowia|Malikia|Tepidimonas|Comamonas	Burkholderiales bacterium 34-67-9|Comamonadaceae bacterium 32-67-11|Serpentinomonas mccroryi|Serpentinomonas raichei|Burkholderiales bacterium 68-10|Comamonadaceae bacterium OH2545_COT-014|Ottowia oryzae|Ottowia sp. GY511|Burkholderiales bacterium RIFOXYC12_FULL_65_23|Malikia granosa|Malikia spinosa|Tepidimonas charontis|Burkholderiales bacterium 66-26|Burkholderiales bacterium 66-5|Comamonas sp.…	Burkholderiales bacterium 34-67-9.|Comamonadaceae bacterium 32-67-11.|Serpentinomonas mccroryi.|Serpentinomonas raichei.|Burkholderiales bacterium 68-10.|Comamonadaceae bacterium OH2545_COT-014.|Ottowia oryzae.|Ottowia sp. GY511.|Burkholderiales bacterium RIFOXYC12_FULL_65_23.|Malikia granosa.|Malikia spinosa.|Tepidimonas charontis.|Burkholderiales bacterium 66-26.|Burkholderiales bacterium 66-5.…	0003700 DNA-binding transcription factor activity|0003690 double-stranded DNA binding|0003677 DNA binding	None	None	None	Fe-S cluster assembly transcriptional regulator IscR|Predicted transcriptional regulator|DNA-binding protein|HTH-type transcriptional regulator IscR	complete
1	1		17148	4008	838.96	A0A0F5JZ20	1	A0A0F5JZ20	WM40_16985	GI:640443374|GI:805497698|EMBL-CDS:KKB62537.1|REFSEQ:WP_024902355.1	177	177	TrEMBL	NA	PF02082	IPR000944|IPR010242	IPR036388|IPR036390	None	None	None	1	A0A0F5JZ20	A0A0F5JZ20	28092	Bacteria	NA	Proteobacteria	Betaproteobacteria	Burkholderiales	Burkholderiaceae	Robbsia	Robbsia andropogonis	Robbsia andropogonis.	0003700 DNA-binding transcription factor activity|0003690 double-stranded DNA binding	None	None	None	Rrf2 family transcriptional regulator	complete
1	1		17148	4008	791.66	A0A0K1NBU1	1	A0A0K1NBU1	ADJ79_03560	GI:914772092|GI:913015587|EMBL-CDS:AKU66542.1|REFSEQ:WP_050714815.1	177	177	TrEMBL	NA	PF02082	IPR000944	IPR036388|IPR036390	None	oto:ADJ79_03560	None	1	A0A0K1NBU1	A0A0K1NBU1	1658672	Bacteria	NA	Proteobacteria	Betaproteobacteria	Burkholderiales	Comamonadaceae	Ottowia	Ottowia sp. oral taxon 894	Ottowia sp. oral taxon 894.	0003677 DNA binding	None	None	None	DNA-binding protein	complete
1	1		17148	4008	289.89	A0A0Q4XWE6	1	A0A0Q4XWE6	ASF43_06940	GI:947517022|GI:944867430|EMBL-CDS:KQP17620.1|REFSEQ:WP_056181042.1	177	177	TrEMBL	NA	PF02082	IPR000944	IPR036388|IPR036390	IPR030489	None	None	1	A0A0Q4XWE6	A0A0Q4XWE6	1736316	Bacteria	NA	Proteobacteria	Betaproteobacteria	Burkholderiales	Comamonadaceae	Pseudorhodoferax	Pseudorhodoferax sp. Leaf267	Pseudorhodoferax sp. Leaf267.	0003677 DNA binding	None	None	None	DNA-binding protein	complete
1	1		17148	4008	11.28	A0A0Q8SDZ9	1	A0A0Q8SDZ9	ASE28_12670|ASE31_05140|FB546_11643|HDO01_002089|HNP48_004303|PMI14_03257	GI:946167141|GI:950152219|EMBL-CDS:KRC19032.1|REFSEQ:WP_057203551.1	177	177|181	TrEMBL	NA	PF02082	IPR000944	IPR036388|IPR036390	IPR030489	None	None	6	A0A0Q8SDZ9|A0A0Q8TN72|A0A561BHF3|A0A7X0PH11|A0A7Y9K706|J0KEQ3	A0A0Q8SDZ9	1144317|1736492|1736493|2723103|592050|758826	Bacteria	NA	Proteobacteria	Betaproteobacteria	Burkholderiales	Comamonadaceae	Acidovorax	Acidovorax radicis|Acidovorax soli|Acidovorax sp. CF316|Acidovorax sp. Root217|Acidovorax sp. Root219|Acidovorax sp. YL-MeA13-2016	Acidovorax radicis.|Acidovorax soli.|Acidovorax sp. CF316.|Acidovorax sp. Root217.|Acidovorax sp. Root219.|Acidovorax sp. YL-MeA13-2016.	None	None	None	None	BadM/Rrf2 family transcriptional regulator|Rrf2 family iron-sulfur cluster assembly transcriptional regulator|Rrf2 family protein| putative transcriptional regulator|Uncharacterized protein	complete
1	1		17148	4008	252.83	A0A0R0MQZ9	2	A0A0R0MQZ9|A0A6N0BSB6	AO057_01135|HTY51_14170	GI:951197834|GI:948297111|EMBL-CDS:KRI01712.1|REFSEQ:WP_057673896.1|EMBL-CDS:QKO22941.1	177	177	TrEMBL	NA	PF02082	IPR000944	IPR036388|IPR036390	IPR030489	None	None	1	A0A0R0MQZ9|A0A6N0BSB6	A0A0R0MQZ9	1714344|2741720	Bacteria	NA	Proteobacteria	Betaproteobacteria	Burkholderiales	Comamonadaceae	Curvibacter|Rhodoferax	Curvibacter sp. PAE-UM|Rhodoferax sp. BAB1	Curvibacter sp. PAE-UM.|Rhodoferax sp. BAB1.	0003677 DNA binding	None	None	None	DNA-binding protein|Rrf2 family transcriptional regulator	complete
1	1		17148	4008	222.77	A0A1G4PGS8	1	A0A1G4PGS8	SAMN02927928_0362	EMBL-CDS:SCW31523.1	177	177	TrEMBL	NA	PF02082	IPR000944	IPR036388|IPR036390	IPR030489	None	None	1	A0A1G4PGS8	A0A1G4PGS8	260084	Bacteria	NA	Proteobacteria	Alphaproteobacteria	Caulobacterales	Caulobacteraceae	Asticcacaulis	Asticcacaulis taihuensis	Asticcacaulis taihuensis.	None	None	None	None	Transcriptional regulator| BadM/Rrf2 family	complete
1	1		17148	4008	36	A0A1G5ELQ0	1	A0A1G5ELQ0	MSL71_46650|SAMN05216233_10685	EMBL-CDS:SCY27711.1	177	153|177	TrEMBL	NA	PF02082	IPR000944	IPR036388|IPR036390	IPR030489	None	None	2	A0A1G5ELQ0|A0A4U8YZ82	A0A1G5ELQ0	231438|419481	Bacteria	NA	Proteobacteria	Deltaproteobacteria	Desulfobacterales	Desulfobacteraceae	Desulfoluna	Desulfoluna butyratoxydans|Desulfoluna spongiiphila	Desulfoluna butyratoxydans.|Desulfoluna spongiiphila.	None	None	None	None	Transcription regulator rrf2-type|Transcriptional regulator| BadM/Rrf2 family	complete
1	1		17148	4008	844.96	A0A1I3A6N9	1	A0A1I3A6N9	B0H90_0130|C8R31_109109|SAMN05216299_1143	EMBL-CDS:SFH45580.1	177	177	TrEMBL	NA	PF02082	IPR000944	IPR036388|IPR036390	IPR030489	None	None	3	A0A1I3A6N9|A0A2T5JUH6|A0A495EGC2	A0A1I3A6N9	136548|1855333|1945879	Bacteria	NA	Proteobacteria	Betaproteobacteria	Nitrosomonadales	Nitrosomonadaceae	Nitrosospira	Nitrosospira sp. Nsp14|Nitrosospira sp. Nsp2|Nitrosospira sp. Nsp44	Nitrosospira sp. Nsp14.|Nitrosospira sp. Nsp2.|Nitrosospira sp. Nsp44.	None	None	None	None	BadM/Rrf2 family transcriptional regulator|Transcriptional regulator| BadM/Rrf2 family	complete
1	1		17148	4008	854.65	A0A1W9JAN6	1	A0A1W9JAN6	BVN34_05425|CTY10_04045|CTY37_05620	GI:1175949306|EMBL-CDS:OQW68960.1	177	177	TrEMBL	NA	PF02082	IPR000944	IPR036388|IPR036390	None	None	None	3	A0A1W9JAN6|A0A2S5LD23|A0A2S5R4F0	A0A1W9JAN6	1978760|2051956	Bacteria	NA	Proteobacteria	Betaproteobacteria|unclassified Proteobacter	NA|Nitrosomonadales	Methylophilaceae|NA	Methylotenera|NA	Methylotenera sp.|Proteobacteria bacterium ST_bin12	Methylotenera sp.|Proteobacteria bacterium ST_bin12.	0003677 DNA binding	None	None	None	DNA-binding protein	complete
1	1		17148	4008	775.58	A0A257C6T7	10	A0A257C6T7|A0A257DFL2|A0A257LNB8|A0A2U8FP64|A0A2W5FKB8|A0A480AHW6|A0A4R6N8A8|A0A5C6U0K0|B1Y3B4|I0HPE5	C1704_06145|C4K60_19460|CFE46_18900|ENE75_05335|F7Q92_05165|G3A44_09410|VITFI_CDS1935|B7Y51_08465|CFE40_03740|CFE45_07015|EPO01_12435|GALL_519020|A2711_06945|A3G29_14545|DEH84_04475|E6Q72_10330|EIP75_15555|EKK47_01000|EOP36_10625|EOP38_16080|EOP38_24025|EPO09_10530|EV672_102156|EYS42_09945|JY96_05560|ASC81_18340|ASC91_08230|ASC95_18850|ASD35_04480|ASD88_16860|C8K28_4622|CDO81_00905|DBR42_29670|DI…	GI:1232027759|EMBL-CDS:OYT84907.1|GI:1232047418|EMBL-CDS:OYU00418.1|GI:1232171381|EMBL-CDS:OYV00932.1|GI:1387993126|EMBL-CDS:AWI52760.1|EMBL-CDS:PZP29899.1|EMBL-CDS:GCL61369.1|EMBL-CDS:TDP09711.1|EMBL-CDS:TXC66269.1|GI:170775178|GI:501314444|EMBL-CDS:ACB33317.1|REFSEQ:WP_012346079.1|GI:504240648|GI:381378065|EMBL-CDS:BAL94882.1|REFSEQ:WP_014427750.1	177	177|180|183|178|181	TrEMBL	NA	PF02082	IPR000944|IPR010242	IPR036388|IPR036390	None	vff:VITFI_CDS1935|aon:DEH84_04475|miu:ABE85_10150|pkt:AT984_07585|rdp:RD2015_2008|lch:Lcho_1048|snn:EWH46_13430|rbn:RBXJA2T_12597|rge:RGE_15410	None	7|2|3|13|17|6|15	A0A257C6T7|A0A221KFY2|A0A2S5SW93|A0A437K1X8|A0A523Q5C8|A0A643FIF2|A0A7C9TL67|A0A257DFL2|A0A258R6R7|A0A257LNB8|A0A1J5P5Q1|A0A521YV09|A0A2U8FP64|A0A0A0DLU0|A0A1F4G5W8|A0A1F4N715|A0A426V8W3|A0A431KN70|A0A4Q9H0S0|A0A4R6RJJ6|A0A519FW33|A0A519G362|A0A519YZD0|A0A521ZLV9|A0A5C7T5S0|A0A2W5FKB8|A0A0Q6T298|A0A0Q6WMQ2|A0A0Q7B0S1|A0A0Q7S796|A0A0Q8GT23|A0A254NIV2|A0A2R7RW40|A0A397R2A2|A0A3S0CQ81|A0A431JUQ1|A0A…	A0A257C6T7	1452508|2015568|2083017|2499835|2707176|36863|63|1970497|2015563|1872578|2015567|410659|1296669|1538295|1797552|1797568|1891238|2493092|2528630|306|50259|70586|1736430|1736434|1736464|1736529|1736580|1871070|1882437|1909303|2056841|2135721|304|431059|76731|1797561|1891241|2030806|2315236|864051|1658665|1768242|1855305|1881035|2015564|2049333|2070761|2153361|2587123|2601731|270368|431061|582607|39…	Bacteria|NA	NA	Proteobacteria|NA	Betaproteobacteria|NA|Gammaproteobacteria	Burkholderiales|Neisseriales|NA|Pseudomonadales|unclassified Betaproteobacteri	Burkholderiales genera in|Comamonadaceae|NA|Neisseriaceae|unclassified Burkholderia|Pseudomonadaceae|Oxalobacteraceae|Burkholderiaceae	Ideonella|NA|Rubrivivax|Vitreoscilla|Zhizhongheella|Aquabacterium|Pseudomonas|Massilia|Pelomonas|Roseateles|unclassified Oxalobacteraceae|unclassified Burkholderiaceae|Kinneretia|Mitsuaria|Paucibacter|Piscinibacter|Leptothrix|Sphaerotilus	Burkholderiales bacterium PBB6|Ideonella dechloratans|Ideonella sp. MAG2|Ideonella sp. TBM-1|Rubrivivax albus|Vitreoscilla filiformis|Zhizhongheella caldifontis|Burkholderiales bacterium 28-67-8|Burkholderiales bacterium PBB1|Aquabacterium sp.|Burkholderiales bacterium PBB5|mine drainage metagenome|Aquabacterium commune|Aquabacterium lacunae|Aquabacterium olei|Aquabacterium sp. NJ1|Aquabacterium …	Burkholderiales bacterium PBB6.|Ideonella dechloratans.|Ideonella sp. MAG2.|Ideonella sp. TBM-1.|Rubrivivax albus.|Vitreoscilla filiformis.|Zhizhongheella caldifontis.|Burkholderiales bacterium 28-67-8.|Burkholderiales bacterium PBB1.|Aquabacterium sp.|Burkholderiales bacterium PBB5.|mine drainage metagenome.|Aquabacterium commune.|Aquabacterium olei.|Aquabacterium sp. KMB7.|Aquabacterium sp. NJ1…	0003700 DNA-binding transcription factor activity|0003690 double-stranded DNA binding|0003677 DNA binding	1538295.JY96_05560|864051.BurJ1DRAFT_3629|1286631.X805_39150|395495.Lcho_1048|983917.RGE_15410|987059.RBXJA2T_12597	None	None	Fe-S cluster assembly transcriptional regulator IscR|Rrf2 family transcriptional regulator|DNA-binding protein|HTH-type transcriptional regulator IscR|BadM/Rrf2 family transcriptional regulator|Iron-sulfur cluster assembly transcription factor IscR|Rrf2 family iron-sulfur cluster assembly transcriptional regulator|Transcriptional regulator| BadM/Rrf2 family	complete
1	1		17148	4008	140.74	A0A2W5NAC5	1	A0A2W5NAC5	DI556_11855	EMBL-CDS:PZQ49239.1	177	177	TrEMBL	NA	PF02082	IPR000944	IPR036388|IPR036390	None	None	None	1	A0A2W5NAC5	A0A2W5NAC5	35806	Bacteria	NA	Proteobacteria	Alphaproteobacteria	Rhodobacterales	Rhodobacteraceae	Rhodovulum	Rhodovulum sulfidophilum	Rhodovulum sulfidophilum	None	None	None	None	Rrf2 family transcriptional regulator	complete
1	1		17148	4008	999	A0A450SK74	1	A0A450SK74	BECKDK2373B_GA0170837_104419	EMBL-CDS:VFJ51924.1|EMBL-CDS:VFJ53920.1	177	177	TrEMBL	NA	PF02082	IPR000944	IPR036388|IPR036390	None	None	None	1	A0A450SK74	A0A450SK74	2126562	Bacteria	NA	Proteobacteria	Gammaproteobacteria	Gammaproteobacteria incertae s	NA	Candidatus Kentron	Candidatus Kentron sp. DK	Candidatus Kentron sp. DK.	None	None	None	None	Transcriptional regulator| BadM/Rrf2 family	complete
1	1		17148	4008	383.33	A0A519EP81	1	A0A519EP81	EAH82_16610|EOP79_12575	EMBL-CDS:RZI65128.1	177	177	TrEMBL	NA	PF02082	IPR000944	IPR036388|IPR036390	IPR030489	None	None	2	A0A519EP81|A0A502DLT3	A0A519EP81	1775474|1871043	Bacteria	NA	Proteobacteria	Betaproteobacteria	Burkholderiales	Comamonadaceae	Variovorax	Variovorax guangxiensis|Variovorax sp.	Variovorax guangxiensis.|Variovorax sp.	None	None	None	None	Rrf2 family transcriptional regulator	complete
1	1		17148	4008	695.58	A0A522SI77	1	A0A522SI77	EPN34_02505	EMBL-CDS:TAN13154.1	177	177	TrEMBL	NA	PF02082	IPR000944	IPR036388|IPR036390	None	None	None	1	A0A522SI77	A0A522SI77	2030806	Bacteria	NA	Proteobacteria	Betaproteobacteria	Burkholderiales	Burkholderiaceae	unclassified Burkholderiaceae	Burkholderiaceae bacterium	Burkholderiaceae bacterium.	None	None	None	None	Rrf2 family transcriptional regulator	complete
1	1		17148	4008	620.86	A0A522SK25	1	A0A522SK25	EPN34_00660	EMBL-CDS:TAN14020.1	177	177	TrEMBL	NA	PF02082	IPR000944	IPR036388|IPR036390	None	None	None	1	A0A522SK25	A0A522SK25	2030806	Bacteria	NA	Proteobacteria	Betaproteobacteria	Burkholderiales	Burkholderiaceae	unclassified Burkholderiaceae	Burkholderiaceae bacterium	Burkholderiaceae bacterium.	None	None	None	None	Rrf2 family transcriptional regulator	complete
1	1		17148	4008	251.39	A0A522ZSX7	1	A0A522ZSX7	EPN64_15995	EMBL-CDS:TBR73857.1	177	177	TrEMBL	NA	PF02082	IPR000944	IPR036388|IPR036390	IPR030489	None	None	1	A0A522ZSX7	A0A522ZSX7	2030806	Bacteria	NA	Proteobacteria	Betaproteobacteria	Burkholderiales	Burkholderiaceae	unclassified Burkholderiaceae	Burkholderiaceae bacterium	Burkholderiaceae bacterium.	None	None	None	None	Rrf2 family transcriptional regulator	complete
1	1		17148	4008	305.62	A0A5C7ZL50	1	A0A5C7ZL50	E6Q49_01335	EMBL-CDS:TXI74571.1	177	177	TrEMBL	NA	PF02082	IPR000944	IPR036388|IPR036390	IPR030489	None	None	1	A0A5C7ZL50	A0A5C7ZL50	1907725	Bacteria	NA	Proteobacteria	Betaproteobacteria	Burkholderiales	Comamonadaceae	Limnohabitans	Limnohabitans sp.	Limnohabitans sp.	None	None	None	None	Rrf2 family transcriptional regulator	complete
1	1		17148	4008	849.84	A0A5S9MZW6	1	A0A5S9MZW6	DPBNPPHM_03811|OPDIPICF_00464	EMBL-CDS:CAA0082845.1	177	177	TrEMBL	NA	PF02082	IPR000944|IPR010242	IPR036388|IPR036390	IPR030489	None	None	2	A0A5S9MZW6|A0A5S9QFK9	A0A5S9MZW6	2029982	Bacteria	NA	Proteobacteria	Gammaproteobacteria	Cellvibrionales	Spongiibacteraceae	unclassified Spongiibacteraceae	BD1-7 clade bacterium	BD1-7 clade bacterium.	0003700 DNA-binding transcription factor activity|0003690 double-stranded DNA binding	None	None	None	HTH-type transcriptional regulator IscR	complete
1	1		17148	4008	872.09	A0A661C275	1	A0A661C275	DRQ44_06310	EMBL-CDS:RKZ66838.1	177	177	TrEMBL	NA	PF02082	IPR000944	IPR036388|IPR036390	None	None	None	1	A0A661C275	A0A661C275	1913989	Bacteria	NA	Proteobacteria	Gammaproteobacteria	unclassified Gammaproteobacter	NA	NA	Gammaproteobacteria bacterium	Gammaproteobacteria bacterium.	None	None	None	None	Fe-S cluster assembly transcriptional regulator IscR	complete
1	1		17148	4008	40.66	A0A7C1I1S7	1	A0A7C1I1S7	ENN79_11665	EMBL-CDS:HDR16118.1	177	177	TrEMBL	NA	PF02082	IPR000944	IPR036388|IPR036390	None	None	None	1	A0A7C1I1S7	A0A7C1I1S7	2049433	Bacteria	NA	Proteobacteria	Deltaproteobacteria	Desulfobacterales	Desulfobacteraceae	unclassified Desulfobacteraceae	Desulfobacteraceae bacterium	Desulfobacteraceae bacterium.	None	None	None	None	Rrf2 family transcriptional regulator	complete
1	1		17148	4008	835.92	A0A7W8HE83	1	A0A7W8HE83	HNQ70_000201	EMBL-CDS:MBB5270217.1	177	177	TrEMBL	NA	PF02082	IPR000944|IPR010242	IPR036388|IPR036390	None	None	None	1	A0A7W8HE83	A0A7W8HE83	1549638	Bacteria	NA	Proteobacteria	Betaproteobacteria	Burkholderiales	Burkholderiaceae	Quisquiliibacterium	Quisquiliibacterium transsilvanicum	Quisquiliibacterium transsilvanicum.	None	None	None	None	Rrf2 family iron-sulfur cluster assembly transcriptional regulator	complete
1	1		17148	4008	103.82	R9JTS0	1	R9JTS0	C808_03278|C824_00112|D3Z53_10765|D3Z62_03215	GI:507779173|EMBL-CDS:EOS37301.1	177	152|177	TrEMBL	NA	PF02082	IPR000944	IPR036388|IPR036390	IPR030489	None	None	4	R9JTS0|A0A6L9GUU2|A0A7X5EFK1|N2B8G1	R9JTS0	1235792|1898203|2044587	Bacteria	Terrabacteria group	Firmicutes	Clostridia	Eubacteriales	Lachnospiraceae	Schaedlerella|unclassified Lachnospiraceae	Lachnospiraceae bacterium|Lachnospiraceae bacterium M18-1|Schaedlerella arabinosiphila	Lachnospiraceae bacterium M18-1.|Lachnospiraceae bacterium.|Schaedlerella arabinosiphila.	None	1235792.C808_03278|97139.C824_00112	None	None	Rrf2 family protein|Rrf2 family transcriptional regulator	complete
1	1		17148	4008	755.98	A0A0G3BKD6	3	A0A0G3BKD6|A0A2S5T2M4|A0A433SGX3	A4W93_09335|AAW51_3233|AD742_02785|ASC67_00045|ASC76_16260|ASC87_12200|ASC88_12385|C1M51_16335|DZC73_07385|E6H58_06175|EV670_2058|HQN59_20355|ISF6_1332|Mpe_A2263|SAMN02787076_04631|X551_01447|Y694_02553|ABS84_04705|ABT20_03635|C1702_12960|D621_13320|EOE66_13835|IP80_13530|CUZ56_00422	GI:827203201|GI:826171694|EMBL-CDS:AKJ29924.1|REFSEQ:WP_047195414.1|EMBL-CDS:PPE69179.1|EMBL-CDS:TCP09662.1|EMBL-CDS:RUS67940.1	176	176|177|178	TrEMBL	NA	PF02082	IPR000944|IPR010242	IPR036388|IPR036390	IPR030489	metp:C1M51_16335|mpt:Mpe_A2263|pbh:AAW51_3233|rgu:A4W93_09335	None	17|6|1	A0A0G3BKD6|A0A0K8NZ25|A0A0L6TDU6|A0A0Q6LJ84|A0A0Q6VLT4|A0A0Q7AKS0|A0A0Q7DGP5|A0A1M7Q8J6|A0A1W6L7A8|A0A3N7HR20|A0A4P6GXD8|A0A4Q7VMV3|A0A536VNV2|A0A7Y6NRQ6|A2SI30|W7WFZ6|W7WTD1|A0A2S5T2M4|A0A0N1ABN9|A0A0N1AFV5|A0A1E4IKU3|A0A1E4PWK8|A0A437REQ3|A0A433SGX3	A0A0G3BKD6	1430884|1437443|1500264|1547922|1686064|1736433|1736441|1736511|1736528|1891241|2082386|2496871|2742824|413882|420662|457575|946333|1523421|1523424|1660138|1660139|1862385|215580|1965230	Bacteria	NA	Proteobacteria	Betaproteobacteria	Burkholderiales|unclassified Betaproteobacteri	Burkholderiales genera in|Comamonadaceae|NA	Geomonas (Comamonadaceae)|Ideonella|Methylibium|NA|Rhizobacter|Rivibacter|Schlegelella|Aquincola|Rubrivivax|Saezia	Betaproteobacteria bacterium|Geomonas soli|Ideonella sakaiensis|Methylibium petroleiphilum PM1|Methylibium sp. NZG|Methylibium sp. Pch-M|Methylibium sp. Root1272|Methylibium sp. T29|Methylibium sp. T29-B|Rhizobacter gummiphilus|Rhizobacter sp. OV335|Rhizobacter sp. Root1221|Rhizobacter sp. Root29|Rhizobacter sp. Root404|Rivibacter subsaxonicus|Schlegelella koreensis|[Polyangium] brachysporum|Aqui…	Betaproteobacteria bacterium.|Geomonas soli.|Ideonella sakaiensis (strain NBRC 110686 / TISTR 2288 / 201-F6)|Methylibium petroleiphilum (strain ATCC BAA-1232 / LMG 22953 / PM1)|Methylibium sp. NZG.|Methylibium sp. Pch-M.|Methylibium sp. Root1272.|Methylibium sp. T29-B.|Methylibium sp. T29.|Rhizobacter gummiphilus.|Rhizobacter sp. OV335.|Rhizobacter sp. Root1221.|Rhizobacter sp. Root29.|Rhizobacte…	0003677 DNA binding|0003700 DNA-binding transcription factor activity|0003690 double-stranded DNA binding	420662.Mpe_A2263	None	None	BadM/Rrf2 family transcriptional regulator|DNA-binding protein|Fe-S cluster assembly transcription factor|Fe-S cluster assembly transcriptional regulator IscR|HTH-type transcriptional regulator IscR|Iron-sulfur cluster regulator IscR|Transcriptional regulator| BadM/Rrf2 family	complete
1	1		17148	4008	295.98	A0A0S9NG40	1	A0A0S9NG40	ASF44_28505|ASF45_25990|DES41_11783|DI587_10275	GI:948241948|GI:944894299|EMBL-CDS:KQP44258.1|REFSEQ:WP_056899568.1	176	176	TrEMBL	NA	PF02082	IPR000944	IPR036388|IPR036390	IPR030489	None	None	4	A0A0S9NG40|A0A0S9M0N0|A0A2W5J4I9|A0A368X7D6	A0A0S9NG40	1736315|1736318|34073|545864	Bacteria	NA	Proteobacteria	Betaproteobacteria	Burkholderiales	Comamonadaceae	Pseudorhodoferax|Variovorax	Pseudorhodoferax soli|Pseudorhodoferax sp. Leaf265|Pseudorhodoferax sp. Leaf274|Variovorax paradoxus	Pseudorhodoferax soli.|Pseudorhodoferax sp. Leaf265.|Pseudorhodoferax sp. Leaf274.|Variovorax paradoxus.	0003677 DNA binding	None	None	None	BadM/Rrf2 family transcriptional regulator|DNA-binding protein|Rrf2 family transcriptional regulator	complete
1	1		17148	4008	779.3	A0A1A6DVN7	1	A0A1A6DVN7	A9O67_07850|EDC36_10225|Talka_00906|Taqua_00678|Tsedi_00343|Ttaiw_01926|Tther_01306	GI:1057239530|GI:1040038143|EMBL-CDS:OBS30855.1|EMBL-CDS:TSE38292.1|REFSEQ:WP_068609686.1	176	176|177	TrEMBL	NA	PF02082	IPR000944|IPR010242	IPR036388|IPR036390	IPR030489	None	None	7	A0A1A6DVN7|A0A4R3LIP6|A0A554WAG6|A0A554WSS5|A0A554WVA8|A0A554X1S3|A0A554X3E3	A0A1A6DVN7	1101373|114249|247482|2588941|2588942|307486|335431	Bacteria	NA	Proteobacteria	Betaproteobacteria	Burkholderiales	Burkholderiales genera in	Tepidimonas	Tepidimonas alkaliphilus|Tepidimonas aquatica|Tepidimonas fonticaldi|Tepidimonas ignava|Tepidimonas sediminis|Tepidimonas taiwanensis|Tepidimonas thermarum	Tepidimonas alkaliphilus.|Tepidimonas aquatica.|Tepidimonas fonticaldi.|Tepidimonas ignava.|Tepidimonas sediminis.|Tepidimonas taiwanensis.|Tepidimonas thermarum.	0003700 DNA-binding transcription factor activity|0003690 double-stranded DNA binding	None	None	None	BadM/Rrf2 family transcriptional regulator|Fe-S cluster assembly transcriptional regulator IscR|HTH-type transcriptional regulator IscR	complete
1	1		17148	4008	141.73	A0A1H8BIL3	1	A0A1H8BIL3	SAMN05216227_100327	EMBL-CDS:SEM82319.1	176	176	TrEMBL	NA	PF02082	IPR000944	IPR036388|IPR036390	IPR030489	None	None	1	A0A1H8BIL3	A0A1H8BIL3	1077947	Bacteria	NA	Proteobacteria	Alphaproteobacteria	Rhodobacterales	Rhodobacteraceae	Pseudorhodobacter	Pseudorhodobacter antarcticus	Pseudorhodobacter antarcticus.	None	None	None	None	Transcriptional regulator| BadM/Rrf2 family	complete
1	1		17148	4008	234.5	A0A1I4XC81	1	A0A1I4XC81	SAMN05444747_118126	EMBL-CDS:SFN22859.1	176	176	TrEMBL	NA	PF02082	IPR000944	IPR036388|IPR036390	IPR030489	None	None	1	A0A1I4XC81	A0A1I4XC81	1882825	Bacteria	NA	Proteobacteria	Betaproteobacteria	Burkholderiales	Comamonadaceae	Variovorax	Variovorax sp. OV329	Variovorax sp. OV329.	None	None	None	None	Transcriptional regulator| BadM/Rrf2 family	complete
1	1		17148	4008	186	A0A1P8K5I1	1	A0A1P8K5I1	RS694_00495	GI:658510845|GI:1133319775|EMBL-CDS:APW41171.1|REFSEQ:WP_029706376.1	176	176	TrEMBL	NA	PF02082	IPR000944	IPR036388|IPR036390	IPR030489	rsb:RS694_00495	None	1	A0A1P8K5I1	A0A1P8K5I1	1484693	Bacteria	NA	Proteobacteria	Betaproteobacteria	Burkholderiales	Comamonadaceae	Rhodoferax	Rhodoferax saidenbachensis	Rhodoferax saidenbachensis.	0003677 DNA binding	614083.AWQR01000007_gene421	None	None	DNA-binding protein	complete
1	1		17148	4008	833.94	A0A1R3VZJ9	4	A0A1R3VZJ9|A0A2N7VIG7|A0A2N7WWQ5|D5W960	B0O95_105179|RBRH_03825|SAMN04487768_2986|SAMN04487769_1688|C0Z19_25050|EPN57_08965|C0Z20_23815|C9I57_15300|SAMN06295900_103111|A6V37_31515|A8H39_14775|A9R05_09775|ASG35_02785|ATF86_101209|AWB64_00377|AWB65_02722|AWB66_00674|AWB67_03179|AWB68_03824|AWB69_07309|AWB70_07452|AWB72_05257|AWB74_06351|AWB75_03640|AWB76_06691|AWB77_06766|AWB78_03194|AWB79_04719|AWB82_06519|AWB83_06599|AXG89_11350|AYM40_…	GI:1140938744|EMBL-CDS:SIT70469.1|REFSEQ:WP_076786673.1|EMBL-CDS:PMS16944.1|GI:517251406|EMBL-CDS:PMS33938.1|REFSEQ:WP_018440224.1|GI:295436785|GI:502854843|EMBL-CDS:ADG15955.1|EMBL-CDS:MBB5506230.1|EMBL-CDS:MPW04746.1|REFSEQ:WP_013089819.1	176	176|180|162|163|175|177|185|192	TrEMBL	NA	PF02082	IPR000944|IPR010242	IPR036388|IPR036390	IPR030489	brh:RBRH_03825|bfn:OI25_2851|bge:BC1002_1892|bgf:BC1003_1165|bpx:BUPH_02868|bpy:Bphyt_2580|bum:AXG89_11350|buo:BRPE64_ACDS17050|buz:AYM40_13375|bxb:DR64_3713,bxe:Bxe_A1552|parb:CJU94_12215|pcaf:DSC91_003936|pcj:CUJ87_05625|pspw:BJG93_02930	None	4|2|3|109	A0A1R3VZJ9|A0A1R3W8L7|A0A2P5KBH8|E5ASB2|A0A2N7VIG7|A0A522MMH4|A0A2N7WWQ5|A0A1X7DG91|A0A2T3XTF4|D5W960|A0A069NJ64|A0A069Q0Z2|A0A0D5VDT0|A0A0J1CMB6|A0A0J7JNN2|A0A0L0LY47|A0A0L0MD91|A0A0Q5PT41|A0A125SH13|A0A149PMR4|A0A158BKV0|A0A158BW72|A0A158C469|A0A158DAP6|A0A158DD60|A0A158E6F9|A0A158E8W7|A0A158EUR2|A0A158F9Q4|A0A158GZB3|A0A158J2D7|A0A158J8X5|A0A158JGS5|A0A158JST7|A0A158KQJ0|A0A160FL54|A0A1A9N3J8|…	A0A1R3VZJ9	1761774|1761775|417203|882378|1926495|380675|28094|863227|1055526|1071679|1090375|1097668|1200993|1226301|1229205|1232866|1245417|1324617|134536|134537|1353886|1399968|1417228|1441714|1462993|1500263|1544861|157910|1736287|1761016|1761779|1777133|1777135|1777136|1777137|1777138|1777139|1777140|1777142|1777143|1777144|1795043|1855726|1873884|1882750|1926878|1938441|1938796|1938798|1938799|1938802|…	Bacteria	NA|unclassified Bacteria	Proteobacteria|NA	Betaproteobacteria|NA	Burkholderiales|NA	Burkholderiaceae|NA	Burkholderia|Mycetohabitans|Paraburkholderia|Trinickia|Caballeronia|NA	Burkholderia sp. b13|Burkholderia sp. b14|Mycetohabitans endofungorum|Mycetohabitans rhizoxinica HKI 454|Paraburkholderia sp.|Trinickia soli|Trinickia caryophylli|Trinickia symbiotica|Burkholderia dabaoshanensis|Burkholderia novacaledonica|Burkholderia sp. 8Y|Burkholderia sp. Bk|Burkholderia sp. CCGE1003|Burkholderia sp. Ch1-1|Burkholderia sp. D7|Burkholderia sp. DHOD12|Burkholderia sp. GAS332|Bu…	Burkholderia sp. b13.|Burkholderia sp. b14.|Mycetohabitans endofungorum.|Mycetohabitans rhizoxinica (strain DSM 19002 / CIP 109453 / HKI 454)|Paraburkholderia sp.|Trinickia soli.|Trinickia caryophylli |Trinickia symbiotica.|Burkholderia dabaoshanensis.|Burkholderia novacaledonica.|Burkholderia sp. (strain CCGE1003)|Burkholderia sp. 8Y.|Burkholderia sp. Bk.|Burkholderia sp. Ch1-1.|Burkholderia sp.…	0003700 DNA-binding transcription factor activity|0003690 double-stranded DNA binding	882378.RBRH_03825|1071679.BG57_19875|1229205.BUPH_02868|196367.JNFG01000202_gene2479|266265.Bxe_A1552|398527.Bphyt_2580|640511.BC1002_1892|640512.BC1003_1165	Not Specified	Aerobe	BadM/Rrf2 family transcriptional regulator|Rrf2 family protein|Transcriptional regulator| BadM/Rrf2 family|Fe-S cluster assembly transcriptional regulator IscR|DNA-binding transcriptional repressor|HTH-type transcriptional regulator IscR|Iron-sulfur cluster assembly transcription factor IscR|Iron-sulfur cluster regulator IscR|Rrf2 family iron-sulfur cluster assembly transcriptional regulator|Rrf2…	complete
1	1		17148	4008	889.86	A0A1T0CH69	1	A0A1T0CH69	B0682_03010	GI:1151614865|EMBL-CDS:OOS21643.1	176	176	TrEMBL	NA	PF02082	IPR000944	IPR036388|IPR036390	None	None	None	1	A0A1T0CH69	A0A1T0CH69	90241	Bacteria	NA	Proteobacteria	Gammaproteobacteria	Pseudomonadales	Moraxellaceae	Moraxella	Moraxella lincolnii	Moraxella lincolnii.	None	None	None	None	Rrf2 family transcriptional regulator	complete
1	1		17148	4008	9.5	A0A1V5P5Z1	1	A0A1V5P5Z1	BWY63_03551	GI:1167174718|EMBL-CDS:OQA13188.1	176	176	TrEMBL	NA	PF02082	IPR000944	IPR036388|IPR036390	IPR030489	None	None	1	A0A1V5P5Z1	A0A1V5P5Z1	1852861	Bacteria	Terrabacteria group	Chloroflexi	unclassified Chloroflexi	NA	NA	NA	Chloroflexi bacterium ADurb.Bin360	Chloroflexi bacterium ADurb.Bin360.	None	None	None	None	HTH-type transcriptional regulator IscR	complete
1	1		17148	4008	247.87	A0A1Y0N9C6	1	A0A1Y0N9C6	AEP_02471|Csp_C23480	GI:1199789585|EMBL-CDS:ARV19397.1	176	176	TrEMBL	NA	PF02082	IPR000944	IPR036388|IPR036390	IPR030489	None	None	2	A0A1Y0N9C6|C9YCB9	A0A1Y0N9C6	1844971|667019	Bacteria	NA	Proteobacteria	Betaproteobacteria	Burkholderiales	Comamonadaceae	Curvibacter	Curvibacter putative symbiont of Hydra magnipapill|Curvibacter sp. AEP1-3	Curvibacter putative symbiont of Hydra magnipapillata.|Curvibacter sp. AEP1-3.	None	None	None	None	HTH-type transcriptional regulator IscR|HTH-type transcriptional regulator iscR	complete
1	1		17148	4008	265.98	A0A257CU30	1	A0A257CU30	CFE43_06410|CFE44_00820	GI:1232036273|EMBL-CDS:OYT92902.1	176	176	TrEMBL	NA	PF02082	IPR000944	IPR036388|IPR036390	IPR030489	None	None	2	A0A257CU30|A0A257H7S6	A0A257CU30	2015565|2015566	Bacteria	NA	Proteobacteria	Betaproteobacteria	Burkholderiales	unclassified Burkholderia	NA	Burkholderiales bacterium PBB3|Burkholderiales bacterium PBB4	Burkholderiales bacterium PBB3.|Burkholderiales bacterium PBB4.	0003677 DNA binding	None	None	None	DNA-binding protein	complete
1	1		17148	4008	13	A0A2E2ZGQ5	1	A0A2E2ZGQ5	CMD71_00580|CMD71_05400	EMBL-CDS:MBA12132.1	176	130|176	TrEMBL	NA	PF02082	IPR000944	IPR036388|IPR036390	IPR030489	None	None	2	A0A2E2ZGQ5|A0A2E2ZE21	A0A2E2ZGQ5	1913989	Bacteria	NA	Proteobacteria	Gammaproteobacteria	unclassified Gammaproteobacter	NA	NA	Gammaproteobacteria bacterium	Gammaproteobacteria bacterium.	None	None	None	None	Fe-S cluster assembly transcriptional regulator IscR	complete|fragment
1	1		17148	4008	369.6	A0A2M6VK48	2	A0A2M6VK48|A0A2S7JK97	B9Z42_01365|C5F52_23490	EMBL-CDS:PIT78769.1|EMBL-CDS:PQA80687.1	176	176	TrEMBL	NA	PF02082	IPR000944	IPR036388|IPR036390	IPR030489	None	None	1	A0A2M6VK48|A0A2S7JK97	A0A2M6VK48	1100707|2094193	Bacteria	NA	Proteobacteria	Betaproteobacteria	Burkholderiales	Comamonadaceae	Limnohabitans	Limnohabitans sp. B9-3|Limnohabitans sp. TS-CS-82	Limnohabitans sp. B9-3.|Limnohabitans sp. TS-CS-82.	0003677 DNA binding	None	None	None	DNA-binding protein	complete
1	1		17148	4008	848.14	A0A3A0EGP0	3	A0A3A0EGP0|A0A3N5FLM4|A0A5C8NL23	ABS56_06940|BGO72_01695|DCC70_06750|EDM78_09130|EHM83_04995|EHM87_08270|FHP08_17800	EMBL-CDS:RIK89772.1|EMBL-CDS:RPH44986.1|EMBL-CDS:TXL62419.1	176	176	TrEMBL	NA	PF02082	IPR000944|IPR010242	IPR036388|IPR036390	None	None	None	5|1	A0A3A0EGP0|A0A1D2SI86|A0A1Q3YRZ8|A0A3N5GPZ2|A0A6H9IA78|A0A3N5FLM4|A0A5C8NL23	A0A3A0EGP0	1660104|1891238|1895733|1977087|2498847	Bacteria	NA	Proteobacteria	Betaproteobacteria|unclassified Proteobacter	Burkholderiales|NA	Burkholderiaceae|NA|unclassified Burkholderia	Lautropia|NA|Quisquiliibacterium	Burkholderiales bacterium|Burkholderiales bacterium 70-64|Lautropia sp. SCN 69-89|Proteobacteria bacterium|Quisquiliibacterium sp. CC-CFT501	Burkholderiales bacterium 70-64.|Burkholderiales bacterium.|Lautropia sp. SCN 69-89.|Proteobacteria bacterium.|Quisquiliibacterium sp. CC-CFT501.	0003700 DNA-binding transcription factor activity|0003690 double-stranded DNA binding	None	None	None	Fe-S cluster assembly transcriptional regulator IscR	complete
1	1		17148	4008	140.74	A0A501WVM6	1	A0A501WVM6	FJM51_01845	EMBL-CDS:TPE53813.1	176	176	TrEMBL	NA	PF02082	IPR000944	IPR036388|IPR036390	None	None	None	1	A0A501WVM6	A0A501WVM6	2589815	Bacteria	NA	Proteobacteria	Alphaproteobacteria	Rhodobacterales	Rhodobacteraceae	Amaricoccus	Amaricoccus solimangrovi	Amaricoccus sp. HB172011.	None	None	None	None	Rrf2 family transcriptional regulator	complete
1	1		17148	4008	264.39	A0A5J6MGD1	1	A0A5J6MGD1	FRZ44_14830|FRZ61_14570	EMBL-CDS:QEX16191.1	176	176|184	TrEMBL	NA	PF02082	IPR000944	IPR036388|IPR036390	IPR030489	hadh:FRZ61_14570|htq:FRZ44_14830	None	2	A0A5J6MGD1|A0A5J6MV34	A0A5J6MGD1	2602015|2602016	Bacteria	NA	Proteobacteria	Alphaproteobacteria	Rhodospirillales	Rhodospirillaceae	Hypericibacter	Hypericibacter adhaerens|Hypericibacter terrae	Hypericibacter adhaerens.|Hypericibacter terrae.	None	None	None	None	Rrf2 family transcriptional regulator	complete
1	1		17148	4008	476.43	A0A7G8VX31	1	A0A7G8VX31	H7F36_15935	EMBL-CDS:QNK72674.1	176	176	TrEMBL	NA	PF02082	IPR000944	IPR036388|IPR036390	None	None	None	1	A0A7G8VX31	A0A7G8VX31	2762323	Bacteria	NA	Proteobacteria	Betaproteobacteria	Burkholderiales	Comamonadaceae	Variovorax	Variovorax sp. PAMC28562	Variovorax sp. PAMC28562.	None	None	None	None	Rrf2 family transcriptional regulator	complete
1	1		17148	4008	287.28	A0A7H1N459	1	A0A7H1N459	HQ394_15615	EMBL-CDS:QNT70495.1	176	176	TrEMBL	NA	PF02082	IPR000944	IPR036388|IPR036390	IPR030489	dvn:HQ394_15615	None	1	A0A7H1N459	A0A7H1N459	111831	Bacteria	NA	Proteobacteria	Alphaproteobacteria	Rhodospirillales	Rhodospirillaceae	Defluviicoccus	Defluviicoccus vanus	Defluviicoccus vanus.	None	None	None	None	Rrf2 family transcriptional regulator	complete
1	1		17148	4008	869.4	D7DJY0	1	D7DJY0	M301_1969	GI:502913677|GI:297258496|EMBL-CDS:ADI30341.1|REFSEQ:WP_013148653.1	176	176	TrEMBL	NA	PF02082	IPR000944	IPR036388|IPR036390	IPR030489	meh:M301_1969	None	1	D7DJY0	D7DJY0	666681	Bacteria	NA	Proteobacteria	Betaproteobacteria	Nitrosomonadales	Methylophilaceae	Methylotenera	Methylotenera versatilis 301	Methylotenera versatilis (strain 301)	None	666681.M301_1969	None	None	Transcriptional regulator| BadM/Rrf2 family	complete
1	1		17148	4008	462.15	A0A0P0MIM3	1	A0A0P0MIM3	B9Z32_13450|B9Z46_12880|L103DPR2_02770	GI:941923657|GI:942571247|EMBL-CDS:ALK93148.1|REFSEQ:WP_055361662.1	175	174|175	TrEMBL	NA	PF02082	IPR000944	IPR036388|IPR036390	None	lim:L103DPR2_02770	None	3	A0A0P0MIM3|A0A315CDJ0|A0A315CKY6	A0A0P0MIM3	1678129|1826167|1835767	Bacteria	NA	Proteobacteria	Betaproteobacteria	Burkholderiales	Comamonadaceae	Limnohabitans	Limnohabitans sp. 103DPR2|Limnohabitans sp. Hippo4|Limnohabitans sp. MMS-10A-178	Limnohabitans sp. 103DPR2.|Limnohabitans sp. Hippo4.|Limnohabitans sp. MMS-10A-178.	0003677 DNA binding	None	None	None	DNA-binding protein|HTH-type transcriptional regulator IscR	complete
1	1		17148	4008	18.33	A0A1G9P683	1	A0A1G9P683	SAMN05428957_101219	EMBL-CDS:SDL94214.1	175	175	TrEMBL	NA	PF02082	IPR000944	IPR036388|IPR036390	IPR030489	None	None	1	A0A1G9P683	A0A1G9P683	1527607	Bacteria	NA	Proteobacteria	Betaproteobacteria	Burkholderiales	Comamonadaceae	Oryzisolibacter	Oryzisolibacter propanilivorax	Oryzisolibacter propanilivorax.	None	None	None	None	Transcriptional regulator| BadM/Rrf2 family	complete
1	1		17148	4008	166.45	A0A1I4DJ24	1	A0A1I4DJ24	G3576_21420|SAMN02745775_110194	EMBL-CDS:SFK91891.1	175	153|175	TrEMBL	NA	PF02082	IPR000944	IPR036388|IPR036390	IPR030489	None	None	2	A0A1I4DJ24|A0A6M1LQ97	A0A1I4DJ24	1123062|2716930	Bacteria	NA	Proteobacteria	Alphaproteobacteria	Rhodospirillales	Acetobacteraceae	Roseomonas	Roseomonas sp. PeD5|Roseomonas stagni DSM 19981	Roseomonas sp. PeD5.|Roseomonas stagni DSM 19981.	None	None	None	None	Rrf2 family transcriptional regulator|Transcriptional regulator| BadM/Rrf2 family	complete
1	1		17148	4008	215.38	A0A1J5C3H6	1	A0A1J5C3H6	A2496_12205|A2503_14225|AUK51_04730|CO105_07125|CVU24_11125	GI:1101164359|EMBL-CDS:OIP18381.1	175	119|174|175	TrEMBL	NA	PF02082	IPR000944	IPR036388|IPR036390	IPR030489	None	None	5	A0A1J5C3H6|A0A1F4LZ67|A0A1F4PDY1|A0A2M8BLK4|A0A2N2T0B9	A0A1J5C3H6	1797571|1797574|1805090|1973951|2013709	Bacteria	NA	Proteobacteria	Betaproteobacteria	Burkholderiales|unclassified Betaproteobacteri	Comamonadaceae|NA|unclassified Burkholderia	NA|unclassified Comamonadaceae	Betaproteobacteria bacterium HGW-Betaproteobacteri|Burkholderiales bacterium RIFOXYC12_FULL_60_6|Burkholderiales bacterium RIFOXYD12_FULL_59_19|Comamonadaceae bacterium CG2_30_59_20|Comamonadaceae bacterium CG_4_9_14_3_um_filter_60_	Betaproteobacteria bacterium HGW-Betaproteobacteria-18.|Burkholderiales bacterium RIFOXYC12_FULL_60_6.|Burkholderiales bacterium RIFOXYD12_FULL_59_19.|Comamonadaceae bacterium CG2_30_59_20.|Comamonadaceae bacterium CG_4_9_14_3_um_filter_60_33.	0003677 DNA binding	None	None	None	DNA-binding protein	complete|fragment
1	1		17148	4008	88.38	A0A1P8KBM9	1	A0A1P8KBM9	RS694_13370	GI:658513167|GI:1133322027|EMBL-CDS:APW43423.1|REFSEQ:WP_029708675.1	175	175	TrEMBL	NA	PF02082	IPR000944	IPR036388|IPR036390	IPR030489	rsb:RS694_13370	None	1	A0A1P8KBM9	A0A1P8KBM9	1484693	Bacteria	NA	Proteobacteria	Betaproteobacteria	Burkholderiales	Comamonadaceae	Rhodoferax	Rhodoferax saidenbachensis	Rhodoferax saidenbachensis.	None	614083.AWQR01000030_gene2841	None	None	Uncharacterized protein	complete
1	1		17148	4008	247.57	A0A1S8FPE7	1	A0A1S8FPE7	B0E49_18205|EUB48_18485	GI:1147846508|EMBL-CDS:OOG50658.1	175	175	TrEMBL	NA	PF02082	IPR000944	IPR036388|IPR036390	None	rhf:EUB48_18485	None	2	A0A1S8FPE7|A0A515DF72	A0A1S8FPE7	1945857|2509614	Bacteria	NA	Proteobacteria	Betaproteobacteria	Burkholderiales	Comamonadaceae	Polaromonas|Rhodoferax	Polaromonas sp. C04|Rhodoferax sediminis	Polaromonas sp. C04.|Rhodoferax sediminis.	0003677 DNA binding	None	None	None	DNA-binding protein|Rrf2 family transcriptional regulator	complete
1	1		17148	4008	831.69	A0A1W6ZB98	1	A0A1W6ZB98	CAL15_09440	GI:1190219995|EMBL-CDS:ARP94589.1	175	175	TrEMBL	NA	PF02082	IPR000944|IPR010242	IPR036388|IPR036390	None	bgm:CAL15_09440	None	1	A0A1W6ZB98	A0A1W6ZB98	463040	Bacteria	NA	Proteobacteria	Betaproteobacteria	Burkholderiales	Alcaligenaceae	Bordetella	Bordetella genomosp. 13	Bordetella genomosp. 13.	0003700 DNA-binding transcription factor activity|0003690 double-stranded DNA binding	None	None	None	Fe-S cluster assembly transcriptional regulator IscR	complete
1	1		17148	4008	764.5	A0A1Y0EPE7	1	A0A1Y0EPE7	CCO03_13165	GI:1198352627|EMBL-CDS:ARU05507.1	175	175	TrEMBL	NA	PF02082	IPR000944|IPR010242	IPR036388|IPR036390	None	cser:CCO03_13165	None	1	A0A1Y0EPE7	A0A1Y0EPE7	1082851	Bacteria	NA	Proteobacteria	Betaproteobacteria	Burkholderiales	Comamonadaceae	Comamonas	Comamonas serinivorans	Comamonas serinivorans.	0003700 DNA-binding transcription factor activity|0003690 double-stranded DNA binding	None	None	None	Fe-S cluster assembly transcriptional regulator IscR	complete
1	1		17148	4008	823.2	A0A239SMZ9	1	A0A239SMZ9	A9762_02715|AB870_19500|AT302_24955|FP568_08035|MB84_13250|NCTC13159_00673|PAN31108_01698|PAN31117_04785|PAP18089_01227|PAQ31011_03202|PBR20603_01748|PCA20602_02453|PCA31118_02800|PCE31106_01843|PCO31010_02829|PCO31110_02445|PEP31012_02383|PFI31113_01089|PHO31112_00970|PIN31115_02189|PMO31116_02519|PNO31109_01519|PPN31114_01539|PSO31014_01945|PSP31120_02242|PTE30175_02697|PTE31013_01779|UC34_08865	GI:743599726|GI:746354661|EMBL-CDS:SNU86053.1|EMBL-CDS:VVE79456.1|EMBL-CDS:VVE80403.1|REFSEQ:WP_039399331.1	175	174|175	TrEMBL	NA	PF02082	IPR000944|IPR010242	IPR036388|IPR036390	None	papi:SG18_16445|pfg:AB870_19500|pnr:AT302_24955|pox:MB84_13250|ppnm:LV28_23375,ppno:DA70_07300,prb:X636_19375|ppul:RO07_17695|pspu:NA29_19505|pve:UC34_08865	None	28	A0A239SMZ9|A0A0C5JPX3|A0A0E3YBL6|A0A0H3WZ62|A0A0U2YG40|A0A1E3LJQ3|A0A378YZ97|A0A378Z1F7|A0A5E4SSI9|A0A5E4T3I7|A0A5E4TMU5|A0A5E4TPV3|A0A5E4U2C1|A0A5E4U3A6|A0A5E4U4W5|A0A5E4U824|A0A5E4UFK9|A0A5E4UH91|A0A5E4V548|A0A5E4V5Q6|A0A5E4VCZ2|A0A5E4VQR0|A0A5E4VUJ5|A0A5E4WDX8|A0A5E5A3F0|A0A5E5AL14|A0A5E5BQY2|A0A5E5P1F2	A0A239SMZ9	1537710|1586708|1891094|2508286|2508287|2508288|2508289|2508290|2508291|2508292|2508293|2508294|2508295|2508296|2508297|2508298|2508299|2508300|2508301|2508302|573737|656178|656179|93218|93219|93220|93221|93222	Bacteria	NA	Proteobacteria	Betaproteobacteria	Burkholderiales	Burkholderiaceae	Pandoraea	Pandoraea anapnoica|Pandoraea anhela|Pandoraea apista|Pandoraea aquatica|Pandoraea bronchicola|Pandoraea capi|Pandoraea captiosa|Pandoraea cepalis|Pandoraea commovens|Pandoraea communis|Pandoraea eparura|Pandoraea faecigallinarum|Pandoraea fibrosis|Pandoraea horticolens|Pandoraea iniqua|Pandoraea morbifera|Pandoraea norimbergensis|Pandoraea nosoerga|Pandoraea oxalativorans|Pandoraea pneumonica|Pa…	Pandoraea anapnoica.|Pandoraea anhela.|Pandoraea apista.|Pandoraea aquatica.|Pandoraea bronchicola.|Pandoraea capi.|Pandoraea captiosa.|Pandoraea cepalis.|Pandoraea commovens.|Pandoraea communis.|Pandoraea eparura.|Pandoraea faecigallinarum.|Pandoraea fibrosis.|Pandoraea horticolens.|Pandoraea iniqua.|Pandoraea morbifera.|Pandoraea norimbergensis.|Pandoraea nosoerga.|Pandoraea oxalativorans.|Pand…	0003700 DNA-binding transcription factor activity|0003690 double-stranded DNA binding	93220.LV28_23375	None	None	Fe-S cluster assembly transcriptional regulator IscR|HTH-type transcriptional regulator iscR|Rrf2 family transcriptional regulator	complete
1	1		17148	4008	534.93	A0A2P8KF87	1	A0A2P8KF87	APY03_3864|C7T35_26290|CHC07_00040|H4CHR_05779|H6CHR_05346|RA8CHR_05812	EMBL-CDS:NDZ13361.1|EMBL-CDS:PSL81631.1	175	174|175	TrEMBL	NA	PF02082	IPR000944	IPR036388|IPR036390	None	None	None	6	A0A2P8KF87|A0A109CEJ0|A0A2J7W451|A0A6P2FGE0|A0A6P2FJF5|A0A6P2FQC2	A0A2P8KF87	1105204|2021405|207745|434008|434009|662548	Bacteria	NA	Proteobacteria	Betaproteobacteria	Burkholderiales	Comamonadaceae	Variovorax	Variovorax sp. B4|Variovorax sp. PBL-H6|Variovorax sp. PBS-H4|Variovorax sp. RA8|Variovorax sp. WDL1|Variovorax sp. WS11	Variovorax sp. B4.|Variovorax sp. PBL-H6.|Variovorax sp. PBS-H4.|Variovorax sp. RA8.|Variovorax sp. WDL1.|Variovorax sp. WS11.	0003677 DNA binding	None	None	None	DNA-binding protein|HTH-type transcriptional regulator IscR|Iron-sulfur cluster regulator IscR	complete
1	1		17148	4008	829.31	A0A2R4XHN6	1	A0A2R4XHN6	DBV39_05980	GI:1379250254|EMBL-CDS:AWB33327.1	175	175	TrEMBL	NA	PF02082	IPR000944	IPR036388|IPR036390	None	boz:DBV39_05980	None	1	A0A2R4XHN6	A0A2R4XHN6	2163011	Bacteria	NA	Proteobacteria	Betaproteobacteria	Burkholderiales	Alcaligenaceae	Algicoccus	Algicoccus marinus	Algicoccus marinus.	0003677 DNA binding	None	None	None	DNA-binding protein	complete
1	1		17148	4008	826.77	A0A2V1K060	1	A0A2V1K060	DD235_08665|FMZ60_08505	EMBL-CDS:PWF23064.1	175	175	TrEMBL	NA	PF02082	IPR000944	IPR036388|IPR036390	None	None	None	2	A0A2V1K060|A0A516WAB3	A0A2V1K060	2175229|2593958	Bacteria	NA	Proteobacteria	Betaproteobacteria	Burkholderiales	Alcaligenaceae	Corticimicrobacter|unclassified Alcaligenaceae	Alcaligenaceae bacterium SJ-26|Corticimicrobacter populi	Alcaligenaceae bacterium SJ-26.|Corticimicrobacter populi.	0003677 DNA binding	None	None	None	DNA-binding protein|Rrf2 family transcriptional regulator	complete
1	1		17148	4008	258.93	A0A327MIE1	1	A0A327MIE1	DOO78_06820	EMBL-CDS:RAI59948.1	175	175	TrEMBL	NA	PF02082	IPR000944	IPR036388|IPR036390	IPR030489	None	None	1	A0A327MIE1	A0A327MIE1	2230885	Bacteria	NA	Proteobacteria	Alphaproteobacteria	Rhodospirillales	Acetobacteraceae	Roseicella	Roseicella frigidaeris	Roseicella frigidaeris.	None	None	None	None	Rrf2 family transcriptional regulator	complete
1	1		17148	4008	181.17	A0A357L5S2	1	A0A357L5S2	DEA40_12525	EMBL-CDS:HBS32545.1|EMBL-CDS:HBS35727.1	175	175	TrEMBL	NA	PF02082	IPR000944	IPR036388|IPR036390	IPR030489	None	None	1	A0A357L5S2	A0A357L5S2	1979207	Bacteria	NA	Proteobacteria	Alphaproteobacteria	Parvularculales	Parvularculaceae	Parvularcula	Parvularcula sp.	Parvularcula sp.	None	None	None	None	Rrf2 family transcriptional regulator	complete
1	1		17148	4008	326.66	A0A379LKY9	1	A0A379LKY9	A1019T_01886|A1232T_01375|DDW38_04855|NCTC10526_00759	GI:655475374|EMBL-CDS:SUD90432.1|REFSEQ:WP_028858207.1	175	109|175	TrEMBL	NA	PF02082	IPR000944	IPR036388|IPR036390	IPR030489	None	None	4	A0A379LKY9|A0A1R4EH95|A0A1R4GUH5|A0A353XSX2	A0A379LKY9	1945520|1945521|29432|56811	Bacteria	NA	Proteobacteria	Gammaproteobacteria	Pseudomonadales	Moraxellaceae	Psychrobacter	Psychrobacter pasteurii|Psychrobacter phenylpyruvicus|Psychrobacter piechaudii|Psychrobacter sp.	Psychrobacter pasteurii.|Psychrobacter phenylpyruvicus.|Psychrobacter piechaudii.|Psychrobacter sp.	None	None	None	None	HTH-type transcriptional regulator IscR|HTH-type transcriptional regulator iscR|Rrf2 family transcriptional regulator	complete|fragment
1	1		17148	4008	50	A0A380NM39	1	A0A380NM39	NCTC12020_01548	EMBL-CDS:SUP44196.1	175	175	TrEMBL	NA	PF02082	IPR000944	IPR036388|IPR036390	IPR030489	None	None	1	A0A380NM39	A0A380NM39	103891	Bacteria	Terrabacteria group	Firmicutes	Negativicutes	Veillonellales	Veillonellaceae	Veillonella	Veillonella criceti	Veillonella criceti.	None	None	None	None	Cysteine metabolism repressor	complete
1	1		17148	4008	478.34	A0A4Q3RCJ1	1	A0A4Q3RCJ1	EOO29_04735	EMBL-CDS:RYF83065.1	175	175	TrEMBL	NA	PF02082	IPR000944	IPR036388|IPR036390	None	None	None	1	A0A4Q3RCJ1	A0A4Q3RCJ1	1871071	Bacteria	NA	Proteobacteria	Betaproteobacteria	Burkholderiales	Comamonadaceae	unclassified Comamonadaceae	Comamonadaceae bacterium	Comamonadaceae bacterium.	None	None	None	None	Rrf2 family transcriptional regulator	complete
1	1		17148	4008	436.08	A0A519EN38	1	A0A519EN38	EAH82_06925|EOP79_13385	EMBL-CDS:RZI64903.1	175	175	TrEMBL	NA	PF02082	IPR000944	IPR036388|IPR036390	IPR030489	None	None	2	A0A519EN38|A0A502DT35	A0A519EN38	1775474|1871043	Bacteria	NA	Proteobacteria	Betaproteobacteria	Burkholderiales	Comamonadaceae	Variovorax	Variovorax guangxiensis|Variovorax sp.	Variovorax guangxiensis.|Variovorax sp.	None	None	None	None	Rrf2 family transcriptional regulator	complete
1	1		17148	4008	354.14	A0A520DM67	1	A0A520DM67	EOP70_00200	EMBL-CDS:RZL58592.1	175	175	TrEMBL	NA	PF02082	IPR000944	IPR036388|IPR036390	IPR030489	None	None	1	A0A520DM67	A0A520DM67	1871043	Bacteria	NA	Proteobacteria	Betaproteobacteria	Burkholderiales	Comamonadaceae	Variovorax	Variovorax sp.	Variovorax sp.	None	None	None	None	Rrf2 family transcriptional regulator	complete
1	1		17148	4008	270.94	A0A5C7NL95	1	A0A5C7NL95	E6Q98_15245	EMBL-CDS:TXH35643.1	175	175	TrEMBL	NA	PF02082	IPR000944	IPR036388|IPR036390	IPR030489	None	None	1	A0A5C7NL95	A0A5C7NL95	1898112	Bacteria	NA	Proteobacteria	Alphaproteobacteria	Rhodospirillales	Rhodospirillaceae	unclassified Rhodospirillaceae	Rhodospirillaceae bacterium	Rhodospirillaceae bacterium.	None	None	None	None	Rrf2 family transcriptional regulator	complete
1	1		17148	4008	21.76	A0A5N8YXB0	1	A0A5N8YXB0	FIM12_08355	EMBL-CDS:MQF70326.1	175	175	TrEMBL	NA	PF02082	IPR000944	IPR036388|IPR036390	None	None	None	1	A0A5N8YXB0	A0A5N8YXB0	2587836	Bacteria	Terrabacteria group	Chloroflexi	Chloroflexi incertae sedi	NA	NA	NA	SAR202 cluster bacterium AD-804-J14_MRT_500m	SAR202 cluster bacterium AD-804-J14_MRT_500m.	None	None	None	None	Rrf2 family transcriptional regulator	complete
1	1		17148	4008	850.46	A0A6I7Q1I4	1	A0A6I7Q1I4	EA400_05235	EMBL-CDS:TVQ91228.1	175	175	TrEMBL	NA	PF02082	IPR000944	IPR036388|IPR036390	None	None	None	1	A0A6I7Q1I4	A0A6I7Q1I4	2049432	Bacteria	NA	Proteobacteria	Gammaproteobacteria	Chromatiales	Chromatiaceae	unclassified Chromatiaceae	Chromatiaceae bacterium	Chromatiaceae bacterium.	None	None	None	None	Rrf2 family transcriptional regulator	complete
1	1		17148	4008	12	A0A7C3AAS5	1	A0A7C3AAS5	ENN65_01175	EMBL-CDS:HEX71918.1	175	175	TrEMBL	NA	PF02082	IPR000944	IPR036388|IPR036390	IPR030489	None	None	1	A0A7C3AAS5	A0A7C3AAS5	2030809	Bacteria	FCB group	Candidatus Hydrogenedentes	unclassified Candidatus H	NA	NA	NA	Candidatus Hydrogenedentes bacterium	Candidatus Hydrogenedentes bacterium.	None	None	None	None	Rrf2 family transcriptional regulator	complete
1	1		17148	4008	849.95	A0A7C7TRT5	1	A0A7C7TRT5	EYQ33_00185	EMBL-CDS:HIF73437.1	175	175	TrEMBL	NA	PF02082	IPR000944|IPR010242	IPR036388|IPR036390	None	None	None	1	A0A7C7TRT5	A0A7C7TRT5	1913989	Bacteria	NA	Proteobacteria	Gammaproteobacteria	unclassified Gammaproteobacter	NA	NA	Gammaproteobacteria bacterium	Gammaproteobacteria bacterium.	0003700 DNA-binding transcription factor activity|0003690 double-stranded DNA binding	None	None	None	Fe-S cluster assembly transcriptional regulator IscR	complete
1	1		17148	4008	118.33	H3KFZ7	1	H3KFZ7	HMPREF9440_01669	GI:378597708|EMBL-CDS:EHY30966.1	175	175	TrEMBL	NA	PF02082	IPR000944	IPR036388|IPR036390	IPR030489	None	None	1	H3KFZ7	H3KFZ7	762967	Bacteria	NA	Proteobacteria	Betaproteobacteria	Burkholderiales	Sutterellaceae	Sutterella	Sutterella parvirubra YIT 11816	Sutterella parvirubra YIT 11816.	None	None	Gastrointestinal tract	Anaerobe	HTH-type transcriptional regulator IscR	complete
1	1		17148	4008	831.02	A0A142YSW5	1	A0A142YSW5	A6456_04535|ATN79_06035|AWB80_07086|B0G62_103385|B0G74_0907|B0G83_102332|BN2475_1060008|BN2476_320283|BTHE68_15300|BTO02_09065|BWP39_02590|BX591_101482|BX592_11595|BZM27_37120|Bphy_1459|C2L65_05655|C7399_115100|C7401_110273|C7410_112102|C7514_105364|CA603_08690|CY652_09590|D1Y85_06745|E1956_12080|E1N52_07095|E2553_00740|EHZ19_12605|EPN70_23220|EYW47_13225|F4827_001271|FAZ97_05660|FAZ98_05535|FHW2…	GI:494860716|GI:1015460461|GI:1335777783|GI:954638179|EMBL-CDS:AMV42238.1|EMBL-CDS:PTB26340.1|REFSEQ:WP_007586816.1	174	174|176|177|185|194	TrEMBL	NA	PF02082	IPR000944|IPR010242	IPR036388|IPR036390	None	bcai:K788_0007479|bph:Bphy_1459|para:BTO02_09065|pter:C2L65_05655|pts:CUJ90_06205	None	57	A0A142YSW5|A0A0A6Q8I9|A0A0N7JU79|A0A158DL82|A0A1A5XEE3|A0A1G6I2V0|A0A1G7YRI8|A0A1H6VCD7|A0A1H7N3F9|A0A1I3NM41|A0A1L6HVQ6|A0A1M6KTG6|A0A1N7S5Z9|A0A1N7SMM8|A0A1X7I7Y1|A0A244DWV6|A0A2A4F489|A0A2C8YQF5|A0A2C8YXY7|A0A2I8EIL7|A0A2J6MT45|A0A2S4MGP8|A0A2S8RXI2|A0A2U1AH80|A0A2V3XC66|A0A2W7FT76|A0A328XSW0|A0A329CWQ0|A0A3N6NFH9|A0A4P7CPS6|A0A4R0XDL0|A0A4R1MWC8|A0A4R5LJ31|A0A4R5MB38|A0A4R8LKT9|A0A4Y8N277|A0A…	A0A142YSW5	1171375|1189126|1211383|1245441|1247936|1323664|1515439|1544867|159450|169427|169430|1701573|1723730|1777141|1882795|1882799|1912599|1926494|1926495|1938801|1938809|2057004|2066022|2135498|219649|2305225|2528715|2546446|2547399|2571747|2571748|2587048|2587162|2599607|2654983|2735433|2735434|311230|321895|391038|416943|416944|420952|420953|480658|60549|624376|627669|667676|75105|758782|765414|92647	Bacteria	NA	Proteobacteria	Betaproteobacteria|Gammaproteobacteria	Burkholderiales|Pseudomonadales	Burkholderiaceae|Pseudomonadaceae	Burkholderia|Caballeronia|Paraburkholderia|Pseudomonas	Burkholderia sp. 604|Burkholderia sp. OK233|Burkholderia sp. THE68|Burkholderia sp. WAC0059|Burkholderia sp. YR290|Caballeronia pedi|Candidatus Paraburkholderia sp. 4M-K11|Paraburkholderia acidiphila|Paraburkholderia acidisoli|Paraburkholderia azotifigens|Paraburkholderia bannensis|Paraburkholderia bryophila|Paraburkholderia caballeronis|Paraburkholderia caffeinitolerans|Paraburkholderia caribens…	Burkholderia sp. 604.|Burkholderia sp. OK233.|Burkholderia sp. THE68.|Burkholderia sp. WAC0059.|Burkholderia sp. YR290.|Caballeronia pedi.|Candidatus Paraburkholderia sp. 4M-K11.|Paraburkholderia acidiphila.|Paraburkholderia acidisoli.|Paraburkholderia azotifigens.|Paraburkholderia bannensis.|Paraburkholderia bryophila.|Paraburkholderia caballeronis.|Paraburkholderia caffeinitolerans.|Paraburkhol…	0003700 DNA-binding transcription factor activity|0003690 double-stranded DNA binding	1218084.BBJK01000027_gene2620|159450.NH14_21540|391038.Bphy_1459	None	None	BadM/Rrf2 family transcriptional regulator|Fe-S cluster assembly transcriptional regulator IscR|HTH-type transcriptional regulator IscR|Rrf2 family iron-sulfur cluster assembly transcriptional regulator|Rrf2 family transcriptional regulator|Transcriptional regulator| BadM/Rrf2 family|Uncharacterized protein	complete
1	1		17148	4008	856.75	A0A1C3EGB6	2	A0A1C3EGB6|A0A377J8I6	A8L45_13335|CS022_11590|A1OK_12995|ATN88_12680|BCT23_00340|D515_00164|G5S52_08265|GCE9029_00095|GMA8713_01870|NCTC11645_02691|RN22_01110|SAMN02745132_02314|SAMN03084138_03862|VHA_001782	GI:1055865018|GI:1057620598|EMBL-CDS:ODA32306.1|REFSEQ:WP_068903069.1|EMBL-CDS:STO58262.1|EMBL-CDS:STO98988.1	174	173|174	TrEMBL	NA	PF02082	IPR000944|IPR010242	IPR036388|IPR036390	IPR030489	None	None	2|12	A0A1C3EGB6|A0A4Q0YVX6|A0A377J8I6|A0A0F6A598|A0A128ET22|A0A128F401|A0A135I2X1|A0A1E5C2Z1|A0A1I5V7N6|A0A1T4URM5|A0A2N7LHQ5|A0A6M1RBC1|D0I7Q8|R1ITD4	A0A1C3EGB6	1080227|1278244|1056512|1121868|1121869|1185651|1581149|1796497|188144|2711294|294935|646534|673|675812	Bacteria	NA	Proteobacteria	Gammaproteobacteria	Vibrionales	Vibrionaceae	Enterovibrio|Grimontia	Enterovibrio pacificus|Enterovibrio sp. CAIM 600|Enterovibrio coralii|Enterovibrio nigricans DSM 22720|Enterovibrio norvegicus|Enterovibrio norvegicus DSM 15893|Enterovibrio norvegicus FF-454|Grimontia celer|Grimontia hollisae|Grimontia hollisae CIP 101886|Grimontia indica|Grimontia marina|Grimontia sedimenti|Grimontia sp. AD028	Enterovibrio pacificus.|Enterovibrio sp. CAIM 600.|Enterovibrio coralii.|Enterovibrio nigricans DSM 22720.|Enterovibrio norvegicus DSM 15893.|Enterovibrio norvegicus FF-454.|Enterovibrio norvegicus.|Grimontia celer.|Grimontia hollisae |Grimontia hollisae CIP 101886.|Grimontia indica.|Grimontia marina.|Grimontia sedimenti.|Grimontia sp. AD028.	0051537 2 iron 2 sulfur cluster binding|0003700 DNA-binding transcription factor activity|0003690 double-stranded DNA binding|0005506 iron ion binding	1056512.D515_00164|675812.VHA_001782	Gastrointestinal tract	Facultative	HTH-type transcriptional regulator IscR	complete
1	1		17148	4008	851.14	A0A1H7H519	1	A0A1H7H519	SAMN05216387_101424	EMBL-CDS:SEK43215.1	174	174	TrEMBL	NA	PF02082	IPR000944	IPR036388|IPR036390	None	None	None	1	A0A1H7H519	A0A1H7H519	1233	Bacteria	NA	Proteobacteria	Betaproteobacteria	Nitrosomonadales	Nitrosomonadaceae	Nitrosovibrio	Nitrosovibrio tenuis	Nitrosovibrio tenuis.	None	None	None	None	Transcriptional regulator| BadM/Rrf2 family	complete
1	1		17148	4008	241.37	A0A1J5BUB4	3	A0A1J5BUB4|A0A1T1ARJ5|A0A5C9CUI3	AUK50_11505|CO065_10350|RF819_07465|FD135_1084	GI:1101160349|EMBL-CDS:OIP14731.1|GI:1151908083|EMBL-CDS:OOV06595.1|EMBL-CDS:TXT40607.1	174	174	TrEMBL	NA	PF02082	IPR000944	IPR036388|IPR036390	IPR030489	None	None	2|1	A0A1J5BUB4|A0A2M8EBV3|A0A1T1ARJ5|A0A5C9CUI3	A0A1J5BUB4	1805089|1973949|28066|1871071	Bacteria	NA	Proteobacteria	Betaproteobacteria	Burkholderiales	Comamonadaceae	unclassified Comamonadaceae|Rhodoferax	Comamonadaceae bacterium CG2_30_57_122|Comamonadaceae bacterium CG_4_9_14_0_8_um_filter_5|Rhodoferax fermentans|Comamonadaceae bacterium	Comamonadaceae bacterium CG2_30_57_122.|Comamonadaceae bacterium CG_4_9_14_0_8_um_filter_57_21.|Rhodoferax fermentans.|Comamonadaceae bacterium.	0003677 DNA binding	None	None	None	DNA-binding protein|BadM/Rrf2 family transcriptional regulator	complete
1	1		17148	4008	298.68	A0A1P8K3D8	1	A0A1P8K3D8	RD110_06625	GI:1133826030|GI:1133319121|EMBL-CDS:APW40520.1|REFSEQ:WP_076204530.1	174	174	TrEMBL	NA	PF02082	IPR000944	IPR036388|IPR036390	IPR030489	rhy:RD110_06625	None	1	A0A1P8K3D8	A0A1P8K3D8	1842727	Bacteria	NA	Proteobacteria	Betaproteobacteria	Burkholderiales	Comamonadaceae	Rhodoferax	Rhodoferax koreense	Rhodoferax koreense.	0003677 DNA binding	None	None	None	DNA-binding protein	complete
1	1		17148	4008	267	A0A1T1AN80	1	A0A1T1AN80	RF819_01270	GI:1151907002|EMBL-CDS:OOV05514.1	174	174	TrEMBL	NA	PF02082	IPR000944	IPR036388|IPR036390	IPR030489	None	None	1	A0A1T1AN80	A0A1T1AN80	28066	Bacteria	NA	Proteobacteria	Betaproteobacteria	Burkholderiales	Comamonadaceae	Rhodoferax	Rhodoferax fermentans	Rhodoferax fermentans.	0003677 DNA binding	None	None	None	DNA-binding protein	complete
1	1		17148	4008	297.25	A0A1W9KQE3	1	A0A1W9KQE3	BWK72_17620	GI:1175976132|EMBL-CDS:OQW86430.1	174	174	TrEMBL	NA	PF02082	IPR000944	IPR036388|IPR036390	IPR030489	None	None	1	A0A1W9KQE3	A0A1W9KQE3	192843	Bacteria	NA	Proteobacteria	Betaproteobacteria	Burkholderiales	Comamonadaceae	Rhodoferax	Rhodoferax ferrireducens	Rhodoferax ferrireducens.	0003677 DNA binding	None	None	None	DNA-binding protein	complete
1	1		17148	4008	530.08	A0A244E5H1	1	A0A244E5H1	A8M77_25865	GI:1197488149|EMBL-CDS:OUL99533.1	174	174	TrEMBL	NA	PF02082	IPR000944	IPR036388|IPR036390	None	None	None	1	A0A244E5H1	A0A244E5H1	1851577	Bacteria	NA	Proteobacteria	Betaproteobacteria	Burkholderiales	Comamonadaceae	Variovorax	Variovorax sp. JS1663	Variovorax sp. JS1663.	0003677 DNA binding	None	None	None	DNA-binding protein	complete
1	1		17148	4008	848.79	A0A258TRR8	1	A0A258TRR8	B7Y41_07365	GI:1232661798|EMBL-CDS:OYY94140.1	174	174	TrEMBL	NA	PF02082	IPR000944|IPR010242	IPR036388|IPR036390	IPR030489	None	None	1	A0A258TRR8	A0A258TRR8	1970530	Bacteria	NA	Proteobacteria	Hydrogenophilalia	Hydrogenophilales	unclassified Hydrogenophi	NA	Hydrogenophilales bacterium 28-61-23	Hydrogenophilales bacterium 28-61-23.	0003700 DNA-binding transcription factor activity|0003690 double-stranded DNA binding	None	None	None	Fe-S cluster assembly transcriptional regulator IscR	complete
1	1		17148	4008	867.82	A0A2G6L8U4	1	A0A2G6L8U4	CSA50_00905	EMBL-CDS:PIE44313.1	174	174	TrEMBL	NA	PF02082	IPR000944|IPR010242	IPR036388|IPR036390	None	None	None	1	A0A2G6L8U4	A0A2G6L8U4	1913989	Bacteria	NA	Proteobacteria	Gammaproteobacteria	unclassified Gammaproteobacter	NA	NA	Gammaproteobacteria bacterium	Gammaproteobacteria bacterium.	0003700 DNA-binding transcription factor activity|0003690 double-stranded DNA binding	None	None	None	Fe-S cluster assembly transcriptional regulator IscR	complete
1	1		17148	4008	836.31	A0A2N6QGK1	1	A0A2N6QGK1	CJ230_02350|GX822_01530|GX844_04405|GX860_01905|HMPREF2130_10240|NCTC11997_02346	GI:1092488708|EMBL-CDS:PMC18713.1|EMBL-CDS:SPY07120.1|EMBL-CDS:SUA66896.1|REFSEQ:WP_070476314.1	174	170|174	TrEMBL	NA	PF02082	IPR000944	IPR036388|IPR036390	None	None	None	6	A0A2N6QGK1|A0A096B197|A0A378XJH9|A0A7X6PH28|A0A7X6T4R5|A0A7X6Z569	A0A2N6QGK1	1401065|2021368|90244|90245	Bacteria	NA	Proteobacteria	Betaproteobacteria	Burkholderiales	Alcaligenaceae	Oligella|unclassified Alcaligenaceae	Alcaligenaceae bacterium|Oligella ureolytica|Oligella urethralis|Oligella urethralis DNF00040	Alcaligenaceae bacterium.|Oligella ureolytica.|Oligella urethralis DNF00040.|Oligella urethralis.	0003677 DNA binding	1401065.HMPREF2130_10240	None	None	DNA-binding protein|HTH-type transcriptional regulator iscR|Rrf2 family transcriptional regulator	complete
1	1		17148	4008	853.75	A0A3D1Z366	2	A0A3D1Z366|A0A5Q0TFM3	A1QC_04985|CIK83_02915|DEV85_03680|FOF44_10090|GFB47_08775	EMBL-CDS:HCH00978.1|EMBL-CDS:QGA65501.1	174	160|174	TrEMBL	NA	PF02082	IPR000944|IPR010242	IPR036388|IPR036390	IPR030489	None	None	4|1	A0A3D1Z366|A0A1E5E5Z3|A0A368LLI1|A0A557P6H3|A0A5Q0TFM3	A0A3D1Z366	1188252|1667024|673372|678|2662262	Bacteria	NA	Proteobacteria	Gammaproteobacteria	Vibrionales	Vibrionaceae	Vibrio	Vibrio algivorus|Vibrio casei|Vibrio rumoiensis 1S-45|Vibrio sp.|Vibrio sp. SM1977	Vibrio algivorus.|Vibrio casei.|Vibrio rumoiensis 1S-45.|Vibrio sp.|Vibrio sp. SM1977.	0003700 DNA-binding transcription factor activity|0003690 double-stranded DNA binding|0051537 2 iron 2 sulfur cluster binding|0005506 iron ion binding	1188252.AJYK01000027_gene547	None	None	Fe-S cluster assembly transcriptional regulator IscR|HTH-type transcriptional regulator IscR	complete
1	1		17148	4008	835.56	A0A3N0V614	1	A0A3N0V614	ED236_01315	EMBL-CDS:ROH88143.1	174	174	TrEMBL	NA	PF02082	IPR000944|IPR010242	IPR036388|IPR036390	IPR030489	None	None	1	A0A3N0V614	A0A3N0V614	2676064	Bacteria	NA	Proteobacteria	Betaproteobacteria	Nitrosomonadales	Methylophilaceae	Pseudomethylobacillus	Pseudomethylobacillus aquaticus	Pseudomethylobacillus aquaticus.	0003700 DNA-binding transcription factor activity|0003690 double-stranded DNA binding	None	None	None	Fe-S cluster assembly transcriptional regulator IscR	complete
1	1		17148	4008	858.49	A0A4R2FB43	1	A0A4R2FB43	EDC91_10965	EMBL-CDS:TCN85405.1	174	174	TrEMBL	NA	PF02082	IPR000944|IPR010242	IPR036388|IPR036390	IPR030489	None	None	1	A0A4R2FB43	A0A4R2FB43	552357	Bacteria	NA	Proteobacteria	Gammaproteobacteria	Alteromonadales	Shewanellaceae	Shewanella	Shewanella fodinae	Shewanella fodinae.	0003700 DNA-binding transcription factor activity|0003690 double-stranded DNA binding	None	None	None	BadM/Rrf2 family transcriptional regulator	complete
1	1		17148	4008	844.4	A0A522TPG2	1	A0A522TPG2	EPN31_10550	EMBL-CDS:TAN27817.1	174	174	TrEMBL	NA	PF02082	IPR000944|IPR010242	IPR036388|IPR036390	None	None	None	1	A0A522TPG2	A0A522TPG2	1955812	Bacteria	NA	Proteobacteria	Betaproteobacteria	Burkholderiales	Alcaligenaceae	Castellaniella	Castellaniella sp.	Castellaniella sp.	0003700 DNA-binding transcription factor activity|0003690 double-stranded DNA binding	None	None	None	Fe-S cluster assembly transcriptional regulator IscR	complete
1	1		17148	4008	841.11	A0A661CH51	1	A0A661CH51	DRR19_27030	EMBL-CDS:RKZ78049.1	174	174	TrEMBL	NA	PF02082	IPR000944|IPR010242	IPR036388|IPR036390	IPR030489	None	None	1	A0A661CH51	A0A661CH51	1913989	Bacteria	NA	Proteobacteria	Gammaproteobacteria	unclassified Gammaproteobacter	NA	NA	Gammaproteobacteria bacterium	Gammaproteobacteria bacterium.	0003700 DNA-binding transcription factor activity|0003690 double-stranded DNA binding	None	None	None	Fe-S cluster assembly transcriptional regulator IscR	complete
1	1		17148	4008	420.62	A0A7Y8MTI3	1	A0A7Y8MTI3	HXY22_10235	EMBL-CDS:NWH09001.1	174	174	TrEMBL	NA	PF02082	IPR000944	IPR036388|IPR036390	IPR030489	None	None	1	A0A7Y8MTI3	A0A7Y8MTI3	1913988	Bacteria	NA	Proteobacteria	Alphaproteobacteria	unclassified Alphaproteobacter	NA	NA	Alphaproteobacteria bacterium	Alphaproteobacteria bacterium.	None	None	None	None	Rrf2 family transcriptional regulator	complete
1	1		17148	4008	946.57	A0YCH0	1	A0YCH0	GP2143_08064	GI:119450254|EMBL-CDS:EAW31489.1	174	174	TrEMBL	NA	PF02082	IPR000944	IPR036388|IPR036390	None	None	None	1	A0YCH0	A0YCH0	247633	Bacteria	NA	Proteobacteria	Gammaproteobacteria	Cellvibrionales	Spongiibacteraceae	NA	marine gamma proteobacterium HTCC2143	marine gamma proteobacterium HTCC2143.	None	247633.GP2143_08064	None	None	Iron-sulfur cluster assembly transcription factor IscR	complete
1	1		17148	4008	62.83	K9D5H9	1	K9D5H9	BN814_00364|HMPREF9282_01058|VRLFYP33_00327	GI:425715453|GI:493603338|EMBL-CDS:EKU78441.1|REFSEQ:WP_006555945.1	174	174|175	TrEMBL	NA	PF02082	IPR000944	IPR036388|IPR036390	IPR030489	None	None	3	K9D5H9|A0A6N2YY44|R5BZB0	K9D5H9	103892|1262980|883156	Bacteria	Terrabacteria group	Firmicutes	Negativicutes	Veillonellales	Veillonellaceae	Veillonella	Veillonella ratti|Veillonella seminalis ACS-216-V-Col6b|Veillonella sp. CAG:933	Veillonella ratti.|Veillonella seminalis ACS-216-V-Col6b.|Veillonella sp. CAG:933.	None	883156.HMPREF9282_01058	Urogenital tract	Aerobe	HTH-type transcriptional regulator CymR|Rrf2 family protein|Transcriptional regulator	complete
1	1		17148	4008	240.76	V4N0R2	1	V4N0R2	ABAC402_09385|ABAC460_10995|ABI_34290	GI:557335451|GI:557820086|EMBL-CDS:ESQ75307.1|REFSEQ:WP_023449427.1	174	163|174	TrEMBL	NA	PF02082	IPR000944	IPR036388|IPR036390	IPR030489	None	None	3	V4N0R2|F4QQC1|V4PNI2	V4N0R2	1282360|1282361|715226	Bacteria	NA	Proteobacteria	Alphaproteobacteria	Caulobacterales	Caulobacteraceae	Asticcacaulis	Asticcacaulis biprosthecum C19|Asticcacaulis sp. AC402|Asticcacaulis sp. AC460	Asticcacaulis biprosthecum C19.|Asticcacaulis sp. AC402.|Asticcacaulis sp. AC460.	None	1282360.ABAC460_10995|1282361.ABAC402_09385|715226.ABI_34290	None	None	Rrf2 family protein transcriptional regulator family protein|Rrf2 family transcriptional regulator	complete
1	1		17148	4008	336.24	A0A0P0MAB0	2	A0A0P0MAB0|A0A315C6L6	B472_07470|B9Z31_05900|B9Z33_15335|B9Z34_05685|B9Z37_05025|B9Z40_05270|B9Z45_04640|B9Z47_13835|B9Z48_00840|B9Z49_00650|B9Z50_02975|B9Z51_04795|B9Z52_13465|CFE38_01935|CFE39_01485|H663_012540|L63ED372_02335|B9Z38_02580|B9Z43_08670	GI:1011511685|GI:941919745|EMBL-CDS:ALK89538.1|REFSEQ:WP_062406094.1|EMBL-CDS:PUE27195.1	173	173	TrEMBL	NA	PF02082	IPR000944	IPR036388|IPR036390	IPR030489	lih:L63ED372_02335	None	17|2	A0A0P0MAB0|A0A257EL17|A0A257G3A6|A0A2M6VBI0|A0A2M6VXA4|A0A2T7SXY1|A0A2T7UCB4|A0A315AEV6|A0A315BPN5|A0A315C7T3|A0A315CBX8|A0A315DAL2|A0A315DCL5|A0A315DRM7|A0A315E706|A0A315EAS6|A0A315EY17|A0A315C6L6|A0A315BEV1	A0A0P0MAB0	1100699|1100704|1100706|1100711|1100720|1100724|1100725|1100726|1293045|1293052|1597956|1678128|1977909|1977910|1977911|2015580|2015581|1835766|1835769	Bacteria	NA	Proteobacteria	Betaproteobacteria	Burkholderiales	Comamonadaceae	Limnohabitans|unclassified Comamonadaceae	Comamonadaceae bacterium PBBC1|Comamonadaceae bacterium PBBC2|Limnohabitans parvus II-B4|Limnohabitans planktonicus II-D5|Limnohabitans sp. 15K|Limnohabitans sp. 2KL-1|Limnohabitans sp. 2KL-17|Limnohabitans sp. 2KL-51|Limnohabitans sp. 63ED37-2|Limnohabitans sp. Bal53|Limnohabitans sp. G3-2|Limnohabitans sp. Hippo3|Limnohabitans sp. Jir72|Limnohabitans sp. Rim28|Limnohabitans sp. T6-20|Limnohabit…	Comamonadaceae bacterium PBBC1.|Comamonadaceae bacterium PBBC2.|Limnohabitans parvus II-B4.|Limnohabitans planktonicus II-D5.|Limnohabitans sp. 15K.|Limnohabitans sp. 2KL-1.|Limnohabitans sp. 2KL-17.|Limnohabitans sp. 2KL-51.|Limnohabitans sp. 63ED37-2.|Limnohabitans sp. Bal53.|Limnohabitans sp. G3-2.|Limnohabitans sp. Hippo3.|Limnohabitans sp. Jir72.|Limnohabitans sp. Rim28.|Limnohabitans sp. T6…	0003677 DNA binding	None	None	None	DNA-binding protein|HTH-type transcriptional regulator IscR	complete
1	1		17148	4008	503.49	A0A126ZG11	2	A0A126ZG11|A0A4Q3MTL2	AX767_14130|EOO26_05255|EOP78_16060	GI:1001858146|GI:1057262175|EMBL-CDS:AMM25375.1|REFSEQ:WP_068631925.1|EMBL-CDS:RYF34232.1	173	173	TrEMBL	NA	PF02082	IPR000944	IPR036388|IPR036390	IPR030489	vaa:AX767_14130	None	1|2	A0A126ZG11|A0A4Q3MTL2|A0A519GRQ9	A0A126ZG11	1795631|1871043|1871071	Bacteria	NA	Proteobacteria	Betaproteobacteria	Burkholderiales	Comamonadaceae	Variovorax|unclassified Comamonadaceae	Variovorax sp. PAMC 28711|Comamonadaceae bacterium|Variovorax sp.	Variovorax sp. PAMC 28711.|Comamonadaceae bacterium.|Variovorax sp.	0003677 DNA binding	None	None	None	DNA-binding protein|Rrf2 family transcriptional regulator	complete
1	1		17148	4008	826.32	A0A139SM97	1	A0A139SM97	AXE65_05895	GI:1002801215|GI:1056979939|EMBL-CDS:KXU35708.1|REFSEQ:WP_068392187.1	173	173	TrEMBL	NA	PF02082	IPR000944|IPR010242	IPR036388|IPR036390	None	None	None	1	A0A139SM97	A0A139SM97	1680762	Bacteria	NA	Proteobacteria	Gammaproteobacteria	Pseudomonadales	Ventosimonadaceae	Ventosimonas	Ventosimonas gracilis	Ventosimonas gracilis.	0003700 DNA-binding transcription factor activity|0003690 double-stranded DNA binding	None	None	None	Transcriptional regulator	complete
1	1		17148	4008	262.18	A0A1F4NWB4	1	A0A1F4NWB4	A2496_23815|A2503_05130	GI:1082863162|EMBL-CDS:OGB75793.1	173	173	TrEMBL	NA	PF02082	IPR000944	IPR036388|IPR036390	IPR030489	None	None	2	A0A1F4NWB4|A0A1F4LT14	A0A1F4NWB4	1797571|1797574	Bacteria	NA	Proteobacteria	Betaproteobacteria	Burkholderiales	unclassified Burkholderia	NA	Burkholderiales bacterium RIFOXYC12_FULL_60_6|Burkholderiales bacterium RIFOXYD12_FULL_59_19	Burkholderiales bacterium RIFOXYC12_FULL_60_6.|Burkholderiales bacterium RIFOXYD12_FULL_59_19.	0003677 DNA binding	None	None	None	DNA-binding protein	complete
1	1		17148	4008	855.04	A0A1G9JDM3	1	A0A1G9JDM3	SAMN05661010_01424	EMBL-CDS:SDL35689.1	173	173	TrEMBL	NA	PF02082	IPR000944|IPR010242	IPR036388|IPR036390	None	None	None	1	A0A1G9JDM3	A0A1G9JDM3	119000	Bacteria	NA	Proteobacteria	Gammaproteobacteria	Oceanospirillales	Halomonadaceae	Halomonas	Halomonas muralis	Halomonas muralis.	0003700 DNA-binding transcription factor activity|0003690 double-stranded DNA binding	None	None	None	Transcriptional regulator| BadM/Rrf2 family	complete
1	1		17148	4008	310.55	A0A1J5C6M1	1	A0A1J5C6M1	AUK51_16955|CO105_04760	GI:1101160003|EMBL-CDS:OIP14416.1	173	173	TrEMBL	NA	PF02082	IPR000944	IPR036388|IPR036390	IPR030489	None	None	2	A0A1J5C6M1|A0A2M8BNP1	A0A1J5C6M1	1805090|1973951	Bacteria	NA	Proteobacteria	Betaproteobacteria	Burkholderiales	Comamonadaceae	unclassified Comamonadaceae	Comamonadaceae bacterium CG2_30_59_20|Comamonadaceae bacterium CG_4_9_14_3_um_filter_60_	Comamonadaceae bacterium CG2_30_59_20.|Comamonadaceae bacterium CG_4_9_14_3_um_filter_60_33.	0003677 DNA binding	None	None	None	DNA-binding protein	complete
1	1		17148	4008	848.62	A0A1M5YY84	2	A0A1M5YY84|A0A1Z2SGZ8	VA7868_02080|VQ7734_03875|BSQ33_12565|SAMN02745781_03707|VIM7927_01259|VR7878_02571|VRK_06870|VSP9026_00339	GI:1121291243|EMBL-CDS:SHI16824.1|REFSEQ:WP_073603776.1|GI:1207381967|EMBL-CDS:ASA56446.1	173	173|163	TrEMBL	NA	PF02082	IPR000944|IPR010242	IPR036388|IPR036390	IPR030489	vga:BSQ33_12565	None	2|6	A0A1M5YY84|A0A1M7YZT6|A0A1Z2SGZ8|A0A0W8JIA5|A0A1M5G6T4|A0A1N6M013|A0A1R4LMZ7|A0A1Y6ISK9	A0A1M5YY84	1117707|1216006|1123492|1123498|1761910|1918945|474394|687	Bacteria	NA	Proteobacteria	Gammaproteobacteria	Vibrionales	Vibrionaceae	Vibrio	Vibrio aerogenes CECT 7868|Vibrio quintilis|Vibrio gazogenes|Vibrio gazogenes DSM 21264 = NBRC 103151|Vibrio mangrovi|Vibrio ruber DSM 16370|Vibrio sp. MEBiC08052|Vibrio spartinae	Vibrio aerogenes CECT 7868.|Vibrio quintilis.|Vibrio gazogenes DSM 21264 = NBRC 103151.|Vibrio gazogenes.|Vibrio mangrovi.|Vibrio ruber DSM 16370.|Vibrio sp. MEBiC08052.|Vibrio spartinae.	0051537 2 iron 2 sulfur cluster binding|0003700 DNA-binding transcription factor activity|0003690 double-stranded DNA binding|0005506 iron ion binding	None	None	None	HTH-type transcriptional regulator IscR|Transcriptional regulator| BadM/Rrf2 family|Uncharacterized protein	complete
1	1		17148	4008	847.9	A0A1M7BEY2	1	A0A1M7BEY2	C8R16_114119|C8R25_101121|SAMN05216315_109120|SAMN05216428_103119|SAMN05720354_105120	GI:1119878584|EMBL-CDS:SHL53484.1|REFSEQ:WP_072767190.1	173	173	TrEMBL	NA	PF02082	IPR000944	IPR036388|IPR036390	IPR030489	None	None	5	A0A1M7BEY2|A0A1G4XVH7|A0A1G5T9C7|A0A328Z8J2|A0A362Y1E4	A0A1M7BEY2	1231|136547|1855334|1855338|2135784	Bacteria	NA	Proteobacteria	Betaproteobacteria	Nitrosomonadales	Nitrosomonadaceae	Nitrosospira	Nitrosospira multiformis|Nitrosospira sp. Nsp1|Nitrosospira sp. Nsp11|Nitrosospira sp. Nsp18|Nitrosospira sp. Nsp22	Nitrosospira multiformis.|Nitrosospira sp. Nsp1.|Nitrosospira sp. Nsp11.|Nitrosospira sp. Nsp18.|Nitrosospira sp. Nsp22.	None	None	None	None	BadM/Rrf2 family transcriptional regulator|Transcriptional regulator| BadM/Rrf2 family	complete
1	1		17148	4008	217.18	A0A1Q8YJX7	1	A0A1Q8YJX7	BLL52_0561|BWK72_10540|BWK73_02925|CO066_05305|COW02_07095|COW39_07570	GI:1130414377|GI:1128865333|EMBL-CDS:OLP08273.1|REFSEQ:WP_075585146.1	173	173	TrEMBL	NA	PF02082	IPR000944	IPR036388|IPR036390	IPR030489	None	None	6	A0A1Q8YJX7|A0A1W9KUG8|A0A1Y1QYV0|A0A2H0J446|A0A2M7FTA2|A0A2M8E8T7	A0A1Q8YJX7	1111071|192843|1973950|1973952|1973953|525917	Bacteria	NA	Proteobacteria	Betaproteobacteria|Gammaproteobacteria	Burkholderiales|Thiotrichales	Comamonadaceae|Thiotrichaceae	Rhodoferax|Thiothrix|unclassified Comamonadaceae	Comamonadaceae bacterium CG12_big_fil_rev_8_21_14_|Comamonadaceae bacterium CG17_big_fil_post_rev_8_2|Comamonadaceae bacterium CG_4_9_14_0_8_um_filter_6|Rhodoferax antarcticus ANT.BR|Rhodoferax ferrireducens|Thiothrix lacustris	Comamonadaceae bacterium CG12_big_fil_rev_8_21_14_0_65_59_15.|Comamonadaceae bacterium CG17_big_fil_post_rev_8_21_14_2_50_60_13.|Comamonadaceae bacterium CG_4_9_14_0_8_um_filter_60_18.|Rhodoferax antarcticus ANT.BR.|Rhodoferax ferrireducens.|Thiothrix lacustris.	0003677 DNA binding	None	None	None	DNA-binding protein|HTH-type transcriptional regulator	complete
1	1		17148	4008	852.69	A0A1R4B8B8	5	A0A1R4B8B8|A0A318A5S8|A0A6I5IVQ4|A0A7X4LLS9|Q9KTY3	VPAL9027_03186|CAG58_02470|CAG59_14075|CAG60_07860|CAG61_12210|CAG66_08800|DMC15_08860|FKQ60_14995|NCTC8563_02338|VIB_001859|CAG53_06775|CAG54_02695|CAG55_15455|CAG56_09655|CAG57_07690|FKN05_06605|FKN72_09790|SAMN02745782_01282|F9817_14090|A53_00894|AL536_17160|AL544_017015|AMR76_09880|BC353_08170|C9J66_11660|CGU03_11085|DLR65_07755|DLR71_14745|DLR72_17910|EYB64_12610|G7083_09145|L910_1158|VC0395…	EMBL-CDS:SJL85162.1|GI:1119770430|EMBL-CDS:PXA72502.1|REFSEQ:WP_072668771.1|EMBL-CDS:NAW70678.1|EMBL-CDS:MZI94323.1|GI:487844835|GI:81545308|GI:119371154|GI:15640766|GI:9655192|EMBL-CDS:AAF93912.1|REFSEQ:NP_230396.1|REFSEQ:WP_001918301.1	173	173|160|163|188	TrEMBL|SwissProt	NA|HTH-type transcriptional regulator IscR	PF02082	IPR000944|IPR010242	IPR036388|IPR036390	IPR030489	vch:VC0747|vcm:VCM66_0705|vco:VC0395_A0276|vcq:EN18_07120,vcx:VAA049_2950|vfl:AL536_17160	None	1|9|8|23	A0A1R4B8B8|A0A318A5S8|A0A380NV50|A0A6G3L4U3|A0A6L9FZ68|A0A7X5AW49|A0A7X5B2U6|A0A7X5B9J4|A0A7Y3QI19|C9P6C9|A0A6I5IVQ4|A0A1T4N9X7|A0A7X4X3G4|A0A7X4XJQ7|A0A7X4XRF1|A0A7X5BCJ7|A0A7Y3Q0C4|A0A7Y3R4D2|A0A7X4LLS9|Q9KTY3|A0A067BFW0|A0A085QVV3|A0A0H3AH94|A0A0H3PZW9|A0A0H5WBT6|A0A0K9UT58|A0A0Q2Y105|A0A0X1KUL7|A0A120L441|A0A271VS98|A0A2J9V1I8|A0A366A5Z4|A0A366ACW8|A0A366AD59|A0A6G8D4I7|A0A7U8ZPY8|A0A7Z7VLF4|…	A0A1R4B8B8	1918946|1938683|1938684|1938685|1938686|1938691|2211215|2591464|28172|675813|1123491|1938678|1938679|1938680|1938681|1938682|2590885|2591019|2653505|1336752|1481663|2204197|2204203|2204204|243277|2714948|29494|345072|345073|345074|412614|412967|417400|579112|666|671074|674|675815|676	Bacteria	NA	Proteobacteria	Gammaproteobacteria	Vibrionales	Vibrionaceae	Vibrio	Vibrio palustris|Vibrio metschnikovii|Vibrio metschnikovii CIP 69.14|Vibrio sp. 11986-1-5|Vibrio sp. A11|Vibrio sp. V31_P5A7T61|Vibrio sp. V32_P6A28T40|Vibrio sp. V33_P6A3T137|Vibrio sp. V34_P3A8T189|Vibrio sp. V40_P2S30T141|Vibrio cincinnatiensis DSM 19608|Vibrio sp. 1-1(7)|Vibrio sp. 12-2(3-a)|Vibrio sp. V26_P1S5P106|Vibrio sp. V27_P1S3P104|Vibrio sp. V28_P6S34P95|Vibrio sp. V29_P1S30P107|Vibri…	Vibrio palustris.|Vibrio metschnikovii CIP 69.14.|Vibrio metschnikovii.|Vibrio sp. 11986-1-5.|Vibrio sp. A11.|Vibrio sp. V31_P5A7T61.|Vibrio sp. V32_P6A28T40.|Vibrio sp. V33_P6A3T137.|Vibrio sp. V34_P3A8T189.|Vibrio sp. V40_P2S30T141.|Vibrio cincinnatiensis DSM 19608.|Vibrio sp. 1-1|Vibrio sp. 12-2|Vibrio sp. V26_P1S5P106.|Vibrio sp. V27_P1S3P104.|Vibrio sp. V28_P6S34P95.|Vibrio sp. V29_P1S30P107…	0051537 2 iron 2 sulfur cluster binding|0003700 DNA-binding transcription factor activity|0003690 double-stranded DNA binding|0005506 iron ion binding	675813.VIB_001859|243277.VC_0747|345073.VC395_0764|675815.VOA_000850	Gastrointestinal tract|Not Specified	Facultative	HTH-type transcriptional regulator IscR|Fe-S cluster assembly transcriptional regulator IscR|Iron-sulfur cluster regulator IscR|Transcriptional regulator| BadM/Rrf2 family|HTH-type transcriptional regulator iscR|Rrf2 family transcriptional regulator|Uncharacterized protein	complete
1	1		17148	4008	868.33	A0A1V3GI85	1	A0A1V3GI85	B6G00_06260|BZG09_08800|BZG23_06985|BZG74_04785|BZG78_04205|BZJ18_10105|EHW59_11995|HBA18_10645|SAMN05444724_0151|WN56_10815	GI:1146087101|GI:1146084211|GI:1146091854|GI:1063262705|GI:1146084874|EMBL-CDS:OOE44038.1|EMBL-CDS:QCP02721.1|REFSEQ:WP_069363256.1	173	173	TrEMBL	NA	PF02082	IPR000944|IPR010242	IPR036388|IPR036390	IPR030489	scot:HBA18_10645|sks:FCN78_10150	None	10	A0A1V3GI85|A0A0F5AQM8|A0A1N6DTE0|A0A1V3GSW4|A0A1V3H3A6|A0A1V3HBN2|A0A1V3HXV4|A0A2A4GJL0|A0A5N8TDQ4|A0A6G9PY41	A0A1V3GI85	1406902|1766123|1882823|1908198|1909453|1909468|2003370|2490491|390883|51367	Bacteria	NA	Proteobacteria	Gammaproteobacteria	Vibrionales	Vibrionaceae	Salinivibrio	Salinivibrio costicola|Salinivibrio kushneri|Salinivibrio sharmensis|Salinivibrio sp. ES.052|Salinivibrio sp. IB872|Salinivibrio sp. KP-1|Salinivibrio sp. MA351|Salinivibrio sp. ML290|Salinivibrio sp. VYel4|Salinivibrio sp. YCSC6	Salinivibrio costicola |Salinivibrio kushneri.|Salinivibrio sharmensis.|Salinivibrio sp. ES.052.|Salinivibrio sp. IB872.|Salinivibrio sp. KP-1.|Salinivibrio sp. MA351.|Salinivibrio sp. ML290.|Salinivibrio sp. VYel4.|Salinivibrio sp. YCSC6.	0051537 2 iron 2 sulfur cluster binding|0003700 DNA-binding transcription factor activity|0003690 double-stranded DNA binding|0005506 iron ion binding	None	None	None	HTH-type transcriptional regulator IscR	complete
1	1		17148	4008	261.19	A0A1Y0ES73	1	A0A1Y0ES73	CCO03_17670	GI:1198353380|EMBL-CDS:ARU06260.1	173	173	TrEMBL	NA	PF02082	IPR000944	IPR036388|IPR036390	IPR030489	cser:CCO03_17670	None	1	A0A1Y0ES73	A0A1Y0ES73	1082851	Bacteria	NA	Proteobacteria	Betaproteobacteria	Burkholderiales	Comamonadaceae	Comamonas	Comamonas serinivorans	Comamonas serinivorans.	0003677 DNA binding	None	None	None	DNA-binding protein	complete
1	1		17148	4008	836.02	A0A1Y5D120	1	A0A1Y5D120	A9Q74_12555	GI:1199191698|EMBL-CDS:OUR60654.1	173	173	TrEMBL	NA	PF02082	IPR000944|IPR010242	IPR036388|IPR036390	IPR030489	None	None	1	A0A1Y5D120	A0A1Y5D120	1856279	Bacteria	NA	Proteobacteria	Gammaproteobacteria	Alteromonadales	Colwelliaceae	Colwellia	Colwellia sp. 39_35_sub15_T18	Colwellia sp. 39_35_sub15_T18.	0003700 DNA-binding transcription factor activity|0003690 double-stranded DNA binding	None	None	None	Fe-S cluster assembly transcriptional regulator IscR	complete
1	1		17148	4008	852.47	A0A1Y5GMF0	1	A0A1Y5GMF0	A9Q99_23305	GI:1199258821|EMBL-CDS:OUS24864.1	173	173	TrEMBL	NA	PF02082	IPR000944|IPR010242	IPR036388|IPR036390	None	None	None	1	A0A1Y5GMF0	A0A1Y5GMF0	1856297	Bacteria	NA	Proteobacteria	Gammaproteobacteria	unclassified Gammaproteobacter	NA	NA	Gammaproteobacteria bacterium 45_16_T64	Gammaproteobacteria bacterium 45_16_T64.	0003700 DNA-binding transcription factor activity|0003690 double-stranded DNA binding	None	None	None	Fe-S cluster assembly transcriptional regulator IscR	complete
1	1		17148	4008	258.77	A0A255ZEW6	1	A0A255ZEW6	A2037_01520|A2045_09410|C5F53_13600|CHU94_18850|DHV01_00440	GI:1231216765|EMBL-CDS:OYQ39425.1	173	173	TrEMBL	NA	PF02082	IPR000944	IPR036388|IPR036390	IPR030489	None	None	5	A0A255ZEW6|A0A1F8VAQ6|A0A1G3HSP4|A0A2S7JAM2|A0A3D5VLY0	A0A255ZEW6	1797746|1802017|2022803|2094194|50421	Bacteria	NA	Proteobacteria	Betaproteobacteria	Burkholderiales|Rhodocyclales	Comamonadaceae|unclassified Rhodocyclale	Curvibacter|NA|Rhodoferax	Curvibacter sp. GWA2_63_95|Rhodocyclales bacterium GWA2_65_20|Rhodoferax sp.|Rhodoferax sp. TH121|Rhodoferax sp. TS-BS-61-7	Curvibacter sp. GWA2_63_95.|Rhodocyclales bacterium GWA2_65_20.|Rhodoferax sp.|Rhodoferax sp. TH121.|Rhodoferax sp. TS-BS-61-7.	0003677 DNA binding	None	None	None	DNA-binding protein	complete
1	1		17148	4008	858.45	A0A291BB54	1	A0A291BB54	BTN50_1810	GI:1247079390|EMBL-CDS:ATF10236.1	173	173	TrEMBL	NA	PF02082	IPR000944|IPR010242	IPR036388|IPR036390	IPR030489	None	None	1	A0A291BB54	A0A291BB54	1927128	Bacteria	NA	Proteobacteria	Gammaproteobacteria	Vibrionales	Vibrionaceae	Enterovibrio	Candidatus Enterovibrio luxaltus	Candidatus Enterovibrio luxaltus.	0003700 DNA-binding transcription factor activity|0003690 double-stranded DNA binding	None	None	None	Iron-sulfur cluster regulator IscR	complete
1	1		17148	4008	919.43	A0A2A5T5U1	1	A0A2A5T5U1	BTN49_0495	EMBL-CDS:PCS23527.1	173	173	TrEMBL	NA	PF02082	IPR000944|IPR010242	IPR036388|IPR036390	IPR030489	None	None	1	A0A2A5T5U1	A0A2A5T5U1	1927127	Bacteria	NA	Proteobacteria	Gammaproteobacteria	Vibrionales	Vibrionaceae	Enterovibrio	Candidatus Enterovibrio escacola	Candidatus Enterovibrio escacola.	0003700 DNA-binding transcription factor activity|0003690 double-stranded DNA binding	None	None	None	Iron-sulfur cluster regulator IscR	complete
1	1		17148	4008	833.58	A0A2G4J6Y6	1	A0A2G4J6Y6	CK528_08630	EMBL-CDS:PHY06530.1	173	173	TrEMBL	NA	PF02082	IPR000944	IPR036388|IPR036390	None	None	None	1	A0A2G4J6Y6	A0A2G4J6Y6	2021368	Bacteria	NA	Proteobacteria	Betaproteobacteria	Burkholderiales	Alcaligenaceae	unclassified Alcaligenaceae	Alcaligenaceae bacterium	Alcaligenaceae bacterium.	0003677 DNA binding	None	None	None	DNA-binding protein	complete
1	1		17148	4008	221.9	A0A2S7K9T5	1	A0A2S7K9T5	CW354_03265	EMBL-CDS:PQA89266.1	173	173	TrEMBL	NA	PF02082	IPR000944	IPR036388|IPR036390	IPR030489	None	None	1	A0A2S7K9T5	A0A2S7K9T5	2058213	Bacteria	NA	Proteobacteria	Alphaproteobacteria	Parvularculales	Parvularculaceae	Marinicaulis	Marinicaulis flavus	Marinicaulis flavus.	None	None	None	None	Rrf2 family transcriptional regulator	complete
1	1		17148	4008	835.72	A0A2T6E3W7	1	A0A2T6E3W7	BGP77_01825	EMBL-CDS:PTY36080.1	173	173	TrEMBL	NA	PF02082	IPR000944|IPR010242	IPR036388|IPR036390	IPR030489	None	None	1	A0A2T6E3W7	A0A2T6E3W7	1897632	Bacteria	NA	Proteobacteria	Gammaproteobacteria	Oceanospirillales	Saccharospirillaceae	Saccharospirillum	Saccharospirillum sp. MSK14-1	Saccharospirillum sp. MSK14-1.	0003700 DNA-binding transcription factor activity|0003690 double-stranded DNA binding	None	None	None	Fe-S cluster assembly transcriptional regulator IscR	complete
1	1		17148	4008	228.94	A0A352KFD7	1	A0A352KFD7	DCF61_09280	EMBL-CDS:HAD25910.1|EMBL-CDS:HAM46772.1|EMBL-CDS:HBA41628.1|EMBL-CDS:HBC54670.1|EMBL-CDS:HBF98711.1|EMBL-CDS:HCO90614.1	173	173	TrEMBL	NA	PF02082	IPR000944	IPR036388|IPR036390	IPR030489	None	None	1	A0A352KFD7	A0A352KFD7	1913988	Bacteria	NA	Proteobacteria	Alphaproteobacteria	unclassified Alphaproteobacter	NA	NA	Alphaproteobacteria bacterium	Alphaproteobacteria bacterium.	None	None	None	None	Rrf2 family transcriptional regulator	complete
1	1		17148	4008	902.72	A0A3B0Y240	1	A0A3B0Y240	MNBD_GAMMA09	EMBL-CDS:VAW70513.1	173	173	TrEMBL	NA	PF02082	IPR000944	IPR036388|IPR036390	None	None	None	1	A0A3B0Y240	A0A3B0Y240	652676	NA	NA	NA	NA	NA	NA	NA	hydrothermal vent metagenome	hydrothermal vent metagenome.	None	None	None	None	Iron-sulfur cluster regulator IscR	complete
1	1		17148	4008	849.97	A0A3N9TDL9	2	A0A3N9TDL9|B7VJS5	EES38_14015|A130_05170|A134_13780|A142_15785|A143_06890|A152_02475|A3712_12140|A6E08_15000|A9261_20685|A9262_16860|ACS79_14310|AKJ17_08410|APQ14_09770|AYK60_21745|BCS83_00955|BCS90_15370|BCS92_21220|BCT49_16190|BCT54_02360|BCT66_03350|BCT81_23550|BH582_00815|BH584_18365|BTD91_03360|BTO10_09535|BTO12_21470|CSB62_20630|DS893_06530|EDB30_10934|F0226_15105|F0232_17820|F0245_09520|F0249_12905|F2P58_16…	EMBL-CDS:RQW62291.1|GI:218321647|GI:254806057|EMBL-CDS:CAV17599.1|REFSEQ:WP_012603310.1	173	173|160|168	TrEMBL|SwissProt	NA|HTH-type transcriptional regulator IscR	PF02082	IPR000944|IPR010242	IPR036388|IPR036390	IPR030489	vsp:VS_0606	None	1|51	A0A3N9TDL9|B7VJS5|A0A066UMP5|A0A0L1L6V1|A0A0M0HQC7|A0A0P6YL22|A0A0T7D0T1|A0A0T7DT20|A0A109D8M0|A0A165ZFK0|A0A1A6KZN3|A0A1A6LGM5|A0A1B1BXZ1|A0A1B9QJT6|A0A1C3IKI0|A0A1C3JLK3|A0A1E5B354|A0A1E5CY63|A0A1E5ESK6|A0A1E5FWI6|A0A1R3EVL0|A0A1R3FHQ9|A0A1R3FT32|A0A1W6VGG9|A0A2G1AQH8|A0A2N7HNB8|A0A2N7J1X3|A0A2N7J8H2|A0A2N7JZ14|A0A2N7NEG2|A0A2S7UF62|A0A2S7VC36|A0A366XKT2|A0A3L7DPC4|A0A4U1VVC6|A0A4U1YJI2|A0A4U2A…	A0A3N9TDL9	2487322|1191298|1191300|1191305|1191322|1194427|136468|1516159|170673|170679|1803384|1822216|1880848|1880849|1903177|1903178|2070776|2070777|212663|212667|2267228|246167|2587865|2589989|2607601|2607606|2607607|2760973|29497|296199|314291|391574|446372|47951|575788|617140|663|693|693153|723172	Bacteria	NA	Proteobacteria	Gammaproteobacteria	Vibrionales	Vibrionaceae|unclassified Vibrionales	Vibrio|NA	Vibrio viridaestus|Vibrio alginolyticus|Vibrio atlanticus|Vibrio atlanticus LGP32|Vibrio celticus|Vibrio chagasii|Vibrio coralliirubri|Vibrio crassostreae|Vibrio crassostreae 9CS106|Vibrio cyclitrophicus|Vibrio fortis|Vibrio genomosp. F6|Vibrio genomosp. F6 str. FF-238|Vibrio gigantis|Vibrio kanaloae|Vibrio lentus|Vibrio nereis|Vibrio sp. 03-59-1|Vibrio sp. 10N.222.47.A9|Vibrio sp. 10N.261.45.E1|…	Vibrio viridaestus.|Vibrio alginolyticus.|Vibrio atlanticus (strain LGP32)|Vibrio atlanticus.|Vibrio celticus.|Vibrio chagasii.|Vibrio coralliirubri.|Vibrio crassostreae 9CS106.|Vibrio crassostreae.|Vibrio cyclitrophicus.|Vibrio fortis.|Vibrio genomosp. F6 str. FF-238.|Vibrio genomosp. F6.|Vibrio gigantis.|Vibrio kanaloae.|Vibrio lentus.|Vibrio nereis.|Vibrio sp. 03-59-1.|Vibrio sp. 10N.222.47.A9…	0051537 2 iron 2 sulfur cluster binding|0003700 DNA-binding transcription factor activity|0003690 double-stranded DNA binding|0005506 iron ion binding	575788.VS_0606|617140.AJZE01000057_gene1982	None	None	HTH-type transcriptional regulator IscR|Fe-S cluster assembly transcriptional regulator IscR|Predicted transcriptional regulator	complete
1	1		17148	4008	274.18	A0A4V2QRY4	1	A0A4V2QRY4	C8K39_1157	EMBL-CDS:TCM26042.1	173	173	TrEMBL	NA	PF02082	IPR000944	IPR036388|IPR036390	None	None	None	1	A0A4V2QRY4	A0A4V2QRY4	2135732	Bacteria	NA	Proteobacteria	Betaproteobacteria	Burkholderiales	Comamonadaceae	Variovorax	Variovorax sp. BT01	Variovorax sp. BT01.	None	None	None	None	BadM/Rrf2 family transcriptional regulator	complete
1	1		17148	4008	890.07	A0A6N7EYH2	1	A0A6N7EYH2	GCU85_02105	EMBL-CDS:MPV85528.1	173	173	TrEMBL	NA	PF02082	IPR000944	IPR036388|IPR036390	None	None	None	1	A0A6N7EYH2	A0A6N7EYH2	2654998	Bacteria	NA	Proteobacteria	Gammaproteobacteria	Cardiobacteriales	unclassified Cardiobacter	NA	Cardiobacteriales bacterium ML27	Cardiobacteriales bacterium ML27.	None	None	None	None	Rrf2 family transcriptional regulator	complete
1	1		17148	4008	326.66	A5WFX8	1	A5WFX8	A6J60_003195|DLE54_07525|PsycPRwf_1628	GI:500600802|GI:148572510|EMBL-CDS:ABQ94569.1|REFSEQ:WP_011960849.1	173	173	TrEMBL	NA	PF02082	IPR000944	IPR036388|IPR036390	IPR030489	prw:PsycPRwf_1628	None	3	A5WFX8|A0A2J9DWT1|A0A7U5XKU2	A5WFX8	1975705|2203895|349106	Bacteria	NA	Proteobacteria	Gammaproteobacteria	Pseudomonadales	Moraxellaceae	Psychrobacter	Psychrobacter sp. FDAARGOS_221|Psychrobacter sp. PRwf-1|Psychrobacter sp. YP14	Psychrobacter sp. (strain PRwf-1)|Psychrobacter sp. FDAARGOS_221.|Psychrobacter sp. YP14.	None	349106.PsycPRwf_1628	None	None	Rrf2 family transcriptional regulator|Transcriptional regulator| BadM/Rrf2 family	complete
1	1		17148	4008	101.69	B0ND71	1	B0ND71	CLOSCI_01399|HDCHBGLK_03166|HMPREF0993_01065	GI:167663459|EMBL-CDS:EDS07589.1	173	152|173	TrEMBL	NA	PF02082	IPR000944	IPR036388|IPR036390	IPR030489	csci:HDCHBGLK_03166	None	3	B0ND71|A0A494WNZ0|F7KQ23	B0ND71	411468|658085	Bacteria	Terrabacteria group	Firmicutes	Clostridia	Eubacteriales	Lachnospiraceae	Lachnoclostridium|unclassified Lachnospiraceae	Lachnospiraceae bacterium 5_1_57FAA|[Clostridium] scindens ATCC 35704	Clostridium scindens (strain ATCC 35704 / DSM 5676 / VPI 13733 / 19)|Lachnospiraceae bacterium 5_1_57FAA.	None	411468.CLOSCI_01399	Gastrointestinal tract	Anaerobe|Not Specified	HTH-type transcriptional regulator CymR|Transcriptional regulator| Rrf2 family|Uncharacterized protein	complete
1	1		17148	4008	825.89	F3LEU1	1	F3LEU1	IMCC1989_2596	GI:497355188|GI:330420274|EMBL-CDS:EGG94592.1|REFSEQ:WP_009669401.1	173	173	TrEMBL	NA	PF02082	IPR000944|IPR010242	IPR036388|IPR036390	None	None	None	1	F3LEU1	F3LEU1	937772	Bacteria	NA	Proteobacteria	Gammaproteobacteria	Alteromonadales	unclassified Alteromonada	NA	gamma proteobacterium IMCC1989	gamma proteobacterium IMCC1989.	0003700 DNA-binding transcription factor activity|0003690 double-stranded DNA binding	None	None	None	Iron-sulfur cluster regulator IscR	complete
1	1		17148	4008	99.4	I5AS95	1	I5AS95	EubceDRAFT1_0834	GI:389311735|EMBL-CDS:EIM56668.1	173	173	TrEMBL	NA	PF02082	IPR000944	IPR036388|IPR036390	IPR030489	None	None	1	I5AS95	I5AS95	633697	Bacteria	Terrabacteria group	Firmicutes	Clostridia	Eubacteriales	Eubacteriaceae	Eubacterium	[Eubacterium] cellulosolvens 6	[Eubacterium] cellulosolvens 6.	None	633697.EubceDRAFT1_0834	None	None	Rrf2 family protein| putative transcriptional regulator	complete
1	1		17148	4008	833.21	W8X4A7	1	W8X4A7	BN940_11161|HNR28_000295	GI:589266756|GI:759999380|EMBL-CDS:CDM24692.1|REFSEQ:WP_043682914.1	173	173	TrEMBL	NA	PF02082	IPR000944|IPR010242	IPR036388|IPR036390	None	cdn:BN940_11161	None	2	W8X4A7|A0A7W9TKC1	W8X4A7	1437824|75697	Bacteria	NA	Proteobacteria	Betaproteobacteria	Burkholderiales	Alcaligenaceae	Castellaniella	Castellaniella defragrans|Castellaniella defragrans 65Phen	Castellaniella defragrans |Castellaniella defragrans 65Phen.	0003700 DNA-binding transcription factor activity|0003690 double-stranded DNA binding	1437824.BN940_11161	None	None	Iron-sulfur cluster regulator IscR|Rrf2 family iron-sulfur cluster assembly transcriptional regulator	complete
1	1		17148	4008	814.29	A0A0G3EK67	1	A0A0G3EK67	ABW99_03050|EPN65_06530	GI:827452818|GI:827097565|EMBL-CDS:AKJ67360.1|REFSEQ:WP_047212896.1	172	172|173	TrEMBL	NA	PF02082	IPR000944|IPR010242	IPR036388|IPR036390	None	ptx:ABW99_03050	None	2	A0A0G3EK67|A0A522JRT3	A0A0G3EK67	1883445|445709	Bacteria	NA	Proteobacteria	Betaproteobacteria	Burkholderiales	Burkholderiaceae	Pandoraea	Pandoraea sp.|Pandoraea thiooxydans	Pandoraea sp.|Pandoraea thiooxydans.	0003700 DNA-binding transcription factor activity|0003690 double-stranded DNA binding	None	None	None	Fe-S cluster assembly transcriptional regulator IscR|Rrf2 family transcriptional regulator	complete
1	1		17148	4008	850.23	A0A0J8Y0U8	3	A0A0J8Y0U8|Q6LU63|X0NXJ1	A3K86_11925|ASV53_02435|C9I94_12345|ABT56_10780|ABT57_17740|ABT58_14880|BST98_11230|C942_01837|C9I98_12290|C9I99_19585|C9J01_27055|C9J12_14880|C9J47_10210|CAY62_02830|CTM90_06880|E4T25_01915|FD717_011905|H744_2c3074|JCM19237_751|P3TCK_14540|RJ45_24715|VDA_002714|iscR|BTO08_01580|C0W70_16310|C0W81_05785|C0W93_13485|C9I88_18230|C9I89_19385|C9J18_00235|C9J45_07535|CIK00_18890|CRG86_009300|CTM87_1047…	GI:890682303|GI:885130895|EMBL-CDS:PSW24125.1|REFSEQ:WP_048898097.1|GI:46912370|GI:499536722|GI:81615497|EMBL-CDS:CAG19162.1|REFSEQ:WP_011217505.1|GI:531077841|GI:565848605|EMBL-CDS:GAD28820.1|REFSEQ:WP_023931413.1	172	172|155|168|173|158|171|183	TrEMBL|SwissProt	NA|HTH-type transcriptional regulator IscR	PF02082	IPR000944|IPR010242	IPR036388|IPR036390	IPR030489	pds:CAY62_02830|pgb:H744_2c3074|ppr:PBPRA0749	None	3|20|21	A0A0J8Y0U8|A0A178KAA0|A0A264TFM0|Q6LU63|A0A090R1K5|A0A0B9G2X2|A0A0C5X317|A0A0J1GJU4|A0A0J1H2I0|A0A0J1JZT3|A0A1Q9H6Y8|A0A1X9TZ39|A0A2T3IBU4|A0A2T3IUG4|A0A2T3JF39|A0A2T3LC11|A0A2T3N0M3|A0A2T3NTX9|A0A2T3QQK1|A0A5N4FM22|D0YZK1|L8J8U3|Q1Z7S6|X0NXJ1|A0A0D8MIM9|A0A0D8N099|A0A0D8PYB1|A0A0M9FCC7|A0A1B8I1U1|A0A1T4UC89|A0A1T5I4G0|A0A1Y6MPC4|A0A1Y6MPQ5|A0A2N4UMV0|A0A2S7W1Y8|A0A2T3IJD1|A0A2T3JX09|A0A2T3KGI5|A…	A0A0J8Y0U8	680026|858640|875932|1056511|1195763|1295392|1342794|264736|294936|298386|314280|320778|38293|38294|388278|658445|675817|754436|81447|85581|121723|1248232|1378299|1935446|2022111|2023717|2204294|2204296|266810|314292|318456|48408|512643|553611|56192|659|661	Bacteria	NA	Proteobacteria	Gammaproteobacteria	Vibrionales	Vibrionaceae	Photobacterium	Photobacterium jeanii|Photobacterium sanguinicancri|Photobacterium swingsii|Photobacterium aphoticum|Photobacterium aquae|Photobacterium damselae|Photobacterium damselae subsp. damselae|Photobacterium damselae subsp. damselae CIP 102761|Photobacterium damselae subsp. piscicida|Photobacterium frigidiphilum|Photobacterium gaetbulicola|Photobacterium gaetbulicola Gung47|Photobacterium ganghwense|Pho…	Photobacterium jeanii.|Photobacterium sanguinicancri.|Photobacterium swingsii.|Photobacterium aphoticum.|Photobacterium aquae.|Photobacterium damsela subsp. piscicida |Photobacterium damselae subsp. damselae |Photobacterium damselae subsp. damselae CIP 102761.|Photobacterium damselae.|Photobacterium frigidiphilum.|Photobacterium gaetbulicola Gung47.|Photobacterium gaetbulicola.|Photobacterium gan…	0051537 2 iron 2 sulfur cluster binding|0003700 DNA-binding transcription factor activity|0003690 double-stranded DNA binding|0005506 iron ion binding	298386.PBPRA0749|675817.VDA_002714|754436.JCM19237_751|1248232.BANQ01000015_gene1346|1454202.PPBDW_131345___1|314292.VAS14_06718	None	None	HTH-type transcriptional regulator IscR|Iron-sulfur cluster regulator IscR|Uncharacterized protein|Hypothetical transcriptional regulator	complete
1	1		17148	4008	845.45	A0A1E4FB83	3	A0A1E4FB83|A0A1I5A373|A0A1Q4BNG4	ABS69_16805|C8R17_101577|C8R18_101389|C8R20_105111|SAMN05216403_10365|SAMN05216404_10768|SAMN05216412_10666|C8R22_2346|C8R24_101503|SAMN05216386_1182|SAMN06298226_1175|BGO99_02255	GI:1064065960|EMBL-CDS:ODT68386.1|GI:1124511351|EMBL-CDS:SFN56837.1|REFSEQ:WP_074795715.1|GI:1113547101|EMBL-CDS:OJY07301.1	172	172	TrEMBL	NA	PF02082	IPR000944|IPR010242	IPR036388|IPR036390	IPR030489	nmu:Nmul_A0694	None	7|4|1	A0A1E4FB83|A0A1H8JG02|A0A1I0EAQ5|A0A1I7F4N9|A0A2T5IDK4|A0A4R7EAH0|Q2YB70|A0A1I5A373|A0A286C3C2|A0A2T5X3C7|A0A497X7R7|A0A1Q4BNG4	A0A1E4FB83	1231|1660164|323848|1945880|2135773|2135783|35799|1895901	Bacteria	NA	Proteobacteria	Betaproteobacteria	Nitrosomonadales	Nitrosomonadaceae|unclassified Nitrosomonad	NA|Nitrosospira|Nitrosovibrio	Nitrosomonadales bacterium SCN 54-20|Nitrosospira multiformis|Nitrosospira multiformis ATCC 25196|Nitrosospira briensis|Nitrosospira sp. Nsp37|Nitrosovibrio sp. Nv12|Nitrosovibrio sp. Nv4|Nitrosospira sp. 56-18	Nitrosomonadales bacterium SCN 54-20.|Nitrosospira multiformis (strain ATCC 25196 / NCIMB 11849 / C 71)|Nitrosospira multiformis.|Nitrosospira briensis.|Nitrosospira sp. Nsp37.|Nitrosovibrio sp. Nv12.|Nitrosovibrio sp. Nv4.|Nitrosospira sp. 56-18.	0003677 DNA binding|0003700 DNA-binding transcription factor activity|0003690 double-stranded DNA binding	323848.Nmul_A0694	None	None	BadM/Rrf2 family transcriptional regulator|DNA-binding protein|Transcriptional regulator| BadM/Rrf2 family|Rrf2 family transcriptional regulator| iron-sulfur cluster assembly transcription factor	complete
1	1		17148	4008	104.28	A0A2M7PYG1	1	A0A2M7PYG1	COZ00_09530	EMBL-CDS:PIY55411.1	172	172	TrEMBL	NA	PF02082	IPR000944	IPR036388|IPR036390	IPR030489	None	None	1	A0A2M7PYG1	A0A2M7PYG1	1974111	Bacteria	NA	Proteobacteria	Zetaproteobacteria	unclassified Zetaproteobacteri	NA	NA	Zetaproteobacteria bacterium CG_4_10_14_0_8_um_fil	Zetaproteobacteria bacterium CG_4_10_14_0_8_um_filter_49_80.	None	None	None	None	Rrf2 family transcriptional regulator	complete
1	1		17148	4008	807.23	A0A2N6CRA5	2	A0A2N6CRA5|A0A558D8J4	AAY24_08650|C0630_19450|FHP88_18665|FHK82_06070	EMBL-CDS:PLX59599.1|EMBL-CDS:TVT57350.1	172	171|172	TrEMBL	NA	PF02082	IPR000944|IPR010242	IPR036388|IPR036390	None	seds:AAY24_08650	None	3|1	A0A2N6CRA5|A0A0F7JYQ1|A0A557RTX6|A0A558D8J4	A0A2N6CRA5	1543721|191960	Bacteria	NA	Proteobacteria	Gammaproteobacteria	Gammaproteobacteria incertae s	NA	Sedimenticola	Sedimenticola selenatireducens|Sedimenticola thiotaurini	Sedimenticola selenatireducens.|Sedimenticola thiotaurini.	0003700 DNA-binding transcription factor activity|0003690 double-stranded DNA binding	None	None	None	Fe-S cluster assembly transcriptional regulator IscR|Uncharacterized protein	complete
1	1		17148	4008	856.63	A0A318VRF1	1	A0A318VRF1	B1A74_04650|D893_02269	GI:636802547|EMBL-CDS:PYG00761.1|REFSEQ:WP_024329470.1	172	172	TrEMBL	NA	PF02082	IPR000944	IPR036388|IPR036390	IPR030489	None	None	2	A0A318VRF1|A0A1V2ZZT4	A0A318VRF1	1158175|252474	Bacteria	NA	Proteobacteria	Gammaproteobacteria	Chromatiales	Ectothiorhodospiraceae	Thioalkalivibrio	Thioalkalivibrio halophilus|Thioalkalivibrio sp. ALE21	Thioalkalivibrio halophilus.|Thioalkalivibrio sp. ALE21.	None	None	None	None	BadM/Rrf2 family transcriptional regulator|Rrf2 family transcriptional regulator	complete
1	1		17148	4008	179.2	A0A3E1R8B3	1	A0A3E1R8B3	DIC66_17555	EMBL-CDS:RFO95605.1	172	172	TrEMBL	NA	PF02082	IPR000944	IPR036388|IPR036390	IPR030489	None	None	1	A0A3E1R8B3	A0A3E1R8B3	2184758	Bacteria	NA	Proteobacteria	Betaproteobacteria	Burkholderiales	Comamonadaceae	Rhodoferax	Rhodoferax sp. IMCC26218	Rhodoferax sp. IMCC26218.	0003677 DNA binding	None	None	None	DNA-binding protein	complete
1	1		17148	4008	263.85	A0A4Q5P760	1	A0A4Q5P760	EOO28_31845	EMBL-CDS:RYX89748.1	172	172	TrEMBL	NA	PF02082	IPR000944	IPR036388|IPR036390	IPR030489	None	None	1	A0A4Q5P760	A0A4Q5P760	1871071	Bacteria	NA	Proteobacteria	Betaproteobacteria	Burkholderiales	Comamonadaceae	unclassified Comamonadaceae	Comamonadaceae bacterium	Comamonadaceae bacterium.	None	None	None	None	Rrf2 family transcriptional regulator	complete
1	1		17148	4008	844.26	A0A4S1E7J5	1	A0A4S1E7J5	E4695_12330	EMBL-CDS:TGV06669.1	172	172	TrEMBL	NA	PF02082	IPR000944|IPR010242	IPR036388|IPR036390	None	None	None	1	A0A4S1E7J5	A0A4S1E7J5	2562948	Bacteria	NA	Proteobacteria	Betaproteobacteria	Burkholderiales	Alcaligenaceae	unclassified Alcaligenaceae	Alcaligenaceae bacterium 429	Alcaligenaceae bacterium 429.	0003700 DNA-binding transcription factor activity|0003690 double-stranded DNA binding	None	None	None	Fe-S cluster assembly transcriptional regulator IscR	complete
1	1		17148	4008	825.87	A0A522QAS4	1	A0A522QAS4	EPN41_10270	EMBL-CDS:TAM86236.1	172	172	TrEMBL	NA	PF02082	IPR000944	IPR036388|IPR036390	None	None	None	1	A0A522QAS4	A0A522QAS4	1912597	Bacteria	NA	Proteobacteria	Betaproteobacteria	Burkholderiales	Alcaligenaceae	Candidimonas	Candidimonas sp.	Candidimonas sp.	None	None	None	None	Rrf2 family transcriptional regulator	complete
1	1		17148	4008	863.59	A0A5M8FG19	1	A0A5M8FG19	F2Q65_15100	EMBL-CDS:KAA6183649.1	172	172	TrEMBL	NA	PF02082	IPR000944|IPR010242	IPR036388|IPR036390	IPR030489	None	None	1	A0A5M8FG19	A0A5M8FG19	424902	Bacteria	NA	Proteobacteria	Gammaproteobacteria	Chromatiales	Chromatiaceae	Thiohalocapsa	Thiohalocapsa marina	Thiohalocapsa marina.	0003700 DNA-binding transcription factor activity|0003690 double-stranded DNA binding	None	None	None	Fe-S cluster assembly transcriptional regulator IscR	complete
1	1		17148	4008	862.91	A0A6I7N796	1	A0A6I7N796	EA346_09565	EMBL-CDS:TVP79502.1	172	172	TrEMBL	NA	PF02082	IPR000944	IPR036388|IPR036390	IPR030489	None	None	1	A0A6I7N796	A0A6I7N796	2093813	Bacteria	NA	Proteobacteria	Gammaproteobacteria	Chromatiales	Ectothiorhodospiraceae	Thioalkalivibrio	Thioalkalivibrio sp.	Thioalkalivibrio sp.	None	None	None	None	Rrf2 family transcriptional regulator	complete
1	1		17148	4008	198.01	A0A6J4HGY3	1	A0A6J4HGY3	AVDCRST_MAG04	EMBL-CDS:CAA9222070.1	172	172	TrEMBL	NA	PF02082	IPR000944	IPR036388|IPR036390	IPR030489	None	None	1	A0A6J4HGY3	A0A6J4HGY3	169975	Bacteria	NA	Proteobacteria	Alphaproteobacteria	Rhodospirillales	Acetobacteraceae	environmental samples	uncultured Acetobacteraceae bacterium	uncultured Acetobacteraceae bacterium.	None	None	None	None	Iron-sulfur cluster regulator IscR	complete
1	1		17148	4008	841.62	E7RWH0	1	E7RWH0	D8H96_16380|EHV23_05260|HMPREF0551_0833	GI:319742939|GI:491920540|EMBL-CDS:EFV95345.1|REFSEQ:WP_005673002.1	172	172	TrEMBL	NA	PF02082	IPR000944|IPR010242	IPR036388|IPR036390	None	None	None	3	E7RWH0|A0A426FSG2|A0A660NH94	E7RWH0	2053568|2490857|887898	Bacteria	NA	Proteobacteria	Betaproteobacteria	Burkholderiales	Burkholderiaceae	Lautropia	Lautropia dentalis|Lautropia mirabilis ATCC 51599|Lautropia sp.	Lautropia dentalis.|Lautropia mirabilis ATCC 51599.|Lautropia sp.	0003700 DNA-binding transcription factor activity|0003690 double-stranded DNA binding	887898.HMPREF0551_0833	Oral	Not Specified	Fe-S cluster assembly transcriptional regulator IscR|Iron-sulfur cluster assembly transcription factor IscR	complete
1	1		17148	4008	269.18	E8RSC7	1	E8RSC7	AEYBE204_18055|Astex_2759|C8K45_1185|EM6_2939	GI:315417758|GI:503245561|EMBL-CDS:ADU14398.1|REFSEQ:WP_013480222.1	172	162|172	TrEMBL	NA	PF02082	IPR000944	IPR036388|IPR036390	IPR030489	aex:Astex_2759	None	4	E8RSC7|A0A2T5XLU1|A0A3G9G668|V4QCR6	E8RSC7	1282363|2135738|573065|78587	Bacteria	NA	Proteobacteria	Alphaproteobacteria	Caulobacterales	Caulobacteraceae	Asticcacaulis	Asticcacaulis excentricus|Asticcacaulis excentricus CB 48|Asticcacaulis sp. CF398|Asticcacaulis sp. YBE204	Asticcacaulis excentricus (strain ATCC 15261 / DSM 4724 / VKM B-1370 / CB48)|Asticcacaulis excentricus.|Asticcacaulis sp. CF398.|Asticcacaulis sp. YBE204.	None	573065.Astex_2759	None	None	BadM/Rrf2 family transcriptional regulator|Iron-sulfur cluster regulator IscR|Rrf2 family transcriptional regulator|Transcriptional regulator| BadM/Rrf2 family	complete
1	1		17148	4008	132.92	R6VXU3	1	R6VXU3	BN636_00107	EMBL-CDS:CDD03578.1	172	172	TrEMBL	NA	PF02082	IPR000944	IPR036388|IPR036390	IPR030489	None	None	1	R6VXU3	R6VXU3	1262957	Bacteria	Terrabacteria group	Firmicutes	Clostridia	Eubacteriales	Oscillospiraceae	Ruminococcus	Ruminococcus sp. CAG:382	Ruminococcus sp. CAG:382.	None	None	None	None	Iron-sulfur cluster assembly transcription factor IscR	complete
1	1		17148	4008	95.76	A0A0F9QHE8	1	A0A0F9QHE8	LCGC14_1014980	EMBL-CDS:KKN12591.1	171	171	TrEMBL	NA	PF02082	IPR000944	IPR036388|IPR036390	IPR030489	None	None	1	A0A0F9QHE8	A0A0F9QHE8	412755	NA	NA	NA	NA	NA	NA	NA	marine sediment metagenome	marine sediment metagenome.	None	None	None	None	Uncharacterized protein	complete
1	1		17148	4008	845.89	A0A1W6SNA4	1	A0A1W6SNA4	C8R32_105190|EBAPG3_005625|SAMN05216308_10369|SAMN05216420_10741|SQ11_00350	GI:490278088|GI:1189983211|EMBL-CDS:ARO87290.1|REFSEQ:WP_004174038.1	171	167|169|171	TrEMBL	NA	PF02082	IPR000944	IPR036388|IPR036390	IPR030489	nlc:EBAPG3_005625	None	5	A0A1W6SNA4|A0A0C3MU25|A0A1G5CIA3|A0A1G5GB65|A0A2T5JN56	A0A1W6SNA4	1288494|1855332|200119|200120|58133	Bacteria	NA	Proteobacteria	Betaproteobacteria	Nitrosomonadales	Nitrosomonadaceae	Nitrosospira	Nitrosospira lacus|Nitrosospira sp. Nl5|Nitrosospira sp. NpAV|Nitrosospira sp. Nsp13|Nitrosospira sp. Nsp5	Nitrosospira lacus.|Nitrosospira sp. Nl5.|Nitrosospira sp. NpAV.|Nitrosospira sp. Nsp13.|Nitrosospira sp. Nsp5.	0003677 DNA binding	1288494.EBAPG3_350	None	None	BadM/Rrf2 family transcriptional regulator|DNA-binding protein|Transcriptional regulator| BadM/Rrf2 family	complete
1	1		17148	4008	433.89	A0A259KQ17	3	A0A259KQ17|A0A2S7JJ84|A0A315EZA4	B7X62_03790|C5F52_25850|B9Z36_01850|B9Z44_04435	GI:1232893638|EMBL-CDS:OZB01935.1|EMBL-CDS:PQA80270.1|EMBL-CDS:PUE62078.1	171	171	TrEMBL	NA	PF02082	IPR000944	IPR036388|IPR036390	None	None	None	1|2	A0A259KQ17|A0A2S7JJ84|A0A315EZA4|A0A315ELZ1	A0A259KQ17	1970500|2094193|1100718|323423	Bacteria	NA	Proteobacteria	Betaproteobacteria	Burkholderiales	unclassified Burkholderia|Comamonadaceae	NA|Limnohabitans	Burkholderiales bacterium 39-55-53|Limnohabitans sp. TS-CS-82|Limnohabitans curvus|Limnohabitans sp. Rim8	Burkholderiales bacterium 39-55-53.|Limnohabitans sp. TS-CS-82.|Limnohabitans curvus.|Limnohabitans sp. Rim8.	0003677 DNA binding	None	None	None	DNA-binding protein	complete
1	1		17148	4008	209.36	A0A2E7QHJ8	1	A0A2E7QHJ8	CMM74_09295	EMBL-CDS:MBO33153.1	171	171	TrEMBL	NA	PF02082	IPR000944	IPR036388|IPR036390	None	None	None	1	A0A2E7QHJ8	A0A2E7QHJ8	1898112	Bacteria	NA	Proteobacteria	Alphaproteobacteria	Rhodospirillales	Rhodospirillaceae	unclassified Rhodospirillaceae	Rhodospirillaceae bacterium	Rhodospirillaceae bacterium.	None	None	None	None	Rrf2 family transcriptional regulator	complete
1	1		17148	4008	114.89	A0A3D2PY23	1	A0A3D2PY23	BN662_00180|DCX58_07920|DHV88_07525|DV740_00605|DW059_00945|DWV68_11080|DWW33_03535|DWX65_03225|DWY37_08865|DWY39_08845|DWY43_08895|DWY49_05750|DXB42_08950|DXB49_05785|SAMEA3545294_01111	EMBL-CDS:HCJ76232.1	171	146|171	TrEMBL	NA	PF02082	IPR000944	IPR036388|IPR036390	None	None	None	15	A0A3D2PY23|A0A1C5RM95|A0A350S4U8|A0A373L9R1|A0A373UTI4|A0A374B955|A0A396LQV4|A0A3R6M4C4|A0A3R6QD92|A0A3R6RRQ8|A0A3R6SNK9|A0A3R6W6V5|A0A416YMH4|A0A417UVD3|R6NJT1	A0A3D2PY23	1262947|2049040|2293126|2293127|2293128|2293129|2293132|2293133|2293134|2293135|2293137|2293141|2293143|512314	Bacteria	Terrabacteria group	Firmicutes	Clostridia	Eubacteriales	Lachnospiraceae	Roseburia	Roseburia sp.|Roseburia sp. AF02-12|Roseburia sp. AF12-17LB|Roseburia sp. AF15-21|Roseburia sp. AF20-18LB|Roseburia sp. AF25-13LB|Roseburia sp. AF25-15LB|Roseburia sp. AF25-18LB|Roseburia sp. AF25-25LB|Roseburia sp. AF42-8|Roseburia sp. CAG:45|Roseburia sp. OM04-10AA|Roseburia sp. OM04-15AA|uncultured Roseburia sp.	Roseburia sp.|Roseburia sp. AF02-12.|Roseburia sp. AF12-17LB.|Roseburia sp. AF15-21.|Roseburia sp. AF20-18LB.|Roseburia sp. AF25-13LB.|Roseburia sp. AF25-15LB.|Roseburia sp. AF25-18LB.|Roseburia sp. AF25-25LB.|Roseburia sp. AF42-8.|Roseburia sp. CAG:45.|Roseburia sp. OM04-10AA.|Roseburia sp. OM04-15AA.|uncultured Roseburia sp.	None	None	None	None	Cysteine metabolism repressor|Rrf2 family transcriptional regulator|Transcriptional regulator BadM/Rrf2 family	complete
1	1		17148	4008	838.21	A0A410G9X0	3	A0A410G9X0|A0A7Z0SGG5|F4GPE8	CKA81_04085|G5B35_13045|H0A64_09055|H0A66_02055|H0A65_10775|C8K33_2959|PT7_0740	EMBL-CDS:QAA93109.1|EMBL-CDS:NYT59403.1|GI:330427946|GI:503507158|EMBL-CDS:AEC19280.1|REFSEQ:WP_013741819.1	171	168|169|171	TrEMBL	NA	PF02082	IPR000944|IPR010242	IPR036388|IPR036390	None	pus:CKA81_04085|put:PT7_0740	None	4|1|2	A0A410G9X0|A0A6M1Q2N2|A0A7Z0MKQ8|A0A7Z0SGY3|A0A7Z0SGG5|F4GPE8|A0A4R1LJM7	A0A410G9X0	2021368|2028345|2710884|1007105|2135726	Bacteria	NA	Proteobacteria	Betaproteobacteria	Burkholderiales	Alcaligenaceae	Parapusillimonas|Pusillimonas|unclassified Alcaligenaceae	Alcaligenaceae bacterium|Parapusillimonas sp. SGNA-6|Pusillimonas thiosulfatoxidans|Pusillimonas sp. T7-7|Pusillimonas sp. YR330	Alcaligenaceae bacterium.|Parapusillimonas sp. SGNA-6.|Pusillimonas thiosulfatoxidans.|Pusillimonas sp. (strain T7-7)|Pusillimonas sp. YR330.	0003700 DNA-binding transcription factor activity|0003690 double-stranded DNA binding	1007105.PT7_0740	None	None	Fe-S cluster assembly transcriptional regulator IscR|BadM/Rrf2 family transcriptional regulator|Uncharacterized protein	complete
1	1		17148	4008	823.17	A0A495D9W0	1	A0A495D9W0	K256_1812	EMBL-CDS:RKQ99032.1	171	171	TrEMBL	NA	PF02082	IPR000944|IPR010242	IPR036388|IPR036390	None	None	None	1	A0A495D9W0	A0A495D9W0	1304900	Bacteria	NA	Proteobacteria	Gammaproteobacteria	Alteromonadales	Alteromonadaceae	unclassified Alteromonadaceae	Alteromonadaceae bacterium 2052S.S.stab0a.01	Alteromonadaceae bacterium 2052S.S.stab0a.01.	0003700 DNA-binding transcription factor activity|0003690 double-stranded DNA binding	None	None	None	BadM/Rrf2 family transcriptional regulator	complete
1	1		17148	4008	486.41	A0A4R6WR26	1	A0A4R6WR26	A8950_2743	EMBL-CDS:TDQ80874.1	171	171	TrEMBL	NA	PF02082	IPR000944	IPR036388|IPR036390	IPR030489	None	None	1	A0A4R6WR26	A0A4R6WR26	578943	Bacteria	NA	Proteobacteria	Alphaproteobacteria	Rhodospirillales	Rhodospirillaceae	Dongia	Dongia mobilis	Dongia mobilis.	None	None	None	None	BadM/Rrf2 family transcriptional regulator	complete
1	1		17148	4008	51.5	A0A524PI04	1	A0A524PI04	E4G93_03905	EMBL-CDS:TFH35352.1	171	171	TrEMBL	NA	PF02082	IPR000944	IPR036388|IPR036390	IPR030489	None	None	1	A0A524PI04	A0A524PI04	2026734	Bacteria	Terrabacteria group	Chloroflexi	Dehalococcoidia	unclassified Dehalococcoidia	NA	NA	Dehalococcoidia bacterium	Dehalococcoidia bacterium.	None	None	None	None	Rrf2 family transcriptional regulator	complete
1	1		17148	4008	808.36	A0A556AYZ8	1	A0A556AYZ8	FOZ76_05010	EMBL-CDS:TSH98148.1	171	171	TrEMBL	NA	PF02082	IPR000944	IPR036388|IPR036390	None	None	None	1	A0A556AYZ8	A0A556AYZ8	1247510	Bacteria	NA	Proteobacteria	Betaproteobacteria	Burkholderiales	Alcaligenaceae	Verticiella	Verticiella sediminum	Verticiella sediminum.	None	None	None	None	Rrf2 family transcriptional regulator	complete
1	1		17148	4008	835.43	A0A6G8I8H4	1	A0A6G8I8H4	CJP73_13620|CML16_03550|CML17_03580|CML18_03705|DER48_104179|G9Q38_10000	EMBL-CDS:QIM49484.1	171	171	TrEMBL	NA	PF02082	IPR000944|IPR010242	IPR036388|IPR036390	None	pud:G9Q38_10000	None	6	A0A6G8I8H4|A0A2D7XCJ0|A0A2D9ELA0|A0A2E4R564|A0A368WSB2|A0A3A1YTC3	A0A6G8I8H4	1979962|2026239|2183983|2716226	Bacteria	NA	Proteobacteria	Betaproteobacteria	Burkholderiales	Alcaligenaceae	Pusillimonas	Pusillimonas maritima|Pusillimonas sp.|Pusillimonas sp. DMV24BSW_D|Pusillimonas sp. EA3	Pusillimonas maritima.|Pusillimonas sp.|Pusillimonas sp. DMV24BSW_D.|Pusillimonas sp. EA3.	0003700 DNA-binding transcription factor activity|0003690 double-stranded DNA binding	None	None	None	BadM/Rrf2 family transcriptional regulator|Fe-S cluster assembly transcriptional regulator IscR	complete
1	1		17148	4008	883.14	A0A6P2ABK9	1	A0A6P2ABK9	EA347_01890	EMBL-CDS:TVP92010.1	171	171	TrEMBL	NA	PF02082	IPR000944	IPR036388|IPR036390	IPR030489	None	None	1	A0A6P2ABK9	A0A6P2ABK9	2093813	Bacteria	NA	Proteobacteria	Gammaproteobacteria	Chromatiales	Ectothiorhodospiraceae	Thioalkalivibrio	Thioalkalivibrio sp.	Thioalkalivibrio sp.	None	None	None	None	Rrf2 family transcriptional regulator	complete
1	1		17148	4008	858.59	C4L7K3	1	C4L7K3	E6Q86_04360|Tola_2020	GI:237501026|EMBL-CDS:ACQ93619.1	171	168|171	TrEMBL	NA	PF02082	IPR000944|IPR010242	IPR036388|IPR036390	IPR030489	tau:Tola_2020	None	2	C4L7K3|A0A5C7QY69	C4L7K3	1978237|595494	Bacteria	NA	Proteobacteria	Gammaproteobacteria	Aeromonadales	Aeromonadaceae	Tolumonas	Tolumonas auensis DSM 9187|Tolumonas sp.	Tolumonas auensis (strain DSM 9187 / TA4)|Tolumonas sp.	0003700 DNA-binding transcription factor activity|0003690 double-stranded DNA binding	595494.Tola_2020	None	None	Fe-S cluster assembly transcriptional regulator IscR|Transcriptional regulator| BadM/Rrf2 family	complete
1	1		17148	4008	837.38	G2DEA1	1	G2DEA1	Ga0074115_10757|Rifp1Sym_bx00120|TevJSym_au00110	GI:344224666|EMBL-CDS:EGV51050.1	171	165|171	TrEMBL	NA	PF02082	IPR000944|IPR010242	IPR036388|IPR036390	None	None	None	3	G2DEA1|A0A0T5Z9A8|G2FHA4	G2DEA1	1048808|1049564|54398	Bacteria	NA	Proteobacteria	Gammaproteobacteria	Gammaproteobacteria incertae s	NA	NA	endosymbiont of Ridgeia piscesae|endosymbiont of Riftia pachyptila (vent Ph05)|endosymbiont of Tevnia jerichonana (vent Tica)	endosymbiont of Ridgeia piscesae.|endosymbiont of Riftia pachyptila |endosymbiont of Tevnia jerichonana	0003700 DNA-binding transcription factor activity|0003690 double-stranded DNA binding	1049564.TevJSym_au00110	None	None	HTH-type transcriptional regulator|HTH-type transcriptional regulator IscR|Transcriptional regulator| BadM/Rrf2 family	complete
1	1		17148	4008	845.98	A0A0A1H4Q7	1	A0A0A1H4Q7	E1O_10590	GI:780088849|GI:723003036|EMBL-CDS:BAP88190.1|REFSEQ:WP_045467322.1	170	170	TrEMBL	NA	PF02082	IPR000944|IPR010242	IPR036388|IPR036390	IPR030489	bbag:E1O_10590	None	2	A0A0A1H4Q7|M1GP91	A0A0A1H4Q7	1469502|198431	Bacteria|NA	NA	NA|Proteobacteria	Betaproteobacteria|NA	Burkholderiales|NA	NA|unclassified Burkholderia	NA	Burkholderiales bacterium GJ-E10|uncultured prokaryote	Burkholderiales bacterium GJ-E10.|uncultured prokaryote.	0003700 DNA-binding transcription factor activity|0003690 double-stranded DNA binding	None	None	None	BadM/Rrf2 family transcriptional regulator|Transcriptional regulator	complete
1	1		17148	4008	825.69	A0A0G3G0L7	1	A0A0G3G0L7	B0684_06060	GI:827624691|GI:1145637775|GI:516882426|EMBL-CDS:AKJ94743.1|EMBL-CDS:OOC49354.1|REFSEQ:WP_018145989.1	170	170	TrEMBL	NA	PF02082	IPR000944	IPR036388|IPR036390	IPR030489	tvr:TVD_04870	None	1	A0A0G3G0L7	A0A0G3G0L7	106634	Bacteria	NA	Proteobacteria	Gammaproteobacteria	Chromatiales	Ectothiorhodospiraceae	Thioalkalivibrio	Thioalkalivibrio versutus	Thioalkalivibrio versutus.	None	None	None	None	Rrf2 family transcriptional regulator	complete
1	1		17148	4008	128.27	A0A0K8JBS3	1	A0A0K8JBS3	P22_1166	EMBL-CDS:CUH95097.1	170	170	TrEMBL	NA	PF02082	IPR000944	IPR036388|IPR036390	IPR030489	None	None	1	A0A0K8JBS3	A0A0K8JBS3	1677858	Bacteria	Terrabacteria group	Firmicutes	Negativicutes	Selenomonadales	Sporomusaceae	Propionispora	Propionispora sp. 2/2-37	Propionispora sp. 2/2-37.	None	None	None	None	Uncharacterized protein	complete
1	1		17148	4008	168.51	A0A140LAR8	1	A0A140LAR8	AN618_10130|DIU66_05450|SAMN05660826_00282	GI:996047415|EMBL-CDS:KXG77643.1	170	150|170	TrEMBL	NA	PF02082	IPR000944	IPR036388|IPR036390	IPR030489	None	None	3	A0A140LAR8|A0A1M7G5N5|A0A2W4KD68	A0A140LAR8	1879010|447595|520764	Bacteria	Terrabacteria group	Firmicutes	Clostridia|unclassified Firmicutes s	NA|Thermosediminibacterales	NA|Thermosediminibacteraceae	Caldanaerovirga|Fervidicola|NA	Caldanaerovirga acetigignens|Fervidicola ferrireducens|Firmicutes bacterium	Caldanaerovirga acetigignens.|Fervidicola ferrireducens.|Firmicutes bacterium.	None	None	None	None	HTH-type transcriptional regulator CymR|Rrf2 family transcriptional regulator|Transcriptional regulator| BadM/Rrf2 family	complete
1	1		17148	4008	859.63	A0A1A6C7T7	2	A0A1A6C7T7|A0A1D8IP34	Thpro_020349|BI364_09890	GI:1040017597|GI:740252597|EMBL-CDS:OBS10633.1|REFSEQ:WP_038093443.1|GI:1074965292|GI:1073958506|EMBL-CDS:AOU98226.1|REFSEQ:WP_070078590.1	170	170	TrEMBL	NA	PF02082	IPR000944	IPR036388|IPR036390	None	aprs:BI364_09890	None	1	A0A1A6C7T7|A0A1D8IP34	A0A1A6C7T7	160660	Bacteria	NA	Proteobacteria	Gammaproteobacteria	Chromatiales	Ectothiorhodospiraceae	Acidihalobacter	Acidihalobacter prosperus	Acidihalobacter prosperus.	None	None	None	None	Transcriptional regulator|Fe-S cluster assembly transcriptional regulator IscR	complete
1	1		17148	4008	140.5	A0A1G9D970	1	A0A1G9D970	SAMN05216257_103391	EMBL-CDS:SDK60294.1	170	170	TrEMBL	NA	PF02082	IPR000944	IPR036388|IPR036390	IPR030489	None	None	1	A0A1G9D970	A0A1G9D970	990712	Bacteria	NA	Proteobacteria	Alphaproteobacteria	Rhodobacterales	Rhodobacteraceae	Meinhardsimonia	Meinhardsimonia xiamenensis	Albidovulum xiamenense.	None	None	None	None	Transcriptional regulator| BadM/Rrf2 family	complete
1	1		17148	4008	102.2	A0A1I6KWR0	1	A0A1I6KWR0	SAMN05661086_02770	EMBL-CDS:SFR95448.1	170	170	TrEMBL	NA	PF02082	IPR000944	IPR036388|IPR036390	IPR030489	None	None	1	A0A1I6KWR0	A0A1I6KWR0	37658	Bacteria	Terrabacteria group	Firmicutes	Clostridia	Eubacteriales	Lachnospiraceae	Lachnoclostridium	[Clostridium] populeti	[Clostridium] populeti.	None	None	None	None	Transcriptional regulator| BadM/Rrf2 family	complete
1	1		17148	4008	859.67	A0A1K1MP00	1	A0A1K1MP00	SAMN05216414_10850	GI:1119316053|EMBL-CDS:SFW24892.1|REFSEQ:WP_072293721.1	170	170	TrEMBL	NA	PF02082	IPR000944	IPR036388|IPR036390	None	None	None	1	A0A1K1MP00	A0A1K1MP00	1855339	Bacteria	NA	Proteobacteria	Betaproteobacteria	Nitrosomonadales	Nitrosomonadaceae	Nitrosovibrio	Nitrosovibrio sp. Nv17	Nitrosovibrio sp. Nv17.	None	None	None	None	Transcriptional regulator| BadM/Rrf2 family	complete
1	1		17148	4008	154.94	A0A1M7TGY5	1	A0A1M7TGY5	SAMN05216200_106129	GI:1119857600|EMBL-CDS:SHN69878.1|REFSEQ:WP_072747552.1	170	170	TrEMBL	NA	PF02082	IPR000944	IPR036388|IPR036390	IPR030489	None	None	1	A0A1M7TGY5	A0A1M7TGY5	1189325	Bacteria	NA	Proteobacteria	Alphaproteobacteria	Rhodobacterales	Rhodobacteraceae	Oceanicella	Oceanicella actignis	Oceanicella actignis.	None	None	None	None	Transcriptional regulator| BadM/Rrf2 family	complete
1	1		17148	4008	913.94	A0A1U6GNL4	1	A0A1U6GNL4	A3K91_0858|A7325_06295|AK822_04555|AK823_08360|AK824_04620|AK825_08480|AOC03_10925|BTV98_03440|BTV99_02375|C8D84_103209|CAN34_00835|CAP50_09720|CML07_02170|CXF58_05330|CXF61_09280|CXF62_10285|CXF65_08480|CXF69_12350|DABAL43B_1931|DCP60_05530|DCX43_06220|DEV38_05305|DF294_08650|DFP82_102203|DIS81_00020|E2545_05945|E5677_09085|ES754_04505|FOR85_02070|FQ082_02115|FQ083_08725|FQ084_06180|FQV37_1503|H…	EMBL-CDS:SLJ85123.1	170	165|169|170|175	TrEMBL	NA	PF02082	IPR000944	IPR036388|IPR036390	IPR030489	pali:A3K91_0858|par:Psyc_1476|pcr:Pcryo_1655|pso:PSYCG_08535|psyc:DABAL43B_1931|psyg:AK825_08480|pur:AOC03_10925	None	43	A0A1U6GNL4|A0A0M4T3S0|A0A0Q9ZMT8|A0A0R0A5B5|A0A127GZY9|A0A144NS74|A0A197F8N8|A0A1Q8DXE8|A0A1Q8E4W0|A0A229GWP9|A0A2D5X4W8|A0A2I0EPX1|A0A2I0GDH6|A0A2I0GN85|A0A2M9TLI6|A0A2N0ZS60|A0A2N5LHB9|A0A2V2A4N1|A0A2V4V2W0|A0A350DMD7|A0A3C1GUD3|A0A3D2A4C6|A0A3D2ISP9|A0A3D3KH10|A0A553Y571|A0A5A9ZAF3|A0A5B0ALH8|A0A5B0AYE6|A0A5C7A4P3|A0A5E9UF99|A0A6N7BYD0|A0A7U4TKM0|A0A7V8UYD9|A0A7W2MV69|A0A7Z0HAM9|A0A7Z1YEK0|Q1Q…	A0A1U6GNL4	1028414|1028416|1298608|1298609|1298610|1354303|1699621|1699622|1699623|1699624|1849383|1926478|1926479|1982756|198480|2058310|2058322|2058324|2058325|2555884|2565557|259536|2596826|2597353|2597354|2597355|261164|2705463|2759702|2759808|281738|335284|45610|45611|498|56811|571800|888437	Bacteria	NA	Proteobacteria	Gammaproteobacteria	Pseudomonadales	Moraxellaceae	Psychrobacter	Psychrobacter alimentarius|Psychrobacter aquaticus CMS 56|Psychrobacter arcticus 273-4|Psychrobacter cryohalolentis K5|Psychrobacter fozii|Psychrobacter frigidicola|Psychrobacter immobilis|Psychrobacter nivimaris|Psychrobacter sp.|Psychrobacter sp. 230|Psychrobacter sp. 4Dc|Psychrobacter sp. ANT_H56B|Psychrobacter sp. ANT_H59|Psychrobacter sp. ANT_WB68|Psychrobacter sp. BI730|Psychrobacter sp. Ch…	Psychrobacter alimentarius.|Psychrobacter aquaticus CMS 56.|Psychrobacter arcticus (strain DSM 17307 / VKM B-2377 / 273-4)|Psychrobacter cryohalolentis (strain ATCC BAA-1226 / DSM 17306 / VKM B-2378/ K5)|Psychrobacter fozii.|Psychrobacter frigidicola.|Psychrobacter immobilis.|Psychrobacter nivimaris.|Psychrobacter sp.|Psychrobacter sp. 230.|Psychrobacter sp. 4Dc.|Psychrobacter sp. ANT_H56B.|Psych…	None	1298608.JCM18900_11323|1354303.M917_2360|259536.Psyc_1476|335284.Pcryo_1655	None	None	BadM/Rrf2 family transcriptional regulator|Iron-sulfur cluster regulator IscR|Rrf2 family transcriptional regulator| iron-sulfur cluster assembly transcription factor|Transcriptional regulator| BadM/Rrf2 family	complete
1	1		17148	4008	847.98	A0A2A5BPT1	1	A0A2A5BPT1	COA99_15640	EMBL-CDS:PCJ33542.1	170	170	TrEMBL	NA	PF02082	IPR000944|IPR010242	IPR036388|IPR036390	None	None	None	1	A0A2A5BPT1	A0A2A5BPT1	1889775	Bacteria	NA	Proteobacteria	Gammaproteobacteria	Pseudomonadales	Moraxellaceae	unclassified Moraxellaceae	Moraxellaceae bacterium	Moraxellaceae bacterium.	0003700 DNA-binding transcription factor activity|0003690 double-stranded DNA binding	None	None	None	Fe-S cluster assembly transcriptional regulator IscR	complete
1	1		17148	4008	886.53	A0A2A5D0Y3	1	A0A2A5D0Y3	COA74_06745	EMBL-CDS:PCJ49256.1	170	170	TrEMBL	NA	PF02082	IPR000944	IPR036388|IPR036390	IPR030489	None	None	1	A0A2A5D0Y3	A0A2A5D0Y3	1913989	Bacteria	NA	Proteobacteria	Gammaproteobacteria	unclassified Gammaproteobacter	NA	NA	Gammaproteobacteria bacterium	Gammaproteobacteria bacterium.	None	None	None	None	Fe-S cluster assembly transcriptional regulator IscR	complete
1	1		17148	4008	893.2	A0A2D7P9T4	2	A0A2D7P9T4|A0A2E8L6M0	CBC67_07645|CMP92_08160|CMQ16_11750	EMBL-CDS:MAJ55925.1|EMBL-CDS:MBQ87064.1	170	170	TrEMBL	NA	PF02082	IPR000944|IPR010242	IPR036388|IPR036390	None	None	None	2|1	A0A2D7P9T4|A0A1Z9W8C0|A0A2E8L6M0	A0A2D7P9T4	1913989|1986733	Bacteria	NA	Proteobacteria	Gammaproteobacteria	unclassified Gammaproteobacter	NA	NA	Gammaproteobacteria bacterium|Gammaproteobacteria bacterium TMED107	Gammaproteobacteria bacterium TMED107.|Gammaproteobacteria bacterium.	0003700 DNA-binding transcription factor activity|0003690 double-stranded DNA binding	None	None	None	Fe-S cluster assembly transcriptional regulator IscR	complete
1	1		17148	4008	886.59	A0A2E5Q7P2	1	A0A2E5Q7P2	CL397_01225|CMK60_07230	EMBL-CDS:MBI17449.1	170	170	TrEMBL	NA	PF02082	IPR000944	IPR036388|IPR036390	None	None	None	2	A0A2E5Q7P2|A0A2E7WPQ3	A0A2E5Q7P2	1977087|2024893	Bacteria	NA	Proteobacteria	Gammaproteobacteria|unclassified Proteobacter	Acidiferrobacterales|NA	Acidiferrobacteraceae|NA	NA|unclassified Acidiferrobacteraceae	Acidiferrobacteraceae bacterium|Proteobacteria bacterium	Acidiferrobacteraceae bacterium.|Proteobacteria bacterium.	None	None	None	None	Uncharacterized protein	complete
1	1		17148	4008	942.39	A0A2E6JDC0	1	A0A2E6JDC0	CMQ45_07290	EMBL-CDS:MBK52174.1	170	170	TrEMBL	NA	PF02082	IPR000944	IPR036388|IPR036390	None	None	None	1	A0A2E6JDC0	A0A2E6JDC0	1913989	Bacteria	NA	Proteobacteria	Gammaproteobacteria	unclassified Gammaproteobacter	NA	NA	Gammaproteobacteria bacterium	Gammaproteobacteria bacterium.	None	None	None	None	Fe-S cluster assembly transcriptional regulator IscR	complete
1	1		17148	4008	926.73	A0A2E6P2Y7	1	A0A2E6P2Y7	CL402_03425	EMBL-CDS:MBL09560.1	170	170	TrEMBL	NA	PF02082	IPR000944	IPR036388|IPR036390	None	None	None	1	A0A2E6P2Y7	A0A2E6P2Y7	2024893	Bacteria	NA	Proteobacteria	Gammaproteobacteria	Acidiferrobacterales	Acidiferrobacteraceae	unclassified Acidiferrobacteraceae	Acidiferrobacteraceae bacterium	Acidiferrobacteraceae bacterium.	None	None	None	None	Uncharacterized protein	complete
1	1		17148	4008	855.81	A0A2E6USC8	1	A0A2E6USC8	CMH70_06450	EMBL-CDS:MBL79656.1	170	170	TrEMBL	NA	PF02082	IPR000944	IPR036388|IPR036390	None	None	None	1	A0A2E6USC8	A0A2E6USC8	2026767	Bacteria	NA	Proteobacteria	Betaproteobacteria	Nitrosomonadales	Nitrosomonadaceae	unclassified Nitrosomonadaceae	Nitrosomonadaceae bacterium	Nitrosomonadaceae bacterium.	0003677 DNA binding	None	None	None	DNA-binding protein	complete
1	1		17148	4008	885.71	A0A2E9RAU6	3	A0A2E9RAU6|A0A355AUW1|A0A7C7XPV8	CL392_04630|CNF00_00485|COA89_07180|DCF72_09280|MGWOODY_XGa1424|EYQ05_06115|METZ01_LOCUS46868	EMBL-CDS:MBU55802.1|EMBL-CDS:HAD37109.1|EMBL-CDS:HBK76602.1|EMBL-CDS:RTZ66546.1|EMBL-CDS:HIF80132.1	170	170	TrEMBL	NA	PF02082	IPR000944	IPR036388|IPR036390	None	None	None	1|4|2	A0A2E9RAU6|A0A355AUW1|A0A160TWP1|A0A2A5X3B1|A0A2G2KAD7|A0A7C7XPV8|A0A381RS12	A0A2E9RAU6	2024893|1872118|1913989|1986229|652676|408172	Bacteria|NA	NA	Proteobacteria|NA	Gammaproteobacteria|Acidithiobacillia|NA	Acidiferrobacterales|Acidithiobacillales|Gammaproteobacteria incertae s|NA|unclassified Gammaproteobacter	Acidiferrobacteraceae|Acidithiobacillaceae|NA	unclassified Acidiferrobacteraceae|Acidithiobacillus|Candidatus Thioglobus|NA	Acidiferrobacteraceae bacterium|Acidithiobacillus sp.|Candidatus Thioglobus sp. MED-G25|Gammaproteobacteria bacterium|hydrothermal vent metagenome|marine metagenome	Acidiferrobacteraceae bacterium.|Acidithiobacillus sp.|Candidatus Thioglobus sp. MED-G25.|Gammaproteobacteria bacterium.|hydrothermal vent metagenome.|marine metagenome.	None	None	None	None	Uncharacterized protein|Iron-sulfur cluster regulator IscR|Rrf2 family transcriptional regulator	complete
1	1		17148	4008	16.91	A0A2R3QFR1	1	A0A2R3QFR1	C6568_16115	GI:1364844661|EMBL-CDS:AVO50590.1	170	170	TrEMBL	NA	PF02082	IPR000944	IPR036388|IPR036390	None	mela:C6568_16115	None	1	A0A2R3QFR1	A0A2R3QFR1	2109913	Bacteria	NA	Proteobacteria	Betaproteobacteria	Burkholderiales	Comamonadaceae	Melaminivora	Melaminivora sp. SC2-9	Melaminivora sp. SC2-9.	None	None	None	None	Rrf2 family transcriptional regulator	complete
1	1		17148	4008	860	A0A2S5R1V9	1	A0A2S5R1V9	CTY12_01700	EMBL-CDS:PPD55182.1	170	170	TrEMBL	NA	PF02082	IPR000944	IPR036388|IPR036390	IPR030489	None	None	1	A0A2S5R1V9	A0A2S5R1V9	2051956	Bacteria	NA	Proteobacteria	Betaproteobacteria	Nitrosomonadales	Methylophilaceae	Methylotenera	Methylotenera sp.	Methylotenera sp.	0003677 DNA binding	None	None	None	DNA-binding protein	complete
1	1		17148	4008	877.79	A0A2U0SKW0	1	A0A2U0SKW0	C8D76_11734	EMBL-CDS:PVX31985.1	170	170	TrEMBL	NA	PF02082	IPR000944	IPR036388|IPR036390	IPR030489	None	None	1	A0A2U0SKW0	A0A2U0SKW0	1122935	Bacteria	NA	Proteobacteria	Gammaproteobacteria	Pasteurellales	Pasteurellaceae	Pasteurella	Pasteurella langaaensis DSM 22999	Pasteurella langaaensis DSM 22999.	None	None	None	None	BadM/Rrf2 family transcriptional regulator	complete
1	1		17148	4008	141.34	A0A2U8HDK3	1	A0A2U8HDK3	CEW88_09365|DEB47_20390|G0Q01_17175|SAMN04487993_101968	GI:1388179473|EMBL-CDS:AWI83868.1	170	153|170	TrEMBL	NA	PF02082	IPR000944	IPR036388|IPR036390	IPR030489	ypac:CEW88_09365	None	4	A0A2U8HDK3|A0A1G8RAJ7|A0A357RUC5|A0A6B2NES6	A0A2U8HDK3	1960284|2706884|311180|555512	Bacteria	NA	Proteobacteria	Alphaproteobacteria	Rhodobacterales	Rhodobacteraceae	Citreicella|Salipiger	Citreicella sp.|Salipiger marinus|Salipiger pacificus|Yangia sp. PrR007	Citreicella sp.|Salipiger marinus.|Salipiger pacificus.|Yangia sp. PrR007.	None	None	None	None	Rrf2 family transcriptional regulator|Transcriptional regulator| BadM/Rrf2 family	complete
1	1		17148	4008	850.84	A0A357I7N2	1	A0A357I7N2	DD979_01040	EMBL-CDS:HBR95949.1	170	170	TrEMBL	NA	PF02082	IPR000944	IPR036388|IPR036390	IPR030489	None	None	1	A0A357I7N2	A0A357I7N2	1913989	Bacteria	NA	Proteobacteria	Gammaproteobacteria	unclassified Gammaproteobacter	NA	NA	Gammaproteobacteria bacterium	Gammaproteobacteria bacterium.	None	None	None	None	Fe-S cluster assembly transcriptional regulator IscR	complete
1	1		17148	4008	149.3	A0A379N0Q7	1	A0A379N0Q7	APZ41_000915|CTJ15_12230|NCTC13291_02480|ROTAS13_02046	EMBL-CDS:SUE40907.1	170	170	TrEMBL	NA	PF02082	IPR000944	IPR036388|IPR036390	IPR030489	ros:CTJ15_12230	None	4	A0A379N0Q7|A0A1Q2YT86|A0A1S8DCS1|A0A2D2H4U2	A0A379N0Q7	1926319|2018065|207340	Bacteria	NA	Proteobacteria	Alphaproteobacteria	Rhodospirillales	Acetobacteraceae	Roseomonas	Roseomonas mucosa|Roseomonas sp. FDAARGOS_362|Roseomonas sp. TAS13	Roseomonas mucosa.|Roseomonas sp. FDAARGOS_362.|Roseomonas sp. TAS13.	None	None	None	None	HTH-type transcriptional regulator IscR|HTH-type transcriptional regulator iscR|Rrf2 family transcriptional regulator	complete
1	1		17148	4008	846.02	A0A396TZX9	1	A0A396TZX9	D1094_00425|EPA86_00830	EMBL-CDS:RHW77460.1	170	170	TrEMBL	NA	PF02082	IPR000944|IPR010242	IPR036388|IPR036390	IPR030489	None	None	2	A0A396TZX9|A0A502L877	A0A396TZX9	2305464|2491017	Bacteria	NA	Proteobacteria	Gammaproteobacteria	Alteromonadales	Colwelliaceae	Colwellia|Litorilituus	Colwellia sp. RSH04|Litorilituus lipolyticus	Colwellia sp. RSH04.|Litorilituus lipolyticus.	0003700 DNA-binding transcription factor activity|0003690 double-stranded DNA binding	None	None	None	Fe-S cluster assembly transcriptional regulator IscR	complete
1	1		17148	4008	875.79	A0A3B0XGH1	1	A0A3B0XGH1	MNBD_GAMMA09|MNBD_GAMMA11	EMBL-CDS:VAW67415.1	170	168|170	TrEMBL	NA	PF02082	IPR000944	IPR036388|IPR036390	None	None	None	2	A0A3B0XGH1|A0A3B0WZY1	A0A3B0XGH1	652676	NA	NA	NA	NA	NA	NA	NA	hydrothermal vent metagenome	hydrothermal vent metagenome.	None	None	None	None	Iron-sulfur cluster regulator IscR	complete
1	1		17148	4008	829.79	A0A3B0ZJP4	1	A0A3B0ZJP4	MNBD_GAMMA12	EMBL-CDS:VAW80926.1	170	170	TrEMBL	NA	PF02082	IPR000944	IPR036388|IPR036390	None	None	None	1	A0A3B0ZJP4	A0A3B0ZJP4	652676	NA	NA	NA	NA	NA	NA	NA	hydrothermal vent metagenome	hydrothermal vent metagenome.	None	None	None	None	Iron-sulfur cluster regulator IscR	complete
1	1		17148	4008	857.23	A0A3S0BDB7	1	A0A3S0BDB7	EKK65_12170	EMBL-CDS:RTK97827.1	170	170	TrEMBL	NA	PF02082	IPR000944	IPR036388|IPR036390	None	None	None	1	A0A3S0BDB7	A0A3S0BDB7	2006849	Bacteria	NA	Proteobacteria	Gammaproteobacteria	Xanthomonadales	unclassified Xanthomonada	NA	Xanthomonadales bacterium	Xanthomonadales bacterium.	None	None	None	None	Rrf2 family transcriptional regulator	complete
1	1		17148	4008	829.45	A0A4U5LGT3	1	A0A4U5LGT3	D7I39_13240|FQ179_06040	EMBL-CDS:TKR54858.1	170	170	TrEMBL	NA	PF02082	IPR000944	IPR036388|IPR036390	None	None	None	2	A0A4U5LGT3|A0A5A9Z2T2	A0A4U5LGT3	2597356|453575	Bacteria	NA	Proteobacteria	Betaproteobacteria	Burkholderiales	Alcaligenaceae	Pusillimonas	Pusillimonas ginsengisoli|Pusillimonas sp. ANT_WB101	Pusillimonas ginsengisoli.|Pusillimonas sp. ANT_WB101.	None	None	None	None	Rrf2 family transcriptional regulator	complete
1	1		17148	4008	197.45	A0A4V3A9I6	1	A0A4V3A9I6	E2C06_27290	EMBL-CDS:TDH59425.1	170	170	TrEMBL	NA	PF02082	IPR000944	IPR036388|IPR036390	IPR030489	None	None	1	A0A4V3A9I6	A0A4V3A9I6	1442381	Bacteria	NA	Proteobacteria	Alphaproteobacteria	Rhodospirillales	Acetobacteraceae	Dankookia	Dankookia rubra	Dankookia rubra.	None	None	None	None	Rrf2 family transcriptional regulator	complete
1	1		17148	4008	858.15	A0A5C6QPB9	1	A0A5C6QPB9	A3Q34_15020|ESZ27_03365|H4J39_14820|H4J43_18960|H4J67_09140|H4J75_10390	EMBL-CDS:TWX70563.1	170	170	TrEMBL	NA	PF02082	IPR000944|IPR010242	IPR036388|IPR036390	IPR030489	coz:A3Q34_15020	None	6	A0A5C6QPB9|A0A1D8RY55|A0A7W2ML07|A0A7W2RZT0|A0A7W2T9K3|A0A7W2YCE9	A0A5C6QPB9	1816218|2759809|2759817|2759843|2759846|89402	Bacteria	NA	Proteobacteria	Gammaproteobacteria	Alteromonadales	Colwelliaceae	Colwellia	Colwellia hornerae|Colwellia sp. BRX10-1|Colwellia sp. BRX10-4|Colwellia sp. Bg11-12|Colwellia sp. MB3u-64|Colwellia sp. PAMC 20917	Colwellia hornerae.|Colwellia sp. BRX10-1.|Colwellia sp. BRX10-4.|Colwellia sp. Bg11-12.|Colwellia sp. MB3u-64.|Colwellia sp. PAMC 20917.	0003700 DNA-binding transcription factor activity|0003690 double-stranded DNA binding	None	None	None	Fe-S cluster assembly transcriptional regulator IscR	complete
1	1		17148	4008	95.44	A0A6N2S5S5	1	A0A6N2S5S5	BN747_02441|CULFYP120_02081	EMBL-CDS:VYS89033.1	170	170	TrEMBL	NA	PF02082	IPR000944	IPR036388|IPR036390	None	None	None	2	A0A6N2S5S5|R5RH57	A0A6N2S5S5	1262995|59620	Bacteria	Terrabacteria group	Firmicutes	Clostridia|environmental samples	Eubacteriales|NA	Clostridiaceae|NA	Clostridium|NA	Firmicutes bacterium CAG:646|uncultured Clostridium sp.	Firmicutes bacterium CAG:646.|uncultured Clostridium sp.	None	None	None	None	HTH-type transcriptional regulator CymR|Uncharacterized protein	complete
1	1		17148	4008	835.63	A0A7C1XDE1	1	A0A7C1XDE1	ENI68_00350|ENI98_10695|MNBD_GAMMA24	EMBL-CDS:HEB56746.1	170	141|167|170	TrEMBL	NA	PF02082	IPR000944|IPR010242	IPR036388|IPR036390	IPR030489	None	None	3	A0A7C1XDE1|A0A3B1BPN9|A0A7C1YEI1	A0A7C1XDE1	1913989|652676	Bacteria|NA	NA	NA|Proteobacteria	Gammaproteobacteria|NA	NA|unclassified Gammaproteobacter	NA	NA	Gammaproteobacteria bacterium|hydrothermal vent metagenome	Gammaproteobacteria bacterium.|hydrothermal vent metagenome.	0003700 DNA-binding transcription factor activity|0003690 double-stranded DNA binding	None	None	None	Fe-S cluster assembly transcriptional regulator IscR|Iron-sulfur cluster regulator IscR	complete|fragment
1	1		17148	4008	141.76	A0A7G3CZ59	1	A0A7G3CZ59	E0K89_010015	EMBL-CDS:MWD27810.1	170	170	TrEMBL	NA	PF02082	IPR000944	IPR036388|IPR036390	None	None	None	1	A0A7G3CZ59	A0A7G3CZ59	2541728	Bacteria	NA	Proteobacteria	Alphaproteobacteria	Rhodobacterales	Rhodobacteraceae	Carideicomes	Carideicomes alvinocaridis	Carideicomes alvinocaridis.	None	None	None	None	Rrf2 family transcriptional regulator	complete
1	1		17148	4008	841.46	D4GK68	1	D4GK68	A6J33_020875|AL522_18490|B2J69_19690|BBB56_08380|BY447_1230|C3408_04290|C7427_103584|C7431_106159|C7433_10353|CBF16_14085|CKS_1518|CUN67_15095|D8B20_12765|EE896_05015|EM595_2684|F3I52_06260|F3I56_00675|FD733_12805|FJP68_00515|FJW00_03675|FJW01_07395|FOV68_20120|G5574_08135|GKC49_15835|HA41_04330|HA50_14470|HA51_20390|HU668_09820|HZS36_18160|HZZ01_00440|IAI47_05000|PAJ_2157|PANA_2869|PMPD1_3313|Pa…	GI:291153452|EMBL-CDS:ADD78036.1	170	152|164|165|170	TrEMBL	NA	PF02082	IPR000944|IPR010242	IPR036388|IPR036390	IPR030489	ege:EM595_2684|pagc:BEE12_02090|paj:PAJ_2157|pam:PANA_2869|pao:Pat9b_2938|pdis:D8B20_12765|pey:EE896_05015|pstw:DSJ_07485|pva:Pvag_2290	None	38	D4GK68|A0A0H3L304|A0A0U5L879|A0A1I4WCZ9|A0A1V9DAN2|A0A1X1C018|A0A1X1CRV5|A0A1X1EX40|A0A2J9EBA0|A0A2P5IU55|A0A2V2BFY9|A0A2V2Y3P8|A0A2V3Q905|A0A2V3SIA7|A0A349IDR6|A0A3N4P0Z0|A0A501SDZ6|A0A506PBT2|A0A506QBL5|A0A518XEQ1|A0A555ZFM9|A0A5M7LYC4|A0A5M7NRN2|A0A5Q2FGZ7|A0A653R6U6|A0A6B9FZ83|A0A6G6JPH7|A0A6I4V6E5|A0A6M8UBP8|A0A7H0QKB2|A0A7U4Q9N1|A0A7X2MNR2|A0A7Y8YG28|A0A7Z0I3B0|E0M2W1|E1SAR5|E6WF13|H3RGK7	D4GK68	1076550|1619313|1869313|1881036|1938795|1964541|1975707|2080494|2135460|2364647|2576758|2597519|2608040|2608045|2740817|2750734|2768165|470931|470932|470933|470934|472694|472705|517433|549|55209|553|574096|592316|59814|660596|66269|706191|712898|932677	Bacteria	NA	Proteobacteria	Gammaproteobacteria	Enterobacterales	Erwiniaceae	Erwinia|Kalamiella|Pantoea|unclassified Erwiniaceae	Erwinia gerundensis|Erwiniaceae bacterium PD-1|Kalamiella piersonii|Pantoea agglomerans|Pantoea allii|Pantoea ananatis|Pantoea ananatis AJ13355|Pantoea ananatis LMG 20103|Pantoea anthophila|Pantoea brenneri|Pantoea conspicua|Pantoea cypripedii|Pantoea deleyi|Pantoea dispersa|Pantoea eucalypti|Pantoea latae|Pantoea rwandensis|Pantoea sp. At-9b|Pantoea sp. Eser|Pantoea sp. FDAARGOS_194|Pantoea sp. …	Enterobacter agglomerans |Erwinia gerundensis.|Erwiniaceae bacterium PD-1.|Kalamiella piersonii.|Pantoea allii.|Pantoea ananas |Pantoea ananatis (strain AJ13355)|Pantoea ananatis (strain LMG 20103)|Pantoea anthophila.|Pantoea brenneri.|Pantoea conspicua.|Pantoea cypripedii |Pantoea deleyi.|Pantoea dispersa.|Pantoea eucalypti.|Pantoea latae.|Pantoea rwandensis.|Pantoea sp. (strain At-9b)|Pantoea s…	0051537 2 iron 2 sulfur cluster binding|0003700 DNA-binding transcription factor activity|0003690 double-stranded DNA binding|0005506 iron ion binding	1076550.LH22_07840|517433.PanABDRAFT_3729|592316.Pat9b_2938|66269.NL54_09650|706191.PANA_2869|712898.Pvag_2290|932677.PAJ_2157	Skin	Not Specified	Fe-S cluster assembly transcriptional regulator IscR|HTH-type transcriptional regulator IscR	complete
1	1		17148	4008	834.68	A0A0D8CQG2	1	A0A0D8CQG2	SG34_03990|SG35_25840	GI:766753411|GI:765428698|EMBL-CDS:KJE38399.1|REFSEQ:WP_044835367.1	169	169	TrEMBL	NA	PF02082	IPR000944|IPR010242	IPR036388|IPR036390	IPR030489	None	None	2	A0A0D8CQG2|A0A0D8DGJ9	A0A0D8CQG2	137584|485447	Bacteria	NA	Proteobacteria	Gammaproteobacteria	Alteromonadales	Colwelliaceae	Thalassomonas	Thalassomonas actiniarum|Thalassomonas viridans	Thalassomonas actiniarum.|Thalassomonas viridans.	0003700 DNA-binding transcription factor activity|0003690 double-stranded DNA binding	None	None	None	Transcriptional regulator	complete
1	1		17148	4008	846.71	A0A0J8YSE0	1	A0A0J8YSE0	AI29_13045|BOM24_12080|EFZ10_10490|SAMN05216522_107144	GI:887511263|GI:1012419593|GI:1012421113|EMBL-CDS:KMV72738.1	169	169	TrEMBL	NA	PF02082	IPR000944|IPR010242	IPR036388|IPR036390	None	None	None	4	A0A0J8YSE0|A0A1H9JF27|A0A2G8BXU5|A0A6I6IGY2	A0A0J8YSE0	1628856|1928657|2487345|988801	Bacteria	NA	Proteobacteria	Gammaproteobacteria	Enterobacterales	Erwiniaceae|unclassified Enterobacter	NA|Rosenbergiella|Tatumella	Rosenbergiella nectarea|Tatumella sp. OPLPL6|Tatumella sp. TA1|bacteria symbiont BFo2 of Frankliniella occidental	Rosenbergiella nectarea.|Tatumella sp. OPLPL6.|Tatumella sp. TA1.|bacteria symbiont BFo2 of Frankliniella occidentalis.	0051537 2 iron 2 sulfur cluster binding|0003700 DNA-binding transcription factor activity|0003690 double-stranded DNA binding|0005506 iron ion binding	None	None	None	HTH-type transcriptional regulator IscR	complete
1	1		17148	4008	287.86	A0A0N0J619	2	A0A0N0J619|A0A0N1KX09	D621_20445|EOE66_04035|IP80_19330	GI:930052393|GI:929659601|EMBL-CDS:KPF42708.1|REFSEQ:WP_054155663.1|GI:929660524|EMBL-CDS:KPF43604.1|REFSEQ:WP_054138916.1	169	169	TrEMBL	NA	PF02082	IPR000944	IPR036388|IPR036390	IPR030489	None	None	1|2	A0A0N0J619|A0A0N1KX09|A0A437RSJ8	A0A0N0J619	1523421|1523424|1862385	Bacteria	NA	Proteobacteria	Betaproteobacteria	unclassified Betaproteobacteri|Burkholderiales	NA|Burkholderiales genera in	NA|Aquincola	beta proteobacterium AAP51|Aquincola rivuli|beta proteobacterium AAP65	beta proteobacterium AAP51.|Ideonella sp. KYPY4.|beta proteobacterium AAP65.	0003677 DNA binding	None	None	None	DNA-binding protein|Rrf2 family transcriptional regulator	complete
1	1		17148	4008	923.26	A0A0T6DT46	1	A0A0T6DT46	AOT82_2760|AS194_00985|BTW00_08255|CIK80_03070|CXF60_00745|CZ794_08630|JCM18902_1218|PKHYL_27700|SAMN05660405_00745	GI:953551107|GI:953098749|EMBL-CDS:KRU23039.1|REFSEQ:WP_058024181.1	169	153|169	TrEMBL	NA	PF02082	IPR000944	IPR036388|IPR036390	IPR030489	psya:AOT82_2760	None	9	A0A0T6DT46|A0A1D9D2V7|A0A1G6VXF5|A0A1Q8DL78|A0A1R4JS29|A0A2A2B7I8|A0A2I0H0Y8|A0A7U6QNT2|X0QNQ1	A0A0T6DT46	112002|1298607|1434841|1720344|1926477|2024406|2517899|554343|888436	Bacteria	NA	Proteobacteria	Gammaproteobacteria	Pseudomonadales	Moraxellaceae	Psychrobacter	Psychrobacter pacificensis|Psychrobacter piscatorii|Psychrobacter sp. 4Bb|Psychrobacter sp. AntiMn-1|Psychrobacter sp. C 20.9|Psychrobacter sp. JB193|Psychrobacter sp. JB385|Psychrobacter sp. JCM 18902|Psychrobacter sp. KH172YL61	Psychrobacter pacificensis.|Psychrobacter piscatorii.|Psychrobacter sp. 4Bb.|Psychrobacter sp. AntiMn-1.|Psychrobacter sp. C 20.9.|Psychrobacter sp. JB193.|Psychrobacter sp. JB385.|Psychrobacter sp. JCM 18902.|Psychrobacter sp. KH172YL61.	None	None	None	None	Iron-sulfur cluster regulator IscR|Rrf2 family transcriptional regulator|Transcriptional regulator| BadM/Rrf2 family|Uncharacterized protein	complete
1	1		17148	4008	817.82	A0A161HHV6	2	A0A161HHV6|A0A1I4QBJ6	EA372_09855|ECTOBSL9_3195|M911_10815|SAMN05444515_101257|SAMN05421721_1047	GI:1023051377|GI:644125665|EMBL-CDS:ANB03519.1|REFSEQ:WP_025282035.1|EMBL-CDS:SFM37419.1	169	169	TrEMBL	NA	PF02082	IPR000944|IPR010242	IPR036388|IPR036390	IPR030489	ebs:ECTOBSL9_3195|hhc:M911_10815	None	4|1	A0A161HHV6|A0A1H7FPU1|A0A5Q4FFB8|W8KIF0|A0A1I4QBJ6	A0A161HHV6	1396821|1442136|2049432|421628|195064	Bacteria	NA	Proteobacteria	Gammaproteobacteria	Chromatiales	Chromatiaceae|Ectothiorhodospiraceae	Ectothiorhodospira|unclassified Chromatiaceae	Chromatiaceae bacterium|Ectothiorhodospira haloalkaliphila|Ectothiorhodospira marina|Ectothiorhodospira sp. BSL-9|Ectothiorhodospira mobilis	Chromatiaceae bacterium.|Ectothiorhodospira haloalkaliphila.|Ectothiorhodospira marina.|Ectothiorhodospira sp. BSL-9.|Ectothiorhodospira mobilis.	0003700 DNA-binding transcription factor activity|0003690 double-stranded DNA binding	None	None	None	Rrf2 family transcriptional regulator|Transcriptional regulator| BadM/Rrf2 family	complete
1	1		17148	4008	848.37	A0A1D2QP78	1	A0A1D2QP78	AB835_09340	GI:1063846385|EMBL-CDS:ODS23350.1	169	169	TrEMBL	NA	PF02082	IPR000944|IPR010242	IPR036388|IPR036390	None	None	None	1	A0A1D2QP78	A0A1D2QP78	62101	Bacteria	NA	Proteobacteria	Gammaproteobacteria	Cellvibrionales	Cellvibrionaceae	Candidatus Endobugula	Candidatus Endobugula sertula	Candidatus Endobugula sertula	0003700 DNA-binding transcription factor activity|0003690 double-stranded DNA binding	None	None	None	Fe-S cluster assembly transcriptional regulator IscR	complete
1	1		17148	4008	277.11	A0A1G7XVZ4	1	A0A1G7XVZ4	SAMN05421742_103116	EMBL-CDS:SDG88339.1	169	169	TrEMBL	NA	PF02082	IPR000944	IPR036388|IPR036390	IPR030489	None	None	1	A0A1G7XVZ4	A0A1G7XVZ4	83401	Bacteria	NA	Proteobacteria	Alphaproteobacteria	Rhodospirillales	Rhodospirillaceae	Roseospirillum	Roseospirillum parvum	Roseospirillum parvum.	None	None	None	None	Rrf2 family transcriptional regulator| iron-sulfur cluster assembly transcription factor	complete
1	1		17148	4008	836.85	A0A1H6FFT4	1	A0A1H6FFT4	MBHS_03782	EMBL-CDS:SEH07895.1	169	169	TrEMBL	NA	PF02082	IPR000944|IPR010242	IPR036388|IPR036390	IPR030489	None	None	1	A0A1H6FFT4	A0A1H6FFT4	1899563	Bacteria	NA	Proteobacteria	Gammaproteobacteria	Thiotrichales	unclassified Thiotrichale	NA	Thiotrichales bacterium HS_08	Thiotrichales bacterium HS_08.	0003700 DNA-binding transcription factor activity|0003690 double-stranded DNA binding	None	None	None	HTH-type transcriptional regulator IscR	complete
1	1		17148	4008	824.94	A0A1H9YNW3	1	A0A1H9YNW3	SAMN05660429_00297	EMBL-CDS:SES70830.1	169	169	TrEMBL	NA	PF02082	IPR000944|IPR010242	IPR036388|IPR036390	IPR030489	None	None	1	A0A1H9YNW3	A0A1H9YNW3	349064	Bacteria	NA	Proteobacteria	Gammaproteobacteria	Alteromonadales	Colwelliaceae	Thalassotalea	Thalassotalea agarivorans	Thalassotalea agarivorans	0003700 DNA-binding transcription factor activity|0003690 double-stranded DNA binding	None	None	None	Transcriptional regulator| BadM/Rrf2 family	complete
1	1		17148	4008	848.69	A0A1I6GLA5	1	A0A1I6GLA5	SAMN05216203_0233	EMBL-CDS:SFR42974.1	169	169	TrEMBL	NA	PF02082	IPR000944|IPR010242	IPR036388|IPR036390	None	None	None	1	A0A1I6GLA5	A0A1I6GLA5	650891	Bacteria	NA	Proteobacteria	Gammaproteobacteria	Alteromonadales	Alteromonadaceae	Marinobacter	Marinobacter daqiaonensis	Marinobacter daqiaonensis.	0003700 DNA-binding transcription factor activity|0003690 double-stranded DNA binding	None	None	None	Transcriptional regulator| BadM/Rrf2 family	complete
1	1		17148	4008	845.47	A0A1N6W4E1	1	A0A1N6W4E1	SAMN05880558_10696	GI:1134336029|EMBL-CDS:SIQ85043.1|REFSEQ:WP_076575661.1	169	169	TrEMBL	NA	PF02082	IPR000944|IPR010242	IPR036388|IPR036390	IPR030489	None	None	1	A0A1N6W4E1	A0A1N6W4E1	1907416	Bacteria	NA	Proteobacteria	Gammaproteobacteria	Aeromonadales	Aeromonadaceae	Aeromonas	Aeromonas sp. RU39B	Aeromonas sp. RU39B.	0003700 DNA-binding transcription factor activity|0003690 double-stranded DNA binding	None	None	None	Transcriptional regulator| BadM/Rrf2 family	complete
1	1		17148	4008	107.57	A0A1V2H9I6	1	A0A1V2H9I6	BKE38_02000	GI:1141227215|GI:1139564822|EMBL-CDS:ONG58730.1|REFSEQ:WP_076955709.1	169	169	TrEMBL	NA	PF02082	IPR000944	IPR036388|IPR036390	IPR030489	None	None	1	A0A1V2H9I6	A0A1V2H9I6	1817963	Bacteria	NA	Proteobacteria	Alphaproteobacteria	Rhodospirillales	Acetobacteraceae	Roseomonas	Roseomonas deserti	Roseomonas deserti.	None	None	None	None	Rrf2 family transcriptional regulator	complete
1	1		17148	4008	874.82	A0A2D5BGV1	2	A0A2D5BGV1|A0A3D3DN75	CML51_04925|EVB05_00130|CBC21_04480|CBD14_00900|CL386_06275|CND88_03215|DCG21_06840|DCW50_08445|DD661_13530|DHW07_01490|DIC24_04560|EVB04_04115	EMBL-CDS:MAB86634.1|EMBL-CDS:HCL93878.1	169	169|160|166	TrEMBL	NA	PF02082	IPR000944	IPR036388|IPR036390	None	None	None	2|10	A0A2D5BGV1|A0A520MR28|A0A3D3DN75|A0A1Z8VGK9|A0A1Z9H7M3|A0A2A5W781|A0A2D7VLL0|A0A349V0J6|A0A356R1Y0|A0A3B9R196|A0A3D2VAF9|A0A520M4P6	A0A2D5BGV1	1904441|2026721|1872107|1913989|1986230|1986601|1986844	Bacteria	NA	Proteobacteria	Alphaproteobacteria|Gammaproteobacteria|unclassified Proteobacter	Gammaproteobacteria incertae s|Rhodobacterales|Acidiferrobacterales|NA|unclassified Gammaproteobacter	NA|Rhodobacteraceae|Acidiferrobacteraceae	Candidatus Thioglobus|unclassified Rhodobacteraceae|Acidiferrobacter|NA	Candidatus Thioglobus sp.|Rhodobacteraceae bacterium|Acidiferrobacter sp.|Candidatus Thioglobus sp. MED-G23|Gammaproteobacteria bacterium|Proteobacteria bacterium TMED154|Proteobacteria bacterium TMED61	Candidatus Thioglobus sp.|Rhodobacteraceae bacterium.|Acidiferrobacter sp.|Candidatus Thioglobus sp. MED-G23.|Gammaproteobacteria bacterium.|Proteobacteria bacterium TMED154.|Proteobacteria bacterium TMED61.	None	None	None	None	Fe-S cluster assembly transcriptional regulator IscR|Rrf2 family transcriptional regulator|Uncharacterized protein	complete|fragment
1	1		17148	4008	280.14	A0A2D6G3P4	1	A0A2D6G3P4	CMM10_14865	EMBL-CDS:MAF49537.1	169	169	TrEMBL	NA	PF02082	IPR000944	IPR036388|IPR036390	None	None	None	1	A0A2D6G3P4	A0A2D6G3P4	1898112	Bacteria	NA	Proteobacteria	Alphaproteobacteria	Rhodospirillales	Rhodospirillaceae	unclassified Rhodospirillaceae	Rhodospirillaceae bacterium	Rhodospirillaceae bacterium.	None	None	None	None	Rrf2 family transcriptional regulator	complete
1	1		17148	4008	858.59	A0A2E1Z7D1	2	A0A2E1Z7D1|A0A2E4K0I3	CMD41_01090|METZ01_LOCUS314353|CL898_02495|CMP90_04495|CMQ06_08945|CMQ32_07020|DCF94_00520|METZ01_LOCUS34653	EMBL-CDS:MAX02613.1|EMBL-CDS:MBC60648.1|EMBL-CDS:MBE47568.1	169	169	TrEMBL	NA	PF02082	IPR000944|IPR010242	IPR036388|IPR036390	IPR030489	None	None	2|6	A0A2E1Z7D1|A0A382NJX4|A0A2E4K0I3|A0A2D8N4T7|A0A2E0ZZX7|A0A2E5IJB0|A0A381QTB1|A0A3B9DB47	A0A2E1Z7D1	1913989|408172|2026734	Bacteria|NA	NA|Terrabacteria group	NA|Proteobacteria|Chloroflexi	Gammaproteobacteria|NA|Dehalococcoidia	NA|unclassified Gammaproteobacter|unclassified Dehalococcoidia	NA	NA	Gammaproteobacteria bacterium|marine metagenome|Dehalococcoidia bacterium	Gammaproteobacteria bacterium.|marine metagenome.|Dehalococcoidia bacterium.	0003700 DNA-binding transcription factor activity|0003690 double-stranded DNA binding	None	None	None	Fe-S cluster assembly transcriptional regulator IscR|Uncharacterized protein	complete
1	1		17148	4008	915.97	A0A2E7T7Z9	1	A0A2E7T7Z9	CL398_01330	EMBL-CDS:MBO66927.1	169	169	TrEMBL	NA	PF02082	IPR000944	IPR036388|IPR036390	None	None	None	1	A0A2E7T7Z9	A0A2E7T7Z9	2024893	Bacteria	NA	Proteobacteria	Gammaproteobacteria	Acidiferrobacterales	Acidiferrobacteraceae	unclassified Acidiferrobacteraceae	Acidiferrobacteraceae bacterium	Acidiferrobacteraceae bacterium.	None	None	None	None	Uncharacterized protein	complete
1	1		17148	4008	862.93	A0A2E9JEY3	1	A0A2E9JEY3	CMQ15_05730	EMBL-CDS:MBT71530.1	169	169	TrEMBL	NA	PF02082	IPR000944|IPR010242	IPR036388|IPR036390	IPR030489	None	None	1	A0A2E9JEY3	A0A2E9JEY3	1913989	Bacteria	NA	Proteobacteria	Gammaproteobacteria	unclassified Gammaproteobacter	NA	NA	Gammaproteobacteria bacterium	Gammaproteobacteria bacterium.	0003700 DNA-binding transcription factor activity|0003690 double-stranded DNA binding	None	None	None	Fe-S cluster assembly transcriptional regulator IscR	complete
1	1		17148	4008	914	A0A2G2QWW5	1	A0A2G2QWW5	CMK45_09015|CMK46_00095|COB19_00315	EMBL-CDS:PHS76288.1	169	169|174	TrEMBL	NA	PF02082	IPR000944	IPR036388|IPR036390	None	None	None	3	A0A2G2QWW5|A0A2E2W4P0|A0A2E5C353	A0A2G2QWW5	2024853	Bacteria	NA	Proteobacteria	Gammaproteobacteria	Cellvibrionales	Porticoccaceae	Porticoccus	Porticoccus sp.	Porticoccus sp.	None	None	None	None	Fe-S cluster assembly transcriptional regulator IscR|Uncharacterized protein	complete
1	1		17148	4008	865.41	A0A2M8GXX8	1	A0A2M8GXX8	CSW98_11460|DI392_03265	EMBL-CDS:PJC86178.1	169	169	TrEMBL	NA	PF02082	IPR000944|IPR010242	IPR036388|IPR036390	IPR030489	None	None	2	A0A2M8GXX8|A0A2U3BET1	A0A2M8GXX8	1971595|2200953	Bacteria	NA	Proteobacteria	Gammaproteobacteria	Vibrionales	Vibrionaceae	Vibrio	Vibrio sp. E4404|Vibrio sp. HA2012	Vibrio sp. E4404.|Vibrio sp. HA2012.	0003700 DNA-binding transcription factor activity|0003690 double-stranded DNA binding|0051537 2 iron 2 sulfur cluster binding|0005506 iron ion binding	None	None	None	Fe-S cluster assembly transcriptional regulator IscR|HTH-type transcriptional regulator IscR	complete
1	1		17148	4008	828.1	A0A2N4UET4	5	A0A2N4UET4|A0A2U1CHI4|A0A432DVZ8|A0A4V2VS38|A0A522K1E1	CR155_11860|CR159_18245|SAMN04488135_10977|C7440_3803|EKL30_01940|EV686_103445|EDC26_11237|EPN62_13465	EMBL-CDS:PLC53524.1|EMBL-CDS:PVY60367.1|EMBL-CDS:RTZ47772.1|EMBL-CDS:TCV00860.1|EMBL-CDS:TAM21768.1	169	169	TrEMBL	NA	PF02082	IPR000944|IPR010242	IPR036388|IPR036390	None	None	None	3|1|2	A0A2N4UET4|A0A1M5YH35|A0A2N4U0C1|A0A2U1CHI4|A0A432DVZ8|A0A4V2VS38|A0A522K1E1|A0A4R3M055	A0A2N4UET4	2045209|2045210|658167|305977|2497686|1917182|1912597|627131	Bacteria	NA	Proteobacteria	Betaproteobacteria	Burkholderiales	Alcaligenaceae	Candidimonas|Pusillimonas|Paracandidimonas|Paralcaligenes	Candidimonas bauzanensis|Pusillimonas sp. JR1/69-2-13|Pusillimonas sp. JR1/69-3-13|Pusillimonas noertemannii|Candidimonas sp. SYP-B2681|Paracandidimonas soli|Candidimonas sp.|Paralcaligenes ureilyticus	Candidimonas bauzanensis.|Pusillimonas sp. JR1/69-2-13.|Pusillimonas sp. JR1/69-3-13.|Pusillimonas noertemannii.|Candidimonas sp. SYP-B2681.|Paracandidimonas soli.|Candidimonas sp.|Paralcaligenes ureilyticus.	0003700 DNA-binding transcription factor activity|0003690 double-stranded DNA binding	None	None	None	Fe-S cluster assembly transcriptional regulator IscR|Transcriptional regulator| BadM/Rrf2 family|BadM/Rrf2 family transcriptional regulator	complete
1	1		17148	4008	13	A0A2P1NKM7	1	A0A2P1NKM7	C7H73_07940	GI:1368669197|EMBL-CDS:AVP57593.1	169	169	TrEMBL	NA	PF02082	IPR000944	IPR036388|IPR036390	None	melm:C7H73_07940	None	1	A0A2P1NKM7	A0A2P1NKM7	2116657	Bacteria	NA	Proteobacteria	Betaproteobacteria	Burkholderiales	Comamonadaceae	Pulveribacter	Pulveribacter suum	Pulveribacter suum.	None	None	None	None	Rrf2 family transcriptional regulator	complete
1	1		17148	4008	830.76	A0A2S0UXY4	1	A0A2S0UXY4	A3Q33_03585|AXW17_00990|B5D82_02425|DBO93_04065|EKO29_16245|ESZ39_13785|H4J38_00900|H4J40_09630|H4J41_09770|H4J44_11115|H4J46_10895|H4J47_13265|H4J48_05420|H4J50_06170|H4J51_17015|H4J54_10185|H4J58_10000|H4J59_13685|H4J61_06820|H4J65_02940|SAMN05216262_101350	GI:1379423461|EMBL-CDS:AWB56817.1	169	167|169	TrEMBL	NA	PF02082	IPR000944|IPR010242	IPR036388|IPR036390	IPR030489	cber:B5D82_02425|cola:DBO93_04065|colw:A3Q33_03585|cov:EKO29_16245	None	21	A0A2S0UXY4|A0A136HAB7|A0A1H7H5H7|A0A1V0KNY2|A0A222G5V9|A0A3Q9GE48|A0A5C6QD20|A0A7W2MCI7|A0A7W2N180|A0A7W2N9B7|A0A7W2NDJ5|A0A7W2PAN5|A0A7W2PIU9|A0A7W2REX1|A0A7W2RUI0|A0A7W2SRJ5|A0A7W2SVP3|A0A7W2U0W3|A0A7W2XSY3|A0A7W2XW50|A0A7W2Y477	A0A2S0UXY4	1795872|1816219|1967665|2161872|2497879|2508879|2759818|2759819|2759820|2759821|2759822|2759823|2759824|2759825|2759826|2759827|2759828|2759829|2759844|2759849|641665	Bacteria	NA	Proteobacteria	Gammaproteobacteria	Alteromonadales	Colwelliaceae	Cognaticolwellia|Colwellia	Cognaticolwellia beringensis|Colwellia chukchiensis|Colwellia sp. 6M3|Colwellia sp. Arc7-635|Colwellia sp. Arc7-D|Colwellia sp. BRX10-3|Colwellia sp. C1TZA3|Colwellia sp. MB02u-1|Colwellia sp. MB02u-10|Colwellia sp. MB02u-12|Colwellia sp. MB02u-18|Colwellia sp. MB02u-19|Colwellia sp. MB02u-6|Colwellia sp. MB02u-9|Colwellia sp. MB3u-4|Colwellia sp. MB3u-43|Colwellia sp. MB3u-45|Colwellia sp. MB3u-…	Colwellia beringensis.|Colwellia chukchiensis.|Colwellia sp. 6M3.|Colwellia sp. Arc7-635.|Colwellia sp. Arc7-D.|Colwellia sp. BRX10-3.|Colwellia sp. C1TZA3.|Colwellia sp. MB02u-1.|Colwellia sp. MB02u-10.|Colwellia sp. MB02u-12.|Colwellia sp. MB02u-18.|Colwellia sp. MB02u-19.|Colwellia sp. MB02u-6.|Colwellia sp. MB02u-9.|Colwellia sp. MB3u-4.|Colwellia sp. MB3u-43.|Colwellia sp. MB3u-45.|Colwellia…	0003700 DNA-binding transcription factor activity|0003690 double-stranded DNA binding	None	None	None	Fe-S cluster assembly transcriptional regulator IscR|Transcriptional regulator| BadM/Rrf2 family	complete
1	1		17148	4008	850.48	A0A2S5KYD9	1	A0A2S5KYD9	C3Y98_09570|CTY32_07905|CTY38_11880|DCW48_02835	EMBL-CDS:PPC80049.1	169	168|169|175	TrEMBL	NA	PF02082	IPR000944|IPR010242	IPR036388|IPR036390	IPR030489	None	None	4	A0A2S5KYD9|A0A2P5L9Z5|A0A351R992|A0A4Y9VQU3	A0A2S5KYD9	2051956|2080758|359408	Bacteria	NA	Proteobacteria	Betaproteobacteria	Nitrosomonadales	Methylophilaceae	Methylotenera	Methylotenera mobilis|Methylotenera sp.|Methylotenera sp. La3113	Methylotenera mobilis.|Methylotenera sp.|Methylotenera sp. La3113.	0003677 DNA binding|0003700 DNA-binding transcription factor activity|0003690 double-stranded DNA binding	None	None	None	DNA-binding protein|Fe-S cluster assembly transcriptional regulator IscR	complete
1	1		17148	4008	295.4	A0A2S6TD84	1	A0A2S6TD84	CFH07_00981|CMM36_01245|DCF95_06690|EYO32_00435	EMBL-CDS:PPR58282.1	169	169	TrEMBL	NA	PF02082	IPR000944	IPR036388|IPR036390	None	None	None	4	A0A2S6TD84|A0A2E4BQP6|A0A3B8Z5N3|A0A7Z9K2L3	A0A2S6TD84	1898112|1913989|2013072|2026786	Bacteria	NA	Proteobacteria	Alphaproteobacteria|Gammaproteobacteria	Rhodospirillales|unclassified Alphaproteobacter|unclassified Gammaproteobacter	NA|Rhodospirillaceae|unclassified Rhodospirill	NA|unclassified Rhodospirillaceae	Alphaproteobacteria bacterium MarineAlpha3_Bin6|Gammaproteobacteria bacterium|Rhodospirillaceae bacterium|Rhodospirillales bacterium	Alphaproteobacteria bacterium MarineAlpha3_Bin6.|Gammaproteobacteria bacterium.|Rhodospirillaceae bacterium.|Rhodospirillales bacterium.	None	None	None	None	HTH-type transcriptional regulator IscR|Rrf2 family transcriptional regulator	complete
1	1		17148	4008	14.5	A0A2U2SAN6	2	A0A2U2SAN6|A0A7C3WC04	DDG58_11740|ENW36_00805	EMBL-CDS:PWH15149.1|EMBL-CDS:HGG50272.1	169	169	TrEMBL	NA	PF02082	IPR000944	IPR036388|IPR036390	None	None	None	1	A0A2U2SAN6|A0A7C3WC04	A0A2U2SAN6	2099665|2052143	Bacteria	Terrabacteria group	Chloroflexi	Ardenticatenia|Anaerolineae	unclassified Ardenticatenia|unclassified Anaerolineae	NA	NA	Ardenticatenia bacterium|Anaerolineae bacterium	Ardenticatenia bacterium.|Anaerolineae bacterium.	None	None	None	None	AsnC family transcriptional regulator|Rrf2 family transcriptional regulator	complete
1	1		17148	4008	19.62	A0A2Z6B3Q0	1	A0A2Z6B3Q0	DFE_3367	EMBL-CDS:BBD10093.1	169	169	TrEMBL	NA	PF02082	IPR000944	IPR036388|IPR036390	None	dfl:DFE_3367	None	1	A0A2Z6B3Q0	A0A2Z6B3Q0	241368	Bacteria	NA	Proteobacteria	Deltaproteobacteria	Desulfovibrionales	Desulfovibrionaceae	Desulfovibrio	Desulfovibrio ferrophilus	Desulfovibrio ferrophilus.	None	None	None	None	AsnC family transcriptional regulator	complete
1	1		17148	4008	18.76	A0A317RGL1	1	A0A317RGL1	DFR36_101580	GI:518204138|EMBL-CDS:PWW49059.1|REFSEQ:WP_019374346.1	169	169	TrEMBL	NA	PF02082	IPR000944	IPR036388|IPR036390	IPR030489	None	None	1	A0A317RGL1	A0A317RGL1	1165852	Bacteria	NA	Proteobacteria	Betaproteobacteria	Burkholderiales	Comamonadaceae	Melaminivora	Melaminivora alkalimesophila	Melaminivora alkalimesophila.	None	None	None	None	BadM/Rrf2 family transcriptional regulator	complete
1	1		17148	4008	851.28	A0A351ME02	1	A0A351ME02	DCY89_06855	EMBL-CDS:HAZ61272.1	169	169	TrEMBL	NA	PF02082	IPR000944	IPR036388|IPR036390	IPR030489	None	None	1	A0A351ME02	A0A351ME02	1913989	Bacteria	NA	Proteobacteria	Gammaproteobacteria	unclassified Gammaproteobacter	NA	NA	Gammaproteobacteria bacterium	Gammaproteobacteria bacterium.	None	None	None	None	Fe-S cluster assembly transcriptional regulator IscR	complete
1	1		17148	4008	851.46	A0A369XKW3	1	A0A369XKW3	AW10_03260|AW11_00667|CRU78_05320|DVS81_09055	EMBL-CDS:RDE50773.1	169	163|169|170	TrEMBL	NA	PF02082	IPR000944|IPR010242	IPR036388|IPR036390	None	None	None	4	A0A369XKW3|A0A011P761|A0A011PMB5|A0A6A7RR05	A0A369XKW3	1454003|1454004|327160	Bacteria	NA	Proteobacteria	Betaproteobacteria	Betaproteobacteria incertae se	NA	Candidatus Accumulibacter	Candidatus Accumulibacter phosphatis|Candidatus Accumulibacter sp. BA-92|Candidatus Accumulibacter sp. BA-93	Candidatus Accumulibacter phosphatis.|Candidatus Accumulibacter sp. BA-92.|Candidatus Accumulibacter sp. BA-93.	0003700 DNA-binding transcription factor activity|0003690 double-stranded DNA binding	1454004.AW11_00667	None	None	Fe-S cluster assembly transcriptional regulator IscR|HTH-type transcriptional regulator IscR	complete
1	1		17148	4008	925.59	A0A378R1A1	1	A0A378R1A1	A7456_04230|A9309_09790|A9Z60_00605|B5J94_04425|DQF64_06570|NCTC10359_00038|NCTC11012_00449|NCTC12877_02031|NCTC7911_01098|NCTC9426_02269	GI:656070866|EMBL-CDS:STZ09022.1|REFSEQ:WP_029102135.1	169	147|169|171	TrEMBL	NA	PF02082	IPR000944	IPR036388|IPR036390	IPR030489	mboi:DQF64_06570	None	10	A0A378R1A1|A0A1B8PMD8|A0A1B8PWM0|A0A1B8QII6|A0A1S9ZVB1|A0A1V4GZP5|A0A378PYF8|A0A378QFN8|A0A378QMZ6|A0A378T7F2	A0A378R1A1	476|477|478|60442|90240	Bacteria	NA	Proteobacteria	Gammaproteobacteria	Pseudomonadales	Moraxellaceae	Moraxella	Moraxella bovis|Moraxella caprae|Moraxella equi|Moraxella lacunata|Moraxella nonliquefaciens	Moraxella bovis.|Moraxella caprae.|Moraxella equi.|Moraxella lacunata.|Moraxella nonliquefaciens.	None	None	None	None	HTH-type transcriptional regulator iscR|Rrf2 family transcriptional regulator	complete
1	1		17148	4008	841.95	A0A388S9Q9	1	A0A388S9Q9	BN620_02121|MESMUL_03390	EMBL-CDS:GBO92985.1	169	169	TrEMBL	NA	PF02082	IPR000944	IPR036388|IPR036390	IPR030489	None	None	2	A0A388S9Q9|R7ILI5	A0A388S9Q9	1262975|2259133	Bacteria	NA	Proteobacteria	Betaproteobacteria	Burkholderiales	Sutterellaceae	Mesosutterella|Sutterella	Mesosutterella multiformis|Sutterella sp. CAG:351	Mesosutterella multiformis.|Sutterella sp. CAG:351.	None	None	None	None	Fe-S cluster assembly transcriptional regulator IscR|Transcriptional regulator BadM/Rrf2 family	complete
1	1		17148	4008	896.82	A0A3D5W832	1	A0A3D5W832	CL389_06380|DG761_08800	EMBL-CDS:HCX88111.1	169	169	TrEMBL	NA	PF02082	IPR000944	IPR036388|IPR036390	None	None	None	2	A0A3D5W832|A0A2D6CNG3	A0A3D5W832	1913989|2024893	Bacteria	NA	Proteobacteria	Gammaproteobacteria	Acidiferrobacterales|unclassified Gammaproteobacter	Acidiferrobacteraceae|NA	NA|unclassified Acidiferrobacteraceae	Acidiferrobacteraceae bacterium|Gammaproteobacteria bacterium	Acidiferrobacteraceae bacterium.|Gammaproteobacteria bacterium.	None	None	None	None	Rrf2 family transcriptional regulator	complete
1	1		17148	4008	837.98	A0A3M1UNF8	1	A0A3M1UNF8	D6721_03860	EMBL-CDS:RMG30379.1	169	169	TrEMBL	NA	PF02082	IPR000944	IPR036388|IPR036390	IPR030489	None	None	1	A0A3M1UNF8	A0A3M1UNF8	1913989	Bacteria	NA	Proteobacteria	Gammaproteobacteria	unclassified Gammaproteobacter	NA	NA	Gammaproteobacteria bacterium	Gammaproteobacteria bacterium.	None	None	None	None	Rrf2 family transcriptional regulator	complete
1	1		17148	4008	24.55	A0A4D4JMH5	1	A0A4D4JMH5	A1D30_20770|ACINB_26640|CBY09_14695|CLU85_0589|DBR12_19300|DBV10_16475	EMBL-CDS:GDY36772.1	169	169|182|183	TrEMBL	NA	PF02082	IPR000944	IPR036388|IPR036390	IPR030489	None	None	6	A0A4D4JMH5|A0A165JDD2|A0A235ELW4|A0A2M8WY54|A0A2R7M5M1|A0A3N7DVZ4	A0A4D4JMH5	1813946|1943571|2004485|2035202|2056863|2153365	Bacteria	NA	Proteobacteria	Betaproteobacteria	Burkholderiales	Comamonadaceae	Acidovorax	Acidovorax kalamii|Acidovorax sp. 69|Acidovorax sp. FJL06|Acidovorax sp. GW101-3H11|Acidovorax sp. HMWF029|Acidovorax sp. NB1	Acidovorax kalamii.|Acidovorax sp. 69.|Acidovorax sp. FJL06.|Acidovorax sp. GW101-3H11.|Acidovorax sp. HMWF029.|Acidovorax sp. NB1.	None	None	None	None	BadM/Rrf2 family transcriptional regulator|Fe-S cluster assembly transcriptional regulator IscR|Rrf2 family transcriptional regulator	complete
1	1		17148	4008	845.79	A0A4P6P5L1	1	A0A4P6P5L1	EMK97_06695	EMBL-CDS:QBG35429.1	169	169	TrEMBL	NA	PF02082	IPR000944|IPR010242	IPR036388|IPR036390	IPR030489	lsd:EMK97_06695	None	1	A0A4P6P5L1	A0A4P6P5L1	718192	Bacteria	NA	Proteobacteria	Gammaproteobacteria	Alteromonadales	Colwelliaceae	Litorilituus	Litorilituus sediminis	Litorilituus sediminis.	0003700 DNA-binding transcription factor activity|0003690 double-stranded DNA binding	None	None	None	Fe-S cluster assembly transcriptional regulator IscR	complete
1	1		17148	4008	210.33	A0A520RBD6	1	A0A520RBD6	EVA70_04075	EMBL-CDS:RZO67561.1	169	169	TrEMBL	NA	PF02082	IPR000944	IPR036388|IPR036390	IPR030489	None	None	1	A0A520RBD6	A0A520RBD6	2510335	Bacteria	NA	Proteobacteria	Alphaproteobacteria	Parvularculales	Parvularculaceae	unclassified Parvularculaceae	Parvularculaceae bacterium	Parvularculaceae bacterium.	None	None	None	None	Rrf2 family transcriptional regulator	complete
1	1		17148	4008	859.7	A0A522XUB4	1	A0A522XUB4	EPO47_05590	EMBL-CDS:TBR09629.1	169	169	TrEMBL	NA	PF02082	IPR000944|IPR010242	IPR036388|IPR036390	None	None	None	1	A0A522XUB4	A0A522XUB4	1914450	Bacteria	NA	Proteobacteria	Betaproteobacteria	Rhodocyclales	Rhodocyclaceae	Rugosibacter	Rugosibacter sp.	Rugosibacter sp.	0003700 DNA-binding transcription factor activity|0003690 double-stranded DNA binding	None	None	None	Fe-S cluster assembly transcriptional regulator IscR	complete
1	1		17148	4008	869.15	A0A523PLV1	1	A0A523PLV1	E2O38_08270	EMBL-CDS:TDJ71383.1	169	169	TrEMBL	NA	PF02082	IPR000944	IPR036388|IPR036390	None	None	None	1	A0A523PLV1	A0A523PLV1	1977087	Bacteria	NA	Proteobacteria	unclassified Proteobacter	NA	NA	NA	Proteobacteria bacterium	Proteobacteria bacterium.	None	None	None	None	Rrf2 family transcriptional regulator	complete
1	1		17148	4008	861.38	A0A524BDV4	1	A0A524BDV4	CFR70_02515|E6Q42_08760	EMBL-CDS:TEX49588.1	169	169	TrEMBL	NA	PF02082	IPR000944|IPR010242	IPR036388|IPR036390	None	None	None	2	A0A524BDV4|A0A5C7ZPI8	A0A524BDV4	1898103|1917218	Bacteria	NA	Proteobacteria	Betaproteobacteria	Rhodocyclales	Azonexaceae|Rhodocyclaceae	Dechloromonas|unclassified Rhodocyclaceae	Dechloromonas sp.|Rhodocyclaceae bacterium	Dechloromonas sp.|Rhodocyclaceae bacterium.	0003700 DNA-binding transcription factor activity|0003690 double-stranded DNA binding	None	None	None	Fe-S cluster assembly transcriptional regulator IscR	complete
1	1		17148	4008	222.53	A0A524HXK9	1	A0A524HXK9	E4H34_02160	EMBL-CDS:TFG54629.1	169	169	TrEMBL	NA	PF02082	IPR000944	IPR036388|IPR036390	None	None	None	1	A0A524HXK9	A0A524HXK9	1909294	Bacteria	NA	Proteobacteria	Alphaproteobacteria	Hyphomicrobiales	unclassified Hyphomicrobi	NA	Hyphomicrobiales bacterium	Rhizobiales bacterium.	None	None	None	None	Rrf2 family transcriptional regulator	complete
1	1		17148	4008	350.03	A0A5C8PGF7	1	A0A5C8PGF7	FHP25_25245|FQU96_21475	EMBL-CDS:TXL72602.1	169	169|170	TrEMBL	NA	PF02082	IPR000944	IPR036388|IPR036390	IPR030489	None	None	2	A0A5C8PGF7|A0A5C5T9E3	A0A5C8PGF7	2586908|2599616	Bacteria	NA	Proteobacteria	Alphaproteobacteria	Hyphomicrobiales|Rhodospirillales	Reyranellaceae|Rhodospirillales incertae	Enhydrobacter|Reyranella	Enhydrobacter sp. CC-CFT640|Reyranella sp. CPCC 100927	Enhydrobacter sp. CC-CFT640.|Reyranella sp. CPCC 100927.	None	None	None	None	Rrf2 family transcriptional regulator	complete
1	1		17148	4008	875.76	A0A661E9V4	1	A0A661E9V4	DRQ47_01830	EMBL-CDS:RLA05180.1	169	169	TrEMBL	NA	PF02082	IPR000944	IPR036388|IPR036390	IPR030489	None	None	1	A0A661E9V4	A0A661E9V4	1913989	Bacteria	NA	Proteobacteria	Gammaproteobacteria	unclassified Gammaproteobacter	NA	NA	Gammaproteobacteria bacterium	Gammaproteobacteria bacterium.	None	None	None	None	Fe-S cluster assembly transcriptional regulator IscR	complete
1	1		17148	4008	836.72	A0A6L5JWC5	1	A0A6L5JWC5	GHK24_03910	EMBL-CDS:MQY50924.1	169	169	TrEMBL	NA	PF02082	IPR000944|IPR010242	IPR036388|IPR036390	None	None	None	1	A0A6L5JWC5	A0A6L5JWC5	1066	Bacteria	NA	Proteobacteria	Betaproteobacteria	Rhodocyclales	Rhodocyclaceae	Rhodocyclus	Rhodocyclus tenuis	Rhodocyclus tenuis	0003700 DNA-binding transcription factor activity|0003690 double-stranded DNA binding	None	None	None	Fe-S cluster assembly transcriptional regulator IscR	complete
1	1		17148	4008	302.36	A0A7T9IKT0	1	A0A7T9IKT0	IPK81_00660	EMBL-CDS:QQS12837.1	169	169	TrEMBL	NA	PF02082	IPR000944	IPR036388|IPR036390	IPR030489	None	None	1	A0A7T9IKT0	A0A7T9IKT0	2026786	Bacteria	NA	Proteobacteria	Alphaproteobacteria	Rhodospirillales	unclassified Rhodospirill	NA	Rhodospirillales bacterium	Rhodospirillales bacterium.	None	None	None	None	Rrf2 family transcriptional regulator	complete
1	1		17148	4008	34	A0A7X7Q5W6	1	A0A7X7Q5W6	GX600_09430	EMBL-CDS:NLE95879.1	169	169	TrEMBL	NA	PF02082	IPR000944	IPR036388|IPR036390	None	None	None	1	A0A7X7Q5W6	A0A7X7Q5W6	2026734	Bacteria	Terrabacteria group	Chloroflexi	Dehalococcoidia	unclassified Dehalococcoidia	NA	NA	Dehalococcoidia bacterium	Dehalococcoidia bacterium.	None	None	None	None	RrF2 family transcriptional regulator	complete
1	1		17148	4008	851.31	L0DW36	1	L0DW36	TVNIR_0871	GI:430009809|EMBL-CDS:AGA32561.1	169	169	TrEMBL	NA	PF02082	IPR000944	IPR036388|IPR036390	IPR030489	tni:TVNIR_0871	None	1	L0DW36	L0DW36	1255043	Bacteria	NA	Proteobacteria	Gammaproteobacteria	Chromatiales	Ectothiorhodospiraceae	Thioalkalivibrio	Thioalkalivibrio nitratireducens DSM 14787	Thioalkalivibrio nitratireducens (strain DSM 14787 / UNIQEM 213 / ALEN2)	None	1255043.TVNIR_0871	None	None	Iron-sulfur cluster regulator IscR	complete
1	1		17148	4008	406.04	A0A081B994	1	A0A081B994	M2A_1111	EMBL-CDS:GAK44612.1	168	168	TrEMBL	NA	PF02082	IPR000944	IPR036388|IPR036390	None	None	None	1	A0A081B994	A0A081B994	1333998	Bacteria	NA	Proteobacteria	Alphaproteobacteria	Hyphomicrobiales	Parvibaculaceae	Tepidicaulis	Tepidicaulis marinus	Tepidicaulis marinus.	None	1333998.M2A_1111	None	None	BadM/Rrf2 family transcriptional regulator	complete
1	1		17148	4008	844.1	A0A090R9M9	10	A0A090R9M9|A0A097QMU3|A0A1B1NLW6|A0A1E5BBS2|A0A2N8ZEY7|A0A3A6QS12|A0A3N3E6N8|A0A3R9EER4|Q8DEY6|U4DTU3	GT360_03145|JCM19233_2204|A1QY_03655|A6A12_0493|ACS86_09655|B6A42_03725|B9J84_02710|B9J89_17565|C1S91_11080|CAG51_07260|CCZ37_03295|CMV05_04030|FKN25_12465|GGC03_03040|GGC04_03045|HGG78_05240|HHE97_10400|N175_11730|TW84_15925|VAA_0520|DCS35_15600|OJ16_03200|VIBRN418_12722|VII00023_02849|VIS19158_12673|VSF3289_02531|A1QO_14285|A6E14_13630|BCU12_06090|BM561_04420|VTAP4600_A2493|DZ860_10460|AWH66_20…	EMBL-CDS:GAL11218.1|GI:1447696817|GI:930110119|GI:703565543|GI:740728099|GI:700287847|GI:1169616021|EMBL-CDS:ARC91416.1|EMBL-CDS:NOH37055.1|EMBL-CDS:NOI30091.1|EMBL-CDS:NOJ24610.1|EMBL-CDS:PAW03252.1|REFSEQ:WP_038513385.1|GI:750475912|GI:1045044009|GI:1063665096|GI:1043680695|EMBL-CDS:ANS84594.1|EMBL-CDS:ANU37298.1|EMBL-CDS:ODS12243.1|REFSEQ:WP_040757785.1|GI:515601539|GI:1067353673|EMBL-CDS:OEE3…	168	168|152|160|173|187|155|105	TrEMBL|SwissProt	NA|HTH-type transcriptional regulator IscR	PF02082	IPR000944|IPR010242	IPR036388|IPR036390	IPR030489	van:VAA_0520|vau:VANGNB10_cI0662|vct:JV59_36455,vcy:IX92_02255|vqi:CCZ37_03295|vsc:VSVS12_00806|vta:A2493|vsh:BSZ05_03190|vaq:FIV01_02835|vvl:VV93_v1c07000|vvu:VV1_0439|vvy:VV0754|vni:VIBNI_A2788	None	2|18|6|4|1|17|3|10|5	A0A090R9M9|A0A7Z2YCR7|A0A097QMU3|A0A0F4NYG8|A0A0L7YYZ4|A0A191W208|A0A223MVY2|A0A233HBD3|A0A233IK58|A0A290PKQ4|A0A2R9VPX9|A0A649YLW5|A0A6B2BMF4|A0A6B8N3A4|A0A7U4CSX5|A0A7U5KFB5|A0A7X6N7K9|A0A7X8TY09|A0A7Y3QXS3|F7YNK3|A0A1B1NLW6|A0A0C2KDW6|A0A349FGD7|F9REE1|F9RIM9|F9S0X1|A0A1E5BBS2|A0A1B9QWH4|A0A1J5LBK0|A0A2N7GC01|A0A2N8ZEY7|A0A3A6QS12|A0A3N3E6N8|A0A084T9F2|A0A090P8T2|A0A090S226|A0A090SBB3|A0A1H6AG…	A0A090R9M9	1001886|1481923|1443279|170651|190893|1938658|1938669|1938676|2025808|2591016|2661921|2661922|28171|55601|663|670|882102|882944|1461322|45658|678|701176|870967|870968|1187848|1860091|1880851|723171|1671868|2302434|1219065|1243014|1517681|1676683|1880856|1938690|265668|2711221|391591|462991|664643|685|689|990268|990271|2587862|2695891|62763|1381081|196600|216895|2758441|50718|672|861298|104609|123…	Bacteria	NA	Proteobacteria	Gammaproteobacteria	Vibrionales	Vibrionaceae	Vibrio|unclassified Vibrionaceae	Vibrio astriarenae|Vibrio sp. C7|Vibrio aestuarianus|Vibrio aestuarianus subsp. francensis|Vibrio alginolyticus|Vibrio anguillarum|Vibrio anguillarum 775|Vibrio anguillarum M3|Vibrio coralliilyticus|Vibrio neptunius|Vibrio parahaemolyticus|Vibrio qinghaiensis|Vibrio sp. 3-2(1)|Vibrio sp. THAF191c|Vibrio sp. THAF191d|Vibrio sp. V03_P4A6T147|Vibrio sp. V15_P4S5T153|Vibrio sp. V24_P1S3T111|Vibrio ic…	Vibrio astriarenae.|Vibrio sp. C7.|Vibrio aestuarianus subsp. francensis.|Vibrio aestuarianus.|Vibrio alginolyticus.|Vibrio anguillarum |Vibrio anguillarum (strain ATCC 68554 / 775)|Vibrio anguillarum M3.|Vibrio coralliilyticus.|Vibrio neptunius.|Vibrio parahaemolyticus.|Vibrio qinghaiensis.|Vibrio sp. 3-2|Vibrio sp. THAF191c.|Vibrio sp. THAF191d.|Vibrio sp. V03_P4A6T147.|Vibrio sp. V15_P4S5T153.…	0051537 2 iron 2 sulfur cluster binding|0003700 DNA-binding transcription factor activity|0003690 double-stranded DNA binding|0005506 iron ion binding	55601.VANGNB10_cI0662|701176.VIBRN418_12722|870967.VIS19158_12673|1187848.AJYQ01000068_gene2593|1219065.VPR01S_10_01270|1517681.HW45_16045|672.VV93_v1c07000|1238450.VIBNISOn1_790012	Not Specified	Facultative	Fe-S cluster assembly transcriptional regulator IscR|HTH-type transcriptional regulator IscR|Rrf2 family transcriptional regulator|Uncharacterized protein|Iron-sulfur cluster regulator IscR|Transcriptional regulator IscR	complete|fragment
1	1		17148	4008	836.13	A0A099LBT5	4	A0A099LBT5|A0A4P7JQ54|A0A4U1B3W0|A0A553FJF3	A9Q98_10570|ND16A_3567|E2K93_12670|HII16_13580|E8M12_11525|FE810_14200|FNC98_04860|FNN08_07575	GI:696543410|GI:694347842|EMBL-CDS:KGK00360.1|REFSEQ:WP_033076349.1|EMBL-CDS:QBY05184.1|EMBL-CDS:TKB44514.1|EMBL-CDS:TRX57346.1	168	168	TrEMBL	NA	PF02082	IPR000944|IPR010242	IPR036388|IPR036390	IPR030489	tht:E2K93_12670|thap:FNC98_04860	None	2|3|1	A0A099LBT5|A0A1Y5GNV0|A0A4P7JQ54|A0A7Y0Q0C5|A0A4U1B3W0|A0A516HAG3|A0A5R9IK40|A0A553FJF3	A0A099LBT5	1535422|1856287|2552945|2729613|2020715|2572245|2594005|2594477	Bacteria	NA	Proteobacteria	Gammaproteobacteria	Alteromonadales	Colwelliaceae	Thalassotalea|Thalassomonas	Thalassotalea sp. 42_200_T64|Thalassotalea sp. ND16A|Thalassotalea sp. HSM 43|Thalassotalea sp. Y01|Thalassotalea litorea|Thalassotalea mangrovi|Thalassotalea sp. PS06|Thalassomonas sp. M1454	Thalassotalea sp. 42_200_T64.|Thalassotalea sp. ND16A.|Thalassotalea sp. HSM 43.|Thalassotalea sp. Y01.|Thalassotalea litorea.|Thalassotalea mangrovi.|Thalassotalea sp. PS06.|Thalassomonas sp. M1454.	0003700 DNA-binding transcription factor activity|0003690 double-stranded DNA binding	1535422.ND16A_3567	None	None	Fe-S cluster assembly transcriptional regulator IscR|Uncharacterized protein	complete
1	1		17148	4008	857.47	A0A0F5VIA2	6	A0A0F5VIA2|A0A1Q9GMK8|A0A7X8YI25|A7MU47|E3BMQ8|Q87S29	CAG70_19460|EA58_09365|BIT28_17900|EDI28_20670|HGP28_15445|APB76_19155|EJ063_12150|ELS82_18985|F0231_05215|VIBHAR_01054|VIOR3934_18298|VISI1226_15881|ZX61_20415|VIBC2010_10611|ACS84_19060|AK966_16320|AKJ31_13990|AL468_06800|AL538_12345|AND4_19427|AOG25_15365|APZ19_14065|ATG66_3390|ATY37_04015|AZ468_00040|B6K85_16520|BA894_03270|BCT11_26425|BI375_18030|BK412_19490|BTO01_16055|C1141_04265|C9I78_129…	GI:807118367|GI:653000761|EMBL-CDS:KKD01547.1|EMBL-CDS:NAW64904.1|EMBL-CDS:NAW87651.1|EMBL-CDS:NAX49171.1|REFSEQ:WP_027252964.1|GI:1131002324|GI:1129677781|EMBL-CDS:OLQ75894.1|REFSEQ:WP_075763640.1|EMBL-CDS:NLS14274.1|GI:189044753|GI:538263324|GI:156524961|GI:501076272|EMBL-CDS:ABU70047.1|REFSEQ:WP_012127086.1|GI:309367991|GI:497288194|EMBL-CDS:EFP95534.1|REFSEQ:WP_009602411.1|GI:28897369|GI:2880…	168	168|155|158|183	TrEMBL|SwissProt	NA|HTH-type transcriptional regulator IscR	PF02082	IPR000944|IPR010242	IPR036388|IPR036390	IPR030489	vca:M892_07640,vha:VIBHAR_01054|vaf:D1115_12350|vag:N646_2753|vhr:AL538_12345|vnl:D3H41_02865|vow:A9237_05390|vpa:VP0595|vpf:M634_04870|vro:BSZ04_20480|vtu:IX91_02925	None	2|1|8|56	A0A0F5VIA2|A0A066RNI3|A0A1Q9GMK8|A0A3S3QMK6|A0A7X8YI25|A7MU47|A0A0H2MJT9|A0A177XV23|A0A432CUG7|A0A4Y8WB12|A0A7Y4EHG0|E8MD59|F9SX14|E3BMQ8|Q87S29|A0A061Q9J1|A0A086WHJ8|A0A099MJX8|A0A0A5HZY5|A0A0A5JXI0|A0A0A6QLT7|A0A0C1Z2R0|A0A0D0J1B9|A0A0D1DB24|A0A0D1EL99|A0A0F2I280|A0A0F4NPN8|A0A0F5UXG4|A0A0G9M1I3|A0A0L8TP73|A0A0M0HYV7|A0A151KY31|A0A178JDD4|A0A1B1E9V8|A0A1E3DSP6|A0A1P8MGT3|A0A1W6U366|A0A2A2N583|A…	A0A0F5VIA2	1654360|265726|1903952|2485123|2726741|1276888|1647102|2496559|2499078|2607605|338187|675816|945550|796620|1051646|1074311|1208308|1219064|1219076|1219077|1229493|1288782|1288792|1338034|1460647|150340|1526762|1528101|153622|1583767|1616781|171383|1761909|1763883|1880840|190895|2047825|2163016|223926|2591010|2591011|2607610|2711207|29495|29498|300876|314289|379097|50719|579748|663|669|670|673519|…	Bacteria	NA	Proteobacteria	Gammaproteobacteria	Vibrionales	Vibrionaceae	Photobacterium|Vibrio	Photobacterium galatheae|Photobacterium halotolerans|Photobacterium chitinilyticum|Photobacterium proteolyticum|Vibrio agarilyticus|Vibrio aquaticus|Vibrio bivalvicida|Vibrio campbellii ATCC BAA-1116|Vibrio orientalis CIP 102891 = ATCC 33934|Vibrio ouci|Vibrio sinaloensis DSM 21326|Vibrio sp. RE86|Vibrio sp. VPAP30|Vibrio caribbeanicus ATCC BAA-2122|Vibrio agarivorans|Vibrio alfacsensis|Vibrio al…	Photobacterium galatheae.|Photobacterium halotolerans.|Photobacterium chitinilyticum.|Photobacterium proteolyticum.|Vibrio agarilyticus.|Vibrio aquaticus.|Vibrio bivalvicida.|Vibrio campbellii (strain ATCC BAA-1116 / BB120)|Vibrio orientalis CIP 102891 = ATCC 33934.|Vibrio ouci.|Vibrio sinaloensis DSM 21326.|Vibrio sp. RE86.|Vibrio sp. VPAP30.|Vibrio caribbeanicus ATCC BAA-2122.|Photobacterium sp…	0051537 2 iron 2 sulfur cluster binding|0003700 DNA-binding transcription factor activity|0003690 double-stranded DNA binding|0005506 iron ion binding	675816.VIA_002088|945550.VISI1226_15881|796620.VIBC2010_10611|1051646.VITU9109_21719|1219076.N646_2753|1219077.VAZ01S_044_00320|1280001.BAOA01000163_gene2083|223926.28805581|29495.EA26_03840|674977.VMC_07230|945543.VIBR0546_19469	Not Specified	Facultative	HTH-type transcriptional regulator IscR|Fe-S cluster assembly transcriptional regulator IscR|BadM/Rrf2 family transcriptional regulator|HTH-type transcriptional regulator iscR|Iron-sulfur cluster regulator IscR|Rrf2 family transcriptional regulator	complete
1	1		17148	4008	855.22	A0A0J8JLU4	2	A0A0J8JLU4|W7QTH4	XM47_09260|DS2_01410	GI:880957402|GI:873873964|EMBL-CDS:KMT65526.1|REFSEQ:WP_048691860.1|GI:584427642|GI:737017274|EMBL-CDS:EWH12337.1|REFSEQ:WP_035012797.1	168	168	TrEMBL	NA	PF02082	IPR000944|IPR010242	IPR036388|IPR036390	IPR030489	None	None	1	A0A0J8JLU4|W7QTH4	A0A0J8JLU4	1513271|1328313	Bacteria	NA	Proteobacteria	Gammaproteobacteria	Alteromonadales	Alteromonadaceae	Catenovulum	Catenovulum maritimum|Catenovulum agarivorans DS-2	Catenovulum maritimum.|Catenovulum agarivorans DS-2.	0003700 DNA-binding transcription factor activity|0003690 double-stranded DNA binding	1328313.DS2_01410	None	None	Transcriptional regulator|AsnC family transcriptional regulator	complete
1	1		17148	4008	229	A0A0Q7WGV4	2	A0A0Q7WGV4|A0A4R3HCP5	ASD47_02090|ASD21_19570|ASD79_08275|EV278_102331|FHW61_115108|PMI01_02582|SAMN02799626_04268	GI:948092223|GI:945880450|EMBL-CDS:KQZ33886.1|REFSEQ:WP_056750868.1|EMBL-CDS:TCS17567.1	168	168|157|159|160|166	TrEMBL	NA	PF02082	IPR000944	IPR036388|IPR036390	IPR030489	None	None	1|6	A0A0Q7WGV4|A0A4R3HCP5|A0A0Q7U3S5|A0A0Q8FW65|A0A1I3ZFP7|A0A561MVE6|J2GPY3	A0A0Q7WGV4	1736470|1144304|1502775|1736465|1736578|2010972|2512117	Bacteria	NA	Proteobacteria	Alphaproteobacteria	Caulobacterales	Caulobacteraceae	Caulobacter	Caulobacter sp. Root1472|Caulobacter rhizosphaerae|Caulobacter sp. AP07|Caulobacter sp. BK020|Caulobacter sp. Root1455|Caulobacter sp. Root655|Caulobacter sp. UNC279MFTsu5.1	Caulobacter sp. Root1472.|Caulobacter rhizosphaerae.|Caulobacter sp. AP07.|Caulobacter sp. BK020.|Caulobacter sp. Root1455.|Caulobacter sp. Root655.|Caulobacter sp. UNC279MFTsu5.1.	None	None	None	None	Rrf2 family transcriptional regulator|BadM/Rrf2 family transcriptional regulator|Rrf2 family protein| putative transcriptional regulator|Transcriptional regulator| BadM/Rrf2 family	complete
1	1		17148	4008	850.96	A0A133XMZ8	3	A0A133XMZ8|A0A2N2QY93|A0A2N2VCE5	AT959_01000|CVU34_00135|CVU16_11720	GI:985875308|GI:1055131774|EMBL-CDS:KXB32310.1|REFSEQ:WP_066879617.1|EMBL-CDS:PKO35678.1|EMBL-CDS:PKO89639.1	168	168	TrEMBL	NA	PF02082	IPR000944|IPR010242	IPR036388|IPR036390	None	None	None	1	A0A133XMZ8|A0A2N2QY93|A0A2N2VCE5	A0A133XMZ8	281362|2013719|2013701	Bacteria	NA	Proteobacteria	Betaproteobacteria	Rhodocyclales|unclassified Betaproteobacteri	Azonexaceae|NA	Dechloromonas|NA	Dechloromonas denitrificans|Betaproteobacteria bacterium HGW-Betaproteobacteri	Dechloromonas denitrificans.|Betaproteobacteria bacterium HGW-Betaproteobacteria-7.|Betaproteobacteria bacterium HGW-Betaproteobacteria-10.	0003700 DNA-binding transcription factor activity|0003690 double-stranded DNA binding	None	None	None	DNA-binding protein|Fe-S cluster assembly transcriptional regulator IscR	complete
1	1		17148	4008	851.07	A0A142LLN9	1	A0A142LLN9	AEM42_13535|DEX10_12620	GI:1012315105|EMBL-CDS:AMS33135.1	168	168	TrEMBL	NA	PF02082	IPR000944	IPR036388|IPR036390	None	beb:AEM42_13535	None	2	A0A142LLN9|A0A3D1WII8	A0A142LLN9	1690485|1891241	Bacteria	NA	Proteobacteria	Betaproteobacteria	unclassified Betaproteobacteri	NA	NA	Betaproteobacteria bacterium|Betaproteobacteria bacterium UKL13-2	Betaproteobacteria bacterium UKL13-2.|Betaproteobacteria bacterium.	0003677 DNA binding	None	None	None	DNA-binding protein|Uncharacterized protein	complete
1	1		17148	4008	910.86	A0A198UKH5	2	A0A198UKH5|A0A1N7EWM1	AO365_1280|AO382_1665|B0180_00350|C0158_01105|HMPREF2573_04715|MCR_0609|AZ602_01960|B0680_06710|B0681_00540|NCTC10297_01151|SAMN02745664_1088	GI:1034427734|GI:1035815535|GI:1034423022|GI:1034422501|GI:1034424567|EMBL-CDS:OAU96983.1|EMBL-CDS:OAV00068.1|REFSEQ:WP_064612035.1|GI:1134315385|EMBL-CDS:SIR92483.1|REFSEQ:WP_076555289.1	168	168|167	TrEMBL	NA	PF02082	IPR000944	IPR036388|IPR036390	IPR030489	mcat:MC25239_00606,mcs:DR90_1310|mct:MCR_0609|mcun:NCTC10297_01151	None	6|5	A0A198UKH5|A0A198XAM1|A0A1E9VWB9|A0A1S9ZPA2|A0A3A9MWJ2|D5VB26|A0A1N7EWM1|A0A1T0CN04|A0A1T0CVQ5|A0A2K0XXE0|A0A3S4SCN3	A0A198UKH5	1236608|1715217|480|90239|1122245|1775913|34061|470453|573983	Bacteria	NA	Proteobacteria	Gammaproteobacteria	Pseudomonadales	Moraxellaceae	Moraxella	Moraxella canis|Moraxella catarrhalis|Moraxella catarrhalis BBH18|Moraxella sp. HMSC061H09|Moraxella cuniculi|Moraxella cuniculi DSM 21768|Moraxella pluranimalium|Moraxella porci DSM 25326|Moraxella sp. RCAD0137	Moraxella canis.|Moraxella catarrhalis |Moraxella catarrhalis (strain BBH18)|Moraxella sp. HMSC061H09.|Moraxella cuniculi DSM 21768.|Moraxella cuniculi.|Moraxella pluranimalium.|Moraxella porci DSM 25326.|Moraxella sp. RCAD0137.	None	857571.EA1_03028	Airways	Aerobe	BadM/Rrf2 family transcriptional regulator|Iron-sulfur cluster regulator IscR|Rrf2 family protein|Rrf2 family transcriptional regulator|HTH-type transcriptional regulator iscR|Transcriptional regulator| BadM/Rrf2 family	complete
1	1		17148	4008	835.66	A0A1E4VGT4	1	A0A1E4VGT4	A7D27_14375|A9G05_01710|FBY21_5158|GO594_12415|HNP29_000261|L682_02850|SZ55_2472	GI:1065867787|GI:764524750|EMBL-CDS:OEC41106.1|REFSEQ:WP_044406009.1	168	168	TrEMBL	NA	PF02082	IPR000944|IPR010242	IPR036388|IPR036390	IPR030489	poj:PtoMrB4_45560	None	7	A0A1E4VGT4|A0A0D6SSU3|A0A1E4WTS3|A0A1I0UE20|A0A542VEH5|A0A7U9F2G3|A0A7W7NEK2	A0A1E4VGT4	1333854|1535636|1604022|1843691|2768443|319939|43263	Bacteria	NA	Proteobacteria	Gammaproteobacteria	Pseudomonadales	Pseudomonadaceae	Pseudomonas	Pseudomonas alcaligenes|Pseudomonas alcaligenes OT 69|Pseudomonas otitidis|Pseudomonas sp. 1D4|Pseudomonas sp. ENNP23|Pseudomonas sp. FeS53a|Pseudomonas sp. SLBN-26	Pseudomonas alcaligenes OT 69.|Pseudomonas alcaligenes.|Pseudomonas otitidis.|Pseudomonas sp. 1D4.|Pseudomonas sp. ENNP23.|Pseudomonas sp. FeS53a.|Pseudomonas sp. SLBN-26.	0003700 DNA-binding transcription factor activity|0003690 double-stranded DNA binding	None	None	None	BadM/Rrf2 family transcriptional regulator|Fe-S cluster assembly transcriptional regulator IscR|Iron-sulfur cluster regulator IscR|Rrf2 family iron-sulfur cluster assembly transcriptional regulator|Transcriptional regulator	complete
1	1		17148	4008	458.26	A0A1G6KFQ4	1	A0A1G6KFQ4	SAMN05444679_102180	EMBL-CDS:SDC29415.1	168	168	TrEMBL	NA	PF02082	IPR000944	IPR036388|IPR036390	IPR030489	None	None	1	A0A1G6KFQ4	A0A1G6KFQ4	1882774	Bacteria	NA	Proteobacteria	Betaproteobacteria	Burkholderiales	Comamonadaceae	Variovorax	Variovorax sp. CF079	Variovorax sp. CF079.	None	None	None	None	Transcriptional regulator| BadM/Rrf2 family	complete
1	1		17148	4008	919.42	A0A1I0B4P0	1	A0A1I0B4P0	SAMN02583745_01130	EMBL-CDS:SET01332.1	168	168	TrEMBL	NA	PF02082	IPR000944	IPR036388|IPR036390	IPR030489	None	None	1	A0A1I0B4P0	A0A1I0B4P0	1123402	Bacteria	NA	Proteobacteria	Gammaproteobacteria	Enterobacterales	Thorselliaceae	Thorsellia	Thorsellia anophelis DSM 18579	Thorsellia anophelis DSM 18579.	0051537 2 iron 2 sulfur cluster binding	None	None	None	Transcriptional regulator| BadM/Rrf2 family	complete
1	1		17148	4008	286.63	A0A1J5IZM6	1	A0A1J5IZM6	AUK36_06770|COW19_06120	GI:1101257351|EMBL-CDS:OIQ02610.1	168	143|168	TrEMBL	NA	PF02082	IPR000944	IPR036388|IPR036390	IPR030489	None	None	2	A0A1J5IZM6|A0A2M7HBH9	A0A1J5IZM6	1805430|1974127	Bacteria	NA	Proteobacteria	Zetaproteobacteria	unclassified Zetaproteobacteri	NA	NA	Zetaproteobacteria bacterium CG12_big_fil_rev_8_21|Zetaproteobacteria bacterium CG2_30_59_37	Zetaproteobacteria bacterium CG12_big_fil_rev_8_21_14_0_65_55_1124.|Zetaproteobacteria bacterium CG2_30_59_37.	None	None	None	None	Rrf2 family transcriptional regulator	complete
1	1		17148	4008	208.65	A0A1Z8P4L4	1	A0A1Z8P4L4	CBB83_00995	GI:1200257514|EMBL-CDS:OUT80652.1	168	168	TrEMBL	NA	PF02082	IPR000944	IPR036388|IPR036390	None	None	None	1	A0A1Z8P4L4	A0A1Z8P4L4	1986864	Bacteria	NA	Proteobacteria	Alphaproteobacteria	Rhodospirillales	Rhodospirillaceae	unclassified Rhodospirillaceae	Rhodospirillaceae bacterium TMED23	Rhodospirillaceae bacterium TMED23.	None	None	None	None	Rrf2 family transcriptional regulator	complete
1	1		17148	4008	394.95	A0A1Z9IYH6	2	A0A1Z9IYH6|A0A2E7F5P9	CBD27_12240|CMM45_01805	GI:1200509922|EMBL-CDS:OUW23525.1|EMBL-CDS:MBN06552.1	168	168	TrEMBL	NA	PF02082	IPR000944	IPR036388|IPR036390	None	None	None	1	A0A1Z9IYH6|A0A2E7F5P9	A0A1Z9IYH6	1986863|1898112	Bacteria	NA	Proteobacteria	Alphaproteobacteria	Rhodospirillales	Rhodospirillaceae	unclassified Rhodospirillaceae	Rhodospirillaceae bacterium TMED167|Rhodospirillaceae bacterium	Rhodospirillaceae bacterium TMED167.|Rhodospirillaceae bacterium.	None	None	None	None	Rrf2 family transcriptional regulator	complete
1	1		17148	4008	848.32	A0A258S4U9	1	A0A258S4U9	B7Y40_05905|ENO09_04250	GI:1232638965|EMBL-CDS:OYY74263.1	168	167|168	TrEMBL	NA	PF02082	IPR000944	IPR036388|IPR036390	None	None	None	2	A0A258S4U9|A0A7C2N887	A0A258S4U9	1869227|1970513	Bacteria	NA|unclassified Bacteria	NA|Proteobacteria	Gammaproteobacteria|NA	NA|unclassified Gammaproteobacter	NA	NA	Gammaproteobacteria bacterium 28-57-27|bacterium	Gammaproteobacteria bacterium 28-57-27.|bacterium.	None	None	None	None	Fe-S cluster assembly transcriptional regulator IscR|Rrf2 family transcriptional regulator	complete
1	1		17148	4008	322.85	A0A2A5DMM5	1	A0A2A5DMM5	COA65_10135	EMBL-CDS:PCJ56750.1	168	168	TrEMBL	NA	PF02082	IPR000944	IPR036388|IPR036390	IPR030489	None	None	1	A0A2A5DMM5	A0A2A5DMM5	1898112	Bacteria	NA	Proteobacteria	Alphaproteobacteria	Rhodospirillales	Rhodospirillaceae	unclassified Rhodospirillaceae	Rhodospirillaceae bacterium	Rhodospirillaceae bacterium.	None	None	None	None	Rrf2 family transcriptional regulator	complete
1	1		17148	4008	848.3	A0A2D5I959	1	A0A2D5I959	CBD23_000920|CBE20_04165|CMP84_05250|CMQ01_06170|CMQ07_08880|CMQ14_06365|DD672_04570|DEP13_02935	EMBL-CDS:MAC69601.1	168	109|145|155|166|168	TrEMBL	NA	PF02082	IPR000944|IPR010242	IPR036388|IPR036390	None	None	None	8	A0A2D5I959|A0A1Z9SYG9|A0A2E0N6N5|A0A2E1M0U7|A0A2E9MYA8|A0A356S4W7|A0A3D0MDK5|A0A424MVN4	A0A2D5I959	1913989|1986739|1986755	Bacteria	NA	Proteobacteria	Gammaproteobacteria	unclassified Gammaproteobacter	NA	NA	Gammaproteobacteria bacterium|Gammaproteobacteria bacterium TMED163|Gammaproteobacteria bacterium TMED260	Gammaproteobacteria bacterium TMED163.|Gammaproteobacteria bacterium TMED260.|Gammaproteobacteria bacterium.	0003700 DNA-binding transcription factor activity|0003690 double-stranded DNA binding	None	None	None	Fe-S cluster assembly transcriptional regulator IscR	complete|fragment
1	1		17148	4008	22.37	A0A2D9A4E0	1	A0A2D9A4E0	CL700_12710|CL719_02040|CL725_07810|DSY79_09805	EMBL-CDS:MAN95046.1	168	102|147|164|168	TrEMBL	NA	PF02082	IPR000944	IPR036388|IPR036390	None	None	None	4	A0A2D9A4E0|A0A2D9W8K2|A0A2E9N6L7|A0A432JEK4	A0A2D9A4E0	2026724	Bacteria	Terrabacteria group	Chloroflexi	unclassified Chloroflexi	NA	NA	NA	Chloroflexi bacterium	Chloroflexi bacterium.	None	None	None	None	AsnC family transcriptional regulator|Rrf2 family transcriptional regulator|Uncharacterized protein	complete|fragment
1	1		17148	4008	836.27	A0A2I0FTT0	1	A0A2I0FTT0	CIG19_14955|SAMN05216516_102446	EMBL-CDS:PKH21841.1	168	166|168	TrEMBL	NA	PF02082	IPR000944|IPR010242	IPR036388|IPR036390	IPR030489	None	None	2	A0A2I0FTT0|A0A1I4WDG7	A0A2I0FTT0	1367852|2025587	Bacteria	NA	Proteobacteria	Gammaproteobacteria	Enterobacterales	Erwiniaceae|unclassified Enterobacter	Izhakiella|NA	Enterobacterales bacterium CwR94|Izhakiella capsodis	Enterobacterales bacterium CwR94.|Izhakiella capsodis.	0051537 2 iron 2 sulfur cluster binding|0003700 DNA-binding transcription factor activity|0003690 double-stranded DNA binding|0005506 iron ion binding	None	None	None	HTH-type transcriptional regulator IscR	complete
1	1		17148	4008	845.59	A0A2N1I872	1	A0A2N1I872	A9Q75_12360|CMT41_04510|CPS_1131|CXF71_16790|CXF79_00765|CXF85_01340|DIS98_09675|ESZ36_07755|FCS21_06585|GAB14E_2926|MTCD1_00431|ND2E_0598	EMBL-CDS:PKI14218.1	168	168|169	TrEMBL	NA	PF02082	IPR000944|IPR010242	IPR036388|IPR036390	IPR030489	com:CMT41_04510|cps:CPS_1131	None	12	A0A2N1I872|A0A099KA28|A0A099KLX5|A0A0S2JDG9|A0A1Y5E965|A0A1Z5HZ98|A0A2N1CAM2|A0A2N1HNQ1|A0A3D3GZJ1|A0A5C6QM98|A0A5S3NZX5|Q486Z1	A0A2N1I872	1513592|167879|2058299|2058305|2304625|28229|56799|58049|888425|89401	Bacteria	NA	Proteobacteria	Gammaproteobacteria	Alteromonadales	Colwelliaceae	Colwellia	Colwellia demingiae|Colwellia marinimaniae|Colwellia ponticola|Colwellia psychrerythraea|Colwellia psychrerythraea 34H|Colwellia sp.|Colwellia sp. 12G3|Colwellia sp. 75C3|Colwellia sp. Bg11-28|Colwellia sp. MT41	Colwellia demingiae.|Colwellia marinimaniae.|Colwellia ponticola.|Colwellia psychrerythraea |Colwellia psychrerythraea (strain 34H / ATCC BAA-681)|Colwellia sp.|Colwellia sp. 12G3.|Colwellia sp. 75C3.|Colwellia sp. Bg11-28.|Colwellia sp. MT41.	0003700 DNA-binding transcription factor activity|0003690 double-stranded DNA binding	28229.ND2E_0598	None	None	Fe-S cluster assembly transcriptional regulator IscR|HTH-type transcriptional regulator IscR|Rrf2 family protein|Transcriptional regulator| IscR| BadM/Rrf2 family	complete
1	1		17148	4008	856.51	A0A2N2S8N6	1	A0A2N2S8N6	CVU27_05980	EMBL-CDS:PKO51539.1	168	168	TrEMBL	NA	PF02082	IPR000944|IPR010242	IPR036388|IPR036390	IPR030489	None	None	1	A0A2N2S8N6	A0A2N2S8N6	2013712	Bacteria	NA	Proteobacteria	Betaproteobacteria	unclassified Betaproteobacteri	NA	NA	Betaproteobacteria bacterium HGW-Betaproteobacteri	Betaproteobacteria bacterium HGW-Betaproteobacteria-20.	0003700 DNA-binding transcription factor activity|0003690 double-stranded DNA binding	None	None	None	Fe-S cluster assembly transcriptional regulator IscR	complete
1	1		17148	4008	866.15	A0A2N7D664	1	A0A2N7D664	BCU68_08070	EMBL-CDS:PMH37562.1	168	168	TrEMBL	NA	PF02082	IPR000944|IPR010242	IPR036388|IPR036390	IPR030489	None	None	1	A0A2N7D664	A0A2N7D664	1880855	Bacteria	NA	Proteobacteria	Gammaproteobacteria	Vibrionales	Vibrionaceae	Vibrio	Vibrio sp. 10N.286.49.B3	Vibrio sp. 10N.286.49.B3.	0051537 2 iron 2 sulfur cluster binding|0003700 DNA-binding transcription factor activity|0003690 double-stranded DNA binding|0005506 iron ion binding	None	None	None	HTH-type transcriptional regulator IscR	complete
1	1		17148	4008	843.53	A0A2S0VTD0	1	A0A2S0VTD0	C2869_13975	GI:1379580902|EMBL-CDS:AWB67478.1	168	168	TrEMBL	NA	PF02082	IPR000944|IPR010242	IPR036388|IPR036390	IPR030489	cate:C2869_13975	None	1	A0A2S0VTD0	A0A2S0VTD0	2172099	Bacteria	NA	Proteobacteria	Gammaproteobacteria	Alteromonadales	Alteromonadaceae	Catenovulum	Catenovulum sp. CCB-QB4	Catenovulum sp. CCB-QB4.	0003700 DNA-binding transcription factor activity|0003690 double-stranded DNA binding	None	None	None	Fe-S cluster assembly transcriptional regulator IscR	complete
1	1		17148	4008	20	A0A2W6CAT7	1	A0A2W6CAT7	DLM70_02820	EMBL-CDS:PZS08275.1	168	168	TrEMBL	NA	PF02082	IPR000944	IPR036388|IPR036390	IPR030489	None	None	1	A0A2W6CAT7	A0A2W6CAT7	2026724	Bacteria	Terrabacteria group	Chloroflexi	unclassified Chloroflexi	NA	NA	NA	Chloroflexi bacterium	Chloroflexi bacterium.	None	None	None	None	Rrf2 family transcriptional regulator	complete
1	1		17148	4008	929.1	A0A317N032	1	A0A317N032	C7443_101417	EMBL-CDS:PWV65931.1	168	168	TrEMBL	NA	PF02082	IPR000944	IPR036388|IPR036390	None	None	None	1	A0A317N032	A0A317N032	886464	Bacteria	NA	Proteobacteria	Gammaproteobacteria	Gammaproteobacteria incertae s	Candidatus Competibactera	Plasticicumulans	Plasticicumulans acidivorans	Plasticicumulans acidivorans.	None	None	None	None	BadM/Rrf2 family transcriptional regulator	complete
1	1		17148	4008	201.93	A0A354I8P2	1	A0A354I8P2	D7V96_03740|DDY31_11830	EMBL-CDS:HBI61880.1	168	139|168	TrEMBL	NA	PF02082	IPR000944	IPR036388|IPR036390	IPR030489	None	None	2	A0A354I8P2|A0A3A8WLI6	A0A354I8P2	1898203|2320098	Bacteria	Terrabacteria group|unclassified Bacteria	Firmicutes|NA	Clostridia|NA	Eubacteriales|NA	Lachnospiraceae|NA	NA|unclassified Lachnospiraceae	Lachnospiraceae bacterium|bacterium D16-59	Lachnospiraceae bacterium.|bacterium D16-59.	None	None	None	None	Rrf2 family transcriptional regulator	complete
1	1		17148	4008	879.83	A0A3D5Q2W7	1	A0A3D5Q2W7	DHU56_08945	EMBL-CDS:HCW90161.1	168	168	TrEMBL	NA	PF02082	IPR000944|IPR010242	IPR036388|IPR036390	None	None	None	1	A0A3D5Q2W7	A0A3D5Q2W7	50741	Bacteria	NA	Proteobacteria	Gammaproteobacteria	Alteromonadales	Alteromonadaceae	Marinobacter	Marinobacter sp.	Marinobacter sp.	0003700 DNA-binding transcription factor activity|0003690 double-stranded DNA binding	None	None	None	Fe-S cluster assembly transcriptional regulator IscR	complete
1	1		17148	4008	870.49	A0A3D5Y1L1	1	A0A3D5Y1L1	CL394_08100|DF863_07845|DG414_03065	EMBL-CDS:HCY12798.1	168	168	TrEMBL	NA	PF02082	IPR000944	IPR036388|IPR036390	None	None	None	3	A0A3D5Y1L1|A0A2E8MHX3|A0A3D5FGA1	A0A3D5Y1L1	1913989|2024893	Bacteria	NA	Proteobacteria	Gammaproteobacteria	Acidiferrobacterales|unclassified Gammaproteobacter	Acidiferrobacteraceae|NA	NA|unclassified Acidiferrobacteraceae	Acidiferrobacteraceae bacterium|Gammaproteobacteria bacterium	Acidiferrobacteraceae bacterium.|Gammaproteobacteria bacterium.	None	None	None	None	Uncharacterized protein	complete
1	1		17148	4008	881.63	A0A3M1WWT5	1	A0A3M1WWT5	D6717_03870	EMBL-CDS:RMG57968.1	168	168	TrEMBL	NA	PF02082	IPR000944	IPR036388|IPR036390	IPR030489	None	None	1	A0A3M1WWT5	A0A3M1WWT5	1913989	Bacteria	NA	Proteobacteria	Gammaproteobacteria	unclassified Gammaproteobacter	NA	NA	Gammaproteobacteria bacterium	Gammaproteobacteria bacterium.	None	None	None	None	Rrf2 family transcriptional regulator	complete
1	1		17148	4008	864.3	A0A418YEL5	1	A0A418YEL5	D1Z90_10735	EMBL-CDS:RJG47603.1	168	168	TrEMBL	NA	PF02082	IPR000944|IPR010242	IPR036388|IPR036390	None	None	None	1	A0A418YEL5	A0A418YEL5	2303987	Bacteria	NA	Proteobacteria	Gammaproteobacteria	Alteromonadales	Alteromonadales genera in	Motilimonas	Motilimonas pumilua	Motilimonas pumilua.	0003700 DNA-binding transcription factor activity|0003690 double-stranded DNA binding	None	None	None	Fe-S cluster assembly transcriptional regulator IscR	complete
1	1		17148	4008	837.49	A0A423S1Y6	1	A0A423S1Y6	CHR62_12525|PuT2_12795	EMBL-CDS:ROT44516.1	168	168	TrEMBL	NA	PF02082	IPR000944|IPR010242	IPR036388|IPR036390	None	None	None	2	A0A423S1Y6|A0A231HH94	A0A423S1Y6	1548123|2023230	Bacteria	NA	Proteobacteria	Betaproteobacteria	Burkholderiales	Alcaligenaceae	Pusillimonas	Pusillimonas sp. NJUB218|Pusillimonas sp. T2	Pusillimonas sp. NJUB218.|Pusillimonas sp. T2.	0003700 DNA-binding transcription factor activity|0003690 double-stranded DNA binding	None	None	None	Fe-S cluster assembly transcriptional regulator IscR	complete
1	1		17148	4008	127	A0A4Q7DJH2	1	A0A4Q7DJH2	EQU50_00030	EMBL-CDS:RZI47013.1	168	168	TrEMBL	NA	PF02082	IPR000944	IPR036388|IPR036390	IPR030489	None	None	1	A0A4Q7DJH2	A0A4Q7DJH2	1696036	Bacteria	NA	Proteobacteria	Alphaproteobacteria	Holosporales	Candidatus Paracaedibacte	Candidatus Finniella	Candidatus Finniella inopinata	Candidatus Finniella inopinata.	None	None	None	None	Rrf2 family transcriptional regulator	complete
1	1		17148	4008	168.39	A0A4R3L005	1	A0A4R3L005	EDD65_102216|JL105_04445	EMBL-CDS:TCS91282.1	168	141|168	TrEMBL	NA	PF02082	IPR000944	IPR036388|IPR036390	IPR030489	None	None	2	A0A4R3L005|A0A7U0XRY8	A0A4R3L005	1278232	Bacteria	Terrabacteria group	Firmicutes	Tissierellia	Tissierellales	Tissierellaceae	Keratinibaculum	Keratinibaculum paraultunense	Keratinibaculum paraultunense.	None	None	None	None	BadM/Rrf2 family transcriptional regulator|Rrf2 family transcriptional regulator	complete
1	1		17148	4008	206.6	A0A4V2WJN1	1	A0A4V2WJN1	EXY23_22915	EMBL-CDS:TCZ54643.1	168	168	TrEMBL	NA	PF02082	IPR000944	IPR036388|IPR036390	IPR030489	None	None	1	A0A4V2WJN1	A0A4V2WJN1	2527868	Bacteria	NA	Proteobacteria	Alphaproteobacteria	Rhodospirillales	Acetobacteraceae	Paracraurococcus	Paracraurococcus sp. NE82	Paracraurococcus sp. NE82.	None	None	None	None	Rrf2 family transcriptional regulator	complete
1	1		17148	4008	843.62	A0A537AQQ1	1	A0A537AQQ1	E6H52_09865	EMBL-CDS:TMH75539.1	168	168	TrEMBL	NA	PF02082	IPR000944|IPR010242	IPR036388|IPR036390	None	None	None	1	A0A537AQQ1	A0A537AQQ1	1891241	Bacteria	NA	Proteobacteria	Betaproteobacteria	unclassified Betaproteobacteri	NA	NA	Betaproteobacteria bacterium	Betaproteobacteria bacterium.	0003700 DNA-binding transcription factor activity|0003690 double-stranded DNA binding	None	None	None	Fe-S cluster assembly transcriptional regulator IscR	complete
1	1		17148	4008	847.95	A0A5C1E8B5	1	A0A5C1E8B5	OTERR_13990	GI:938316398|EMBL-CDS:QEL64875.1|REFSEQ:WP_054620624.1	168	168	TrEMBL	NA	PF02082	IPR000944|IPR010242	IPR036388|IPR036390	None	otr:OTERR_13990	None	1	A0A5C1E8B5	A0A5C1E8B5	1735038	Bacteria	NA	Proteobacteria	Betaproteobacteria	Rhodocyclales	Rhodocyclaceae	Oryzomicrobium	Oryzomicrobium terrae	Oryzomicrobium terrae.	0003700 DNA-binding transcription factor activity|0003690 double-stranded DNA binding	None	None	None	Iron-sulfur cluster assembly transcription factor	complete
1	1		17148	4008	843.59	A0A7C3D6A1	1	A0A7C3D6A1	ENK06_05625	EMBL-CDS:HFE37884.1	168	168	TrEMBL	NA	PF02082	IPR000944|IPR010242	IPR036388|IPR036390	IPR030489	None	None	1	A0A7C3D6A1	A0A7C3D6A1	1913989	Bacteria	NA	Proteobacteria	Gammaproteobacteria	unclassified Gammaproteobacter	NA	NA	Gammaproteobacteria bacterium	Gammaproteobacteria bacterium.	0003700 DNA-binding transcription factor activity|0003690 double-stranded DNA binding	None	None	None	Fe-S cluster assembly transcriptional regulator IscR	complete
1	1		17148	4008	850.45	A0A7L6A8S4	1	A0A7L6A8S4	HZT41_11685	EMBL-CDS:QLQ25444.1	168	168	TrEMBL	NA	PF02082	IPR000944|IPR010242	IPR036388|IPR036390	None	None	None	1	A0A7L6A8S4	A0A7L6A8S4	1917218	Bacteria	NA	Proteobacteria	Betaproteobacteria	Rhodocyclales	Azonexaceae	Dechloromonas	Dechloromonas sp.	Dechloromonas sp.	None	None	None	None	Fe-S cluster assembly transcriptional regulator IscR	complete
1	1		17148	4008	903.1	A0A7V2T2V1	1	A0A7V2T2V1	ENJ51_05700	EMBL-CDS:HFC92291.1	168	168	TrEMBL	NA	PF02082	IPR000944	IPR036388|IPR036390	None	None	None	1	A0A7V2T2V1	A0A7V2T2V1	45248	Bacteria	NA	Proteobacteria	Gammaproteobacteria	Thiotrichales	Thiotrichaceae	Leucothrix	Leucothrix mucor	Leucothrix mucor.	None	None	None	None	Rrf2 family transcriptional regulator	complete
1	1		17148	4008	828.99	A0A7X0TV65	1	A0A7X0TV65	HNQ55_003348	EMBL-CDS:MBB6544815.1	168	168	TrEMBL	NA	PF02082	IPR000944|IPR010242	IPR036388|IPR036390	None	None	None	1	A0A7X0TV65	A0A7X0TV65	1230533	Bacteria	NA	Proteobacteria	Gammaproteobacteria	Alteromonadales	Colwelliaceae	Thalassotalea	Thalassotalea piscium	Thalassotalea piscium.	None	None	None	None	Rrf2 family iron-sulfur cluster assembly transcriptional regulator	complete
1	1		17148	4008	856.13	B6EGX4	1	B6EGX4	A6E04_14180|A6E06_17550|AFI02nite_28500|AWOD_I_0591|BTO22_02370|ERW49_15970|F8B77_06145|VFMJ11_0630|VF_0616|iscR	GI:208008256|GI:501544695|GI:226711609|EMBL-CDS:CAQ78401.1|REFSEQ:WP_012549521.1	168	155|168	SwissProt|TrEMBL	HTH-type transcriptional regulator IscR|NA	PF02082	IPR000944|IPR010242	IPR036388|IPR036390	IPR030489	awd:AWOD_I_0591|vfi:VF_0616|vfm:VFMJ11_0630|vsa:VSAL_I0716	None	10	B6EGX4|A0A090IQX0|A0A1B9NYN7|A0A1B9PLL7|A0A1E5AU04|A0A2S7XBH1|A0A4Q5KYK1|A0A6N6RU68|B5FAV9|Q5E785	B6EGX4	1840087|312309|316275|388396|511998|566293|668|688|80852	Bacteria	NA	Proteobacteria	Gammaproteobacteria	Vibrionales	Vibrionaceae	Aliivibrio	Aliivibrio finisterrensis|Aliivibrio fischeri|Aliivibrio fischeri ES114|Aliivibrio fischeri MJ11|Aliivibrio logei|Aliivibrio salmonicida LFI1238|Aliivibrio sifiae|Aliivibrio sp. 1S175|Aliivibrio wodanis	Aliivibrio finisterrensis.|Aliivibrio fischeri |Aliivibrio fischeri (strain ATCC 700601 / ES114)|Aliivibrio fischeri (strain MJ11)|Aliivibrio logei |Aliivibrio salmonicida (strain LFI1238)|Aliivibrio sifiae.|Aliivibrio sp. 1S175.|Aliivibrio wodanis.	0051537 2 iron 2 sulfur cluster binding|0003700 DNA-binding transcription factor activity|0003690 double-stranded DNA binding|0005506 iron ion binding	312309.VF_0616|316275.VSAL_I0716	None	None	HTH-type transcriptional regulator IscR|Rrf2 family protein	complete
1	1		17148	4008	849.99	C6WXC6	1	C6WXC6	Mmol_1671	GI:253983717|GI:506312835|EMBL-CDS:ACT48575.1|REFSEQ:WP_015832610.1	168	168	TrEMBL	NA	PF02082	IPR000944	IPR036388|IPR036390	IPR030489	mmb:Mmol_1671	None	1	C6WXC6	C6WXC6	583345	Bacteria	NA	Proteobacteria	Betaproteobacteria	Nitrosomonadales	Methylophilaceae	Methylotenera	Methylotenera mobilis JLW8	Methylotenera mobilis (strain JLW8 / ATCC BAA-1282 / DSM 17540)	None	583345.Mmol_1671	None	None	Transcriptional regulator| BadM/Rrf2 family	complete
1	1		17148	4008	157.22	D0WIU7	1	D0WIU7	HMPREF0762_01772|HMPREF1155_0730	GI:269129210|EMBL-CDS:EEZ60295.1	168	143|168	TrEMBL	NA	PF02082	IPR000944	IPR036388|IPR036390	None	None	None	2	D0WIU7|J5W4P7	D0WIU7	1111137|649764	Bacteria	Terrabacteria group	Actinobacteria	Coriobacteriia	Eggerthellales	Eggerthellaceae	Slackia	Slackia exigua ATCC 700122|Slackia sp. CM382	Slackia exigua (strain ATCC 700122 / DSM 15923 / CIP 105133 / JCM 11022 /KCTC 5966 / S-7)|Slackia sp. CM382.	None	649764.HMPREF0762_01772	Oral	Anaerobe|Not Specified	Transcriptional regulator| Rrf2 family	complete
1	1		17148	4008	192.12	R7I6C8	1	R7I6C8	BN648_00612	EMBL-CDS:CDE46773.1	168	168	TrEMBL	NA	PF02082	IPR000944	IPR036388|IPR036390	IPR030489	None	None	1	R7I6C8	R7I6C8	1262802	Bacteria	Terrabacteria group	Firmicutes	Clostridia	Eubacteriales	Clostridiaceae	Clostridium	Clostridium sp. CAG:411	Clostridium sp. CAG:411.	None	None	None	None	Transcriptional regulator Rrf2 family	complete
1	1		17148	4008	846.19	A0A085HNC9	2	A0A085HNC9|A0A2X4U9Z9	GLGR_0409|CRN84_22970|EKN56_17680|HYN51_13885|NCTC12151_00864|NCTC12285_02610	GI:668984270|GI:653022200|EMBL-CDS:KFC97474.1|REFSEQ:WP_027274099.1|EMBL-CDS:SQI36647.1	167	167	TrEMBL	NA	PF02082	IPR000944|IPR010242	IPR036388|IPR036390	IPR030489	lpv:HYN51_13885|lri:NCTC12151_00864|pfq:QQ39_13685|prag:EKN56_17680	None	1|5	A0A085HNC9|A0A2X4U9Z9|A0A0G3CUZ9|A0A2C6DNR0|A0A2Y9U1E8|A0A411WPD7	A0A085HNC9	1005999|158841|2172103|2498113|82979|82985	Bacteria	NA	Proteobacteria	Gammaproteobacteria	Enterobacterales	Budviciaceae	Leminorella|Budvicia|Jinshanibacter|Limnobaculum|Pragia	Leminorella grimontii ATCC 33999 = DSM 5078|Budvicia aquatica|Jinshanibacter zhutongyuii|Leminorella richardii|Limnobaculum parvum|Pragia fontium	Leminorella grimontii ATCC 33999 = DSM 5078.|Budvicia aquatica.|Jinshanibacter zhutongyuii.|Leminorella richardii.|Limnobaculum parvum.|Pragia fontium.	0051537 2 iron 2 sulfur cluster binding|0003700 DNA-binding transcription factor activity|0003690 double-stranded DNA binding|0005506 iron ion binding	1005999.GLGR_0409	Not Specified	Aerobe	HTH-type transcriptional regulator IscR	complete
1	1		17148	4008	141.34	A0A086YC86	1	A0A086YC86	CDV49_01375|CDV52_03305|CN97_05585	GI:1207776500|GI:672902267|GI:1207792718|GI:917304168|EMBL-CDS:KFI31886.1|EMBL-CDS:QBJ24280.1|REFSEQ:WP_051910880.1	167	167|169	TrEMBL	NA	PF02082	IPR000944	IPR036388|IPR036390	IPR030489	hml:HmaOT1_08440	None	3	A0A086YC86|A0A212AG56|A0A212AXN8	A0A086YC86	195105|366616|366618	Bacteria	NA	Proteobacteria	Alphaproteobacteria	Rhodobacterales	Rhodobacteraceae	Haematobacter	Haematobacter genomosp. 1|Haematobacter massiliensis|Haematobacter missouriensis	Haematobacter genomosp. 1.|Haematobacter massiliensis.|Haematobacter missouriensis.	None	195105.CN97_05585	None	None	Rrf2 family transcriptional regulator	complete
1	1		17148	4008	866.1	A0A0N0IAU0	1	A0A0N0IAU0	M992_1509|VK86_07750	GI:928869006|GI:928453484|EMBL-CDS:KPD03021.1|REFSEQ:WP_053907996.1	167	167	TrEMBL	NA	PF02082	IPR000944|IPR010242	IPR036388|IPR036390	None	None	None	2	A0A0N0IAU0|A0A0H2QCW1	A0A0N0IAU0	1354267|158849	Bacteria	NA	Proteobacteria	Gammaproteobacteria	Enterobacterales	Morganellaceae	Moellerella	Moellerella wisconsensis|Moellerella wisconsensis ATCC 35017	Moellerella wisconsensis ATCC 35017.|Moellerella wisconsensis.	0051537 2 iron 2 sulfur cluster binding|0003700 DNA-binding transcription factor activity|0003690 double-stranded DNA binding	None	None	None	Iron-sulfur cluster regulator|Transcriptional regulator	complete
1	1		17148	4008	803.91	A0A0S8DQY7	1	A0A0S8DQY7	AMJ69_11085	GI:931454128|EMBL-CDS:KPK37579.1	167	167	TrEMBL	NA	PF02082	IPR000944|IPR010242	IPR036388|IPR036390	IPR030489	None	None	1	A0A0S8DQY7	A0A0S8DQY7	1703406	Bacteria	NA	Proteobacteria	Gammaproteobacteria	unclassified Gammaproteobacter	NA	NA	Gammaproteobacteria bacterium SG8_47	Gammaproteobacteria bacterium SG8_47.	0003700 DNA-binding transcription factor activity|0003690 double-stranded DNA binding	None	None	None	Transcriptional regulator	complete
1	1		17148	4008	853.03	A0A193KDV2	1	A0A193KDV2	A6E01_10335|A9264_00245|GCU72_01040|JCM19231_4933|JCM19236_1687|JCM19241_2314|VCO01S_08650|VEZ01S_02_00410|VHA01S_083_00030|VIN01S_00140|VSU01S_10620	GI:1041052424|GI:1045796262|GI:515595735|EMBL-CDS:ANO33601.1|EMBL-CDS:NMO71963.1|REFSEQ:WP_017028353.1	167	165|167	TrEMBL	NA	PF02082	IPR000944|IPR010242	IPR036388|IPR036390	IPR030489	vbr:A6E01_10335	None	11	A0A193KDV2|A0A0B8PB48|A0A0B8PX58|A0A0B8QDX6|A0A1A6L6G1|A0A4Y3HQZ7|A0A4Y3IKZ4|A0A511QNV0|A0A6I1QAM1|U3AXI3|V5FRM2	A0A193KDV2	1219062|1219070|1219072|1219078|1219080|1481914|1481926|1853257|2654980|553239	Bacteria	NA	Proteobacteria	Gammaproteobacteria	Vibrionales	Vibrionaceae	Vibrio	Vibrio breoganii|Vibrio comitans NBRC 102076|Vibrio ezurae NBRC 102218|Vibrio halioticoli NBRC 102217|Vibrio inusitatus NBRC 102082|Vibrio ishigakensis|Vibrio sp. B1Z05|Vibrio sp. JCM 19236|Vibrio sp. UCD-FRSSP16_10|Vibrio superstes NBRC 103154	Vibrio breoganii.|Vibrio comitans NBRC 102076.|Vibrio ezurae NBRC 102218.|Vibrio halioticoli NBRC 102217.|Vibrio inusitatus NBRC 102082.|Vibrio ishigakensis.|Vibrio sp. B1Z05.|Vibrio sp. JCM 19236.|Vibrio sp. UCD-FRSSP16_10.|Vibrio superstes NBRC 103154.	0051537 2 iron 2 sulfur cluster binding|0003700 DNA-binding transcription factor activity|0003690 double-stranded DNA binding|0005506 iron ion binding	1205908.AKXW01000005_gene3336|1219072.VHA01S_083_00030|1219080.VEZ01S_02_00410	None	None	HTH-type transcriptional regulator IscR	complete
1	1		17148	4008	848.95	A0A1C2FYI4	1	A0A1C2FYI4	A9R16_02755|C4901_10865	GI:1052247824|GI:1053163879|EMBL-CDS:OCX44323.1|EMBL-CDS:RCN59142.1|REFSEQ:WP_065971802.1	167	167	TrEMBL	NA	PF02082	IPR000944|IPR010242	IPR036388|IPR036390	IPR030489	acii:C4901_10865	None	2	A0A1C2FYI4|A0A2Z3R4D5	A0A1C2FYI4	1281578|163359	Bacteria	NA	Proteobacteria	Gammaproteobacteria	Acidiferrobacterales	Acidiferrobacteraceae	Acidiferrobacter	Acidiferrobacter sp. SPIII_3|Acidiferrobacter thiooxydans	Acidiferrobacter sp. SPIII_3.|Acidiferrobacter thiooxydans.	0003700 DNA-binding transcription factor activity|0003690 double-stranded DNA binding	None	None	None	Fe-S cluster assembly transcriptional regulator IscR	complete
1	1		17148	4008	807.79	A0A1E3ZMS1	1	A0A1E3ZMS1	ABS43_00335|BGO71_17845|CDO44_08415|CDO46_23900|E2I21_06200|EGT29_12685|EV675_3807|FHW18_002974|FXN63_08695|PIGHUM_02407	GI:1063964624|EMBL-CDS:ODS76641.1	167	154|167|168	TrEMBL	NA	PF02082	IPR000944	IPR036388|IPR036390	None	pacr:FXN63_08695|pig:EGT29_12685	None	10	A0A1E3ZMS1|A0A1Q3Y1J3|A0A208XTD0|A0A208XXN2|A0A3G8GKB1|A0A3P4B222|A0A4Q7NDN6|A0A5C0AZ97|A0A5N7RMB4|A0A7Y9IVH0	A0A1E3ZMS1	151784|1660091|1895729|1940612|2008675|2008676|2478468|2488560|2558245|516702	Bacteria	NA	Proteobacteria	Betaproteobacteria	Burkholderiales	Alcaligenaceae|unclassified Burkholderia	Bordetella|NA|Pigmentiphaga|unclassified Alcaligenaceae	Alcaligenaceae bacterium SAGV5|Bordetella sp. SCN 67-23|Burkholderiales bacterium 67-32|Pigmentiphaga aceris|Pigmentiphaga humi|Pigmentiphaga kullae|Pigmentiphaga litoralis|Pigmentiphaga sp. H8|Pigmentiphaga sp. NML030171|Pigmentiphaga sp. NML080357	Alcaligenaceae bacterium SAGV5.|Bordetella sp. SCN 67-23.|Burkholderiales bacterium 67-32.|Pigmentiphaga aceris.|Pigmentiphaga humi.|Pigmentiphaga kullae.|Pigmentiphaga litoralis.|Pigmentiphaga sp. H8.|Pigmentiphaga sp. NML030171.|Pigmentiphaga sp. NML080357.	0003677 DNA binding	None	None	None	BadM/Rrf2 family transcriptional regulator|DNA-binding protein|HTH-type transcriptional regulator IscR|Rrf2 family iron-sulfur cluster assembly transcriptional regulator|Rrf2 family transcriptional regulator	complete
1	1		17148	4008	850.15	A0A1G1AZK9	1	A0A1G1AZK9	A3I83_04145|HOO85_05345	GI:1085406913|EMBL-CDS:OGV75893.1	167	167	TrEMBL	NA	PF02082	IPR000944	IPR036388|IPR036390	IPR030489	None	None	2	A0A1G1AZK9|A0A7Y4ZZ72	A0A1G1AZK9	1801615|2051956	Bacteria	NA	Proteobacteria	Betaproteobacteria	Nitrosomonadales	Methylophilaceae	Methylotenera	Methylotenera sp.|Methylotenera sp. RIFCSPLOWO2_02_FULL_45_14	Methylotenera sp.|Methylotenera sp. RIFCSPLOWO2_02_FULL_45_14.	0003677 DNA binding	None	None	None	DNA-binding protein|Rrf2 family transcriptional regulator	complete
1	1		17148	4008	144.43	A0A1I3D783	1	A0A1I3D783	SAMN05216258_102420	EMBL-CDS:SFH82459.1	167	167	TrEMBL	NA	PF02082	IPR000944	IPR036388|IPR036390	IPR030489	None	None	1	A0A1I3D783	A0A1I3D783	1114924	Bacteria	NA	Proteobacteria	Alphaproteobacteria	Rhodobacterales	Rhodobacteraceae	Albimonas	Albimonas pacifica	Albimonas pacifica.	None	None	None	None	Transcriptional regulator| BadM/Rrf2 family	complete
1	1		17148	4008	829.5	A0A1S9D1V2	1	A0A1S9D1V2	USCGTAYLOR_00736	GI:1150199002|EMBL-CDS:OOO03055.1	167	167	TrEMBL	NA	PF02082	IPR000944|IPR010242	IPR036388|IPR036390	IPR030489	None	None	1	A0A1S9D1V2	A0A1S9D1V2	1934255	Bacteria	NA	Proteobacteria	Gammaproteobacteria	Chromatiales	unclassified Chromatiales	NA	Chromatiales bacterium USCg_Taylor	Chromatiales bacterium USCg_Taylor.	0003700 DNA-binding transcription factor activity|0003690 double-stranded DNA binding	None	None	None	HTH-type transcriptional regulator IscR	complete
1	1		17148	4008	855.06	A0A1U9JYG1	1	A0A1U9JYG1	GX332_02425|GXX62_00870|PAEH1_03105	GI:1148964704|EMBL-CDS:AQS50808.1	167	167	TrEMBL	NA	PF02082	IPR000944	IPR036388|IPR036390	None	phn:PAEH1_03105	None	3	A0A1U9JYG1|A0A7C6NHS9|A0A7X8D4I4	A0A1U9JYG1	2021368|643674	Bacteria	NA	Proteobacteria	Betaproteobacteria	Burkholderiales	Alcaligenaceae	Paenalcaligenes|unclassified Alcaligenaceae	Alcaligenaceae bacterium|Paenalcaligenes hominis	Alcaligenaceae bacterium.|Paenalcaligenes hominis.	0003677 DNA binding	None	None	None	DNA-binding protein|Fe-S cluster assembly transcription factor	complete
1	1		17148	4008	863.06	A0A1X1MNG3	2	A0A1X1MNG3|A0A7Y4C7R5	ST37_16160|F0227_13310	GI:1182444902|EMBL-CDS:ORT48919.1|EMBL-CDS:NOI67209.1	167	167	TrEMBL	NA	PF02082	IPR000944|IPR010242	IPR036388|IPR036390	IPR030489	None	None	1	A0A1X1MNG3|A0A7Y4C7R5	A0A1X1MNG3	1603038|2607602	Bacteria	NA	Proteobacteria	Gammaproteobacteria	Vibrionales	Vibrionaceae	Vibrio	Vibrio sp. qd031|Vibrio sp. 99-8-1	Vibrio sp. qd031.|Vibrio sp. 99-8-1.	0051537 2 iron 2 sulfur cluster binding|0003700 DNA-binding transcription factor activity|0003690 double-stranded DNA binding|0005506 iron ion binding	None	None	None	HTH-type transcriptional regulator IscR|Fe-S cluster assembly transcriptional regulator IscR	complete
1	1		17148	4008	99.5	A0A1Y3WF15	2	A0A1Y3WF15|A0A3E3K6J1	B5E64_14690|B5G11_02560|DXB59_02130|DW016_02865	GI:1198484911|EMBL-CDS:OUN71823.1|GI:639747846|EMBL-CDS:RGE90203.1|REFSEQ:WP_024732378.1	167	167	TrEMBL	NA	PF02082	IPR000944	IPR036388|IPR036390	IPR030489	None	None	3|1	A0A1Y3WF15|A0A1Z7LWW6|A0A417TKD9|A0A3E3K6J1	A0A1Y3WF15	1965548|1965647|2292374|1653434	Bacteria	Terrabacteria group	Firmicutes	Clostridia	Eubacteriales	Oscillospiraceae|Lachnospiraceae	Drancourtella|Ruminococcus|Sellimonas	Drancourtella sp. An12|Drancourtella sp. An57|Ruminococcus sp. OM05-10BH|Sellimonas intestinalis	Drancourtella sp. An12.|Drancourtella sp. An57.|Ruminococcus sp. OM05-10BH.|Sellimonas intestinalis.	None	None	None	None	AsnC family transcriptional regulator|Rrf2 family transcriptional regulator	complete
1	1		17148	4008	832.15	A0A1Z8AC92	1	A0A1Z8AC92	A9Q81_00870	GI:1199241253|EMBL-CDS:OUS07933.1	167	167	TrEMBL	NA	PF02082	IPR000944|IPR010242	IPR036388|IPR036390	None	None	None	1	A0A1Z8AC92	A0A1Z8AC92	1856293	Bacteria	NA	Proteobacteria	Gammaproteobacteria	unclassified Gammaproteobacter	NA	NA	Gammaproteobacteria bacterium 42_54_T18	Gammaproteobacteria bacterium 42_54_T18.	0003700 DNA-binding transcription factor activity|0003690 double-stranded DNA binding	None	None	None	Fe-S cluster assembly transcriptional regulator IscR	complete
1	1		17148	4008	883.99	A0A257NXT1	3	A0A257NXT1|A0A257QDM9|D0KWA2	B7Z82_02575|B7X12_03490|B7Y07_04310|B7X28_08835|B7X29_02970|B7X37_04760|B7X44_03775|Hneap_2189	GI:1232232779|EMBL-CDS:OYV28462.1|GI:1232254844|EMBL-CDS:OYV46848.1|GI:502587298|GI:261837238|EMBL-CDS:ACX97005.1|REFSEQ:WP_012825037.1	167	167	TrEMBL	NA	PF02082	IPR000944	IPR036388|IPR036390	IPR030489	hna:Hneap_2189	None	1|2|5	A0A257NXT1|A0A257QDM9|A0A259BDB7|D0KWA2|A0A259NKL4|A0A259RPI5|A0A259RZ92|A0A259S1T6	A0A257NXT1	1970384|1970383|1970385|1970378|1970379|1970380|1970382|555778	Bacteria	NA	Proteobacteria	Gammaproteobacteria	Chromatiales	Halothiobacillaceae	Halothiobacillus	Halothiobacillus sp. 20-54-6|Halothiobacillus sp. 20-53-49|Halothiobacillus sp. 24-54-40|Halothiobacillus neapolitanus c2|Halothiobacillus sp. 13-55-115|Halothiobacillus sp. 13-55-253|Halothiobacillus sp. 14-55-98|Halothiobacillus sp. 15-55-196	Halothiobacillus sp. 20-54-6.|Halothiobacillus sp. 20-53-49.|Halothiobacillus sp. 24-54-40.|Halothiobacillus neapolitanus (strain ATCC 23641 / c2)|Halothiobacillus sp. 13-55-115.|Halothiobacillus sp. 13-55-253.|Halothiobacillus sp. 14-55-98.|Halothiobacillus sp. 15-55-196.	None	555778.Hneap_2189	None	None	Fe-S cluster assembly transcriptional regulator IscR|Transcriptional regulator| BadM/Rrf2 family	complete
1	1		17148	4008	132.56	A0A257VD14	1	A0A257VD14	B7Z53_06155	GI:1232328360|EMBL-CDS:OYW07472.1	167	167	TrEMBL	NA	PF02082	IPR000944	IPR036388|IPR036390	IPR030489	None	None	1	A0A257VD14	A0A257VD14	1970563	Bacteria	NA	Proteobacteria	Alphaproteobacteria	Rhodospirillales	unclassified Rhodospirill	NA	Rhodospirillales bacterium 12-71-4	Rhodospirillales bacterium 12-71-4.	None	None	None	None	Rrf2 family transcriptional regulator	complete
1	1		17148	4008	884.06	A0A2A4UZ47	2	A0A2A4UZ47|A0A2A5AF05	COB51_02635|COB04_08815	EMBL-CDS:PCI51083.1|EMBL-CDS:PCJ17368.1	167	167	TrEMBL	NA	PF02082	IPR000944	IPR036388|IPR036390	IPR030489	None	None	1	A0A2A4UZ47|A0A2A5AF05	A0A2A4UZ47	1889775|1913989	Bacteria	NA	Proteobacteria	Gammaproteobacteria	Pseudomonadales|unclassified Gammaproteobacter	Moraxellaceae|NA	unclassified Moraxellaceae|NA	Moraxellaceae bacterium|Gammaproteobacteria bacterium	Moraxellaceae bacterium.|Gammaproteobacteria bacterium.	None	None	None	None	Fe-S cluster assembly transcriptional regulator IscR	complete
1	1		17148	4008	861.7	A0A2A5W9P9	1	A0A2A5W9P9	CMQ08_04790|CNF02_09730	EMBL-CDS:PDH33219.1	167	167	TrEMBL	NA	PF02082	IPR000944|IPR010242	IPR036388|IPR036390	IPR030489	None	None	2	A0A2A5W9P9|A0A2E1ZKF6	A0A2A5W9P9	1913989|1986256	Bacteria	NA	Proteobacteria	Gammaproteobacteria	Gammaproteobacteria incertae s|unclassified Gammaproteobacter	NA	NA	Gammaproteobacteria bacterium|OM182 bacterium MED-G28	Gammaproteobacteria bacterium.|OM182 bacterium MED-G28.	0003700 DNA-binding transcription factor activity|0003690 double-stranded DNA binding	None	None	None	Fe-S cluster assembly transcriptional regulator IscR	complete
1	1		17148	4008	210.44	A0A2D6M3L1	1	A0A2D6M3L1	CMM09_03015|CMM21_02510	EMBL-CDS:HAQ33335.1|EMBL-CDS:MAG23031.1	167	167	TrEMBL	NA	PF02082	IPR000944	IPR036388|IPR036390	IPR030489	None	None	2	A0A2D6M3L1|A0A2E9WV70	A0A2D6M3L1	1898112	Bacteria	NA	Proteobacteria	Alphaproteobacteria	Rhodospirillales	Rhodospirillaceae	unclassified Rhodospirillaceae	Rhodospirillaceae bacterium	Rhodospirillaceae bacterium.	None	None	None	None	Rrf2 family transcriptional regulator	complete
1	1		17148	4008	434.21	A0A2E8U0U9	1	A0A2E8U0U9	CMF66_03440|CMF67_10835	EMBL-CDS:MBR82953.1	167	167	TrEMBL	NA	PF02082	IPR000944	IPR036388|IPR036390	IPR030489	None	None	2	A0A2E8U0U9|A0A2E3L4I4	A0A2E8U0U9	2024836	Bacteria	NA	Proteobacteria	Alphaproteobacteria	Rhodospirillales	Thalassospiraceae	Magnetovibrio	Magnetovibrio sp.	Magnetovibrio sp.	None	None	None	None	Rrf2 family transcriptional regulator	complete
1	1		17148	4008	903.51	A0A2E9IE45	1	A0A2E9IE45	CL388_00920	EMBL-CDS:MAF99761.1|EMBL-CDS:MBT58976.1	167	167	TrEMBL	NA	PF02082	IPR000944	IPR036388|IPR036390	None	None	None	1	A0A2E9IE45	A0A2E9IE45	2024893	Bacteria	NA	Proteobacteria	Gammaproteobacteria	Acidiferrobacterales	Acidiferrobacteraceae	unclassified Acidiferrobacteraceae	Acidiferrobacteraceae bacterium	Acidiferrobacteraceae bacterium.	None	None	None	None	Uncharacterized protein	complete
1	1		17148	4008	60.79	A0A2H0XHW8	1	A0A2H0XHW8	COT45_04250|COX49_06920	EMBL-CDS:PIS24523.1	167	167	TrEMBL	NA	PF02082	IPR000944	IPR036388|IPR036390	IPR030489	None	None	2	A0A2H0XHW8|A0A2G9XZ09	A0A2H0XHW8	2014294|2014296	Bacteria	Bacteria incertae sedis	NA	NA	NA	NA	Candidatus Stahlbacteria	bacterium (Candidatus Stahlbacteria) CG08_land_8_2|bacterium (Candidatus Stahlbacteria) CG23_combo_of	bacterium	None	None	None	None	Uncharacterized protein	complete
1	1		17148	4008	861.07	A0A2H6JAI7	1	A0A2H6JAI7	BMS3Bbin12_00929	EMBL-CDS:GBE47763.1	167	167	TrEMBL	NA	PF02082	IPR000944	IPR036388|IPR036390	IPR030489	None	None	1	A0A2H6JAI7	A0A2H6JAI7	2005735	Bacteria	unclassified Bacteria	NA	NA	NA	NA	NA	bacterium BMS3Bbin12	bacterium BMS3Bbin12.	None	None	None	None	HTH-type transcriptional regulator IscR	complete
1	1		17148	4008	864.99	A0A2H9T927	1	A0A2H9T927	CI610_01308	EMBL-CDS:PJE79736.1	167	167	TrEMBL	NA	PF02082	IPR000944|IPR010242	IPR036388|IPR036390	None	None	None	1	A0A2H9T927	A0A2H9T927	1711999	NA	NA	NA	NA	NA	NA	NA	invertebrate metagenome	invertebrate metagenome.	0003700 DNA-binding transcription factor activity|0003690 double-stranded DNA binding	None	None	None	HTH-type transcriptional regulator IscR	complete
1	1		17148	4008	850.33	A0A2N2RZM3	3	A0A2N2RZM3|A0A3L6M0L6|Q47EN7	CVU31_05630|CVU33_07445|D3M94_10485|Daro_1948	EMBL-CDS:PKO48403.1|EMBL-CDS:RIX46125.1|GI:71847198|GI:499606962|EMBL-CDS:AAZ46694.1|REFSEQ:WP_011287696.1	167	167	TrEMBL	NA	PF02082	IPR000944|IPR010242	IPR036388|IPR036390	None	dar:Daro_1948	None	2|1	A0A2N2RZM3|A0A2N2R6V8|A0A3L6M0L6|Q47EN7	A0A2N2RZM3	2013716|2013718|2316108|159087	Bacteria	NA	Proteobacteria	Betaproteobacteria	unclassified Betaproteobacteri|Rhodocyclales	NA|unclassified Rhodocyclale|Azonexaceae	NA|Dechloromonas	Betaproteobacteria bacterium HGW-Betaproteobacteri|Rhodocyclales bacterium GT-UBC|Dechloromonas aromatica RCB	Betaproteobacteria bacterium HGW-Betaproteobacteria-4.|Betaproteobacteria bacterium HGW-Betaproteobacteria-6.|Rhodocyclales bacterium GT-UBC.|Dechloromonas aromatica (strain RCB)	0003700 DNA-binding transcription factor activity|0003690 double-stranded DNA binding	159087.Daro_1948	None	None	Fe-S cluster assembly transcriptional regulator IscR|Transcriptional regulator| BadM/Rrf2 family	complete
1	1		17148	4008	852.39	A0A2N2VCF8	1	A0A2N2VCF8	CVU18_03250	EMBL-CDS:PKO89641.1	167	167	TrEMBL	NA	PF02082	IPR000944|IPR010242	IPR036388|IPR036390	None	None	None	1	A0A2N2VCF8	A0A2N2VCF8	2013703	Bacteria	NA	Proteobacteria	Betaproteobacteria	unclassified Betaproteobacteri	NA	NA	Betaproteobacteria bacterium HGW-Betaproteobacteri	Betaproteobacteria bacterium HGW-Betaproteobacteria-12.	0003700 DNA-binding transcription factor activity|0003690 double-stranded DNA binding	None	None	None	Fe-S cluster assembly transcriptional regulator IscR	complete
1	1		17148	4008	852.79	A0A3C1NB18	1	A0A3C1NB18	CL390_03805|CL396_00175|DCQ11_11750|DCS41_03750|EYQ32_12995	EMBL-CDS:HAN61522.1	167	167	TrEMBL	NA	PF02082	IPR000944	IPR036388|IPR036390	None	None	None	5	A0A3C1NB18|A0A2E4SN21|A0A2E7ZW09|A0A349SFJ0|A0A7C8D4M6	A0A3C1NB18	1913989|2024893	Bacteria	NA	Proteobacteria	Gammaproteobacteria	Acidiferrobacterales|unclassified Gammaproteobacter	Acidiferrobacteraceae|NA	NA|unclassified Acidiferrobacteraceae	Acidiferrobacteraceae bacterium|Gammaproteobacteria bacterium	Acidiferrobacteraceae bacterium.|Gammaproteobacteria bacterium.	None	None	None	None	Fe-S cluster assembly transcriptional regulator IscR|Rrf2 family transcriptional regulator	complete
1	1		17148	4008	826.84	A0A3E0U566	2	A0A3E0U566|A0A7Y0Q6A2	CL811_01805|DXX92_14545|DXX93_15965|HII17_05255	EMBL-CDS:REL32086.1|EMBL-CDS:REL36432.1|EMBL-CDS:NMP30966.1	167	167|168	TrEMBL	NA	PF02082	IPR000944|IPR010242	IPR036388|IPR036390	IPR030489	None	None	3|1	A0A3E0U566|A0A2D6RDG7|A0A3E0TTN8|A0A7Y0Q6A2	A0A3E0U566	1655234|2026726|2716224	Bacteria	NA	Proteobacteria	Gammaproteobacteria	Alteromonadales	Colwelliaceae	Thalassotalea|unclassified Colwelliaceae	Colwelliaceae bacterium|Thalassotalea euphylliae|Thalassotalea algicola	Colwelliaceae bacterium.|Thalassotalea euphylliae.|Thalassotalea sp. M1531.	0003700 DNA-binding transcription factor activity|0003690 double-stranded DNA binding	None	None	None	Fe-S cluster assembly transcriptional regulator IscR	complete
1	1		17148	4008	853.84	A0A3L0VYU3	2	A0A3L0VYU3|A0A5J6WYT6	A9258_12945|A9G06_13635|A9G49_11065|ACGSH8M1_024890|AERO8C_20096|AERO9A_250240|AH4AK4_2412|AHA_1746|AHGSH82_027100|AO724_07125|AOX56_11960|ASA_2613|ASJ32_01980|Asalp_19190|B224_2787|BJD16_08710|BSP75_06780|BTN33_15490|C0708_09095|C1A23_11510|C2U30_01180|C2U37_21655|C2U39_12700|C2U40_12340|C3418_03315|C3737_04095|C3Y05_17090|C5B77_16580|CAK78_01065|CE463_10680|CK910_19135|CK911_09035|CUC44_05500|C…	EMBL-CDS:MHO04898.1|EMBL-CDS:QFI55431.1	167	154|157|167|168|180|123|141	TrEMBL	NA	PF02082	IPR000944|IPR010242	IPR036388|IPR036390	IPR030489	aaj:BOQ57_08560,ahh:RY45_09525,ahi:VU14_13805|acav:VI35_12355|aea:C2U39_12700|ael:NCTC12917_02410|aem:CK911_09035|aeo:O23A_p1812|aes:C2U30_01180|aha:AHA_1746|amed:B224_2787|asa:ASA_2613|avo:AMS64_11660|asr:WL1483_3887	None	62|4	A0A3L0VYU3|A0A023RJ42|A0A081UPM5|A0A0D0PR06|A0A0T6U0C0|A0A142E493|A0A175VLB2|A0A1E4VI58|A0A1E4X1A2|A0A1Q8D781|A0A1S2D2C6|A0A1Z1NPC0|A0A261E9Z6|A0A291TIM3|A0A291U4V3|A0A2H9U5X1|A0A2I8CZM0|A0A2I8R3C4|A0A2L0TYR1|A0A2M8HC62|A0A2N3J3I1|A0A2R4TUN9|A0A2R7N1R2|A0A2R7Q2C5|A0A2R7QEU3|A0A2S4U7D7|A0A2S5FFW9|A0A2X4NF57|A0A327QEK7|A0A3N9Y4F5|A0A3S7DMC9|A0A3T0ZZ48|A0A428VET6|A0A433GBU4|A0A448KX48|A0A5F0KDI1|A0A…	A0A3L0VYU3	1006623|1073383|1208104|1268236|1324960|1347420|1354302|1416915|1535538|1535548|1588629|1636606|1636608|1636609|1758179|1920113|1921564|196023|196024|1983805|2033032|2033033|2056850|2056851|2056853|2560029|2675707|2732840|29489|29491|380703|382245|562|591962|633417|644|645|646|648|650|651|654|656|73010|931529|1268237|218936|652	Bacteria	NA	Proteobacteria	Gammaproteobacteria	Aeromonadales|Enterobacterales	Aeromonadaceae|Enterobacteriaceae	Aeromonas|Escherichia	Aeromonas allosaccharophila|Aeromonas cavernicola|Aeromonas caviae|Aeromonas dhakensis|Aeromonas encheleia|Aeromonas enteropelogenes|Aeromonas fluvialis|Aeromonas hydrophila|Aeromonas hydrophila 4AK4|Aeromonas hydrophila NJ-35|Aeromonas hydrophila subsp. hydrophila|Aeromonas hydrophila subsp. hydrophila ATCC 7966|Aeromonas jandaei|Aeromonas lusitana|Aeromonas media|Aeromonas media WS|Aeromonas mo…	Aeromonas allosaccharophila.|Aeromonas cavernicola.|Aeromonas caviae |Aeromonas dhakensis.|Aeromonas encheleia.|Aeromonas enteropelogenes |Aeromonas fluvialis.|Aeromonas hydrophila 4AK4.|Aeromonas hydrophila NJ-35.|Aeromonas hydrophila subsp. hydrophila (strain ATCC 7966 / DSM 30187 / BCRC13018 / CCUG 14551 / JCM 1027 / KCTC 2358 / NCIMB 9240 / NCTC 8049)|Aeromonas hydrophila subsp. hydrophila.|A…	0003677 DNA binding|0003700 DNA-binding transcription factor activity|0003690 double-stranded DNA binding|0051537 2 iron 2 sulfur cluster binding	1448139.AI20_10320|380703.AHA_1746|382245.ASA_2613|998088.B565_2381|1268237.G114_01964	Airways|Skin|Gastrointestinal tract|Not Specified|Urogenital tract|Limb	Facultative|Facultative,Not Specified|Not Specified	BadM/Rrf2 family transcriptional regulator|Contig_53| whole genome shotgun sequence|Fe-S cluster assembly transcriptional regulator IscR|HTH-type transcriptional regulator iscR|Iron-sulfur cluster assembly transcription factor IscR|Iron-sulfur cluster regulator IscR|Isc operon transcriptional regulator IscR|IscR family transcription regulator IscR|IscR family transcriptional regulator|Rrf2 family…	complete|fragment
1	1		17148	4008	144.01	A0A3M0WK96	1	A0A3M0WK96	D6832_05145	EMBL-CDS:RMD47849.1	167	167	TrEMBL	NA	PF02082	IPR000944	IPR036388|IPR036390	IPR030489	None	None	1	A0A3M0WK96	A0A3M0WK96	1913988	Bacteria	NA	Proteobacteria	Alphaproteobacteria	unclassified Alphaproteobacter	NA	NA	Alphaproteobacteria bacterium	Alphaproteobacteria bacterium.	None	None	None	None	Rrf2 family transcriptional regulator	complete
1	1		17148	4008	812.37	A0A421K3U1	1	A0A421K3U1	A3196_10445|B6D75_08140|B6D82_10730|CODIS_01130|DBO99_10035|DBP02_12585	EMBL-CDS:RLW59953.1	167	166|167	TrEMBL	NA	PF02082	IPR000944|IPR010242	IPR036388|IPR036390	IPR030489	None	None	6	A0A421K3U1|A0A1E2URE7|A0A2T6N2A4|A0A2T6NEB6|A0A2T6NUW2|A0A7Z0VPK1	A0A421K3U1	1655433|1818881|1968598|1968599	Bacteria	NA	Proteobacteria	Gammaproteobacteria	Gammaproteobacteria incertae s|unclassified Gammaproteobacter	NA	Candidatus Thiodiazotropha|NA	Candidatus Thiodiazotropha endoloripes|Candidatus Thiodiazotropha endolucinida|gamma proteobacterium symbiont of Ctena orbiculata|gamma proteobacterium symbiont of Stewartia florid	Candidatus Thiodiazotropha endoloripes.|Candidatus Thiodiazotropha endolucinida.|gamma proteobacterium symbiont of Ctena orbiculata.|gamma proteobacterium symbiont of Stewartia floridana.	0003700 DNA-binding transcription factor activity|0003690 double-stranded DNA binding	None	None	None	Fe-S cluster assembly transcriptional regulator IscR|HTH-type transcriptional regulator IscR	complete
1	1		17148	4008	835.8	A0A4R5HGD4	1	A0A4R5HGD4	EYS14_03995	EMBL-CDS:TDF42010.1	167	167	TrEMBL	NA	PF02082	IPR000944|IPR010242	IPR036388|IPR036390	IPR030489	None	None	1	A0A4R5HGD4	A0A4R5HGD4	2546219	Bacteria	NA	Proteobacteria	Gammaproteobacteria	Alteromonadales	Alteromonadaceae	unclassified Alteromonadaceae	Alteromonadaceae bacterium M269	Alteromonadaceae bacterium M269.	0003700 DNA-binding transcription factor activity|0003690 double-stranded DNA binding	None	None	None	Fe-S cluster assembly transcriptional regulator IscR	complete
1	1		17148	4008	832.97	A0A522GI85	2	A0A522GI85|A0A7Z0NHN5	DFR37_103185|EPN67_06830|EPN76_05010|H0A70_15865	EMBL-CDS:TAL78693.1|EMBL-CDS:NYT82966.1	167	167	TrEMBL	NA	PF02082	IPR000944|IPR010242	IPR036388|IPR036390	None	None	None	3|1	A0A522GI85|A0A366HFE4|A0A522IPP1|A0A7Z0NHN5	A0A522GI85	1979962|2030806|645616|2021368	Bacteria	NA	Proteobacteria	Betaproteobacteria	Burkholderiales	Alcaligenaceae|Burkholderiaceae	Eoetvoesia|Pusillimonas|unclassified Burkholderiaceae|unclassified Alcaligenaceae	Burkholderiaceae bacterium|Eoetvoesia caeni|Pusillimonas sp.|Alcaligenaceae bacterium	Burkholderiaceae bacterium.|Eoetvoesia caeni.|Pusillimonas sp.|Alcaligenaceae bacterium.	0003700 DNA-binding transcription factor activity|0003690 double-stranded DNA binding	None	None	None	BadM/Rrf2 family transcriptional regulator|Fe-S cluster assembly transcriptional regulator IscR	complete
1	1		17148	4008	91	A0A524A114	1	A0A524A114	E3J25_10020	EMBL-CDS:TEU09663.1	167	167	TrEMBL	NA	PF02082	IPR000944	IPR036388|IPR036390	None	None	None	1	A0A524A114	A0A524A114	2073117	Bacteria	Terrabacteria group	Chloroflexi	Anaerolineae	Anaerolineales	unclassified Anaerolineal	NA	Anaerolineales bacterium	Anaerolineales bacterium.	None	None	None	None	Rrf2 family transcriptional regulator	complete
1	1		17148	4008	140.78	A0A5D0RJ90	1	A0A5D0RJ90	FVF75_10440	EMBL-CDS:TYB81513.1	167	167	TrEMBL	NA	PF02082	IPR000944	IPR036388|IPR036390	IPR030489	None	None	1	A0A5D0RJ90	A0A5D0RJ90	2603819	Bacteria	NA	Proteobacteria	Alphaproteobacteria	Rhodobacterales	Rhodobacteraceae	Boseongicola	Boseongicola sp. HY14	Boseongicola sp. HY14.	None	None	None	None	Rrf2 family transcriptional regulator	complete
1	1		17148	4008	928.39	A0A657AJM3	1	A0A657AJM3	A3729_06615	GI:1057114863|EMBL-CDS:KZY33376.1|REFSEQ:WP_068510615.1	167	167	TrEMBL	NA	PF02082	IPR000944	IPR036388|IPR036390	None	None	None	1	A0A657AJM3	A0A657AJM3	1822233	Bacteria	NA	Proteobacteria	Gammaproteobacteria	Oceanospirillales	Oleiphilaceae	Oleiphilus	Oleiphilus sp. HI0043	Oleiphilus sp. HI0043.	None	None	None	None	Fe-S cluster assembly transcriptional regulator IscR	complete
1	1		17148	4008	836.63	A0A6B2QY39	1	A0A6B2QY39	DDY24_04930|G3I67_02230	EMBL-CDS:NDY82039.1	167	167	TrEMBL	NA	PF02082	IPR000944	IPR036388|IPR036390	None	None	None	2	A0A6B2QY39|A0A354JZ61	A0A6B2QY39	2021368|2707330	Bacteria	NA	Proteobacteria	Betaproteobacteria	Burkholderiales	Alcaligenaceae	Orrella|unclassified Alcaligenaceae	Alcaligenaceae bacterium|Orrella sp. NBD-18	Alcaligenaceae bacterium.|Orrella sp. NBD-18.	0003677 DNA binding	None	None	None	DNA-binding protein|Fe-S cluster assembly transcription factor	complete
1	1		17148	4008	368.49	A0A6C1SPX9	1	A0A6C1SPX9	EA405_02110|EA406_09430	EMBL-CDS:TVR97447.1	167	166|167	TrEMBL	NA	PF02082	IPR000944	IPR036388|IPR036390	IPR030489	None	None	2	A0A6C1SPX9|A0A6N2E1Y8	A0A6C1SPX9	2026786	Bacteria	NA	Proteobacteria	Alphaproteobacteria	Rhodospirillales	unclassified Rhodospirill	NA	Rhodospirillales bacterium	Rhodospirillales bacterium.	None	None	None	None	Rrf2 family transcriptional regulator	complete
1	1		17148	4008	846.16	A0A6L5C6M3	1	A0A6L5C6M3	B566_EDAN003378	EMBL-CDS:KAF4516630.1	167	167	TrEMBL	NA	PF02082	IPR000944	IPR036388|IPR036390	None	None	None	1	A0A6L5C6M3	A0A6L5C6M3	1049336	Eukaryota	Opisthokonta	Eumetazoa	Mandibulata	Dicondylia	Ephemeridae	Ephemera	Ephemera danica	Ephemera danica.	None	None	None	None	Uncharacterized protein	complete
1	1		17148	4008	226.15	A0A7C2XI80	1	A0A7C2XI80	ENQ71_11685	EMBL-CDS:HET68989.1	167	167	TrEMBL	NA	PF02082	IPR000944	IPR036388|IPR036390	IPR030489	None	None	1	A0A7C2XI80	A0A7C2XI80	1913988	Bacteria	NA	Proteobacteria	Alphaproteobacteria	unclassified Alphaproteobacter	NA	NA	Alphaproteobacteria bacterium	Alphaproteobacteria bacterium.	None	None	None	None	Rrf2 family transcriptional regulator	complete
1	1		17148	4008	19.6	A0A7C3CK67	1	A0A7C3CK67	ENJ40_04865	EMBL-CDS:HFC97771.1	167	167	TrEMBL	NA	PF02082	IPR000944	IPR036388|IPR036390	IPR030489	None	None	1	A0A7C3CK67	A0A7C3CK67	999894	Bacteria	NA	Thermodesulfobacteria	Thermodesulfobacteria	Thermodesulfobacteriales	Thermodesulfobacteriaceae	Thermosulfurimonas	Thermosulfurimonas dismutans	Thermosulfurimonas dismutans.	None	None	None	None	Rrf2 family transcriptional regulator	complete
1	1		17148	4008	828.12	A0A7C4IB00	1	A0A7C4IB00	ENQ64_10595	EMBL-CDS:HEU42110.1|EMBL-CDS:HGO58242.1	167	167	TrEMBL	NA	PF02082	IPR000944|IPR010242	IPR036388|IPR036390	None	None	None	1	A0A7C4IB00	A0A7C4IB00	1891241	Bacteria	NA	Proteobacteria	Betaproteobacteria	unclassified Betaproteobacteri	NA	NA	Betaproteobacteria bacterium	Betaproteobacteria bacterium.	0003700 DNA-binding transcription factor activity|0003690 double-stranded DNA binding	None	None	None	Fe-S cluster assembly transcriptional regulator IscR	complete
1	1		17148	4008	853.77	F2BD04	1	F2BD04	H3L91_05380|HMPREF9123_1561|NCTC13336_02087	GI:327464380|EMBL-CDS:EGF10680.1	167	147|167	TrEMBL	NA	PF02082	IPR000944|IPR010242	IPR036388|IPR036390	IPR030489	nbc:H3L91_05380	None	3	F2BD04|A0A377R3V7|A0A7D7SZC0	F2BD04	265175|267212|888742	Bacteria	NA	Proteobacteria	Betaproteobacteria	Neisseriales	Neisseriaceae	Kingella|Neisseria	Kingella potus|Neisseria bacilliformis|Neisseria bacilliformis ATCC BAA-1200	Kingella potus.|Neisseria bacilliformis ATCC BAA-1200.|Neisseria bacilliformis.	0003700 DNA-binding transcription factor activity|0003690 double-stranded DNA binding	None	Oral	Aerobe	Fe-S cluster assembly transcriptional regulator IscR|HTH-type transcriptional regulator iscR|Iron-sulfur cluster assembly transcription regulator IscR	complete
1	1		17148	4008	818.96	H1G6V5	1	H1G6V5	ECTPHS_12798|SAMN05421693_10312	GI:496219072|GI:373942997|EMBL-CDS:EHQ53542.1|REFSEQ:WP_008933109.1	167	167	TrEMBL	NA	PF02082	IPR000944	IPR036388|IPR036390	IPR030489	None	None	2	H1G6V5|A0A1H8ZR46	H1G6V5	519989|867345	Bacteria	NA	Proteobacteria	Gammaproteobacteria	Chromatiales	Ectothiorhodospiraceae	Ectothiorhodospira	Ectothiorhodospira magna|Ectothiorhodospira sp. PHS-1	Ectothiorhodospira magna.|Ectothiorhodospira sp. PHS-1.	None	519989.ECTPHS_12798	None	None	Iron-sulfur cluster assembly transcription factor IscR|Transcriptional regulator| BadM/Rrf2 family	complete
1	1		17148	4008	738.26	M1LY07	1	M1LY07	ST1E_0540	GI:451778008|EMBL-CDS:AGF48956.1	167	167	TrEMBL	NA	PF02082	IPR000944	IPR036388|IPR036390	None	kga:ST1E_0540	None	1	M1LY07	M1LY07	1208921	Bacteria	NA	Proteobacteria	Betaproteobacteria	Betaproteobacteria incertae se	NA	Candidatus Kinetoplastibacterium	Candidatus Kinetoplastibacterium galatii TCC219	Candidatus Kinetoplastibacterium galatii TCC219.	None	1208921.ST1E_0540	None	None	Rrf2 family transcriptional regulator| iron-sulfur cluster assembly	complete
1	1		17148	4008	784.75	V8G916	1	V8G916	HKX40_04560|V757_00840	GI:564870986|GI:565867192|EMBL-CDS:ETD72999.1|REFSEQ:WP_023948926.1	167	166|167	TrEMBL	NA	PF02082	IPR000944	IPR036388|IPR036390	None	None	None	2	V8G916|A0A7Y4P550	V8G916	106147|1414851	Bacteria	NA	Proteobacteria	Betaproteobacteria	Burkholderiales	Alcaligenaceae	Pelistega	Pelistega europaea|Pelistega indica	Pelistega europaea.|Pelistega indica.	None	None	None	None	Iron-sulfur cluster regulator iscR|Rrf2 family transcriptional regulator	complete
1	1		17148	4008	823.45	V8QPF0	1	V8QPF0	CAP48_10585|DD666_13375|EV681_1979|MIM_c18520|TKWG_11005|W822_13800	GI:566135207|GI:565407508|EMBL-CDS:ETF01846.1|REFSEQ:WP_024005714.1	167	167	TrEMBL	NA	PF02082	IPR000944	IPR036388|IPR036390	None	aka:TKWG_11005|amim:MIM_c18520	None	6	V8QPF0|A0A2M9U1F4|A0A356LHZ8|A0A4Q7VU70|I3UBP3|W0PEJ7	V8QPF0	1036672|1247726|1424334|1982755|267800|310575	Bacteria	NA	Proteobacteria	Betaproteobacteria	Burkholderiales	Alcaligenaceae	Advenella	Advenella incenata|Advenella kashmirensis|Advenella kashmirensis W13003|Advenella kashmirensis WT001|Advenella mimigardefordensis DPN7|Advenella sp. S44	Advenella incenata.|Advenella kashmirensis (strain DSM 17095 / LMG 22695 / WT001)|Advenella kashmirensis W13003.|Advenella kashmirensis.|Advenella mimigardefordensis (strain DSM 17166 / LMG 22922 / DPN7)|Advenella sp. S44.	0003677 DNA binding	1247726.MIM_c18520|1424334.W822_13800	None	None	BadM/Rrf2 family transcriptional regulator|DNA-binding protein|Putative HTH-type transcriptional regulator IscR|Rrf2 family transcriptional regulator|Uncharacterized protein	complete
1	1		17148	4008	837.27	A0A095T7L6	1	A0A095T7L6	A7K98_14895|GTPT_1423|HA49_17585|NCTC11468_02810	GI:740179398|GI:687249326|EMBL-CDS:KGD72519.1|REFSEQ:WP_038022199.1	166	139|166	TrEMBL	NA	PF02082	IPR000944|IPR010242	IPR036388|IPR036390	IPR030489	tci:A7K98_14895|tpty:NCTC11468_02810	None	4	A0A095T7L6|A0A085JI87|A0A1Y0LM43|A0A2X5NTB0	A0A095T7L6	1005995|53336|642227|82987	Bacteria	NA	Proteobacteria	Gammaproteobacteria	Enterobacterales	Erwiniaceae	Tatumella	Tatumella citrea|Tatumella morbirosei|Tatumella ptyseos|Tatumella ptyseos ATCC 33301	Tatumella citrea |Tatumella morbirosei.|Tatumella ptyseos ATCC 33301.|Tatumella ptyseos.	0051537 2 iron 2 sulfur cluster binding|0003700 DNA-binding transcription factor activity|0003690 double-stranded DNA binding|0005506 iron ion binding	1005995.GTPT_1423|642227.HA49_17585	None	None	HTH-type transcriptional regulator IscR|Iron-sulfur cluster regulator	complete
1	1		17148	4008	848.38	A0A0F2P319	1	A0A0F2P319	VR73_04935	GI:780803102|EMBL-CDS:KJS08699.1	166	166	TrEMBL	NA	PF02082	IPR000944|IPR010242	IPR036388|IPR036390	None	None	None	1	A0A0F2P319	A0A0F2P319	1629722	Bacteria	NA	Proteobacteria	Gammaproteobacteria	unclassified Gammaproteobacter	NA	NA	Gammaproteobacteria bacterium BRH_c0	Gammaproteobacteria bacterium BRH_c0.	0003700 DNA-binding transcription factor activity|0003690 double-stranded DNA binding	None	None	None	Transcriptional regulator	complete
1	1		17148	4008	78.96	A0A0S6VUU9	1	A0A0S6VUU9	U14_01052	GI:672397639|EMBL-CDS:GAK49828.1	166	166	TrEMBL	NA	PF02082	IPR000944	IPR036388|IPR036390	IPR030489	None	None	1	A0A0S6VUU9	A0A0S6VUU9	1499966	Bacteria	Bacteria incertae sedis	NA	NA	NA	NA	Candidatus Moduliflexus	Candidatus Moduliflexus flocculans	Candidatus Moduliflexus flocculans.	None	None	None	None	Rrf2 family protein	complete
1	1		17148	4008	817.13	A0A0S7ZWF3	1	A0A0S7ZWF3	AMJ53_12275	GI:931402771|EMBL-CDS:KPJ91141.1	166	166	TrEMBL	NA	PF02082	IPR000944|IPR010242	IPR036388|IPR036390	None	None	None	1	A0A0S7ZWF3	A0A0S7ZWF3	1703402	Bacteria	NA	Proteobacteria	Gammaproteobacteria	unclassified Gammaproteobacter	NA	NA	Gammaproteobacteria bacterium SG8_11	Gammaproteobacteria bacterium SG8_11.	0003700 DNA-binding transcription factor activity|0003690 double-stranded DNA binding	None	None	None	Transcriptional regulator	complete
1	1		17148	4008	141.76	A0A0W7WLG7	1	A0A0W7WLG7	AVJ23_06715	GI:970351839|GI:970992875|EMBL-CDS:KUF11452.1|REFSEQ:WP_058861397.1	166	166	TrEMBL	NA	PF02082	IPR000944	IPR036388|IPR036390	IPR030489	None	None	1	A0A0W7WLG7	A0A0W7WLG7	1685382	Bacteria	NA	Proteobacteria	Alphaproteobacteria	Rhodobacterales	Rhodobacteraceae	Ponticoccus	Ponticoccus marisrubri	Ponticoccus marisrubri.	None	None	None	None	Rrf2 family transcriptional regulator	complete
1	1		17148	4008	953.69	A0A191ZIA4	1	A0A191ZIA4	A9404_09425	GI:1036228469|GI:1053914134|EMBL-CDS:ANJ67582.1|REFSEQ:WP_066100731.1	166	166	TrEMBL	NA	PF02082	IPR000944	IPR036388|IPR036390	IPR030489	haz:A9404_09425	None	1	A0A191ZIA4	A0A191ZIA4	1860122	Bacteria	NA	Proteobacteria	Gammaproteobacteria	Chromatiales	Halothiobacillaceae	Halothiobacillus	Halothiobacillus sp. LS2	Halothiobacillus sp. LS2.	None	None	None	None	Fe-S cluster assembly transcriptional regulator IscR	complete
1	1		17148	4008	850.61	A0A1A9AV36	1	A0A1A9AV36	C7R88_07825|PLESHI_04047	GI:499149118|GI:1370758093|GI:1037176851|EMBL-CDS:AVQ87213.1|EMBL-CDS:QIY09521.1|EMBL-CDS:SUB62730.1|REFSEQ:WP_010862438.1	166	166	TrEMBL	NA	PF02082	IPR000944|IPR010242	IPR036388|IPR036390	IPR030489	pshi:SAMEA2665130_0563	None	2	A0A1A9AV36|R8ATL9	A0A1A9AV36	1315976|703	Bacteria	NA	Proteobacteria	Gammaproteobacteria	Enterobacterales	Enterobacterales incertae|NA	Plesiomonas	Plesiomonas shigelloides|Plesiomonas shigelloides 302-73	Plesiomonas shigelloides |Plesiomonas shigelloides 302-73.	0051537 2 iron 2 sulfur cluster binding|0003700 DNA-binding transcription factor activity|0003690 double-stranded DNA binding	None	None	None	Fe-S cluster assembly transcriptional regulator IscR|Iron-sulfur cluster assembly transcription factor IscR| putative	complete
1	1		17148	4008	843.68	A0A1A9EW24	2	A0A1A9EW24|A0A7Y7D6S3	A8C75_06165|HWE39_06950	GI:1055660332|GI:1032355552|EMBL-CDS:ANG62116.1|REFSEQ:WP_067298599.1|EMBL-CDS:NVK40964.1	166	166	TrEMBL	NA	PF02082	IPR000944|IPR010242	IPR036388|IPR036390	None	mars:A8C75_06165	None	1	A0A1A9EW24|A0A7Y7D6S3	A0A1A9EW24	1821621|1899355	Bacteria	NA	Proteobacteria	Gammaproteobacteria	Oceanospirillales	Oceanospirillaceae	Marinobacterium|unclassified Oceanospirillaceae	Marinobacterium aestuarii|Oceanospirillaceae bacterium	Marinobacterium aestuarii.|Oceanospirillaceae bacterium.	0003700 DNA-binding transcription factor activity|0003690 double-stranded DNA binding	None	None	None	Fe-S cluster assembly transcriptional regulator IscR	complete
1	1		17148	4008	189.17	A0A1H8EJN8	1	A0A1H8EJN8	SAMN05216454_101129	EMBL-CDS:SEN19077.1	166	166	TrEMBL	NA	PF02082	IPR000944	IPR036388|IPR036390	IPR030489	None	None	1	A0A1H8EJN8	A0A1H8EJN8	215200	Bacteria	Terrabacteria group	Firmicutes	Clostridia	Eubacteriales	Peptostreptococcaceae	Peptostreptococcus	Peptostreptococcus russellii	Peptostreptococcus russellii.	None	None	None	None	Transcriptional regulator| BadM/Rrf2 family	complete
1	1		17148	4008	844.64	A0A1H9YE91	1	A0A1H9YE91	SAMN04487962_10198	EMBL-CDS:SES66885.1	166	166	TrEMBL	NA	PF02082	IPR000944|IPR010242	IPR036388|IPR036390	None	None	None	1	A0A1H9YE91	A0A1H9YE91	430453	Bacteria	NA	Proteobacteria	Gammaproteobacteria	Alteromonadales	Alteromonadaceae	Marinobacter	Marinobacter segnicrescens	Marinobacter segnicrescens.	0003700 DNA-binding transcription factor activity|0003690 double-stranded DNA binding	None	None	None	Transcriptional regulator| BadM/Rrf2 family	complete
1	1		17148	4008	141.34	A0A1I6NWD2	1	A0A1I6NWD2	SAMN04488050_101143	EMBL-CDS:SFS32267.1	166	166	TrEMBL	NA	PF02082	IPR000944	IPR036388|IPR036390	IPR030489	None	None	1	A0A1I6NWD2	A0A1I6NWD2	311180	Bacteria	NA	Proteobacteria	Alphaproteobacteria	Rhodobacterales	Rhodobacteraceae	Salipiger	Salipiger pacificus	Salipiger pacificus.	None	None	None	None	Transcriptional regulator| BadM/Rrf2 family	complete
1	1		17148	4008	823.78	A0A1Q6CH09	1	A0A1Q6CH09	BI291_15305	GI:1123466019|GI:1124188634|EMBL-CDS:OKY25690.1|REFSEQ:WP_074499113.1	166	166	TrEMBL	NA	PF02082	IPR000944|IPR010242	IPR036388|IPR036390	IPR030489	None	None	1	A0A1Q6CH09	A0A1Q6CH09	1742724	Bacteria	NA	Proteobacteria	Gammaproteobacteria	Alteromonadales	Colwelliaceae	Thalassotalea	Thalassotalea sp. PP2-459	Thalassotalea sp. PP2-459.	0003700 DNA-binding transcription factor activity|0003690 double-stranded DNA binding	None	None	None	Fe-S cluster assembly transcriptional regulator IscR	complete
1	1		17148	4008	31	A0A1W1XP08	1	A0A1W1XP08	SAMN02746041_02394	EMBL-CDS:SMC25626.1	166	166	TrEMBL	NA	PF02082	IPR000944	IPR036388|IPR036390	None	None	None	1	A0A1W1XP08	A0A1W1XP08	1121390	Bacteria	NA	Proteobacteria	Deltaproteobacteria	Syntrophobacterales	Syntrophobacteraceae	Desulfacinum	Desulfacinum hydrothermale DSM 13146	Desulfacinum hydrothermale DSM 13146.	None	None	None	None	Transcriptional regulator| BadM/Rrf2 family	complete
1	1		17148	4008	802.55	A0A1X7AED2	1	A0A1X7AED2	EHSB41UT_00225	EMBL-CDS:SMA33088.1	166	166	TrEMBL	NA	PF02082	IPR000944|IPR010242	IPR036388|IPR036390	None	None	None	1	A0A1X7AED2	A0A1X7AED2	1960125	Bacteria	NA	Proteobacteria	Gammaproteobacteria	Oceanospirillales	Endozoicomonadaceae	Parendozoicomonas	Parendozoicomonas haliclonae	Parendozoicomonas haliclonae.	0003700 DNA-binding transcription factor activity|0003690 double-stranded DNA binding	None	None	None	HTH-type transcriptional regulator IscR	complete
1	1		17148	4008	847.03	A0A1Y1R6Y8	1	A0A1Y1R6Y8	B0D91_02890	GI:1176042080|EMBL-CDS:OQX38876.1	166	166	TrEMBL	NA	PF02082	IPR000944|IPR010242	IPR036388|IPR036390	None	None	None	1	A0A1Y1R6Y8	A0A1Y1R6Y8	1940822	Bacteria	NA	Proteobacteria	Gammaproteobacteria	Oceanospirillales	unclassified Oceanospiril	NA	Oceanospirillales bacterium LUC14_002_19_P2	Oceanospirillales bacterium LUC14_002_19_P2.	0003700 DNA-binding transcription factor activity|0003690 double-stranded DNA binding	None	None	None	Fe-S cluster assembly transcriptional regulator IscR	complete
1	1		17148	4008	844.67	A0A257MZP9	1	A0A257MZP9	CG441_1449	GI:1232219261|EMBL-CDS:OYV17394.1	166	166	TrEMBL	NA	PF02082	IPR000944|IPR010242	IPR036388|IPR036390	None	None	None	1	A0A257MZP9	A0A257MZP9	1917482	Bacteria	NA	Proteobacteria	Gammaproteobacteria	Methylococcales	Methylococcaceae	unclassified Methylococcaceae	Methylococcaceae bacterium NSM2-1	Methylococcaceae bacterium NSM2-1.	0003700 DNA-binding transcription factor activity|0003690 double-stranded DNA binding	None	None	None	Rrf2 family transcriptional regulator| iron-sulfur cluster assembly transcription factor	complete
1	1		17148	4008	830	A0A290T5A3	1	A0A290T5A3	AN214_01996|CWC15_08345|OM33_00200|PSPO_a2554	GI:1243452496|GI:498247735|EMBL-CDS:ATC99478.1|REFSEQ:WP_010561891.1	166	166	TrEMBL	NA	PF02082	IPR000944|IPR010242	IPR036388|IPR036390	None	pseo:OM33_00200|pspo:PSPO_a2554	None	4	A0A290T5A3|A0A0A7ECD0|A0A0N8Q524|A0A5S3VLP4	A0A290T5A3	1117319|1348114|1710354|298657	Bacteria	NA	Proteobacteria	Gammaproteobacteria	Alteromonadales	Pseudoalteromonadaceae	Pseudoalteromonas	Pseudoalteromonas piratica|Pseudoalteromonas sp. P1-9|Pseudoalteromonas spongiae|Pseudoalteromonas spongiae UST010723-006	Pseudoalteromonas piratica.|Pseudoalteromonas sp. P1-9.|Pseudoalteromonas spongiae UST010723-006.|Pseudoalteromonas spongiae.	0003700 DNA-binding transcription factor activity|0003690 double-stranded DNA binding	1117319.PSPO_03415|1348114.OM33_00200	None	None	Fe-S cluster assembly transcriptional regulator IscR|HTH-type transcriptional regulator IscR|Rrf2 family transcriptional regulator| iron-sulfur cluster assembly transcription factor|Transcriptional regulator	complete
1	1		17148	4008	21.63	A0A2D6FBJ2	1	A0A2D6FBJ2	CL696_14380|FI710_11700	EMBL-CDS:MAF40040.1	166	162|166	TrEMBL	NA	PF02082	IPR000944	IPR036388|IPR036390	None	None	None	2	A0A2D6FBJ2|A0A5N9F4T5	A0A2D6FBJ2	2026724|2030829	Bacteria	Terrabacteria group	Chloroflexi	Chloroflexi incertae sedi|unclassified Chloroflexi	NA	NA	NA	Chloroflexi bacterium|SAR202 cluster bacterium	Chloroflexi bacterium.|SAR202 cluster bacterium.	None	None	None	None	Rrf2 family transcriptional regulator	complete
1	1		17148	4008	825.03	A0A2K8UF29	1	A0A2K8UF29	THSYN_26395	GI:1297910444|EMBL-CDS:AUB84117.1	166	166	TrEMBL	NA	PF02082	IPR000944|IPR010242	IPR036388|IPR036390	None	tsy:THSYN_26395	None	1	A0A2K8UF29	A0A2K8UF29	1166950	Bacteria	NA	Proteobacteria	Gammaproteobacteria	Chromatiales	Chromatiaceae	Thiodictyon	Candidatus Thiodictyon syntrophicum	Candidatus Thiodictyon syntrophicum.	0003700 DNA-binding transcription factor activity|0003690 double-stranded DNA binding	None	None	None	Fe-S cluster assembly transcriptional regulator IscR	complete
1	1		17148	4008	841.66	A0A2T9ZUX8	1	A0A2T9ZUX8	B6D77_12065	EMBL-CDS:PVV08396.1	166	166	TrEMBL	NA	PF02082	IPR000944|IPR010242	IPR036388|IPR036390	IPR030489	None	None	1	A0A2T9ZUX8	A0A2T9ZUX8	1968598	Bacteria	NA	Proteobacteria	Gammaproteobacteria	unclassified Gammaproteobacter	NA	NA	gamma proteobacterium symbiont of Ctena orbiculata	gamma proteobacterium symbiont of Ctena orbiculata.	0003700 DNA-binding transcription factor activity|0003690 double-stranded DNA binding	None	None	None	Fe-S cluster assembly transcriptional regulator IscR	complete
1	1		17148	4008	845.92	A0A2V1GZ57	1	A0A2V1GZ57	DC094_04910	EMBL-CDS:PVZ72351.1	166	166	TrEMBL	NA	PF02082	IPR000944|IPR010242	IPR036388|IPR036390	IPR030489	None	None	1	A0A2V1GZ57	A0A2V1GZ57	2080658	Bacteria	NA	Proteobacteria	Gammaproteobacteria	Oceanospirillales	Oceanospirillales incerta	Pelagibaculum	Pelagibaculum spongiae	Pelagibaculum spongiae.	0003700 DNA-binding transcription factor activity|0003690 double-stranded DNA binding	None	None	None	Fe-S cluster assembly transcriptional regulator IscR	complete
1	1		17148	4008	255.14	A0A2W4VS07	1	A0A2W4VS07	DCF28_08215|GGR13_001054	EMBL-CDS:PZO02758.1	166	166	TrEMBL	NA	PF02082	IPR000944	IPR036388|IPR036390	IPR030489	None	None	2	A0A2W4VS07|A0A7W9CH02	A0A2W4VS07	1913988|74312	Bacteria	NA	Proteobacteria	Alphaproteobacteria	Caulobacterales|unclassified Alphaproteobacter	Caulobacteraceae|NA	Brevundimonas|NA	Alphaproteobacteria bacterium|Brevundimonas variabilis	Alphaproteobacteria bacterium.|Brevundimonas variabilis.	None	None	None	None	Rrf2 family iron-sulfur cluster assembly transcriptional regulator|Rrf2 family transcriptional regulator	complete
1	1		17148	4008	834.08	A0A2Z2NWG2	1	A0A2Z2NWG2	IMCC3135_28720	GI:1214627202|EMBL-CDS:ASJ75796.1	166	166	TrEMBL	NA	PF02082	IPR000944|IPR010242	IPR036388|IPR036390	IPR030489	gai:IMCC3135_28720	None	1	A0A2Z2NWG2	A0A2Z2NWG2	1192854	Bacteria	NA	Proteobacteria	Gammaproteobacteria	Chromatiales	Granulosicoccaceae	Granulosicoccus	Granulosicoccus antarcticus IMCC3135	Granulosicoccus antarcticus IMCC3135.	0003700 DNA-binding transcription factor activity|0003690 double-stranded DNA binding	None	None	None	HTH-type transcriptional regulator IscR	complete
1	1		17148	4008	883.45	A0A370DJB7	1	A0A370DJB7	DIZ80_02645|MNBD_GAMMA07|MNBD_GAMMA08	EMBL-CDS:RDH84397.1	166	135|166	TrEMBL	NA	PF02082	IPR000944	IPR036388|IPR036390	None	None	None	3	A0A370DJB7|A0A3B0WII7|A0A3B0YFL2	A0A370DJB7	2200906|652676	Bacteria|NA	NA	NA|Proteobacteria	Gammaproteobacteria|NA	Gammaproteobacteria incertae s|NA	NA	NA	endosymbiont of Galathealinum brachiosum|hydrothermal vent metagenome	endosymbiont of Galathealinum brachiosum.|hydrothermal vent metagenome.	None	None	None	None	Fe-S cluster assembly transcriptional regulator IscR|Iron-sulfur cluster regulator IscR	complete|fragment
1	1		17148	4008	159.33	A0A379NDW1	1	A0A379NDW1	DI601_01265|NCTC13290_02454|RGI145_05165	GI:653028190|EMBL-CDS:SUE44820.1|REFSEQ:WP_027280005.1	166	166	TrEMBL	NA	PF02082	IPR000944	IPR036388|IPR036390	IPR030489	rgi:RGI145_05165	None	3	A0A379NDW1|A0A1L7ACS8|A0A7Z1V5L0	A0A379NDW1	192|243956|257708	Bacteria	NA	Proteobacteria	Alphaproteobacteria	Rhodospirillales	Acetobacteraceae|Azospirillaceae	Azospirillum|Roseomonas	Azospirillum brasilense|Roseomonas gilardii|Roseomonas gilardii subsp. rosea	Azospirillum brasilense.|Roseomonas gilardii subsp. rosea.|Roseomonas gilardii.	None	1336208.JADY01000001_gene1121	None	None	HTH-type transcriptional regulator iscR|Rrf2 family transcriptional regulator	complete
1	1		17148	4008	870.05	A0A3B0WDU0	1	A0A3B0WDU0	MNBD_GAMMA07	EMBL-CDS:VAW54168.1	166	166	TrEMBL	NA	PF02082	IPR000944	IPR036388|IPR036390	None	None	None	1	A0A3B0WDU0	A0A3B0WDU0	652676	NA	NA	NA	NA	NA	NA	NA	hydrothermal vent metagenome	hydrothermal vent metagenome.	None	None	None	None	Iron-sulfur cluster regulator IscR	complete
1	1		17148	4008	849.87	A0A3B7ACB8	1	A0A3B7ACB8	FD131_687|HYN24_07670	GI:1468110135|EMBL-CDS:AXS79905.1	166	166|167	TrEMBL	NA	PF02082	IPR000944|IPR010242	IPR036388|IPR036390	None	dey:HYN24_07670	None	2	A0A3B7ACB8|A0A5C9C2S9	A0A3B7ACB8	1898103|2231055	Bacteria	NA	Proteobacteria	Betaproteobacteria	Rhodocyclales	Azonexaceae|Rhodocyclaceae	Dechloromonas|unclassified Rhodocyclaceae	Dechloromonas sp. HYN0024|Rhodocyclaceae bacterium	Dechloromonas sp. HYN0024.|Rhodocyclaceae bacterium.	0003700 DNA-binding transcription factor activity|0003690 double-stranded DNA binding	None	None	None	Fe-S cluster assembly transcriptional regulator IscR|Rrf2 family transcriptional regulator iron-sulfur cluster assembly transcription factor	complete
1	1		17148	4008	858.12	A0A426QP53	1	A0A426QP53	AUR63_01565|D5687_07180|FAZ79_08110|GM160_00420	EMBL-CDS:RRQ23522.1	166	166	TrEMBL	NA	PF02082	IPR000944	IPR036388|IPR036390	None	ghl:GM160_00420	None	4	A0A426QP53|A0A0W1RT43|A0A4U0YG37|A0A6I6CSQ6	A0A426QP53	1766620|2341113|2571147|47960	Bacteria	NA	Proteobacteria	Gammaproteobacteria	Chromatiales	Halothiobacillaceae|Thioalkalibacteraceae	Guyparkeria|Halothiobacillus	Guyparkeria halophila|Guyparkeria sp. SCN-R1|Halothiobacillus sp. SB14A|Halothiobacillus sp. XI15	Guyparkeria halophila.|Guyparkeria sp. SCN-R1.|Halothiobacillus sp. SB14A.|Halothiobacillus sp. XI15.	None	None	None	None	Rrf2 family transcriptional regulator|Transcriptional regulator	complete
1	1		17148	4008	844.52	A0A431M8Y6	1	A0A431M8Y6	EKK46_09910	EMBL-CDS:RTL53071.1	166	166	TrEMBL	NA	PF02082	IPR000944	IPR036388|IPR036390	None	None	None	1	A0A431M8Y6	A0A431M8Y6	1898103	Bacteria	NA	Proteobacteria	Betaproteobacteria	Rhodocyclales	Rhodocyclaceae	unclassified Rhodocyclaceae	Rhodocyclaceae bacterium	Rhodocyclaceae bacterium.	None	None	None	None	Rrf2 family transcriptional regulator	complete
1	1		17148	4008	814.81	A0A4P7BYR8	2	A0A4P7BYR8|Q3JAM6	E3U44_13050|Nhal_1929|IB75_08745|Noc_1648	EMBL-CDS:QBQ55333.1|GI:76883439|GI:488900447|EMBL-CDS:ABA58120.1|REFSEQ:WP_002811538.1	166	166	TrEMBL	NA	PF02082	IPR000944|IPR010242	IPR036388|IPR036390	IPR030489	nhl:Nhal_1929|nwr:E3U44_13050|noc:Noc_1648	None	2	A0A4P7BYR8|D5C3R5|Q3JAM6|A0A0E2Z2K4	A0A4P7BYR8	1814290|472759|314279|323261	Bacteria	NA	Proteobacteria	Gammaproteobacteria	Chromatiales	Chromatiaceae	Nitrosococcus	Nitrosococcus halophilus Nc 4|Nitrosococcus wardiae|Nitrosococcus oceani ATCC 19707|Nitrosococcus oceani C-27	Nitrosococcus halophilus (strain Nc4)|Nitrosococcus wardiae.|Nitrosococcus oceani (strain ATCC 19707 / BCRC 17464 / NCIMB 11848 /C-107)|Nitrosococcus oceani C-27.	0003700 DNA-binding transcription factor activity|0003690 double-stranded DNA binding	472759.Nhal_1929|323261.Noc_1648	None	None	Fe-S cluster assembly transcriptional regulator IscR|Iron-sulfur cluster assembly transcription factor IscR|Transcriptional regulator| BadM/Rrf2 family	complete
1	1		17148	4008	205.9	A0A4Q2B5G6	1	A0A4Q2B5G6	D6D47_32710	EMBL-CDS:RXV78103.1	166	166	TrEMBL	NA	PF02082	IPR000944	IPR036388|IPR036390	None	None	None	1	A0A4Q2B5G6	A0A4Q2B5G6	2320884	Bacteria	unclassified Bacteria	NA	NA	NA	NA	NA	bacterium 1XD8-92	bacterium 1XD8-92.	None	None	None	None	Rrf2 family transcriptional regulator	complete
1	1		17148	4008	816.14	A0A4Q5L5X9	1	A0A4Q5L5X9	EWI61_04165	EMBL-CDS:RYU61985.1	166	166	TrEMBL	NA	PF02082	IPR000944	IPR036388|IPR036390	None	None	None	1	A0A4Q5L5X9	A0A4Q5L5X9	2516328	Bacteria	NA	Proteobacteria	Gammaproteobacteria	Methylococcales	Methylococcaceae	unclassified Methylococcaceae	Methylococcaceae bacterium FWC3	Methylococcaceae bacterium FWC3.	None	None	None	None	Rrf2 family transcriptional regulator	complete
1	1		17148	4008	868.98	A0A4R6UEA1	1	A0A4R6UEA1	EV696_12164	EMBL-CDS:TDQ45100.1	166	166	TrEMBL	NA	PF02082	IPR000944	IPR036388|IPR036390	IPR030489	None	None	1	A0A4R6UEA1	A0A4R6UEA1	1510150	Bacteria	NA	Proteobacteria	Gammaproteobacteria	Pseudomonadales	Pseudomonadaceae	Permianibacter	Permianibacter aggregans	Permianibacter aggregans.	None	None	None	None	BadM/Rrf2 family transcriptional regulator	complete
1	1		17148	4008	839.56	A0A4S4J2F8	1	A0A4S4J2F8	E5198_15660|SAMN05216201_101232|SAMN05216221_0042|SAMN05216229_101241|SAMN05216580_0397	EMBL-CDS:THG78448.1	166	166|167	TrEMBL	NA	PF02082	IPR000944|IPR010242	IPR036388|IPR036390	IPR030489	None	None	5	A0A4S4J2F8|A0A1H1L7I1|A0A1H2E8G1|A0A1H6S0W4|A0A1I5NZB5	A0A4S4J2F8	1135990|1245526|1392877|1821274|915471	Bacteria	NA	Proteobacteria	Gammaproteobacteria	Pseudomonadales	Pseudomonadaceae	Pseudomonas	Pseudomonas guangdongensis|Pseudomonas linyingensis|Pseudomonas oryzae|Pseudomonas sagittaria|Pseudomonas sp. A-1	Pseudomonas guangdongensis.|Pseudomonas linyingensis.|Pseudomonas oryzae.|Pseudomonas sagittaria.|Pseudomonas sp. A-1.	0003700 DNA-binding transcription factor activity|0003690 double-stranded DNA binding	None	None	None	Fe-S cluster assembly transcriptional regulator IscR|Transcriptional regulator| BadM/Rrf2 family	complete
1	1		17148	4008	840.12	A0A4Y9SLP5	1	A0A4Y9SLP5	E4O92_23645	EMBL-CDS:TFW27602.1	166	166	TrEMBL	NA	PF02082	IPR000944|IPR010242	IPR036388|IPR036390	None	None	None	1	A0A4Y9SLP5	A0A4Y9SLP5	2562153	Bacteria	NA	Proteobacteria	Betaproteobacteria	Burkholderiales	Oxalobacteraceae	Massilia	Massilia horti	Massilia sp. ONC3.	0003700 DNA-binding transcription factor activity|0003690 double-stranded DNA binding	None	None	None	Fe-S cluster assembly transcriptional regulator IscR	complete
1	1		17148	4008	218.9	A0A521GRT8	1	A0A521GRT8	EYC62_05985	EMBL-CDS:TAH33900.1	166	166	TrEMBL	NA	PF02082	IPR000944	IPR036388|IPR036390	IPR030489	None	None	1	A0A521GRT8	A0A521GRT8	1913988	Bacteria	NA	Proteobacteria	Alphaproteobacteria	unclassified Alphaproteobacter	NA	NA	Alphaproteobacteria bacterium	Alphaproteobacteria bacterium.	None	None	None	None	Rrf2 family transcriptional regulator	complete
1	1		17148	4008	820.91	A0A559QP21	1	A0A559QP21	P886_4032	EMBL-CDS:TVZ39626.1	166	166	TrEMBL	NA	PF02082	IPR000944|IPR010242	IPR036388|IPR036390	None	None	None	1	A0A559QP21	A0A559QP21	1403320	Bacteria	NA	Proteobacteria	Gammaproteobacteria	Alteromonadales	Alteromonadaceae	unclassified Alteromonadaceae	Alteromonadaceae bacterium 2753L.S.0a.02	Alteromonadaceae bacterium 2753L.S.0a.02.	0003700 DNA-binding transcription factor activity|0003690 double-stranded DNA binding	None	None	None	BadM/Rrf2 family transcriptional regulator	complete
1	1		17148	4008	838.08	A0A5A9W2M1	2	A0A5A9W2M1|W9VNW8	E1H14_08020|D791_01064|DN062_16920	EMBL-CDS:KAA0874754.1|GI:589829746|GI:738598031|EMBL-CDS:EXJ12175.1|REFSEQ:WP_036508505.1	166	166	TrEMBL	NA	PF02082	IPR000944|IPR010242	IPR036388|IPR036390	None	None	None	1|2	A0A5A9W2M1|W9VNW8|A0A364NI27	A0A5A9W2M1	1708751|1229521|2219697	Bacteria	NA	Proteobacteria	Gammaproteobacteria	Oceanospirillales	Oceanospirillaceae	Nitrincola	Nitrincola tapanii|Nitrincola nitratireducens|Nitrincola tibetensis	Nitrincola tapanii.|Nitrincola nitratireducens.|Nitrincola tibetensis.	0003700 DNA-binding transcription factor activity|0003690 double-stranded DNA binding	None	None	None	Fe-S cluster assembly transcriptional regulator IscR|HTH-type transcriptional regulator iscR	complete
1	1		17148	4008	884.53	A0A5C8Z7M6	1	A0A5C8Z7M6	FME95_01655	EMBL-CDS:TXR53303.1	166	166	TrEMBL	NA	PF02082	IPR000944|IPR010242	IPR036388|IPR036390	IPR030489	None	None	1	A0A5C8Z7M6	A0A5C8Z7M6	2593301	Bacteria	NA	Proteobacteria	Gammaproteobacteria	Oceanospirillales	Saccharospirillaceae	Reinekea	Reinekea thalattae	Reinekea thalattae.	0003700 DNA-binding transcription factor activity|0003690 double-stranded DNA binding	None	None	None	Fe-S cluster assembly transcriptional regulator IscR	complete
1	1		17148	4008	123.47	A0A6A8M6L8	1	A0A6A8M6L8	FYJ66_01115	EMBL-CDS:MST68208.1	166	166	TrEMBL	NA	PF02082	IPR000944	IPR036388|IPR036390	IPR030489	None	None	1	A0A6A8M6L8	A0A6A8M6L8	2606709	Bacteria	Terrabacteria group	Firmicutes	Clostridia	Eubacteriales	Eubacteriales incertae se	Baileyella	Baileyella intestinalis	Baileyella intestinalis.	None	None	None	None	Rrf2 family transcriptional regulator	complete
1	1		17148	4008	140.82	A0A6L7FYI4	1	A0A6L7FYI4	GR170_00955	EMBL-CDS:MXN16386.1	166	166	TrEMBL	NA	PF02082	IPR000944	IPR036388|IPR036390	IPR030489	None	None	1	A0A6L7FYI4	A0A6L7FYI4	2692189	Bacteria	NA	Proteobacteria	Alphaproteobacteria	Rhodobacterales	Rhodobacteraceae	Pseudooceanicola	Pseudooceanicola sp. GBMRC 2024	Pseudooceanicola sp. GBMRC 2024.	None	None	None	None	Rrf2 family transcriptional regulator	complete
1	1		17148	4008	779.29	A0A6L9Y8N4	1	A0A6L9Y8N4	F9B74_09525	EMBL-CDS:NEN76545.1	166	166	TrEMBL	NA	PF02082	IPR000944	IPR036388|IPR036390	None	None	None	1	A0A6L9Y8N4	A0A6L9Y8N4	2652177	Bacteria	NA	Proteobacteria	Betaproteobacteria	Burkholderiales	Alcaligenaceae	Pelistega	Pelistega ratti	Pelistega ratti.	None	None	None	None	Rrf2 family transcriptional regulator	complete
1	1		17148	4008	823.47	A0A6P1TDU9	1	A0A6P1TDU9	GNX18_00505|GTQ55_13010|HUW35_00945|Mag101_13160	EMBL-CDS:MBB5212143.1|EMBL-CDS:QHQ39816.1	166	163|164|166	TrEMBL	NA	PF02082	IPR000944|IPR010242	IPR036388|IPR036390	IPR030489	maga:Mag101_13160|mhyd:GTQ55_13010	None	4	A0A6P1TDU9|A0A1Q2M721|A0A6G8D9K4|A0A7H8PUT5	A0A6P1TDU9	260552|2681547|2745199|48074	Bacteria	NA	Proteobacteria	Gammaproteobacteria	Cellvibrionales	Microbulbiferaceae	Microbulbifer	Microbulbifer agarilyticus|Microbulbifer hydrolyticus|Microbulbifer sp. SH-1|Microbulbifer sp. YPW1	Microbulbifer agarilyticus.|Microbulbifer hydrolyticus.|Microbulbifer sp. SH-1.|Microbulbifer sp. YPW1.	0003700 DNA-binding transcription factor activity|0003690 double-stranded DNA binding	1042377.AFPJ01000034_gene2387	None	None	Fe-S cluster assembly transcriptional regulator IscR	complete
1	1		17148	4008	855.26	A0A7K4E4G8	1	A0A7K4E4G8	HKM88_03800	EMBL-CDS:NNG12353.1	166	166	TrEMBL	NA	PF02082	IPR000944|IPR010242	IPR036388|IPR036390	None	None	None	1	A0A7K4E4G8	A0A7K4E4G8	2670410	Archaea	NA	Euryarchaeota	Stenosarchaea group	unclassified Halobacteria	NA	NA	Halobacteria archaeon	Halobacteria archaeon.	None	None	None	None	Fe-S cluster assembly transcriptional regulator IscR	complete
1	1		17148	4008	141.19	A0A7V5C9J9	1	A0A7V5C9J9	ENK80_04275	EMBL-CDS:HHC29769.1	166	166	TrEMBL	NA	PF02082	IPR000944	IPR036388|IPR036390	IPR030489	None	None	1	A0A7V5C9J9	A0A7V5C9J9	1948890	Bacteria	NA	Proteobacteria	Alphaproteobacteria	Rhodobacterales	unclassified Rhodobactera	NA	Rhodobacterales bacterium	Rhodobacterales bacterium.	None	None	None	None	Rrf2 family transcriptional regulator	complete
1	1		17148	4008	33.18	A0A7V5V7U4	1	A0A7V5V7U4	ENJ37_02075	EMBL-CDS:HHL39270.1	166	166	TrEMBL	NA	PF02082	IPR000944	IPR036388|IPR036390	IPR030489	None	None	1	A0A7V5V7U4	A0A7V5V7U4	2026735	Bacteria	NA	Proteobacteria	Deltaproteobacteria	unclassified Deltaproteobacter	NA	NA	Deltaproteobacteria bacterium	Deltaproteobacteria bacterium.	None	None	None	None	Rrf2 family transcriptional regulator	complete
1	1		17148	4008	838.99	A0A7V9E0U7	1	A0A7V9E0U7	H0V63_14695	EMBL-CDS:MBA2414050.1	166	166	TrEMBL	NA	PF02082	IPR000944|IPR010242	IPR036388|IPR036390	None	None	None	1	A0A7V9E0U7	A0A7V9E0U7	2030806	Bacteria	NA	Proteobacteria	Betaproteobacteria	Burkholderiales	Burkholderiaceae	unclassified Burkholderiaceae	Burkholderiaceae bacterium	Burkholderiaceae bacterium.	None	None	None	None	Fe-S cluster assembly transcriptional regulator IscR	complete
1	1		17148	4008	834.39	A0A7Y1ZKD1	1	A0A7Y1ZKD1	HKN19_17400	EMBL-CDS:NND69370.1	166	166	TrEMBL	NA	PF02082	IPR000944|IPR010242	IPR036388|IPR036390	None	None	None	1	A0A7Y1ZKD1	A0A7Y1ZKD1	2024834	Bacteria	NA	Proteobacteria	Gammaproteobacteria	Cellvibrionales	Halieaceae	Halioglobus	Halioglobus sp.	Halioglobus sp.	None	None	None	None	Fe-S cluster assembly transcriptional regulator IscR	complete
1	1		17148	4008	873.45	A0A7Y5DU86	1	A0A7Y5DU86	HOO93_06265	EMBL-CDS:NOU21382.1	166	166	TrEMBL	NA	PF02082	IPR000944	IPR036388|IPR036390	None	None	None	1	A0A7Y5DU86	A0A7Y5DU86	2518622	Bacteria	NA	Proteobacteria	Gammaproteobacteria	Methylococcales	Methylococcaceae	Methyloglobulus	Methyloglobulus sp.	Methyloglobulus sp.	None	None	None	None	Rrf2 family transcriptional regulator	complete
1	1		17148	4008	21.8	B0NA97	1	B0NA97	CLOSCI_00366|HDCHBGLK_02427|HMPREF0993_02625	GI:167663925|EMBL-CDS:EDS08055.1	166	147|166	TrEMBL	NA	PF02082	IPR000944	IPR036388|IPR036390	IPR030489	csci:HDCHBGLK_02427	None	3	B0NA97|A0A494WN32|F7KUI3	B0NA97	411468|658085	Bacteria	Terrabacteria group	Firmicutes	Clostridia	Eubacteriales	Lachnospiraceae	Lachnoclostridium|unclassified Lachnospiraceae	Lachnospiraceae bacterium 5_1_57FAA|[Clostridium] scindens ATCC 35704	Clostridium scindens (strain ATCC 35704 / DSM 5676 / VPI 13733 / 19)|Lachnospiraceae bacterium 5_1_57FAA.	None	411468.CLOSCI_00366	Gastrointestinal tract	Anaerobe|Not Specified	HTH-type transcriptional regulator IscR|Transcriptional regulator| Rrf2 family|Uncharacterized protein	complete
1	1		17148	4008	828.41	D8K662	1	D8K662	Nwat_1480	GI:299540072|GI:502985505|EMBL-CDS:ADJ28389.1|REFSEQ:WP_013220481.1	166	166	TrEMBL	NA	PF02082	IPR000944|IPR010242	IPR036388|IPR036390	IPR030489	nwa:Nwat_1480	None	1	D8K662	D8K662	105559	Bacteria	NA	Proteobacteria	Gammaproteobacteria	Chromatiales	Chromatiaceae	Nitrosococcus	Nitrosococcus watsonii C-113	Nitrosococcus watsoni (strain C-113)	0003700 DNA-binding transcription factor activity|0003690 double-stranded DNA binding	105559.Nwat_1480	None	None	Transcriptional regulator| BadM/Rrf2 family	complete
1	1		17148	4008	856.14	E1VLR2	1	E1VLR2	HDN1F_21710	GI:301797534|GI:503027260|EMBL-CDS:CBL45754.1|REFSEQ:WP_013262236.1	166	166	TrEMBL	NA	PF02082	IPR000944|IPR010242	IPR036388|IPR036390	None	gpb:HDN1F_21710	None	1	E1VLR2	E1VLR2	83406	Bacteria	NA	Proteobacteria	Gammaproteobacteria	unclassified Gammaproteobacter	NA	NA	gamma proteobacterium HdN1	gamma proteobacterium HdN1.	0003700 DNA-binding transcription factor activity|0003690 double-stranded DNA binding	83406.HDN1F_21710	None	None	Regulator of the isc operon	complete
1	1		17148	4008	851.48	F2JUR7	1	F2JUR7	DFP79_0353|Marme_1209	GI:326545262|GI:503425726|EMBL-CDS:ADZ90482.1|REFSEQ:WP_013660387.1	166	166	TrEMBL	NA	PF02082	IPR000944|IPR010242	IPR036388|IPR036390	IPR030489	mme:Marme_1209	None	2	F2JUR7|A0A4V3CGX0	F2JUR7	491947|717774	Bacteria	NA	Proteobacteria	Gammaproteobacteria	Oceanospirillales	Oceanospirillaceae	Marinomonas	Marinomonas balearica|Marinomonas mediterranea MMB-1	Marinomonas balearica.|Marinomonas mediterranea (strain ATCC 700492 / JCM 21426 / NBRC 103028 /MMB-1)	0003700 DNA-binding transcription factor activity|0003690 double-stranded DNA binding	717774.Marme_1209	None	None	BadM/Rrf2 family transcriptional regulator|Transcriptional regulator| BadM/Rrf2 family	complete
1	1		17148	4008	202.4	I0HKT2	1	I0HKT2	EV684_11621|RBXJA2T_01160|RGE_02740	GI:381376802|GI:504239406|EMBL-CDS:BAL93619.1|REFSEQ:WP_014426508.1	166	166	TrEMBL	NA	PF02082	IPR000944	IPR036388|IPR036390	IPR030489	rbn:RBXJA2T_01160|rge:RGE_02740	None	3	I0HKT2|A0A4R2LX86|F3LKN3	I0HKT2	28068|983917|987059	Bacteria	NA	Proteobacteria	Betaproteobacteria	Burkholderiales	Burkholderiales genera in|NA	Rubrivivax	Rubrivivax benzoatilyticus JA2 = ATCC BAA-35|Rubrivivax gelatinosus|Rubrivivax gelatinosus IL144	Rubrivivax benzoatilyticus JA2 = ATCC BAA-35.|Rubrivivax gelatinosus |Rubrivivax gelatinosus (strain NBRC 100245 / IL144)	None	983917.RGE_02740|987059.RBXJA2T_01160	None	None	BadM/Rrf2 family transcriptional regulator|Transcriptional regulator| BadM/Rrf2 family	complete
1	1		17148	4008	681.11	M1LU41	1	M1LU41	CDSE_0489	GI:451775763|GI:505209113|EMBL-CDS:AGF46804.1|REFSEQ:WP_015396215.1	166	166	TrEMBL	NA	PF02082	IPR000944	IPR036388|IPR036390	None	kde:CDSE_0489	None	1	M1LU41	M1LU41	1208919	Bacteria	NA	Proteobacteria	Betaproteobacteria	Betaproteobacteria incertae se	NA	Candidatus Kinetoplastibacterium	Candidatus Kinetoplastibacterium desouzaii TCC079E	Candidatus Kinetoplastibacterium desouzaii TCC079E.	None	1208919.CDSE_0489	None	None	Rrf2 family transcriptional regulator| iron-sulfur cluster assembly	complete
1	1		17148	4008	754.38	M1LVV0	1	M1LVV0	BCUE_0482	GI:451778802|GI:505050831|EMBL-CDS:AGF49682.1|REFSEQ:WP_015237933.1	166	166	TrEMBL	NA	PF02082	IPR000944	IPR036388|IPR036390	None	kbt:BCUE_0482	None	1	M1LVV0	M1LVV0	1208922	Bacteria	NA	Proteobacteria	Betaproteobacteria	Betaproteobacteria incertae se	NA	Candidatus Kinetoplastibacterium	Candidatus Kinetoplastibacterium blastocrithidii T	Candidatus Kinetoplastibacterium blastocrithidii TCC012E.	None	None	None	None	Rrf2 family transcriptional regulator| iron-sulfur cluster assembly	complete
1	1		17148	4008	453.1	Q0EWF7	1	Q0EWF7	COZ50_02615|FEF65_03850|SPV1_13522	GI:497536019|GI:114551060|EMBL-CDS:EAU53622.1|REFSEQ:WP_009850217.1	166	164|166	TrEMBL	NA	PF02082	IPR000944	IPR036388|IPR036390	IPR030489	None	None	3	Q0EWF7|A0A2M7L944|A0A5R9GT84	Q0EWF7	1974114|2528639|314345	Bacteria	NA	Proteobacteria	Zetaproteobacteria	Mariprofundales|unclassified Zetaproteobacteri	Mariprofundaceae|NA	Mariprofundus|NA	Mariprofundus erugo|Mariprofundus ferrooxydans PV-1|Zetaproteobacteria bacterium CG_4_10_14_3_um_filte	Mariprofundus erugo.|Mariprofundus ferrooxydans PV-1.|Zetaproteobacteria bacterium CG_4_10_14_3_um_filter_54_28.	None	314345.SPV1_13522	None	None	Iron-sulphur cluster assembly transcription factor IscR|Rrf2 family transcriptional regulator	complete
1	1		17148	4008	836.69	R8B197	1	R8B197	AU15_06925|AWH63_11605|CMG80_00260|DET50_11133|EHN06_09210|MARLIPOL_06384|MARSALSMR5_02383|MDG893_08165|SAMN04487961_2002	GI:501087012|GI:499161286|EMBL-CDS:EON92356.1|REFSEQ:WP_012137282.1	166	165|166	TrEMBL	NA	PF02082	IPR000944|IPR010242	IPR036388|IPR036390	None	msr:AU15_06925	None	9	R8B197|A0A1I4VZI3|A0A1Q8G282|A0A1W6KAP1|A0A2E4P2M4|A0A366GMB4|A0A3Q9NLS6|A6EWH0|W5YQJ0	R8B197	1318628|1420917|1772288|2488665|379482|443152|50741	Bacteria	NA	Proteobacteria	Gammaproteobacteria	Alteromonadales	Alteromonadaceae	Marinobacter	Marinobacter algicola DG893|Marinobacter lipolyticus SM19|Marinobacter pelagius|Marinobacter salarius|Marinobacter sp.|Marinobacter sp. C18|Marinobacter sp. NP-4(2019)	Marinobacter algicola DG893.|Marinobacter lipolyticus SM19.|Marinobacter pelagius.|Marinobacter salarius.|Marinobacter sp.|Marinobacter sp. C18.|Marinobacter sp. NP-4	0003700 DNA-binding transcription factor activity|0003690 double-stranded DNA binding	1318628.MARLIPOL_06384|443152.MDG893_08165	None	None	BadM/Rrf2 family transcriptional regulator|DNA-binding transcriptional repressor|Fe-S cluster assembly transcriptional regulator IscR|HTH-type transcriptional regulator IscR|Rrf2 family protein|Transcriptional regulator| BadM/Rrf2 family	complete
1	1		17148	4008	837.23	A0A0F4R0U7	1	A0A0F4R0U7	A9Q77_07425|MED121_15799|TW85_12760	GI:798765935|GI:800991377|EMBL-CDS:KJZ13571.1|REFSEQ:WP_046017515.1	165	165	TrEMBL	NA	PF02082	IPR000944|IPR010242	IPR036388|IPR036390	None	None	None	3	A0A0F4R0U7|A0A1Y5DIZ5|A3Y605	A0A0F4R0U7	1856283|314277|579484	Bacteria	NA	Proteobacteria	Gammaproteobacteria	Oceanospirillales	Oceanospirillaceae	Marinomonas	Marinomonas sp. 42_23_T18|Marinomonas sp. MED121|Marinomonas sp. S3726	Marinomonas sp. 42_23_T18.|Marinomonas sp. MED121.|Marinomonas sp. S3726.	0003700 DNA-binding transcription factor activity|0003690 double-stranded DNA binding	None	None	None	Fe-S cluster assembly transcriptional regulator IscR|Rrf2 family protein|Transcriptional regulator	complete
1	1		17148	4008	836.76	A0A0K1XFS4	1	A0A0K1XFS4	AKN88_09195	GI:915643758|GI:921155287|EMBL-CDS:AKX60084.1|REFSEQ:WP_053101384.1	165	165	TrEMBL	NA	PF02082	IPR000944|IPR010242	IPR036388|IPR036390	None	None	None	1	A0A0K1XFS4	A0A0K1XFS4	1697053	Bacteria	NA	Proteobacteria	Gammaproteobacteria	Pseudomonadales	Pseudomonadaceae	Oblitimonas	Oblitimonas alkaliphila	Oblitimonas alkaliphila.	0003700 DNA-binding transcription factor activity|0003690 double-stranded DNA binding	None	None	None	Transcriptional regulator	complete
1	1		17148	4008	843.19	A0A0N1JSV8	1	A0A0N1JSV8	WG78_09125	GI:928912296|GI:928392779|EMBL-CDS:KPC53241.1|REFSEQ:WP_053937490.1	165	165	TrEMBL	NA	PF02082	IPR000944|IPR010242	IPR036388|IPR036390	None	None	None	1	A0A0N1JSV8	A0A0N1JSV8	857265	Bacteria	NA	Proteobacteria	Betaproteobacteria	Neisseriales	Neisseriaceae	Amantichitinum	Amantichitinum ursilacus	Amantichitinum ursilacus.	0003700 DNA-binding transcription factor activity|0003690 double-stranded DNA binding	None	None	None	HTH-type transcriptional regulator IscR	complete
1	1		17148	4008	842.34	A0A0P7ZF13	9	A0A0P7ZF13|A0A2A4YBS6|A0A2E5N702|A0A2T1K6K8|A0A346RWJ2|A0A3M2R9N5|A0A4U6QZJ3|A0A4Z1BP96|M1FC23	C7H08_04865|HLUCCX14_12925|ATG97_2565|BCA33_02355|COB25_07185|COB25_19440|CPA50_08935|LCGC14_1825450|SAMN04488490_1397|SAMN05216369_2548|ASQ50_02405|AWU57_1440|B0H24_100757|C7436_0130|CMG78_04180|CMG79_06575|HLX50_21890|HNP64_001214|MARHY2160|Maqu_1121|Q667_02955|Q672_01175|Q673_13590|SAMN05216429_110141|C7H09_13875|A6779_15505|A8B80_00260|ACP86_18445|AQ621_14200|AU14_03130|B7X58_13430|B9Q17_1758…	GI:938293960|GI:764481430|EMBL-CDS:KPQ27929.1|REFSEQ:WP_044385258.1|EMBL-CDS:PCI91777.1|EMBL-CDS:MAC22266.1|EMBL-CDS:PSF05737.1|GI:1468112382|EMBL-CDS:AXS81718.1|EMBL-CDS:RMJ02003.1|EMBL-CDS:TKV66814.1|EMBL-CDS:TGN41797.1|GI:504683865|GI:399160047|EMBL-CDS:AFP30610.1|REFSEQ:WP_014870967.1	165	165|137|166|161|162|152	TrEMBL	NA	PF02082	IPR000944|IPR010242	IPR036388|IPR036390	IPR030489	maq:Maqu_1121|mhc:MARHY2160|mlq:ASQ50_02405|mad:HP15_1487|mara:D0851_00780|mari:ACP86_18445|msq:BKP64_06895|msx:AU14_03130|marj:MARI_08730|mbs:MRBBS_1672|mpq:ABA45_08000	None	2|8|14|1|38|4	A0A0P7ZF13|A0A2T1KH03|A0A2A4YBS6|A0A0F9JH74|A0A1M6U294|A0A1S2CJT8|A0A285Q1N4|A0A2A4XK04|A0A2A5M165|A0A4R8E9M7|A0A2E5N702|A0A139DL33|A0A142FMB2|A0A1I3WU55|A0A2D9LCV1|A0A2S6G7K4|A0A368V0M0|A0A7W9S8D1|A0A7Y8VI00|A1TZP4|H8W733|U7HMB9|U7NT82|U7NTN9|A0A2T1K6K8|A0A346RWJ2|A0A072NHI7|A0A0J7J6Q5|A0A0K1UEH9|A0A0T6W441|A0A137SBF9|A0A196QLZ1|A0A1D9GJV6|A0A1E3C5B5|A0A1I2CFM9|A0A1I6G7T2|A0A1M2UY54|A0A1V2DTL9|A…	A0A0P7ZF13	1305731|1323740|1415568|1761797|1879031|1914300|2039467|412755|564117|1163748|1396859|1397532|1397533|1749259|1794906|1916082|2735889|2743|351348|50741|930118|2109942|1033846|1094979|1119533|1137280|1288826|1306954|135739|1389223|1396858|1420916|1486246|1658765|1671721|1761793|1761794|1761795|1849167|1874317|1928859|1970395|2055143|2135610|2137198|225937|2304594|2485141|2587857|2592624|2604327|26…	Bacteria|NA	NA	Proteobacteria|NA	Gammaproteobacteria|NA	Alteromonadales|NA|Oceanospirillales	Alteromonadaceae|NA|unclassified Oceanospiril|Halomonadaceae	Marinobacter|NA|unclassified Alteromonadaceae|Halomonas	Marinobacter excellens HL-55|Marinobacter halophilus|Marinobacter antarcticus|Marinobacter sp. AC-23|Marinobacter sp. ANT_B65|Marinobacter sp. LV10R510-11A|Marinobacter sp. lvr2a5a20|Oceanospirillales bacterium|marine sediment metagenome|Alteromonadaceae bacterium|Marinobacter hydrocarbonoclasticus|Marinobacter hydrocarbonoclasticus ATCC 49840|Marinobacter hydrocarbonoclasticus VT8|Marinobacter p…	Marinobacter excellens HL-55.|Marinobacter halophilus.|Marinobacter antarcticus.|Marinobacter sp. AC-23.|Marinobacter sp. ANT_B65.|Marinobacter sp. LV10R510-11A.|Marinobacter sp. lvr2a5a20.|Oceanospirillales bacterium.|marine sediment metagenome.|Alteromonadaceae bacterium.|Marinobacter hydrocarbonoclasticus |Marinobacter hydrocarbonoclasticus (strain ATCC 49840 / DSM 8798 / SP17)|Marinobacter hy…	0003700 DNA-binding transcription factor activity|0003690 double-stranded DNA binding	351348.Maqu_1121|1288826.MSNKSG1_04981|1396858.Q666_10930|225937.HP15_1487|1479237.JMLY01000001_gene2154|270374.MELB17_11313	None	None	Fe-S cluster assembly transcriptional regulator IscR|Iron-sulfur cluster assembly transcription factor IscR|BadM/Rrf2 family transcriptional regulator|Transcriptional regulator| BadM/Rrf2 family|Uncharacterized protein|DNA-binding transcriptional repressor|Rrf2 family iron-sulfur cluster assembly transcriptional regulator|HTH-type transcriptional regulator IscR|Iron-sulfur cluster regulator IscR|…	complete|fragment
1	1		17148	4008	838.37	A0A0S2TEV8	1	A0A0S2TEV8	Tel_11075	GI:954628545|EMBL-CDS:ALP53629.1	165	165	TrEMBL	NA	PF02082	IPR000944|IPR010242	IPR036388|IPR036390	IPR030489	tee:Tel_11075	None	1	A0A0S2TEV8	A0A0S2TEV8	1748243	Bacteria	NA	Proteobacteria	Gammaproteobacteria	Chromatiales	Chromatiaceae	Candidatus Tenderia	Candidatus Tenderia electrophaga	Candidatus Tenderia electrophaga.	0003700 DNA-binding transcription factor activity|0003690 double-stranded DNA binding	None	None	None	Transcriptional regulator	complete
1	1		17148	4008	11.15	A0A109BKN6	1	A0A109BKN6	APY04_0938	GI:983026301|EMBL-CDS:KWT70494.1	165	165	TrEMBL	NA	PF02082	IPR000944	IPR036388|IPR036390	IPR030489	None	None	1	A0A109BKN6	A0A109BKN6	121290	Bacteria	NA	Proteobacteria	Alphaproteobacteria	Hyphomicrobiales	Hyphomicrobiaceae	Hyphomicrobium	Hyphomicrobium sulfonivorans	Hyphomicrobium sulfonivorans.	None	None	None	None	Iron-sulfur cluster regulator IscR	complete
1	1		17148	4008	870.72	A0A136HAI4	2	A0A136HAI4|A0A2E2KGJ2	AXW15_03570|CMI05_00120	GI:1000084789|EMBL-CDS:KXJ52671.1|EMBL-CDS:MAY40714.1	165	165	TrEMBL	NA	PF02082	IPR000944|IPR010242	IPR036388|IPR036390	None	None	None	1	A0A136HAI4|A0A2E2KGJ2	A0A136HAI4	1795871|1899355	Bacteria	NA	Proteobacteria	Gammaproteobacteria	Oceanospirillales	Oceanospirillaceae	Neptuniibacter|unclassified Oceanospirillaceae	Neptuniibacter sp. Phe_28|Oceanospirillaceae bacterium	Neptuniibacter sp. Phe_28.|Oceanospirillaceae bacterium.	0003700 DNA-binding transcription factor activity|0003690 double-stranded DNA binding	None	None	None	Transcriptional regulator|Fe-S cluster assembly transcriptional regulator IscR	complete
1	1		17148	4008	295.34	A0A1E4PQA2	1	A0A1E4PQA2	ABT20_08105	GI:1064214960|EMBL-CDS:ODV10468.1	165	165	TrEMBL	NA	PF02082	IPR000944	IPR036388|IPR036390	None	None	None	1	A0A1E4PQA2	A0A1E4PQA2	1660139	Bacteria	NA	Proteobacteria	Betaproteobacteria	Burkholderiales	Burkholderiales genera in	Rubrivivax	Rubrivivax sp. SCN 70-15	Rubrivivax sp. SCN 70-15.	0003677 DNA binding	None	None	None	DNA-binding protein	complete
1	1		17148	4008	834.4	A0A1E7Q010	2	A0A1E7Q010|A0A2G1UQJ5	BG841_13620|CLH61_02090	GI:1073452581|GI:1073663223|EMBL-CDS:OEY67373.1|REFSEQ:WP_070058144.1|EMBL-CDS:PHQ16787.1	165	165	TrEMBL	NA	PF02082	IPR000944|IPR010242	IPR036388|IPR036390	IPR030489	None	None	1	A0A1E7Q010|A0A2G1UQJ5	A0A1E7Q010	1897620|2666256	Bacteria	NA	Proteobacteria	Gammaproteobacteria	Alteromonadales	Alteromonadaceae	Marinobacter	Marinobacter sp. X15-166B|Marinobacter profundi	Marinobacter sp. X15-166B.|Marinobacter profundi.	0003700 DNA-binding transcription factor activity|0003690 double-stranded DNA binding	None	None	None	Fe-S cluster assembly transcriptional regulator IscR	complete
1	1		17148	4008	841.66	A0A1G0J6K8	1	A0A1G0J6K8	A3H44_05145	GI:1085181802|EMBL-CDS:OGT70048.1	165	165	TrEMBL	NA	PF02082	IPR000944|IPR010242	IPR036388|IPR036390	None	None	None	1	A0A1G0J6K8	A0A1G0J6K8	1798299	Bacteria	NA	Proteobacteria	Gammaproteobacteria	unclassified Gammaproteobacter	NA	NA	Gammaproteobacteria bacterium RIFCSPLOWO2_02_FULL_	Gammaproteobacteria bacterium RIFCSPLOWO2_02_FULL_57_10.	0003700 DNA-binding transcription factor activity|0003690 double-stranded DNA binding	None	None	None	Fe-S cluster assembly transcriptional regulator IscR	complete
1	1		17148	4008	860.06	A0A1G3HNW7	1	A0A1G3HNW7	A3H93_13730	GI:1088433014|EMBL-CDS:OHC70433.1	165	165	TrEMBL	NA	PF02082	IPR000944|IPR010242	IPR036388|IPR036390	None	None	None	1	A0A1G3HNW7	A0A1G3HNW7	1802018	Bacteria	NA	Proteobacteria	Betaproteobacteria	Rhodocyclales	unclassified Rhodocyclale	NA	Rhodocyclales bacterium RIFCSPLOWO2_02_FULL_63_24	Rhodocyclales bacterium RIFCSPLOWO2_02_FULL_63_24.	0003700 DNA-binding transcription factor activity|0003690 double-stranded DNA binding	None	None	None	Fe-S cluster assembly transcriptional regulator IscR	complete
1	1		17148	4008	835.73	A0A1G5PDR3	3	A0A1G5PDR3|A0A1I3HC51|N2J305	A4V15_09345|APT59_16435|AR540_15280|BGI51_01450|CCZ28_10035|CE139_21715|CFE50_13265|DBY63_022935|DFO60_4647|DFS24_11225|EC839_10186|FHR73_000085|FOB65_13850|HBO29_23455|SAMN02787149_109103|A7D25_08150|BIV08_14685|BN844_3571|BVH03_25240|BVH06_22285|C7317_4540|DNK06_14635|DNK44_08995|E3Z27_04915|F469_00041|F7R01_13670|FB481_101553|FGE05_14630|FHR27_000242|GFU70_04900|HNO91_03595|Psefu_3304|RU08_184…	GI:968469551|GI:653585408|EMBL-CDS:NMY92296.1|EMBL-CDS:SCZ47458.1|REFSEQ:WP_027598345.1|GI:1124599081|EMBL-CDS:KAB0548513.1|EMBL-CDS:SFI33221.1|REFSEQ:WP_074881061.1|GI:498496589|GI:476726928|EMBL-CDS:ENA31715.1|REFSEQ:WP_010797318.1	165	165|150|155|163	TrEMBL	NA	PF02082	IPR000944|IPR010242	IPR036388|IPR036390	IPR030489	por:APT59_16435|ppsl:BJP27_08120|pfv:Psefu_3304|plul:FOB45_20400	None	15|27|5	A0A1G5PDR3|A0A0U4PAD5|A0A101L7M9|A0A147H0A9|A0A178L3R5|A0A1H8XK41|A0A257C2J3|A0A2Z5AG42|A0A329H6P7|A0A3D9EBB0|A0A4R2ZD98|A0A4R7MZQ2|A0A5P2QFW4|A0A7H0T6P7|A0A7W4XR94|A0A1I3HC51|A0A0A1I0J4|A0A0D0KLL5|A0A1E4V1D3|A0A1G4YRH0|A0A1G7JAF7|A0A1G8KWX1|A0A1H9E7Q1|A0A1I1V3Q6|A0A1K1TMD2|A0A1K1WEL9|A0A1M6WVJ2|A0A1N7ERH7|A0A1Q9XI14|A0A1Q9XKL1|A0A2U1BWM1|A0A2W7JAS2|A0A423QFM7|A0A4Q9QJP3|A0A4Q9R545|A0A561E627|A0A…	A0A1G5PDR3	1500302|1749078|2015556|2183929|2202160|237610|2485127|2587128|301|47885|1220495|1261623|132476|1566197|1566198|1566199|183795|1843690|1881017|1932111|1932112|2487519|2487520|2572911|2583807|289370|29435|47879|47880|47882|543360|554393|640205|743720|930166|984195|1076620|1203578|2479392|459528|47886	Bacteria	NA	Proteobacteria	Gammaproteobacteria	Pseudomonadales	Pseudomonadaceae	Pseudomonas	Pseudomonas oleovorans|Pseudomonas oryzihabitans|Pseudomonas psychrotolerans|Pseudomonas sp. 1766|Pseudomonas sp. AS2.8|Pseudomonas sp. EpS/L25|Pseudomonas sp. JUb52|Pseudomonas sp. PGPPP4|Pseudomonas sp. RIT 411|Pseudomonas sp. Snoq117.2|Pseudomonas argentinensis|Pseudomonas brassicacearum|Pseudomonas corrugata|Pseudomonas cuatrocienegasensis|Pseudomonas daroniae|Pseudomonas dryadis|Pseudomonas …	Pseudomonas oleovorans.|Pseudomonas oryzihabitans.|Pseudomonas psychrotolerans.|Pseudomonas sp. 1766.|Pseudomonas sp. AS2.8.|Pseudomonas sp. EpS/L25.|Pseudomonas sp. JUb52.|Pseudomonas sp. PGPPP4.|Pseudomonas sp. RIT 411.|Pseudomonas sp. Snoq117.2.|Pseudomonas argentinensis.|Pseudomonas brassicacearum.|Pseudomonas corrugata.|Pseudomonas cuatrocienegasensis.|Pseudomonas daroniae.|Pseudomonas dryad…	0003700 DNA-binding transcription factor activity|0003690 double-stranded DNA binding	1112217.PPL19_20386|743720.Psefu_3304	Gastrointestinal tract	Not Specified	BadM/Rrf2 family transcriptional regulator|Fe-S cluster assembly transcriptional regulator IscR|Rrf2 family iron-sulfur cluster assembly transcriptional regulator|Transcriptional regulator| BadM/Rrf2 family|Iron-sulfur cluster regulator IscR|Iron-sulfur cluster assembly transcription factor IscR	complete
1	1		17148	4008	854	A0A1J5SR50	1	A0A1J5SR50	GALL_152550	EMBL-CDS:OIR02542.1	165	165	TrEMBL	NA	PF02082	IPR000944|IPR010242	IPR036388|IPR036390	None	None	None	1	A0A1J5SR50	A0A1J5SR50	410659	NA	NA	NA	NA	NA	NA	NA	mine drainage metagenome	mine drainage metagenome.	0003700 DNA-binding transcription factor activity|0003690 double-stranded DNA binding	None	None	None	HTH-type transcriptional regulator IscR	complete
1	1		17148	4008	499.4	A0A1L8CM56	3	A0A1L8CM56|A0A2K8L2U0|A0A2K8L5P6	AUJ57_04445|MMIC_P0936|Ga0123461_2133|Ga0123462_0296	GI:1119752548|EMBL-CDS:GAV19975.1|REFSEQ:WP_072659302.1|GI:1279979281|EMBL-CDS:ATX80539.1|GI:1279979915|EMBL-CDS:ATX81171.1	165	165	TrEMBL	NA	PF02082	IPR000944	IPR036388|IPR036390	IPR030489	maes:Ga0123461_2133|mfn:Ga0123462_0296	None	2|1	A0A1L8CM56|A0A1J4YJ98|A0A2K8L2U0|A0A2K8L5P6	A0A1L8CM56	1805427|1921010|1921086|1921087	Bacteria	NA	Proteobacteria	Zetaproteobacteria	Mariprofundales|unclassified Zetaproteobacteri	Mariprofundaceae|NA	Mariprofundus|NA	Mariprofundus micogutta|Zetaproteobacteria bacterium CG1_02_53_45|Mariprofundus aestuarium|Mariprofundus ferrinatatus	Mariprofundus micogutta.|Zetaproteobacteria bacterium CG1_02_53_45.|Mariprofundus aestuarium.|Mariprofundus ferrinatatus.	None	None	None	None	Rrf2 family transcriptional regulator| iron-sulfur cluster assembly transcription factor|Transcriptional regulator| BadM/Rrf2 family	complete
1	1		17148	4008	870.68	A0A1N7P855	3	A0A1N7P855|A0A437Q6M1|A0A5P1RDD5	SAMN05216175_112111|SAMN05421760_11316|EOE65_13895|F0U83_13580	GI:933781141|EMBL-CDS:SIT06629.1|REFSEQ:WP_054341372.1|EMBL-CDS:RVU30136.1|EMBL-CDS:QEQ97664.1	165	165	TrEMBL	NA	PF02082	IPR000944|IPR010242	IPR036388|IPR036390	IPR030489	ncu:F0U83_13580	None	2|1	A0A1N7P855|A0A1I2UI43|A0A437Q6M1|A0A5P1RDD5	A0A1N7P855	1045558|619304|1815562|1031538	Bacteria	NA	Proteobacteria	Gammaproteobacteria	Oceanospirillales	Oceanospirillaceae	Neptunomonas	Neptunomonas antarctica|Neptunomonas qingdaonensis|Neptunomonas marina|Neptunomonas concharum	Neptunomonas antarctica.|Neptunomonas qingdaonensis.|Neptunomonas marina.|Neptunomonas concharum.	0003700 DNA-binding transcription factor activity|0003690 double-stranded DNA binding	None	None	None	Transcriptional regulator| BadM/Rrf2 family|Fe-S cluster assembly transcriptional regulator IscR	complete
1	1		17148	4008	857.58	A0A1R1I8N3	1	A0A1R1I8N3	BJN45_07690|DFR40_0762	GI:1133708174|GI:1133498492|EMBL-CDS:OMG55025.1|REFSEQ:WP_076093650.1	165	165|167	TrEMBL	NA	PF02082	IPR000944	IPR036388|IPR036390	None	None	None	2	A0A1R1I8N3|A0A495WJ03	A0A1R1I8N3	146940|418702	Bacteria	NA	Proteobacteria	Betaproteobacteria	Rhodocyclales	Azonexaceae	Azonexus	Azonexus fungiphilus|Azonexus hydrophilus	Azonexus fungiphilus.|Azonexus hydrophilus.	0003677 DNA binding	None	None	None	BadM/Rrf2 family transcriptional regulator|DNA-binding protein	complete
1	1		17148	4008	3	A0A1V5J380	1	A0A1V5J380	BWY92_00525	GI:1167089511|EMBL-CDS:OPZ50933.1	165	165	TrEMBL	NA	PF02082	IPR000944	IPR036388|IPR036390	None	None	None	1	A0A1V5J380	A0A1V5J380	1852896	Bacteria	Terrabacteria group	Firmicutes	unclassified Firmicutes s	NA	NA	NA	Firmicutes bacterium ADurb.BinA052	Firmicutes bacterium ADurb.BinA052.	None	None	None	None	HTH-type transcriptional regulator CymR	complete
1	1		17148	4008	865.59	A0A1Y0FUW9	1	A0A1Y0FUW9	CBR65_05615	GI:1199085397|EMBL-CDS:ARU26954.1	165	165	TrEMBL	NA	PF02082	IPR000944|IPR010242	IPR036388|IPR036390	None	cell:CBR65_05615	None	1	A0A1Y0FUW9	A0A1Y0FUW9	1987723	Bacteria	NA	Proteobacteria	Gammaproteobacteria	Cellvibrionales	Cellvibrionaceae	Cellvibrio	Cellvibrio sp. PSBB006	Cellvibrio sp. PSBB006.	0003700 DNA-binding transcription factor activity|0003690 double-stranded DNA binding	None	None	None	Fe-S cluster assembly transcriptional regulator IscR	complete
1	1		17148	4008	852.4	A0A1Y5FEM2	2	A0A1Y5FEM2|A0A1Y5FLH3	A9Q90_08290|A9Q89_09680	GI:1199236889|EMBL-CDS:OUS03674.1|GI:1199244622|EMBL-CDS:OUS11183.1	165	165	TrEMBL	NA	PF02082	IPR000944|IPR010242	IPR036388|IPR036390	None	None	None	1	A0A1Y5FEM2|A0A1Y5FLH3	A0A1Y5FEM2	1856296|1856295	Bacteria	NA	Proteobacteria	Gammaproteobacteria	unclassified Gammaproteobacter	NA	NA	Gammaproteobacteria bacterium 54_18_T64|Gammaproteobacteria bacterium 53_120_T64	Gammaproteobacteria bacterium 54_18_T64.|Gammaproteobacteria bacterium 53_120_T64.	0003700 DNA-binding transcription factor activity|0003690 double-stranded DNA binding	None	None	None	Fe-S cluster assembly transcriptional regulator IscR	complete
1	1		17148	4008	828.89	A0A225N0W8	1	A0A225N0W8	CEY11_02970	GI:1211501253|EMBL-CDS:OWT65710.1	165	165	TrEMBL	NA	PF02082	IPR000944|IPR010242	IPR036388|IPR036390	None	None	None	1	A0A225N0W8	A0A225N0W8	683354	Bacteria	NA	Proteobacteria	Betaproteobacteria	Burkholderiales	Alcaligenaceae	Candidimonas	Candidimonas nitroreducens	Candidimonas nitroreducens.	0003700 DNA-binding transcription factor activity|0003690 double-stranded DNA binding	None	None	None	Fe-S cluster assembly transcriptional regulator IscR	complete
1	1		17148	4008	846.47	A0A231MXT0	3	A0A231MXT0|A0A233REH0|A0A2P7QG92	AN401_13155|UN63_03015|B6S08_10015|B6S09_01325|GU3_06530|C7H85_13300|C7I36_16135	GI:1226067192|GI:1248763674|EMBL-CDS:ATG74688.1|EMBL-CDS:OXS14850.1|GI:1228199996|EMBL-CDS:OXY81782.1|EMBL-CDS:PSJ36979.1	165	152|165	TrEMBL	NA	PF02082	IPR000944|IPR010242	IPR036388|IPR036390	IPR030489	zdf:AN401_13155|oce:GU3_06530	None	2|3	A0A231MXT0|A0A2P5TQ47|A0A233REH0|A0A235CP96|H2FZB1|A0A2P7QG92|A0A2P7R414	A0A231MXT0	347534|641510|129578|511062|84158|2116700|347535	Bacteria	NA	Proteobacteria	Gammaproteobacteria	Aeromonadales	Aeromonadaceae	Oceanisphaera|Zobellella|Oceanimonas	Oceanisphaera arctica|Zobellella denitrificans|Oceanimonas baumannii|Oceanimonas doudoroffii|Oceanimonas sp. GK1|Zobellella endophytica|Zobellella taiwanensis	Oceanisphaera arctica.|Zobellella denitrificans.|Oceanimonas baumannii.|Oceanimonas doudoroffii.|Oceanimonas sp. (strain GK1 / IBRC-M 10197)|Zobellella endophytica.|Zobellella taiwanensis.	0003700 DNA-binding transcription factor activity|0003690 double-stranded DNA binding	511062.GU3_06530	None	None	Fe-S cluster assembly transcriptional regulator IscR|Iron-sulfur cluster assembly transcription factor IscR	complete
1	1		17148	4008	828.63	A0A257SXX0	1	A0A257SXX0	B7Z66_05585	GI:1232292121|EMBL-CDS:OYV77310.1	165	165	TrEMBL	NA	PF02082	IPR000944|IPR010242	IPR036388|IPR036390	IPR030489	None	None	1	A0A257SXX0	A0A257SXX0	1970504	Bacteria	NA	Proteobacteria	Gammaproteobacteria	Chromatiales	unclassified Chromatiales	NA	Chromatiales bacterium 21-64-14	Chromatiales bacterium 21-64-14.	0003700 DNA-binding transcription factor activity|0003690 double-stranded DNA binding	None	None	None	Fe-S cluster assembly transcriptional regulator IscR	complete
1	1		17148	4008	847.16	A0A2D8J2G1	1	A0A2D8J2G1	CL583_07920|soil367_08035	EMBL-CDS:MAL98364.1	165	165	TrEMBL	NA	PF02082	IPR000944|IPR010242	IPR036388|IPR036390	IPR030489	hmi:soil367_08035	None	2	A0A2D8J2G1|A0A4P7XFX1	A0A2D8J2G1	1916082|2259620	Bacteria	NA	Proteobacteria	Gammaproteobacteria	Alteromonadales	Alteromonadaceae	Hydrocarboniclastica|unclassified Alteromonadaceae	Alteromonadaceae bacterium|Hydrocarboniclastica marina	Alteromonadaceae bacterium.|Hydrocarboniclastica marina.	0003700 DNA-binding transcription factor activity|0003690 double-stranded DNA binding	None	None	None	Fe-S cluster assembly transcriptional regulator IscR	complete
1	1		17148	4008	819.76	A0A2E0HEJ1	2	A0A2E0HEJ1|A0A2K9LHS6	CML06_07635|CMK83_23965|D9N13_14270|D9N15_14965|DCL78_21820|Kalk_05480	EMBL-CDS:MAR90739.1|GI:1321018604|EMBL-CDS:AUM11909.1	165	165|163	TrEMBL	NA	PF02082	IPR000944|IPR010242	IPR036388|IPR036390	None	kak:Kalk_05480	None	1|5	A0A2E0HEJ1|A0A2K9LHS6|A0A2D9U2V6|A0A356IIY6|A0A3L8AY17|A0A3L8BGV4	A0A2E0HEJ1	1891229|1913989|1917421|2072747|2083498	Bacteria	NA	Proteobacteria	Gammaproteobacteria	Pseudomonadales|Oceanospirillales|unclassified Gammaproteobacter	unclassified Pseudomonada|Alcanivoracaceae|NA	NA|Ketobacter	Pseudomonadales bacterium|Gammaproteobacteria bacterium|Ketobacter alkanivorans|Ketobacter sp.|Ketobacter sp. GenoA1	Pseudomonadales bacterium.|Gammaproteobacteria bacterium.|Ketobacter alkanivorans.|Ketobacter sp.|Ketobacter sp. GenoA1.	0003700 DNA-binding transcription factor activity|0003690 double-stranded DNA binding	None	None	None	Fe-S cluster assembly transcriptional regulator IscR	complete
1	1		17148	4008	211.52	A0A2E6ECW9	2	A0A2E6ECW9|A0A2S6R4T7	CMO98_13425|CFH39_01266	EMBL-CDS:MBJ90847.1|EMBL-CDS:PPR22379.1	165	165	TrEMBL	NA	PF02082	IPR000944	IPR036388|IPR036390	IPR030489	None	None	1	A0A2E6ECW9|A0A2S6R4T7	A0A2E6ECW9	1980636|2013104	Bacteria	NA	Proteobacteria	Gammaproteobacteria|Alphaproteobacteria	Chromatiales|unclassified Alphaproteobacter	Woeseiaceae|NA	Woeseia|NA	Woeseia sp.|Alphaproteobacteria bacterium MarineAlpha10_Bin2	Woeseia sp.|Alphaproteobacteria bacterium MarineAlpha10_Bin2.	None	None	None	None	Rrf2 family transcriptional regulator|HTH-type transcriptional regulator IscR	complete
1	1		17148	4008	844.58	A0A2E7J9D3	1	A0A2E7J9D3	CMH95_07950|CMI04_05530|CMI07_08590|DE015_05530|SAMN05421686_101355	EMBL-CDS:MBN57140.1	165	165	TrEMBL	NA	PF02082	IPR000944|IPR010242	IPR036388|IPR036390	IPR030489	None	None	5	A0A2E7J9D3|A0A1N7J4U8|A0A2D6NU62|A0A2E2G2S1|A0A3D1Y0D2	A0A2E7J9D3	1899355|1914300|484498	Bacteria	NA	Proteobacteria	Gammaproteobacteria	Oceanospirillales	Oceanospirillaceae|unclassified Oceanospiril	NA|Oleibacter|unclassified Oceanospirillaceae	Oceanospirillaceae bacterium|Oceanospirillales bacterium|Oleibacter marinus	Oceanospirillaceae bacterium.|Oceanospirillales bacterium.|Oleibacter marinus.	0003700 DNA-binding transcription factor activity|0003690 double-stranded DNA binding	None	None	None	Fe-S cluster assembly transcriptional regulator IscR|Transcriptional regulator| BadM/Rrf2 family	complete
1	1		17148	4008	838.49	A0A2E8ZP81	1	A0A2E8ZP81	CMH98_04070|CMI03_06240|CMI13_09380	EMBL-CDS:MBS52330.1	165	161|165	TrEMBL	NA	PF02082	IPR000944|IPR010242	IPR036388|IPR036390	IPR030489	None	None	3	A0A2E8ZP81|A0A2D5PBY4|A0A2D8AC34	A0A2E8ZP81	1899355|2024845	Bacteria	NA	Proteobacteria	Gammaproteobacteria	Oceanospirillales	Oceanospirillaceae	Oleibacter|unclassified Oceanospirillaceae	Oceanospirillaceae bacterium|Oleibacter sp.	Oceanospirillaceae bacterium.|Oleibacter sp.	0003700 DNA-binding transcription factor activity|0003690 double-stranded DNA binding	None	None	None	Fe-S cluster assembly transcriptional regulator IscR	complete
1	1		17148	4008	888.23	A0A2G6PGS3	1	A0A2G6PGS3	CSA09_00285	EMBL-CDS:PIE83712.1	165	165	TrEMBL	NA	PF02082	IPR000944	IPR036388|IPR036390	None	None	None	1	A0A2G6PGS3	A0A2G6PGS3	1400860	Bacteria	NA	Proteobacteria	Gammaproteobacteria	Gammaproteobacteria incertae s	Candidatus Competibactera	Candidatus Contendobacter	Candidatus Contendobacter odensis	Candidatus Contendobacter odensis.	None	None	None	None	Fe-S cluster assembly transcriptional regulator IscR	complete
1	1		17148	4008	841.83	A0A2K4MR29	1	A0A2K4MR29	AWB61_02150|BUE93_05175|C2134_05280|C2I19_06415|CLV04_3529|FYK34_01105	EMBL-CDS:POA99507.1	165	160|162|163|165	TrEMBL	NA	PF02082	IPR000944|IPR010242	IPR036388|IPR036390	None	chrm:FYK34_01105	None	6	A0A2K4MR29|A0A2R2IV40|A0A2S5DID5|A0A2S9X7Y8|A0A5C1DC91|A0A7Z1M6H0	A0A2K4MR29	1382803|1777131|2073169|2077146|2605945|536	Bacteria	NA	Proteobacteria	Betaproteobacteria	Neisseriales	Chromobacteriaceae	Chromobacterium|Chromobacterium group	Chromobacterium amazonense|Chromobacterium paludis|Chromobacterium sp. F49|Chromobacterium sp. MWU13-2610|Chromobacterium sp. MWU14-2602|Chromobacterium violaceum	Chromobacterium amazonense.|Chromobacterium paludis.|Chromobacterium sp. F49.|Chromobacterium sp. MWU13-2610.|Chromobacterium sp. MWU14-2602.|Chromobacterium violaceum.	0003700 DNA-binding transcription factor activity|0003690 double-stranded DNA binding	None	None	None	BadM/Rrf2 family transcriptional regulator|DNA-binding protein|Fe-S cluster assembly transcriptional regulator IscR	complete
1	1		17148	4008	26.95	A0A2M7JFJ8	1	A0A2M7JFJ8	COX16_17045|COZ11_01075|COZ70_15790	EMBL-CDS:PIX18140.1	165	165	TrEMBL	NA	PF02082	IPR000944	IPR036388|IPR036390	IPR030489	None	None	3	A0A2M7JFJ8|A0A2H0AH83|A0A2M7PIX8	A0A2M7JFJ8	1973959|1973963|1973980	Bacteria	NA	Proteobacteria	Deltaproteobacteria	unclassified Deltaproteobacter	NA	NA	Deltaproteobacteria bacterium CG23_combo_of_CG06-0|Deltaproteobacteria bacterium CG_4_10_14_3_um_filt|Deltaproteobacteria bacterium CG_4_8_14_3_um_filte	Deltaproteobacteria bacterium CG23_combo_of_CG06-09_8_20_14_all_51_20.|Deltaproteobacteria bacterium CG_4_10_14_3_um_filter_51_14.|Deltaproteobacteria bacterium CG_4_8_14_3_um_filter_51_11.	None	None	None	None	Uncharacterized protein	complete
1	1		17148	4008	838.06	A0A2N5E2N6	7	A0A2N5E2N6|A0A370QN87|A0A4U2UKZ8|A0A6M0PW38|B2VI31|C5BEU6|Q2NS30	CYR32_11725|C8D90_10621|EZJ58_5243|FCN80_09175|AT03_05320|BN1044_00826|CJD50_21280|CRM76_07350|EDWATA_03317|ETAE_2816|ETAF_2555|ETEE_1036|EVK84_10825|EYY98_08775|G4V03_11365|HMPREF0454_02344|HMPREF0864_00051|M993_01655|NCTC12121_00724|ACZ87_01796|AI28_10610|ASF13_10605|AV903_00870|B0I34_1582|BG55_14155|BK416_06625|BOM23_03040|BTJ39_19820|C1Y41_09195|CBW22_23645|CQW29_13305|CTZ24_13895|DEF05_08605…	EMBL-CDS:PLR34824.1|EMBL-CDS:RDK89816.1|EMBL-CDS:TKI06755.1|GI:490985741|EMBL-CDS:NEY28727.1|REFSEQ:WP_004847474.1|GI:188028207|GI:226711618|GI:501409199|EMBL-CDS:CAO96065.1|REFSEQ:WP_012440765.1|GI:238870623|GI:259493874|GI:506352702|EMBL-CDS:ACR70334.1|REFSEQ:WP_015872421.1|GI:84780268|GI:119371153|EMBL-CDS:BAE75045.1|REFSEQ:WP_011411594.1	165	165|152|177|166|168|179	TrEMBL|SwissProt	NA|HTH-type transcriptional regulator IscR	PF02082	IPR000944|IPR010242	IPR036388|IPR036390	IPR030489	eho:A9798_03160|etd:ETAF_2555|ete:ETEE_1036|etr:ETAE_2816|hav:AT03_05320|hpar:AL518_00290|opo:DSM2777_21095|eam:EAMY_2598|ebi:EbC_33870|epe:CI789_01440|epr:EPYR_01090|erj:EJP617_00610|erwi:GN242_05180|eta:ETA_10190|psts:E05_26870|eic:NT01EI_3184|sgl:SG1770|sod:Sant_1124	None	1|2|15|57|6	A0A2N5E2N6|A0A370QN87|A0A4U2UKZ8|A0A4R1NGV2|A0A6M0PW38|A0A034T5B2|A0A076LHH6|A0A097QZH5|A0A0H3DTS8|A0A0K0HNC0|A0A1B7KHK7|A0A2A2M8C1|A0A2A7U0C9|A0A376D8X7|A0A4Q9D8L5|D0ZD87|D4F962|E5YDT7|G9Y6X4|B2VI31|A0A014N633|A0A0A3YTL6|A0A0A3Z472|A0A0B1R7U9|A0A0F3M4Q9|A0A0J9BFG2|A0A0L7T7L9|A0A0M2KAE0|A0A0Q4MWQ9|A0A0U3TCG0|A0A1E7YWG2|A0A1S8YER2|A0A1X1D3W0|A0A246NAX2|A0A286BWI8|A0A2G8DBY3|A0A2G8EGP4|A0A2M9WGW9|A…	A0A2N5E2N6	2060068|1487935|2529856|2575567|1002364|1263550|1354268|1453496|469613|498217|500638|546367|562|569|636|667120|718251|82983|93378|1076549|1076550|1076551|1144320|1144341|1161919|1324864|1332069|1407064|1440057|1465635|1484158|1560201|1628190|1628855|1736225|1912096|1926881|1928656|1938870|2003658|2022746|2052056|2071682|215689|2184004|2485126|252393|2575375|2576757|2587032|2587033|2666195|2675300…	Bacteria	NA	Proteobacteria	Gammaproteobacteria	Enterobacterales	Yersiniaceae|Hafniaceae|Bruguierivoracaceae|Enterobacteriaceae|Erwiniaceae	Chimaeribacter|Enterobacillus|Bruguierivorax|Sodalis|Edwardsiella|Escherichia|Hafnia|Obesumbacterium|unclassified Enterobacteriaceae|Enterobacter|Erwinia|Izhakiella|NA|Pantoea|unclassified Erwiniaceae	Chimaeribacter coloradensis|Enterobacillus tribolii|Bruguierivorax albus|Sodalis sp. 159R|Edwardsiella anguillarum ET080813|Edwardsiella hoshinae|Edwardsiella piscicida|Edwardsiella tarda|Edwardsiella tarda ATCC 23685|Edwardsiella tarda EIB202|Edwardsiella tarda FL6-60|Enterobacteriaceae bacterium 9_2_54FAA|Escherichia coli|Hafnia alvei|Hafnia alvei ATCC 51873|Hafnia alvei FB1|Hafnia paralvei|Obe…	Chimaeribacter coloradensis.|Enterobacillus tribolii.|Bruguierivorax albus.|Sodalis sp. 159R.|Edwardsiella anguillarum ET080813.|Edwardsiella hoshinae.|Edwardsiella piscicida.|Edwardsiella tarda (strain EIB202)|Edwardsiella tarda (strain FL6-60)|Edwardsiella tarda ATCC 23685.|Edwardsiella tarda.|Enterobacteriaceae bacterium 9_2_54FAA.|Escherichia coli.|Hafnia alvei ATCC 51873.|Hafnia alvei FB1.|H…	0051537 2 iron 2 sulfur cluster binding|0003700 DNA-binding transcription factor activity|0003690 double-stranded DNA binding|0005506 iron ion binding	1453496.AT03_05320|371042.NG99_14045|465817.ETA_10190|634500.EbC_33870|665029.EAMY_2598|891974.E05_26870|343509.SG1770	Airways|Skin|Gastrointestinal tract|Not Specified|Urogenital tract	Aerobe|Facultative|Facultative,Not Specified|Not Specified	HTH-type transcriptional regulator IscR|Iron-sulfur cluster assembly transcription factor IscR|Fe-S cluster assembly transcriptional regulator IscR|HTH-type transcriptional regulator iscR|Iron-sulfur cluster regulator IscR|Rrf2 family iron-sulfur cluster assembly transcriptional regulator|Transcriptional regulator	complete
1	1		17148	4008	848.94	A0A2S5M0D2	1	A0A2S5M0D2	CTY33_01980	EMBL-CDS:PPC95069.1	165	165	TrEMBL	NA	PF02082	IPR000944	IPR036388|IPR036390	IPR030489	None	None	1	A0A2S5M0D2	A0A2S5M0D2	2051956	Bacteria	NA	Proteobacteria	Betaproteobacteria	Nitrosomonadales	Methylophilaceae	Methylotenera	Methylotenera sp.	Methylotenera sp.	0003677 DNA binding	None	None	None	DNA-binding protein	complete
1	1		17148	4008	142	A0A2T0X8I0	1	A0A2T0X8I0	BCF33_0868	EMBL-CDS:PRY95251.1	165	165	TrEMBL	NA	PF02082	IPR000944	IPR036388|IPR036390	IPR030489	None	None	1	A0A2T0X8I0	A0A2T0X8I0	595589	Bacteria	NA	Proteobacteria	Alphaproteobacteria	Rhodobacterales	Rhodobacteraceae	Hasllibacter	Hasllibacter halocynthiae	Hasllibacter halocynthiae.	None	None	None	None	BadM/Rrf2 family transcriptional regulator	complete
1	1		17148	4008	681.19	A0A352LNN2	1	A0A352LNN2	DCZ56_05650	EMBL-CDS:HBC69815.1	165	165	TrEMBL	NA	PF02082	IPR000944	IPR036388|IPR036390	None	None	None	1	A0A352LNN2	A0A352LNN2	1981025	Bacteria	NA	Proteobacteria	Betaproteobacteria	Burkholderiales	Sutterellaceae	Sutterella	Sutterella sp.	Sutterella sp.	0003677 DNA binding	None	None	None	DNA-binding protein	complete
1	1		17148	4008	840.81	A0A3B1A673	1	A0A3B1A673	MNBD_GAMMA19	EMBL-CDS:VAW95242.1	165	165	TrEMBL	NA	PF02082	IPR000944|IPR010242	IPR036388|IPR036390	None	None	None	1	A0A3B1A673	A0A3B1A673	652676	NA	NA	NA	NA	NA	NA	NA	hydrothermal vent metagenome	hydrothermal vent metagenome.	0003700 DNA-binding transcription factor activity|0003690 double-stranded DNA binding	None	None	None	Iron-sulfur cluster regulator IscR	complete
1	1		17148	4008	825.63	A0A3B1BXT9	1	A0A3B1BXT9	MNBD_GAMMA25	EMBL-CDS:VAX11205.1	165	165	TrEMBL	NA	PF02082	IPR000944|IPR010242	IPR036388|IPR036390	IPR030489	None	None	1	A0A3B1BXT9	A0A3B1BXT9	652676	NA	NA	NA	NA	NA	NA	NA	hydrothermal vent metagenome	hydrothermal vent metagenome.	0003700 DNA-binding transcription factor activity|0003690 double-stranded DNA binding	None	None	None	Iron-sulfur cluster regulator IscR	complete
1	1		17148	4008	354.29	A0A3M1ZNU6	1	A0A3M1ZNU6	D6703_02905	EMBL-CDS:RMG92047.1	165	165	TrEMBL	NA	PF02082	IPR000944	IPR036388|IPR036390	None	None	None	1	A0A3M1ZNU6	A0A3M1ZNU6	2026807	Bacteria	NA	Proteobacteria	Zetaproteobacteria	unclassified Zetaproteobacteri	NA	NA	Zetaproteobacteria bacterium	Zetaproteobacteria bacterium.	None	None	None	None	Rrf2 family transcriptional regulator	complete
1	1		17148	4008	963.58	A0A3M2BKA1	1	A0A3M2BKA1	D6698_13280	EMBL-CDS:RMH13993.1	165	165	TrEMBL	NA	PF02082	IPR000944	IPR036388|IPR036390	None	None	None	1	A0A3M2BKA1	A0A3M2BKA1	1913989	Bacteria	NA	Proteobacteria	Gammaproteobacteria	unclassified Gammaproteobacter	NA	NA	Gammaproteobacteria bacterium	Gammaproteobacteria bacterium.	None	None	None	None	Rrf2 family transcriptional regulator	complete
1	1		17148	4008	861.17	A0A3N2E0E8	1	A0A3N2E0E8	EDC56_0708	EMBL-CDS:ROS05179.1	165	165	TrEMBL	NA	PF02082	IPR000944|IPR010242	IPR036388|IPR036390	None	None	None	1	A0A3N2E0E8	A0A3N2E0E8	933926	Bacteria	NA	Proteobacteria	Gammaproteobacteria	Cellvibrionales	Spongiibacteraceae	Sinobacterium	Sinobacterium caligoides	Sinobacterium caligoides.	0003700 DNA-binding transcription factor activity|0003690 double-stranded DNA binding	None	None	None	BadM/Rrf2 family transcriptional regulator	complete
1	1		17148	4008	923.02	A0A496NGP3	1	A0A496NGP3	D8B60_03220	EMBL-CDS:RKW42868.1	165	165	TrEMBL	NA	PF02082	IPR000944	IPR036388|IPR036390	IPR030489	None	None	1	A0A496NGP3	A0A496NGP3	479	Bacteria	NA	Proteobacteria	Gammaproteobacteria	Pseudomonadales	Moraxellaceae	Moraxella	Moraxella sp.	Moraxella sp.	None	None	None	None	Rrf2 family transcriptional regulator	complete
1	1		17148	4008	70.15	A0A497BLS5	1	A0A497BLS5	DRI39_10870	EMBL-CDS:RLC91031.1	165	165	TrEMBL	NA	PF02082	IPR000944	IPR036388|IPR036390	IPR030489	None	None	1	A0A497BLS5	A0A497BLS5	2026724	Bacteria	Terrabacteria group	Chloroflexi	unclassified Chloroflexi	NA	NA	NA	Chloroflexi bacterium	Chloroflexi bacterium.	None	None	None	None	AsnC family transcriptional regulator	complete
1	1		17148	4008	202.35	A0A498DCE7	1	A0A498DCE7	D8Y20_12210	EMBL-CDS:RLL50083.1	165	165	TrEMBL	NA	PF02082	IPR000944	IPR036388|IPR036390	None	None	None	1	A0A498DCE7	A0A498DCE7	2650971	Bacteria	NA	Proteobacteria	Zetaproteobacteria	Mariprofundales	Mariprofundaceae	Mariprofundus	Mariprofundus sp. EBB-1	Mariprofundus sp. EBB-1.	None	None	None	None	Rrf2 family transcriptional regulator	complete
1	1		17148	4008	841.46	A0A4P9VKP8	1	A0A4P9VKP8	B9G39_05585	GI:654067728|EMBL-CDS:RDH42964.1|REFSEQ:WP_027708607.1	165	165	TrEMBL	NA	PF02082	IPR000944|IPR010242	IPR036388|IPR036390	None	None	None	1	A0A4P9VKP8	A0A4P9VKP8	202772	Bacteria	NA	Proteobacteria	Gammaproteobacteria	Oceanospirillales	Hahellaceae	Zooshikella	Zooshikella ganghwensis	Zooshikella ganghwensis.	0003700 DNA-binding transcription factor activity|0003690 double-stranded DNA binding	None	None	None	Fe-S cluster assembly transcriptional regulator IscR	complete
1	1		17148	4008	838.57	A0A520Z1F2	1	A0A520Z1F2	EX270_01510	EMBL-CDS:NNM10359.1|EMBL-CDS:RZV59551.1	165	165	TrEMBL	NA	PF02082	IPR000944	IPR036388|IPR036390	None	None	None	1	A0A520Z1F2	A0A520Z1F2	1891229	Bacteria	NA	Proteobacteria	Gammaproteobacteria	Pseudomonadales	unclassified Pseudomonada	NA	Pseudomonadales bacterium	Pseudomonadales bacterium.	None	None	None	None	Rrf2 family transcriptional regulator	complete
1	1		17148	4008	99.48	A0A5B2TKY6	1	A0A5B2TKY6	F0Q34_05575	EMBL-CDS:KAA2215132.1	165	165	TrEMBL	NA	PF02082	IPR000944	IPR036388|IPR036390	IPR030489	None	None	1	A0A5B2TKY6	A0A5B2TKY6	1608942	Bacteria	NA	Proteobacteria	Alphaproteobacteria	Rhodospirillales	Acetobacteraceae	Roseomonas	Roseomonas oryzae	Roseomonas oryzae.	None	None	None	None	Rrf2 family transcriptional regulator	complete
1	1		17148	4008	872.22	A0A656HEL6	1	A0A656HEL6	BWK73_14320|BWK73_22040|BWK73_39315|HMY34_15545|HZT40_13810|SAMN05660964_02024|Thini_1288	GI:488795448|GI:386420071|EMBL-CDS:EIJ33906.1|REFSEQ:WP_002707854.1	165	163|165|167|168	TrEMBL	NA	PF02082	IPR000944|IPR010242	IPR036388|IPR036390	None	None	None	7	A0A656HEL6|A0A1H4CP93|A0A1Y1QDY6|A0A1Y1QND5|A0A1Y1QSC3|A0A7L6ATN5|A0A7U1D593	A0A656HEL6	2735563|2799669|525917|525918|870187	Bacteria	NA	Proteobacteria	Gammaproteobacteria	Thiotrichales	Thiotrichaceae	Thiothrix	Candidatus Thiothrix singaporensis|Thiothrix caldifontis|Thiothrix lacustris|Thiothrix nivea DSM 5205|Thiothrix sp. Ku-5	Candidatus Thiothrix singaporensis.|Thiothrix caldifontis.|Thiothrix lacustris.|Thiothrix nivea (strain ATCC 35100 / DSM 5205 / JP2)|Thiothrix sp. Ku-5.	0003700 DNA-binding transcription factor activity|0003690 double-stranded DNA binding	1123401.JHYQ01000002_gene2797	None	None	Fe-S cluster assembly transcription factor|Fe-S cluster assembly transcriptional regulator IscR|Transcriptional regulator| BadM/Rrf2 family	complete
1	1		17148	4008	880	A0A6C1MWL0	1	A0A6C1MWL0	EA349_16215	EMBL-CDS:TVP52170.1	165	165	TrEMBL	NA	PF02082	IPR000944|IPR010242	IPR036388|IPR036390	IPR030489	None	None	1	A0A6C1MWL0	A0A6C1MWL0	2026746	Bacteria	NA	Proteobacteria	Gammaproteobacteria	Oceanospirillales	Halomonadaceae	unclassified Halomonadaceae	Halomonadaceae bacterium	Halomonadaceae bacterium.	0003700 DNA-binding transcription factor activity|0003690 double-stranded DNA binding	None	None	None	Fe-S cluster assembly transcriptional regulator IscR	complete
1	1		17148	4008	854.26	A0A6G7VDC3	1	A0A6G7VDC3	GWK36_08705	EMBL-CDS:QIK38049.1	165	165	TrEMBL	NA	PF02082	IPR000944	IPR036388|IPR036390	IPR030489	None	None	1	A0A6G7VDC3	A0A6G7VDC3	2699430	Bacteria	NA	Proteobacteria	Gammaproteobacteria	Chromatiales	Chromatiaceae	Caldichromatium	Caldichromatium japonicum	Chromatiaceae bacterium No.7.	None	None	None	None	Fe-S cluster assembly transcription factor	complete
1	1		17148	4008	893.78	A0A6I1EAR3	1	A0A6I1EAR3	FG381_06165|GBM95_07065|GBM96_10125	EMBL-CDS:KAB7650027.1	165	165	TrEMBL	NA	PF02082	IPR000944	IPR036388|IPR036390	IPR030489	sutk:FG381_06165	None	3	A0A6I1EAR3|A0A5B7ZIL7|A0A6I1EQ28	A0A6I1EAR3	1944635|2584944	Bacteria	NA	Proteobacteria	Betaproteobacteria	Burkholderiales	Sutterellaceae	Sutterella	Sutterella faecalis|Sutterella seckii	Sutterella faecalis.|Sutterella seckii.	None	None	None	None	Rrf2 family transcriptional regulator	complete
1	1		17148	4008	898.64	A0A7C3GN59	1	A0A7C3GN59	ENJ28_10660	EMBL-CDS:HFD33150.1	165	165	TrEMBL	NA	PF02082	IPR000944	IPR036388|IPR036390	None	None	None	1	A0A7C3GN59	A0A7C3GN59	1913989	Bacteria	NA	Proteobacteria	Gammaproteobacteria	unclassified Gammaproteobacter	NA	NA	Gammaproteobacteria bacterium	Gammaproteobacteria bacterium.	None	None	None	None	Rrf2 family transcriptional regulator	complete
1	1		17148	4008	852.85	A0A7C6KGM5	1	A0A7C6KGM5	GXX56_13040	EMBL-CDS:HHV49861.1	165	165	TrEMBL	NA	PF02082	IPR000944|IPR010242	IPR036388|IPR036390	IPR030489	None	None	1	A0A7C6KGM5	A0A7C6KGM5	1898103	Bacteria	NA	Proteobacteria	Betaproteobacteria	Rhodocyclales	Rhodocyclaceae	unclassified Rhodocyclaceae	Rhodocyclaceae bacterium	Rhodocyclaceae bacterium.	0003700 DNA-binding transcription factor activity|0003690 double-stranded DNA binding	None	None	None	Fe-S cluster assembly transcriptional regulator IscR	complete
1	1		17148	4008	859.43	A0A7C6W1Z1	1	A0A7C6W1Z1	DIC59_00010|EKK71_01055|GX399_08225|IPM89_11085	EMBL-CDS:HHW77005.1	165	161|163|165	TrEMBL	NA	PF02082	IPR000944	IPR036388|IPR036390	None	None	None	4	A0A7C6W1Z1|A0A3D2VNL6|A0A433IBL6|A0A7T9JPI5	A0A7C6W1Z1	1926873|2053538	Bacteria	NA	Proteobacteria	Gammaproteobacteria	Gammaproteobacteria incertae s|Xanthomonadales	Candidatus Competibactera|Xanthomonadaceae	unclassified Candidatus Competibacterace|unclassified Xanthomonadaceae	Candidatus Competibacteraceae bacterium|Xanthomonadaceae bacterium	Candidatus Competibacteraceae bacterium.|Xanthomonadaceae bacterium.	None	None	None	None	Fe-S cluster assembly transcriptional regulator IscR|Rrf2 family transcriptional regulator	complete
1	1		17148	4008	32.5	A0A7V5NZK8	1	A0A7V5NZK8	ENJ96_04790	EMBL-CDS:HHI97149.1	165	165	TrEMBL	NA	PF02082	IPR000944	IPR036388|IPR036390	None	None	None	1	A0A7V5NZK8	A0A7V5NZK8	501497	Bacteria	NA	Thermodesulfobacteria	Thermodesulfobacteria	Thermodesulfobacteriales	Thermodesulfobacteriaceae	Thermodesulfatator	Thermodesulfatator atlanticus	Thermodesulfatator atlanticus.	None	None	None	None	Rrf2 family transcriptional regulator	complete
1	1		17148	4008	835.55	A0A7V9RKA5	1	A0A7V9RKA5	H0V16_05400	EMBL-CDS:MBA2547882.1	165	165	TrEMBL	NA	PF02082	IPR000944|IPR010242	IPR036388|IPR036390	IPR030489	None	None	1	A0A7V9RKA5	A0A7V9RKA5	2030806	Bacteria	NA	Proteobacteria	Betaproteobacteria	Burkholderiales	Burkholderiaceae	unclassified Burkholderiaceae	Burkholderiaceae bacterium	Burkholderiaceae bacterium.	None	None	None	None	Fe-S cluster assembly transcriptional regulator IscR	complete
1	1		17148	4008	838.12	A0A7X0MZH4	1	A0A7X0MZH4	HNR48_003459	EMBL-CDS:MBB6523157.1	165	165	TrEMBL	NA	PF02082	IPR000944|IPR010242	IPR036388|IPR036390	None	None	None	1	A0A7X0MZH4	A0A7X0MZH4	570281	Bacteria	NA	Proteobacteria	Gammaproteobacteria	Cellvibrionales	Cellvibrionaceae	Pseudoteredinibacter	Pseudoteredinibacter isoporae	Pseudoteredinibacter isoporae.	None	None	None	None	Rrf2 family iron-sulfur cluster assembly transcriptional regulator	complete
1	1		17148	4008	140.41	A3U442	1	A3U442	OB2597_03589	GI:84388041|GI:497490770|EMBL-CDS:EAQ01089.1|REFSEQ:WP_009804968.1	165	165	TrEMBL	NA	PF02082	IPR000944	IPR036388|IPR036390	None	None	None	1	A3U442	A3U442	252305	Bacteria	NA	Proteobacteria	Alphaproteobacteria	Rhodobacterales	Rhodobacteraceae	Pseudooceanicola	Pseudooceanicola batsensis HTCC2597	Pseudooceanicola batsensis (strain ATCC BAA-863 / DSM 15984 / KCTC 12145 /HTCC2597)	None	252305.OB2597_03589	None	None	Iron-sulfur cluster assembly transcription factor IscR| putative	complete
1	1		17148	4008	103.35	B0MA20	1	B0MA20	ACLFYP115_00845|ANACAC_00393|AR1Y2_2366|BN583_00674|DWV34_03735|EYQ97_06145	GI:167655013|EMBL-CDS:EDR99142.1	165	152|165	TrEMBL	NA	PF02082	IPR000944	IPR036388|IPR036390	IPR030489	acac:EYQ97_06145|arf:AR1Y2_2366	None	6	B0MA20|A0A374ASU3|A0A4V1EGE7|A0A6N2S946|A0A7G5M8E4|R6QWU4	B0MA20	105841|1229621|1262699|2292912|411490	Bacteria	Terrabacteria group	Firmicutes	Clostridia	Eubacteriales	Lachnospiraceae	Anaerostipes	Anaerostipes caccae|Anaerostipes caccae L1-92|Anaerostipes rhamnosivorans|Anaerostipes sp. AF04-45|Anaerostipes sp. CAG:276	Anaerostipes caccae (strain DSM 14662 / NCIMB 13811 / L1-92)|Anaerostipes caccae.|Anaerostipes rhamnosivorans.|Anaerostipes sp. AF04-45.|Anaerostipes sp. CAG:276.	None	411490.ANACAC_00393	Gastrointestinal tract	Anaerobe	HTH-type transcriptional regulator CymR|Iron-sulfur cluster regulator IscR|Rrf2 family transcriptional regulator|Transcriptional regulator| Rrf2 family	complete
1	1		17148	4008	879.08	D1P3S4	1	D1P3S4	A3Q29_11600|BML2531_16610|C9446_06965|CYG50_02050|DD649_19095|EC835_102352|FVA69_07485|FVA72_08060|GKR51_19005|GKR64_16625|GKR67_15745|GKR75_17810|H0913_12315|HMPREF1562_0825|JI723_07300|M998_3517|NCTC11800_03012|NCTC12026_02539|OO7_12134|OOA_02652|PROSTU_03260|PROVALCAL_01699|PROVRETT_09674|PROVRUST_06680|S70_03020	GI:282566392|GI:493868102|EMBL-CDS:EFB71927.1|REFSEQ:WP_006814703.1	165	165	TrEMBL	NA	PF02082	IPR000944|IPR010242	IPR036388|IPR036390	None	pala:CO695_11165|prg:RB151_028030|prq:CYG50_02050|psi:S70_03020|psta:BGK56_06375,psx:DR96_3776	None	25	D1P3S4|A0A140NI03|A0A1B7JJH9|A0A1B8SQE3|A0A1S1HMD8|A0A291ECE2|A0A345LS10|A0A356DBM3|A0A379G5B5|A0A379H3S1|A0A4D7JE51|A0A4R3NNA5|A0A6G6PI13|A0A6G6Q6C0|A0A6I3JWY6|A0A6L6FHA2|A0A6L6G3U6|A0A7D6TM54|A0A7T8I5U3|B2Q0Y7|B6XEC0|D4C4W2|K8W5B7|K8WXK4|X6QDR2	D1P3S4	1141660|1141662|1157951|1256987|126385|1354272|158850|2027290|2603244|2603246|2675149|2675151|2675154|333962|333965|471874|500637|520999|521000|587|588|589	Bacteria	NA	Proteobacteria	Gammaproteobacteria	Enterobacterales	Morganellaceae	Providencia	Providencia alcalifaciens|Providencia alcalifaciens DSM 30120|Providencia alcalifaciens F90-2004|Providencia burhodogranariea DSM 19968|Providencia heimbachae|Providencia heimbachae ATCC 35613|Providencia huaxiensis|Providencia rettgeri|Providencia rettgeri DSM 1131|Providencia rustigianii|Providencia rustigianii DSM 4541|Providencia sneebia DSM 19967|Providencia sp.|Providencia sp. 1701011|Provi…	Providencia alcalifaciens DSM 30120.|Providencia alcalifaciens F90-2004.|Providencia alcalifaciens.|Providencia burhodogranariea DSM 19968.|Providencia heimbachae ATCC 35613.|Providencia heimbachae.|Providencia huaxiensis.|Providencia rettgeri DSM 1131.|Providencia rettgeri.|Providencia rustigianii DSM 4541.|Providencia rustigianii.|Providencia sneebia DSM 19967.|Providencia sp.|Providencia sp. 1…	0051537 2 iron 2 sulfur cluster binding|0003700 DNA-binding transcription factor activity|0003690 double-stranded DNA binding	1141662.OOA_02652|471874.PROSTU_03260|500637.PROVRUST_06680|520999.PROVALCAL_01699|521000.PROVRETT_09674	Blood|Gastrointestinal tract|Skin	Anaerobe|Facultative|Not Specified	BadM/Rrf2 family transcriptional regulator|Fe-S cluster assembly transcriptional regulator IscR|HTH-type transcriptional regulator IscR|HTH-type transcriptional regulator iscR|Iron-sulfur cluster assembly transcription factor IscR|Iron-sulfur cluster regulator|Iron-sulfur cluster transcriptional regulator	complete
1	1		17148	4008	222.19	D4LF95	1	D4LF95	BN633_01345|RUM_22970	GI:291545181|EMBL-CDS:CBL18290.1	165	165	TrEMBL	NA	PF02082	IPR000944	IPR036388|IPR036390	None	rch:RUM_22970	None	2	D4LF95|R6ZXT6	D4LF95	1262956|213810	Bacteria	Terrabacteria group	Firmicutes	Clostridia	Eubacteriales	Oscillospiraceae	Ruminococcus	Ruminococcus champanellensis 18P13 = JCM 17042|Ruminococcus sp. CAG:379	Ruminococcus champanellensis (strain DSM 18848 / JCM 17042 / KCTC 15320 /18P13)|Ruminococcus sp. CAG:379.	None	None	Gastrointestinal tract	Anaerobe	Transcriptional regulator BadM/Rrf2 family|Transcriptional regulator| BadM/Rrf2 family	complete
1	1		17148	4008	205.92	F0T0W0	1	F0T0W0	Sgly_1953	GI:324965470|GI:503390456|EMBL-CDS:ADY56249.1|REFSEQ:WP_013625117.1	165	165	TrEMBL	NA	PF02082	IPR000944	IPR036388|IPR036390	None	sgy:Sgly_1953	None	1	F0T0W0	F0T0W0	645991	Bacteria	Terrabacteria group	Firmicutes	Clostridia	Eubacteriales	Peptococcaceae	Syntrophobotulus	Syntrophobotulus glycolicus DSM 8271	Syntrophobotulus glycolicus (strain DSM 8271 / FlGlyR)	None	645991.Sgly_1953	None	None	Transcriptional regulator| BadM/Rrf2 family	complete
1	1		17148	4008	70	M1L481	1	M1L481	CDEE_0495	GI:451776539|GI:505201975|EMBL-CDS:AGF47538.1|REFSEQ:WP_015389077.1	165	165	TrEMBL	NA	PF02082	IPR000944	IPR036388|IPR036390	IPR030489	kct:CDEE_0495	None	1	M1L481	M1L481	1208918	Bacteria	NA	Proteobacteria	Betaproteobacteria	Betaproteobacteria incertae se	NA	Candidatus Kinetoplastibacterium	Candidatus Kinetoplastibacterium crithidii TCC036E	Candidatus Kinetoplastibacterium crithidii TCC036E.	None	1208918.CDEE_0495	None	None	Rrf2 family transcriptional regulator| iron-sulfur cluster assembly	complete
1	1		17148	4008	731.42	M1LYQ1	1	M1LYQ1	CONE_0469	GI:505209839|GI:451777279|EMBL-CDS:AGF48254.1|REFSEQ:WP_015396941.1	165	165	TrEMBL	NA	PF02082	IPR000944	IPR036388|IPR036390	None	kon:CONE_0469	None	1	M1LYQ1	M1LYQ1	1208920	Bacteria	NA	Proteobacteria	Betaproteobacteria	Betaproteobacteria incertae se	NA	Candidatus Kinetoplastibacterium	Candidatus Kinetoplastibacterium oncopeltii TCC290	Candidatus Kinetoplastibacterium oncopeltii TCC290E.	None	1208920.CONE_0469	None	None	Rrf2 family transcriptional regulator| iron-sulfur cluster assembly 7e-38	complete
1	1		17148	4008	823.29	A0A011P6F0	3	A0A011P6F0|A0A1A8XGR2|C7RMU8	AW07_03174|AW08_00696|DCY47_14135|FAZ92_02549|ACCAA_10076|CAP2UW1_2019	GI:589600632|EMBL-CDS:EXI72572.1|EMBL-CDS:SBT03123.1|GI:506246737|GI:257046127|EMBL-CDS:ACV35315.1|REFSEQ:WP_015766512.1	164	163|164	TrEMBL	NA	PF02082	IPR000944|IPR010242	IPR036388|IPR036390	IPR030489	app:CAP2UW1_2019	None	4|1	A0A011P6F0|A0A011N1U1|A0A351BJX3|A0A533QQU2|A0A1A8XGR2|C7RMU8	A0A011P6F0	1454000|1454001|2053492|1860102|522306	Bacteria	NA	Proteobacteria	Betaproteobacteria	Betaproteobacteria incertae se	NA	Candidatus Accumulibacter	Candidatus Accumulibacter sp.|Candidatus Accumulibacter sp. SK-11|Candidatus Accumulibacter sp. SK-12|Candidatus Accumulibacter aalborgensis|Candidatus Accumulibacter phosphatis clade IIA str	Candidatus Accumulibacter sp.|Candidatus Accumulibacter sp. SK-11.|Candidatus Accumulibacter sp. SK-12.|Candidatus Accumulibacter aalborgensis.|Accumulibacter phosphatis (strain UW-1)	0003700 DNA-binding transcription factor activity|0003690 double-stranded DNA binding	522306.CAP2UW1_2019	None	None	Fe-S cluster assembly transcriptional regulator IscR|HTH-type transcriptional regulator IscR|DNA-binding transcriptional repressor|Transcriptional regulator| BadM/Rrf2 family	complete
1	1		17148	4008	833.38	A0A085F571	2	A0A085F571|A0A4S3FYC3	ASC93_00960|C5614_00615|DDX04_08215|EOO79_00510|FBX97_3280|FG94_03286|GPY61_22185|MASSI9I_90669|SAMN05428966_108139|C2862_02245|JN27_13505	GI:738258831|GI:668947827|EMBL-CDS:KFC66616.1|REFSEQ:WP_036213865.1|EMBL-CDS:THC46072.1	164	157|159|160|164|165|158	TrEMBL	NA	PF02082	IPR000944|IPR010242	IPR036388|IPR036390	None	None	None	9|2	A0A085F571|A0A0Q6SXJ1|A0A1G7CGU9|A0A2S8HH15|A0A353HTL1|A0A4V1TEA9|A0A542M3Q3|A0A654B7R8|A0A7X3K9K3|A0A4S3FYC3|A0A086WA94	A0A085F571	1502852|1736517|1871070|1881046|1882437|2026176|2572881|2653152|2683234|1549812|2079199	Bacteria	NA	Proteobacteria	Betaproteobacteria	Burkholderiales	Oxalobacteraceae	Herbaspirillum|Massilia|unclassified Oxalobacteraceae	Herbaspirillum sp. SJZ107|Massilia phosphatilytica|Massilia sp.|Massilia sp. 9I|Massilia sp. LC238|Massilia sp. NEAU-DD11|Massilia sp. PDC64|Massilia sp. Root335|Oxalobacteraceae bacterium|Massilia sp. BSC265|Massilia sp. Mn16-1_5	Herbaspirillum sp. SJZ107.|Massilia phosphatilytica.|Massilia sp.|Massilia sp. 9I.|Massilia sp. LC238.|Massilia sp. NEAU-DD11.|Massilia sp. PDC64.|Massilia sp. Root335.|Oxalobacteraceae bacterium.|Massilia sp. BSC265.|Massilia sp. Mn16-1_5.	0003700 DNA-binding transcription factor activity|0003690 double-stranded DNA binding	1502852.FG94_03286	None	None	BadM/Rrf2 family transcriptional regulator|DNA-binding transcriptional repressor|Fe-S cluster assembly transcriptional regulator IscR|Iron-sulfur cluster assembly transcription factor IscR|Transcriptional regulator| BadM/Rrf2 family|[Fe-S]-binding protein	complete
[truncated: 25,294 more rows]
