# Supplementary material for: SifR is an Rrf2-family quinone sensor associated with catechol iron uptake in Streptococcus pneumoniae D39
Source: J Biol Chem. 2022 May 18;298(7):102046. doi: 10.1016/j.jbc.2022.102046 (PMC9218516; doi:10.1016/j.jbc.2022.102046)
Supplement: Supplemental Table S2 [file mmc2.xlsx]

## Sheet: Sheet1
Sequence Count Cluster Number	shared name	# repnode IDs	List repnode IDs	Gene names
1	A0A2G6CK51	1	A0A2G6CK51	CR966_00010
1	A0A318T452	1	A0A318T452	DFP88_10778
1	H6SJN7	1	H6SJN7	ROR02_12950|RSPPHO_01576
1	A0A1W1Y8J2	1	A0A1W1Y8J2	SAMN06296008_10295
1	A0A016XGP3	1	A0A016XGP3	AZ34_04470|DW355_06320|HGR_02987
1	A0A0D6JAX9	1	A0A0D6JAX9	YBN1229_v1_0306
1	A0A2M8VZ60	2	A0A2M8VZ60|A0A2Z4JLH3	B0G85_0538|DPM18_02805
1	A0A545TAS3	1	A0A545TAS3	FKG95_23850
1	A0A7C7DBS1	1	A0A7C7DBS1	GX515_11200
1	A0A1G3CSQ4	8	A0A1G3CSQ4|A0A1R0HFL1|A0A210RZD3|A0A240DZ88|A0A259FCG6|A0A6M9PU67|A4SYZ4|M1RTK6	A2X74_00740|B7X71_07525|B7X71_15090|B7Y05_15420|B7Y67_12565|CBI30_04420|DN92_07655|BOQ04_00885|B6A14_03925|CBI31_00815|SAMN06295945_0576|B7X83_06375|B7Y22_03985|B7Y55_14225|DCO16_07980|A4F89_08555|A8O14_02345|A9236_07620|AOC28_06115|DCO17_07760|Pnec_0468|Pnuc_1494|CL55_00014610|D521_1352
1	A0A229FSF1	1	A0A229FSF1	AOC33_08205
1	A0A0M4LCZ6	1	A0A0M4LCZ6	B551_0204670|CR3_0941|F1599_01040|F7Q96_20940|FX016_18905|IC580_04940|L602_003900000100
1	A0A2E5IZL0	1	A0A2E5IZL0	CL790_07415
1	A0A5C7U8I7	1	A0A5C7U8I7	E6Q68_09835
1	A0A212T1E2	1	A0A212T1E2	SAMN06295916_0157
1	A0A2T0XJH5	1	A0A2T0XJH5	BCM14_0509
1	B9MAC4	1	B9MAC4	Ajs_1664|BA022_03020|BV908_09415|Dtpsy_2040|EDC60_1537|HND92_11625|OX89_16320
1	A0A4U8V963	1	A0A4U8V963	MW7_001560
1	A0A6G8CL11	3	A0A6G8CL11|A0A7G9RIX4|A0A7H0GK69	G7047_05840|G7048_01865|H9K76_12870|H9K75_23090
1	A0A1D9GU50	1	A0A1D9GU50	A2G96_06810|AU374_02778|AU476_29845|BJN34_06105|BKK79_04215|C265_00615|C3Z06_05840|C7415_106159|C7416_105156|C7419_1011821|CBM2586_A11375|CBM2587_A100069|CBM2607_11066|CF68_00510|CF70_005745|CNECB9_2660010|CNE_1c11000|CO2235_90064|CTP10_0940|CYJ10_13010|D769_21569|DC084_08390|DDK22_27215|DN412_11365|E1J61_30350|EHF44_17260|EV147_1626|F7R19_18145|F7R26_006290|FGG12_03535|FOB72_09435|GA566_04945|H1…
1	A0A2P1VAW7	1	A0A2P1VAW7	ABS94_24470|C4F17_15900
1	A0A5C7N6M6	1	A0A5C7N6M6	E6Q94_10510
1	G2DEZ5	1	G2DEZ5	Ga0074115_12412|Ga0076813_14891|Rifp1Sym_ci00110|TevJSym_av00460
1	V4Q3Q5	1	V4Q3Q5	ABENE_02125
1	A0A0D7K9W7	2	A0A0D7K9W7|A0A3G2FRX6	BDD18_2236|E6Q72_08035|C8C98_1077|CLU86_3080|CLU88_2511|EAG14_02195
1	A0A0P9BWK5	2	A0A0P9BWK5|A0A7U3GG29	APR50_36465|CMO32_28650|INQ48_35805
1	A0A1B2R4U1	1	A0A1B2R4U1	AKI39_15390|BAU07_10135|BAU08_16350|CAL12_17175|CAL13_08995|CAL26_16865|CAL28_18035
1	A0A679IRG2	1	A0A679IRG2	C7517_11838|SAMN05518853_12816|VVAX_01177
1	Q2LWB5	1	Q2LWB5	SYN_03008
1	A0A378PR38	1	A0A378PR38	AAX07_03850|AAX10_05915|MBO_07428|NCTC11227_01417
1	A0A3B0T146	1	A0A3B0T146	MNBD_ALPHA06
1	A0A6V8LPQ0	1	A0A6V8LPQ0	NNJEOMEG_00798
1	A0A7L5Y4C4	1	A0A7L5Y4C4	HZY78_03945
1	X5MAK5	1	X5MAK5	BN1012_Phect2715
1	A0A0Q8SBT7	1	A0A0Q8SBT7	ASE28_26845|ASE31_27415|FB546_108136|HDO01_005060|HNP48_004051|PMI14_00712
1	A0A1G3IEB5	1	A0A1G3IEB5	A3H24_04765|GZ093_17530|Rfer_3459
1	A0A1H2PR47	2	A0A1H2PR47|A0A494XQ48	SAMN05216551_107196|D7S86_19425|LMG28138_01739
1	A0A1I2F0F7	1	A0A1I2F0F7	SAMN04489711_10912
1	A0A1Y0I7W0	1	A0A1Y0I7W0	OLMES_2481
1	A0A3B0WVL1	2	A0A3B0WVL1|A0A7C5L0B6	MNBD_GAMMA06|ENJ87_09180
1	A0A4Q7KNF8	1	A0A4Q7KNF8	EJO71_13050|EV564_113137
1	A0A542RNX7	1	A0A542RNX7	FBY25_0124
1	A0A7Y0CNT2	1	A0A7Y0CNT2	HHJ15_11015|HHJ17_09305
1	G5GH93	1	G5GH93	HMPREF9333_00933
1	K0IFE8	1	K0IFE8	ABS39_03525|ATF69_4027|BGN90_13915|C380_21820|C8C95_1452|C8C96_0270|C8C99_2545|CLU87_0033|DBR23_14095
1	R5B611	1	R5B611	BN545_00178|DBX62_04945
1	A0A0D0L605	2	A0A0D0L605|A0A1E7U5P0	FHT33_003505|RT97_09235|SAMN03159339_5144|Varpa_4878|AO062_08400|ASD34_02575|CLU95_1861|CY658_03780|D3H34_27880|FFI97_018795|GFK26_13155|VHAB30_02070
1	A0A0Q5MCF4	2	A0A0Q5MCF4|A0A4Q3NZ13	ASF94_02675|EOO27_32855
1	A0A1B3PG74	1	A0A1B3PG74	BSY15_1016
1	A0A2N2RR66	1	A0A2N2RR66	CVU30_01020
1	A0A3R9ZGU1	1	A0A3R9ZGU1	EJI01_06245
1	A0A4R1ZCB8	1	A0A4R1ZCB8	EJP67_32090|EV293_102487|FHT32_006926|SAMN05518845_111258
1	A0A520CAL0	1	A0A520CAL0	EOP72_06155
1	C0C3X3	1	C0C3X3	CLOHYLEM_06785|DWW31_05060|E1963_03380|HMPREF0980_01102
1	H0C2C2	1	H0C2C2	A2710_22645|A2Z90_23725|A3E23_07385|ABS37_00940|AE621_07070|ASE52_24220|ASF11_14125|ASF16_16520|BGO35_09565|C8C93_4540|C8C94_3180|DEV74_08260|EON49_14275|EON50_19215|KYG_19133
1	A0A0D6I2N6	5	A0A0D6I2N6|A0A0H4W390|A0A157SMH8|A0A246QCE0|A0A6G2C367	A7J67_18710|AL504_31030|ASD71_09345|ASE30_02360|AVE30378_00827|AXXA_29280|AXYL_03964|AZ26_1661|B7P10_14770|BB2275|BIZ92_20815|BN112_0103|BN117_2153|BN118_1661|BP1798|BPP2027|C1I89_07090|C2U31_23835|C4E15_22850|CAL23_12870|CAL25_06095|CEG14_14295|CLM73_16810|CQ050_15280|CV751_24210|DAI43_11450|DCR74_16480|DFP87_10658|E2603_20900|ELS24_18340|ERS369984_00704|ERS370000_03788|ERS370003_01006|FF138_093…
1	A0A0E9L9I7	1	A0A0E9L9I7	ALISP_1571|Alide2_1968|Alide_1841|CE154_006405
1	A0A0Q7CQ05	2	A0A0Q7CQ05|A0A0Q7HFH6	ABS94_19875|ASC92_27495|C4F17_24535|DBV14_15240|EJO71_32975|EJP67_27805|EJP69_29245|EV564_101433|FHT32_000638|H7F35_05510|SAMN03159363_1373|SAMN05518800_1561|SAMN05518845_12817|ASD05_09175|EV293_105319|PMI12_00184
1	A0A286B988	1	A0A286B988	SAMN05518800_6334
1	A0A2G6CXS4	1	A0A2G6CXS4	CSB48_11330
1	A0A2R7NKQ5	1	A0A2R7NKQ5	DBR23_25940
1	A0A3S0MAN1	1	A0A3S0MAN1	EKK41_04295
1	A0A4Q3M6E3	1	A0A4Q3M6E3	EOO31_03215|EOO33_08115
1	A0A4R2NE92	1	A0A4R2NE92	EV674_105112
1	A0A520CUE4	1	A0A520CUE4	EOP71_03900
1	A0A6B2JS06	1	A0A6B2JS06	GZA08_08405
1	A0A7Y5HW82	1	A0A7Y5HW82	HUU13_03985
1	A3JSW7	1	A3JSW7	RB2150_02644
1	V4PB55	1	V4PB55	AEAC466_08295
1	A0A069B2W5	2	A0A069B2W5|A0A095YES9	A3203_32585|A8H37_19370|ABD05_00550|AK34_980|AS149_16165|B1M_24035|B7G54_11655|BAN20980_05387|BAR24066_04798|BBJ41_00405|BCAL2199|BCO18175_05157|BCO9919_03188|BCPG_02591|BDI24065_03837|BDO18943_02727|BDSB_06780|BFF94_15930|BLA13014_04492|BLA14095_06126|BLA17378_05095|BLA24064_06091|BMA10229_A3102|BMA10247_1490|BMA1709|BMAGB8_1806|BMAJHU_A0124|BME24068_03591|BMULJ_02111|BOC38_15010|BP1026B_I1040|B…
1	A0A0Q7C385	1	A0A0Q7C385	ASC92_06215|ASD05_28030|PMI12_01667
1	A0A150K9V8	1	A0A150K9V8	B4098_2744|BCO26_1812|BF29_862|DWY16_06145
1	A0A171KUA9	1	A0A171KUA9	AAV32_05325
1	A0A1H4DTR6	2	A0A1H4DTR6|A0A7W5GUN0	SAMN05444680_103460|VAR608DRAFT_3618|FHW64_004128
1	A0A1H8I167	2	A0A1H8I167|A0A4Z0CDI2	GXY45_03065|SAMN02745977_01662|EC845_1031|EOO22_22515|EOO30_07840|EZ216_05020|EZ242_14480|EZ313_19570|GAK30_02590|GON04_02010|HTY51_06630
1	A0A1I1D1W9	1	A0A1I1D1W9	SAMN05216344_10148
1	A0A240UHS0	1	A0A240UHS0	ACD_23C01284G0003|B7Y64_13020|CBP33_16635|CBP36_17060|DTW89_14265|SAMN05421875_11177
1	A0A2A5FZX4	1	A0A2A5FZX4	COA54_08305|MNBD_GAMMA05
1	A0A2P6UXS9	1	A0A2P6UXS9	BZL35_00302
1	A0A2U0Y750	1	A0A2U0Y750	C7518_12656
1	A0A2W5RRC5	1	A0A2W5RRC5	DI563_15700
1	A0A3B0U204	1	A0A3B0U204	MNBD_ALPHA09
1	A0A3N4UK08	1	A0A3N4UK08	EDC62_1272
1	A0A3N4V440	1	A0A3N4V440	EDC62_1607
1	A0A4Q2LVA9	1	A0A4Q2LVA9	ET532_03950|Veis_2372
1	A0A7Y0BXC7	1	A0A7Y0BXC7	HHJ18_10490
1	A1VSW3	1	A1VSW3	GZ092_15020|Pnap_3444
1	A8MGI8	1	A8MGI8	Clos_1671
1	A0A068YT76	15	A0A068YT76|A0A0P0MG87|A0A1B3LZQ0|A0A1E3Z1U0|A0A1Q3RT70|A0A1T1AUU4|A0A255ZKJ5|A0A2W5JC83|A0A369AKE5|A0A389MHB7|A0A4P6UJR8|A0A515ENB4|A0A6H2HB99|F5XWH2|Q21WF3	B9Z32_11015|B9Z46_01445|L103DPR2_01589|A2X72_23070|A3I64_08535|ASE11_15170|B0E41_11870|BC358_07265|BN948_02428|BSY239_1994|C4535_14800|CAP37_09940|CAP38_03855|CVU21_01675|CVU22_04635|CVU36_02295|DCF26_04860|DCM06_10000|DCY64_16180|E5678_06585|F3K02_04790|F9K07_12570|F9Z44_09570|G9Q37_09125|HPF_14680|LPB072_13205|Q5W_13380|Y695_01166|ABS43_29265|D3F03_02095|BGO22_15065|DFR43_10667|DY262_17765|BLL5…
1	A0A0P0MAB9	5	A0A0P0MAB9|A0A257FUZ3|A0A2M7FT04|A0A2N2T0P6|A0A5C7T5Q4	B472_03065|B9Z31_00145|B9Z33_08420|B9Z34_09410|B9Z37_02035|B9Z40_14515|B9Z45_09295|B9Z47_07140|B9Z48_05205|B9Z49_05770|B9Z50_12340|B9Z51_13965|CFE38_07720|H663_011840|L63ED372_01978|B9Z38_12075|B9Z43_14130|B9Z52_15250|CFE39_16155|CO066_10940|COW02_09235|COW39_07995|A2496_06445|A2503_09625|AUK50_02050|AUK51_10805|CO065_09785|CO105_12810|CVU24_10575|E6Q78_02195
1	A0A0P9AED8	1	A0A0P9AED8	APR50_25465|CMO32_08430|EPO53_27800|GAK39_04495|INQ48_23740|SAMN05443579_101594
1	A0A1F4KDJ3	1	A0A1F4KDJ3	A3F78_07945
1	A0A1F8VU27	1	A0A1F8VU27	A2Z93_01330|CK604_05075
1	A0A1G6H1P1	2	A0A1G6H1P1|A0A217EE01	SAMN05421733_103158|SAMN05444584_0461
1	A0A1J5QB20	3	A0A1J5QB20|A0A238DNY6|D6CPU7	GALL_378620|B7X31_05855|B7X46_00070|CARN2_2498|GALL_230460|HKL99_05315|THIARS_70648|THIX_30440|ABT24_00775|B7X30_01665|B7X36_04200|B7Z79_03620|B7Z83_07105|CB2_100343|ENV68_08740|GALL_430530|Ga0061069_105157|THI_1339|Tint_1056
1	A0A1M5A931	3	A0A1M5A931|A0A3M6QZR0|V4YLB3	SAMN02745117_01611|AAV94_10915|CK620_01855|CK621_11445|CK623_09355|CK625_03660|CLI92_00860|D8I35_05000|E8K88_13705|E9531_05295|EBQ24_00200|EBQ25_07480|EBQ26_00530|EBQ34_10180|EII18_06375|EII19_05790|MOLA814_01654
1	A0A1S9ZWF4	1	A0A1S9ZWF4	B0181_09905
1	A0A1V6FT55	1	A0A1V6FT55	BWX79_00470
1	A0A257NH37	1	A0A257NH37	CG442_363
1	A0A261U4A1	2	A0A261U4A1|A0A4Q4A8P3	Bpet2778|CAL19_10140|CAL20_15010|CAL24_13535|EON54_18945
1	A0A2S6TXI2	1	A0A2S6TXI2	CFH08_01039|CMM20_04420|CMM29_04795|CMM51_01310
1	A0A2Z6IHC7	1	A0A2Z6IHC7	SUTMEG_19970
1	A0A353Y552	1	A0A353Y552	DDX06_07105
1	A0A3B8RL72	1	A0A3B8RL72	DCE31_09620
1	A0A3S2V4C2	1	A0A3S2V4C2	EOD73_02985
1	A0A4P5U0B3	1	A0A4P5U0B3	LBMAG30_09790
1	A0A515EJC5	1	A0A515EJC5	EXZ61_00480
1	A0A519FMT2	1	A0A519FMT2	EOP76_00070|EOP80_06545
1	A0A5C7SZU0	1	A0A5C7SZU0	E6Q78_08140
1	A0A5C7YHA6	1	A0A5C7YHA6	E6Q48_07150
1	A0A5C9CK54	1	A0A5C9CK54	FD135_3165
1	A0A653JPD4	1	A0A653JPD4	VARIO8X_20005
1	A0A679JQ43	1	A0A679JQ43	C7517_10312|C7518_104113|SAMN05518853_113113|VVAX_04671
1	A0A7D5MUP0	1	A0A7D5MUP0	HWD60_09405
1	I7IAX8	1	I7IAX8	KUK_0504|KUM_0878|TEQUI_1236
1	Q1QTL5	1	Q1QTL5	B4O83_15210|Csal_2847
1	A0A060NH75	6	A0A060NH75|A0A1Q3QZB7|A0A2S0MH84|A0A2S9K3W6|A0A554XJ50|A0A5B8RSB5	B7X56_00650|B7Y96_04445|SMCB_0427|SRAA_0553|BGO36_04380|C6570_13635|EII20_07345|FVQ98_10835|A2486_09290|C6P61_16575|C6P64_10925|Tchar_00431|ABT03_12105|BGO13_15715|BGO73_10470|FOZ74_00140
1	A0A0F5JZ20	1	A0A0F5JZ20	WM40_16985
1	A0A0K1NBU1	1	A0A0K1NBU1	ADJ79_03560
1	A0A0Q4XWE6	1	A0A0Q4XWE6	ASF43_06940
1	A0A0Q8SDZ9	1	A0A0Q8SDZ9	ASE28_12670|ASE31_05140|FB546_11643|HDO01_002089|HNP48_004303|PMI14_03257
1	A0A0R0MQZ9	2	A0A0R0MQZ9|A0A6N0BSB6	AO057_01135|HTY51_14170
1	A0A1G4PGS8	1	A0A1G4PGS8	SAMN02927928_0362
1	A0A1G5ELQ0	1	A0A1G5ELQ0	MSL71_46650|SAMN05216233_10685
1	A0A1I3A6N9	1	A0A1I3A6N9	B0H90_0130|C8R31_109109|SAMN05216299_1143
1	A0A1W9JAN6	1	A0A1W9JAN6	BVN34_05425|CTY10_04045|CTY37_05620
1	A0A257C6T7	10	A0A257C6T7|A0A257DFL2|A0A257LNB8|A0A2U8FP64|A0A2W5FKB8|A0A480AHW6|A0A4R6N8A8|A0A5C6U0K0|B1Y3B4|I0HPE5	C1704_06145|C4K60_19460|CFE46_18900|ENE75_05335|F7Q92_05165|G3A44_09410|VITFI_CDS1935|B7Y51_08465|CFE40_03740|CFE45_07015|EPO01_12435|GALL_519020|A2711_06945|A3G29_14545|DEH84_04475|E6Q72_10330|EIP75_15555|EKK47_01000|EOP36_10625|EOP38_16080|EOP38_24025|EPO09_10530|EV672_102156|EYS42_09945|JY96_05560|ASC81_18340|ASC91_08230|ASC95_18850|ASD35_04480|ASD88_16860|C8K28_4622|CDO81_00905|DBR42_29670|DI…
1	A0A2W5NAC5	1	A0A2W5NAC5	DI556_11855
1	A0A450SK74	1	A0A450SK74	BECKDK2373B_GA0170837_104419
1	A0A519EP81	1	A0A519EP81	EAH82_16610|EOP79_12575
1	A0A522SI77	1	A0A522SI77	EPN34_02505
1	A0A522SK25	1	A0A522SK25	EPN34_00660
1	A0A522ZSX7	1	A0A522ZSX7	EPN64_15995
1	A0A5C7ZL50	1	A0A5C7ZL50	E6Q49_01335
1	A0A5S9MZW6	1	A0A5S9MZW6	DPBNPPHM_03811|OPDIPICF_00464
1	A0A661C275	1	A0A661C275	DRQ44_06310
1	A0A7C1I1S7	1	A0A7C1I1S7	ENN79_11665
1	A0A7W8HE83	1	A0A7W8HE83	HNQ70_000201
1	R9JTS0	1	R9JTS0	C808_03278|C824_00112|D3Z53_10765|D3Z62_03215
1	A0A0G3BKD6	3	A0A0G3BKD6|A0A2S5T2M4|A0A433SGX3	A4W93_09335|AAW51_3233|AD742_02785|ASC67_00045|ASC76_16260|ASC87_12200|ASC88_12385|C1M51_16335|DZC73_07385|E6H58_06175|EV670_2058|HQN59_20355|ISF6_1332|Mpe_A2263|SAMN02787076_04631|X551_01447|Y694_02553|ABS84_04705|ABT20_03635|C1702_12960|D621_13320|EOE66_13835|IP80_13530|CUZ56_00422
1	A0A0S9NG40	1	A0A0S9NG40	ASF44_28505|ASF45_25990|DES41_11783|DI587_10275
1	A0A1A6DVN7	1	A0A1A6DVN7	A9O67_07850|EDC36_10225|Talka_00906|Taqua_00678|Tsedi_00343|Ttaiw_01926|Tther_01306
1	A0A1H8BIL3	1	A0A1H8BIL3	SAMN05216227_100327
1	A0A1I4XC81	1	A0A1I4XC81	SAMN05444747_118126
1	A0A1P8K5I1	1	A0A1P8K5I1	RS694_00495
1	A0A1R3VZJ9	4	A0A1R3VZJ9|A0A2N7VIG7|A0A2N7WWQ5|D5W960	B0O95_105179|RBRH_03825|SAMN04487768_2986|SAMN04487769_1688|C0Z19_25050|EPN57_08965|C0Z20_23815|C9I57_15300|SAMN06295900_103111|A6V37_31515|A8H39_14775|A9R05_09775|ASG35_02785|ATF86_101209|AWB64_00377|AWB65_02722|AWB66_00674|AWB67_03179|AWB68_03824|AWB69_07309|AWB70_07452|AWB72_05257|AWB74_06351|AWB75_03640|AWB76_06691|AWB77_06766|AWB78_03194|AWB79_04719|AWB82_06519|AWB83_06599|AXG89_11350|AYM40_…
1	A0A1T0CH69	1	A0A1T0CH69	B0682_03010
1	A0A1V5P5Z1	1	A0A1V5P5Z1	BWY63_03551
1	A0A1Y0N9C6	1	A0A1Y0N9C6	AEP_02471|Csp_C23480
1	A0A257CU30	1	A0A257CU30	CFE43_06410|CFE44_00820
1	A0A2E2ZGQ5	1	A0A2E2ZGQ5	CMD71_00580|CMD71_05400
1	A0A2M6VK48	2	A0A2M6VK48|A0A2S7JK97	B9Z42_01365|C5F52_23490
1	A0A3A0EGP0	3	A0A3A0EGP0|A0A3N5FLM4|A0A5C8NL23	ABS56_06940|BGO72_01695|DCC70_06750|EDM78_09130|EHM83_04995|EHM87_08270|FHP08_17800
1	A0A501WVM6	1	A0A501WVM6	FJM51_01845
1	A0A5J6MGD1	1	A0A5J6MGD1	FRZ44_14830|FRZ61_14570
1	A0A7G8VX31	1	A0A7G8VX31	H7F36_15935
1	A0A7H1N459	1	A0A7H1N459	HQ394_15615
1	D7DJY0	1	D7DJY0	M301_1969
1	A0A0P0MIM3	1	A0A0P0MIM3	B9Z32_13450|B9Z46_12880|L103DPR2_02770
1	A0A1G9P683	1	A0A1G9P683	SAMN05428957_101219
1	A0A1I4DJ24	1	A0A1I4DJ24	G3576_21420|SAMN02745775_110194
1	A0A1J5C3H6	1	A0A1J5C3H6	A2496_12205|A2503_14225|AUK51_04730|CO105_07125|CVU24_11125
1	A0A1P8KBM9	1	A0A1P8KBM9	RS694_13370
1	A0A1S8FPE7	1	A0A1S8FPE7	B0E49_18205|EUB48_18485
1	A0A1W6ZB98	1	A0A1W6ZB98	CAL15_09440
1	A0A1Y0EPE7	1	A0A1Y0EPE7	CCO03_13165
1	A0A239SMZ9	1	A0A239SMZ9	A9762_02715|AB870_19500|AT302_24955|FP568_08035|MB84_13250|NCTC13159_00673|PAN31108_01698|PAN31117_04785|PAP18089_01227|PAQ31011_03202|PBR20603_01748|PCA20602_02453|PCA31118_02800|PCE31106_01843|PCO31010_02829|PCO31110_02445|PEP31012_02383|PFI31113_01089|PHO31112_00970|PIN31115_02189|PMO31116_02519|PNO31109_01519|PPN31114_01539|PSO31014_01945|PSP31120_02242|PTE30175_02697|PTE31013_01779|UC34_08865
1	A0A2P8KF87	1	A0A2P8KF87	APY03_3864|C7T35_26290|CHC07_00040|H4CHR_05779|H6CHR_05346|RA8CHR_05812
1	A0A2R4XHN6	1	A0A2R4XHN6	DBV39_05980
1	A0A2V1K060	1	A0A2V1K060	DD235_08665|FMZ60_08505
1	A0A327MIE1	1	A0A327MIE1	DOO78_06820
1	A0A357L5S2	1	A0A357L5S2	DEA40_12525
1	A0A379LKY9	1	A0A379LKY9	A1019T_01886|A1232T_01375|DDW38_04855|NCTC10526_00759
1	A0A380NM39	1	A0A380NM39	NCTC12020_01548
1	A0A4Q3RCJ1	1	A0A4Q3RCJ1	EOO29_04735
1	A0A519EN38	1	A0A519EN38	EAH82_06925|EOP79_13385
1	A0A520DM67	1	A0A520DM67	EOP70_00200
1	A0A5C7NL95	1	A0A5C7NL95	E6Q98_15245
1	A0A5N8YXB0	1	A0A5N8YXB0	FIM12_08355
1	A0A6I7Q1I4	1	A0A6I7Q1I4	EA400_05235
1	A0A7C3AAS5	1	A0A7C3AAS5	ENN65_01175
1	A0A7C7TRT5	1	A0A7C7TRT5	EYQ33_00185
1	H3KFZ7	1	H3KFZ7	HMPREF9440_01669
1	A0A142YSW5	1	A0A142YSW5	A6456_04535|ATN79_06035|AWB80_07086|B0G62_103385|B0G74_0907|B0G83_102332|BN2475_1060008|BN2476_320283|BTHE68_15300|BTO02_09065|BWP39_02590|BX591_101482|BX592_11595|BZM27_37120|Bphy_1459|C2L65_05655|C7399_115100|C7401_110273|C7410_112102|C7514_105364|CA603_08690|CY652_09590|D1Y85_06745|E1956_12080|E1N52_07095|E2553_00740|EHZ19_12605|EPN70_23220|EYW47_13225|F4827_001271|FAZ97_05660|FAZ98_05535|FHW2…
1	A0A1C3EGB6	2	A0A1C3EGB6|A0A377J8I6	A8L45_13335|CS022_11590|A1OK_12995|ATN88_12680|BCT23_00340|D515_00164|G5S52_08265|GCE9029_00095|GMA8713_01870|NCTC11645_02691|RN22_01110|SAMN02745132_02314|SAMN03084138_03862|VHA_001782
1	A0A1H7H519	1	A0A1H7H519	SAMN05216387_101424
1	A0A1J5BUB4	3	A0A1J5BUB4|A0A1T1ARJ5|A0A5C9CUI3	AUK50_11505|CO065_10350|RF819_07465|FD135_1084
1	A0A1P8K3D8	1	A0A1P8K3D8	RD110_06625
1	A0A1T1AN80	1	A0A1T1AN80	RF819_01270
1	A0A1W9KQE3	1	A0A1W9KQE3	BWK72_17620
1	A0A244E5H1	1	A0A244E5H1	A8M77_25865
1	A0A258TRR8	1	A0A258TRR8	B7Y41_07365
1	A0A2G6L8U4	1	A0A2G6L8U4	CSA50_00905
1	A0A2N6QGK1	1	A0A2N6QGK1	CJ230_02350|GX822_01530|GX844_04405|GX860_01905|HMPREF2130_10240|NCTC11997_02346
1	A0A3D1Z366	2	A0A3D1Z366|A0A5Q0TFM3	A1QC_04985|CIK83_02915|DEV85_03680|FOF44_10090|GFB47_08775
1	A0A3N0V614	1	A0A3N0V614	ED236_01315
1	A0A4R2FB43	1	A0A4R2FB43	EDC91_10965
1	A0A522TPG2	1	A0A522TPG2	EPN31_10550
1	A0A661CH51	1	A0A661CH51	DRR19_27030
1	A0A7Y8MTI3	1	A0A7Y8MTI3	HXY22_10235
1	A0YCH0	1	A0YCH0	GP2143_08064
1	K9D5H9	1	K9D5H9	BN814_00364|HMPREF9282_01058|VRLFYP33_00327
1	V4N0R2	1	V4N0R2	ABAC402_09385|ABAC460_10995|ABI_34290
1	A0A0P0MAB0	2	A0A0P0MAB0|A0A315C6L6	B472_07470|B9Z31_05900|B9Z33_15335|B9Z34_05685|B9Z37_05025|B9Z40_05270|B9Z45_04640|B9Z47_13835|B9Z48_00840|B9Z49_00650|B9Z50_02975|B9Z51_04795|B9Z52_13465|CFE38_01935|CFE39_01485|H663_012540|L63ED372_02335|B9Z38_02580|B9Z43_08670
1	A0A126ZG11	2	A0A126ZG11|A0A4Q3MTL2	AX767_14130|EOO26_05255|EOP78_16060
1	A0A139SM97	1	A0A139SM97	AXE65_05895
1	A0A1F4NWB4	1	A0A1F4NWB4	A2496_23815|A2503_05130
1	A0A1G9JDM3	1	A0A1G9JDM3	SAMN05661010_01424
1	A0A1J5C6M1	1	A0A1J5C6M1	AUK51_16955|CO105_04760
1	A0A1M5YY84	2	A0A1M5YY84|A0A1Z2SGZ8	VA7868_02080|VQ7734_03875|BSQ33_12565|SAMN02745781_03707|VIM7927_01259|VR7878_02571|VRK_06870|VSP9026_00339
1	A0A1M7BEY2	1	A0A1M7BEY2	C8R16_114119|C8R25_101121|SAMN05216315_109120|SAMN05216428_103119|SAMN05720354_105120
1	A0A1Q8YJX7	1	A0A1Q8YJX7	BLL52_0561|BWK72_10540|BWK73_02925|CO066_05305|COW02_07095|COW39_07570
1	A0A1R4B8B8	5	A0A1R4B8B8|A0A318A5S8|A0A6I5IVQ4|A0A7X4LLS9|Q9KTY3	VPAL9027_03186|CAG58_02470|CAG59_14075|CAG60_07860|CAG61_12210|CAG66_08800|DMC15_08860|FKQ60_14995|NCTC8563_02338|VIB_001859|CAG53_06775|CAG54_02695|CAG55_15455|CAG56_09655|CAG57_07690|FKN05_06605|FKN72_09790|SAMN02745782_01282|F9817_14090|A53_00894|AL536_17160|AL544_017015|AMR76_09880|BC353_08170|C9J66_11660|CGU03_11085|DLR65_07755|DLR71_14745|DLR72_17910|EYB64_12610|G7083_09145|L910_1158|VC0395…
1	A0A1V3GI85	1	A0A1V3GI85	B6G00_06260|BZG09_08800|BZG23_06985|BZG74_04785|BZG78_04205|BZJ18_10105|EHW59_11995|HBA18_10645|SAMN05444724_0151|WN56_10815
1	A0A1Y0ES73	1	A0A1Y0ES73	CCO03_17670
1	A0A1Y5D120	1	A0A1Y5D120	A9Q74_12555
1	A0A1Y5GMF0	1	A0A1Y5GMF0	A9Q99_23305
1	A0A255ZEW6	1	A0A255ZEW6	A2037_01520|A2045_09410|C5F53_13600|CHU94_18850|DHV01_00440
1	A0A291BB54	1	A0A291BB54	BTN50_1810
1	A0A2A5T5U1	1	A0A2A5T5U1	BTN49_0495
1	A0A2G4J6Y6	1	A0A2G4J6Y6	CK528_08630
1	A0A2S7K9T5	1	A0A2S7K9T5	CW354_03265
1	A0A2T6E3W7	1	A0A2T6E3W7	BGP77_01825
1	A0A352KFD7	1	A0A352KFD7	DCF61_09280
1	A0A3B0Y240	1	A0A3B0Y240	MNBD_GAMMA09
1	A0A3N9TDL9	2	A0A3N9TDL9|B7VJS5	EES38_14015|A130_05170|A134_13780|A142_15785|A143_06890|A152_02475|A3712_12140|A6E08_15000|A9261_20685|A9262_16860|ACS79_14310|AKJ17_08410|APQ14_09770|AYK60_21745|BCS83_00955|BCS90_15370|BCS92_21220|BCT49_16190|BCT54_02360|BCT66_03350|BCT81_23550|BH582_00815|BH584_18365|BTD91_03360|BTO10_09535|BTO12_21470|CSB62_20630|DS893_06530|EDB30_10934|F0226_15105|F0232_17820|F0245_09520|F0249_12905|F2P58_16…
1	A0A4V2QRY4	1	A0A4V2QRY4	C8K39_1157
1	A0A6N7EYH2	1	A0A6N7EYH2	GCU85_02105
1	A5WFX8	1	A5WFX8	A6J60_003195|DLE54_07525|PsycPRwf_1628
1	B0ND71	1	B0ND71	CLOSCI_01399|HDCHBGLK_03166|HMPREF0993_01065
1	F3LEU1	1	F3LEU1	IMCC1989_2596
1	I5AS95	1	I5AS95	EubceDRAFT1_0834
1	W8X4A7	1	W8X4A7	BN940_11161|HNR28_000295
1	A0A0G3EK67	1	A0A0G3EK67	ABW99_03050|EPN65_06530
1	A0A0J8Y0U8	3	A0A0J8Y0U8|Q6LU63|X0NXJ1	A3K86_11925|ASV53_02435|C9I94_12345|ABT56_10780|ABT57_17740|ABT58_14880|BST98_11230|C942_01837|C9I98_12290|C9I99_19585|C9J01_27055|C9J12_14880|C9J47_10210|CAY62_02830|CTM90_06880|E4T25_01915|FD717_011905|H744_2c3074|JCM19237_751|P3TCK_14540|RJ45_24715|VDA_002714|iscR|BTO08_01580|C0W70_16310|C0W81_05785|C0W93_13485|C9I88_18230|C9I89_19385|C9J18_00235|C9J45_07535|CIK00_18890|CRG86_009300|CTM87_1047…
1	A0A1E4FB83	3	A0A1E4FB83|A0A1I5A373|A0A1Q4BNG4	ABS69_16805|C8R17_101577|C8R18_101389|C8R20_105111|SAMN05216403_10365|SAMN05216404_10768|SAMN05216412_10666|C8R22_2346|C8R24_101503|SAMN05216386_1182|SAMN06298226_1175|BGO99_02255
1	A0A2M7PYG1	1	A0A2M7PYG1	COZ00_09530
1	A0A2N6CRA5	2	A0A2N6CRA5|A0A558D8J4	AAY24_08650|C0630_19450|FHP88_18665|FHK82_06070
1	A0A318VRF1	1	A0A318VRF1	B1A74_04650|D893_02269
1	A0A3E1R8B3	1	A0A3E1R8B3	DIC66_17555
1	A0A4Q5P760	1	A0A4Q5P760	EOO28_31845
1	A0A4S1E7J5	1	A0A4S1E7J5	E4695_12330
1	A0A522QAS4	1	A0A522QAS4	EPN41_10270
1	A0A5M8FG19	1	A0A5M8FG19	F2Q65_15100
1	A0A6I7N796	1	A0A6I7N796	EA346_09565
1	A0A6J4HGY3	1	A0A6J4HGY3	AVDCRST_MAG04
1	E7RWH0	1	E7RWH0	D8H96_16380|EHV23_05260|HMPREF0551_0833
1	E8RSC7	1	E8RSC7	AEYBE204_18055|Astex_2759|C8K45_1185|EM6_2939
1	R6VXU3	1	R6VXU3	BN636_00107
1	A0A0F9QHE8	1	A0A0F9QHE8	LCGC14_1014980
1	A0A1W6SNA4	1	A0A1W6SNA4	C8R32_105190|EBAPG3_005625|SAMN05216308_10369|SAMN05216420_10741|SQ11_00350
1	A0A259KQ17	3	A0A259KQ17|A0A2S7JJ84|A0A315EZA4	B7X62_03790|C5F52_25850|B9Z36_01850|B9Z44_04435
1	A0A2E7QHJ8	1	A0A2E7QHJ8	CMM74_09295
1	A0A3D2PY23	1	A0A3D2PY23	BN662_00180|DCX58_07920|DHV88_07525|DV740_00605|DW059_00945|DWV68_11080|DWW33_03535|DWX65_03225|DWY37_08865|DWY39_08845|DWY43_08895|DWY49_05750|DXB42_08950|DXB49_05785|SAMEA3545294_01111
1	A0A410G9X0	3	A0A410G9X0|A0A7Z0SGG5|F4GPE8	CKA81_04085|G5B35_13045|H0A64_09055|H0A66_02055|H0A65_10775|C8K33_2959|PT7_0740
1	A0A495D9W0	1	A0A495D9W0	K256_1812
1	A0A4R6WR26	1	A0A4R6WR26	A8950_2743
1	A0A524PI04	1	A0A524PI04	E4G93_03905
1	A0A556AYZ8	1	A0A556AYZ8	FOZ76_05010
1	A0A6G8I8H4	1	A0A6G8I8H4	CJP73_13620|CML16_03550|CML17_03580|CML18_03705|DER48_104179|G9Q38_10000
1	A0A6P2ABK9	1	A0A6P2ABK9	EA347_01890
1	C4L7K3	1	C4L7K3	E6Q86_04360|Tola_2020
1	G2DEA1	1	G2DEA1	Ga0074115_10757|Rifp1Sym_bx00120|TevJSym_au00110
1	A0A0A1H4Q7	1	A0A0A1H4Q7	E1O_10590
1	A0A0G3G0L7	1	A0A0G3G0L7	B0684_06060
1	A0A0K8JBS3	1	A0A0K8JBS3	P22_1166
1	A0A140LAR8	1	A0A140LAR8	AN618_10130|DIU66_05450|SAMN05660826_00282
1	A0A1A6C7T7	2	A0A1A6C7T7|A0A1D8IP34	Thpro_020349|BI364_09890
1	A0A1G9D970	1	A0A1G9D970	SAMN05216257_103391
1	A0A1I6KWR0	1	A0A1I6KWR0	SAMN05661086_02770
1	A0A1K1MP00	1	A0A1K1MP00	SAMN05216414_10850
1	A0A1M7TGY5	1	A0A1M7TGY5	SAMN05216200_106129
1	A0A1U6GNL4	1	A0A1U6GNL4	A3K91_0858|A7325_06295|AK822_04555|AK823_08360|AK824_04620|AK825_08480|AOC03_10925|BTV98_03440|BTV99_02375|C8D84_103209|CAN34_00835|CAP50_09720|CML07_02170|CXF58_05330|CXF61_09280|CXF62_10285|CXF65_08480|CXF69_12350|DABAL43B_1931|DCP60_05530|DCX43_06220|DEV38_05305|DF294_08650|DFP82_102203|DIS81_00020|E2545_05945|E5677_09085|ES754_04505|FOR85_02070|FQ082_02115|FQ083_08725|FQ084_06180|FQV37_1503|H…
1	A0A2A5BPT1	1	A0A2A5BPT1	COA99_15640
1	A0A2A5D0Y3	1	A0A2A5D0Y3	COA74_06745
1	A0A2D7P9T4	2	A0A2D7P9T4|A0A2E8L6M0	CBC67_07645|CMP92_08160|CMQ16_11750
1	A0A2E5Q7P2	1	A0A2E5Q7P2	CL397_01225|CMK60_07230
1	A0A2E6JDC0	1	A0A2E6JDC0	CMQ45_07290
1	A0A2E6P2Y7	1	A0A2E6P2Y7	CL402_03425
1	A0A2E6USC8	1	A0A2E6USC8	CMH70_06450
1	A0A2E9RAU6	3	A0A2E9RAU6|A0A355AUW1|A0A7C7XPV8	CL392_04630|CNF00_00485|COA89_07180|DCF72_09280|MGWOODY_XGa1424|EYQ05_06115|METZ01_LOCUS46868
1	A0A2R3QFR1	1	A0A2R3QFR1	C6568_16115
1	A0A2S5R1V9	1	A0A2S5R1V9	CTY12_01700
1	A0A2U0SKW0	1	A0A2U0SKW0	C8D76_11734
1	A0A2U8HDK3	1	A0A2U8HDK3	CEW88_09365|DEB47_20390|G0Q01_17175|SAMN04487993_101968
1	A0A357I7N2	1	A0A357I7N2	DD979_01040
1	A0A379N0Q7	1	A0A379N0Q7	APZ41_000915|CTJ15_12230|NCTC13291_02480|ROTAS13_02046
1	A0A396TZX9	1	A0A396TZX9	D1094_00425|EPA86_00830
1	A0A3B0XGH1	1	A0A3B0XGH1	MNBD_GAMMA09|MNBD_GAMMA11
1	A0A3B0ZJP4	1	A0A3B0ZJP4	MNBD_GAMMA12
1	A0A3S0BDB7	1	A0A3S0BDB7	EKK65_12170
1	A0A4U5LGT3	1	A0A4U5LGT3	D7I39_13240|FQ179_06040
1	A0A4V3A9I6	1	A0A4V3A9I6	E2C06_27290
1	A0A5C6QPB9	1	A0A5C6QPB9	A3Q34_15020|ESZ27_03365|H4J39_14820|H4J43_18960|H4J67_09140|H4J75_10390
1	A0A6N2S5S5	1	A0A6N2S5S5	BN747_02441|CULFYP120_02081
1	A0A7C1XDE1	1	A0A7C1XDE1	ENI68_00350|ENI98_10695|MNBD_GAMMA24
1	A0A7G3CZ59	1	A0A7G3CZ59	E0K89_010015
1	D4GK68	1	D4GK68	A6J33_020875|AL522_18490|B2J69_19690|BBB56_08380|BY447_1230|C3408_04290|C7427_103584|C7431_106159|C7433_10353|CBF16_14085|CKS_1518|CUN67_15095|D8B20_12765|EE896_05015|EM595_2684|F3I52_06260|F3I56_00675|FD733_12805|FJP68_00515|FJW00_03675|FJW01_07395|FOV68_20120|G5574_08135|GKC49_15835|HA41_04330|HA50_14470|HA51_20390|HU668_09820|HZS36_18160|HZZ01_00440|IAI47_05000|PAJ_2157|PANA_2869|PMPD1_3313|Pa…
1	A0A0D8CQG2	1	A0A0D8CQG2	SG34_03990|SG35_25840
1	A0A0J8YSE0	1	A0A0J8YSE0	AI29_13045|BOM24_12080|EFZ10_10490|SAMN05216522_107144
1	A0A0N0J619	2	A0A0N0J619|A0A0N1KX09	D621_20445|EOE66_04035|IP80_19330
1	A0A0T6DT46	1	A0A0T6DT46	AOT82_2760|AS194_00985|BTW00_08255|CIK80_03070|CXF60_00745|CZ794_08630|JCM18902_1218|PKHYL_27700|SAMN05660405_00745
1	A0A161HHV6	2	A0A161HHV6|A0A1I4QBJ6	EA372_09855|ECTOBSL9_3195|M911_10815|SAMN05444515_101257|SAMN05421721_1047
1	A0A1D2QP78	1	A0A1D2QP78	AB835_09340
1	A0A1G7XVZ4	1	A0A1G7XVZ4	SAMN05421742_103116
1	A0A1H6FFT4	1	A0A1H6FFT4	MBHS_03782
1	A0A1H9YNW3	1	A0A1H9YNW3	SAMN05660429_00297
1	A0A1I6GLA5	1	A0A1I6GLA5	SAMN05216203_0233
1	A0A1N6W4E1	1	A0A1N6W4E1	SAMN05880558_10696
1	A0A1V2H9I6	1	A0A1V2H9I6	BKE38_02000
1	A0A2D5BGV1	2	A0A2D5BGV1|A0A3D3DN75	CML51_04925|EVB05_00130|CBC21_04480|CBD14_00900|CL386_06275|CND88_03215|DCG21_06840|DCW50_08445|DD661_13530|DHW07_01490|DIC24_04560|EVB04_04115
1	A0A2D6G3P4	1	A0A2D6G3P4	CMM10_14865
1	A0A2E1Z7D1	2	A0A2E1Z7D1|A0A2E4K0I3	CMD41_01090|METZ01_LOCUS314353|CL898_02495|CMP90_04495|CMQ06_08945|CMQ32_07020|DCF94_00520|METZ01_LOCUS34653
1	A0A2E7T7Z9	1	A0A2E7T7Z9	CL398_01330
1	A0A2E9JEY3	1	A0A2E9JEY3	CMQ15_05730
1	A0A2G2QWW5	1	A0A2G2QWW5	CMK45_09015|CMK46_00095|COB19_00315
1	A0A2M8GXX8	1	A0A2M8GXX8	CSW98_11460|DI392_03265
1	A0A2N4UET4	5	A0A2N4UET4|A0A2U1CHI4|A0A432DVZ8|A0A4V2VS38|A0A522K1E1	CR155_11860|CR159_18245|SAMN04488135_10977|C7440_3803|EKL30_01940|EV686_103445|EDC26_11237|EPN62_13465
1	A0A2P1NKM7	1	A0A2P1NKM7	C7H73_07940
1	A0A2S0UXY4	1	A0A2S0UXY4	A3Q33_03585|AXW17_00990|B5D82_02425|DBO93_04065|EKO29_16245|ESZ39_13785|H4J38_00900|H4J40_09630|H4J41_09770|H4J44_11115|H4J46_10895|H4J47_13265|H4J48_05420|H4J50_06170|H4J51_17015|H4J54_10185|H4J58_10000|H4J59_13685|H4J61_06820|H4J65_02940|SAMN05216262_101350
1	A0A2S5KYD9	1	A0A2S5KYD9	C3Y98_09570|CTY32_07905|CTY38_11880|DCW48_02835
1	A0A2S6TD84	1	A0A2S6TD84	CFH07_00981|CMM36_01245|DCF95_06690|EYO32_00435
1	A0A2U2SAN6	2	A0A2U2SAN6|A0A7C3WC04	DDG58_11740|ENW36_00805
1	A0A2Z6B3Q0	1	A0A2Z6B3Q0	DFE_3367
1	A0A317RGL1	1	A0A317RGL1	DFR36_101580
1	A0A351ME02	1	A0A351ME02	DCY89_06855
1	A0A369XKW3	1	A0A369XKW3	AW10_03260|AW11_00667|CRU78_05320|DVS81_09055
1	A0A378R1A1	1	A0A378R1A1	A7456_04230|A9309_09790|A9Z60_00605|B5J94_04425|DQF64_06570|NCTC10359_00038|NCTC11012_00449|NCTC12877_02031|NCTC7911_01098|NCTC9426_02269
1	A0A388S9Q9	1	A0A388S9Q9	BN620_02121|MESMUL_03390
1	A0A3D5W832	1	A0A3D5W832	CL389_06380|DG761_08800
1	A0A3M1UNF8	1	A0A3M1UNF8	D6721_03860
1	A0A4D4JMH5	1	A0A4D4JMH5	A1D30_20770|ACINB_26640|CBY09_14695|CLU85_0589|DBR12_19300|DBV10_16475
1	A0A4P6P5L1	1	A0A4P6P5L1	EMK97_06695
1	A0A520RBD6	1	A0A520RBD6	EVA70_04075
1	A0A522XUB4	1	A0A522XUB4	EPO47_05590
1	A0A523PLV1	1	A0A523PLV1	E2O38_08270
1	A0A524BDV4	1	A0A524BDV4	CFR70_02515|E6Q42_08760
1	A0A524HXK9	1	A0A524HXK9	E4H34_02160
1	A0A5C8PGF7	1	A0A5C8PGF7	FHP25_25245|FQU96_21475
1	A0A661E9V4	1	A0A661E9V4	DRQ47_01830
1	A0A6L5JWC5	1	A0A6L5JWC5	GHK24_03910
1	A0A7T9IKT0	1	A0A7T9IKT0	IPK81_00660
1	A0A7X7Q5W6	1	A0A7X7Q5W6	GX600_09430
1	L0DW36	1	L0DW36	TVNIR_0871
1	A0A081B994	1	A0A081B994	M2A_1111
1	A0A090R9M9	10	A0A090R9M9|A0A097QMU3|A0A1B1NLW6|A0A1E5BBS2|A0A2N8ZEY7|A0A3A6QS12|A0A3N3E6N8|A0A3R9EER4|Q8DEY6|U4DTU3	GT360_03145|JCM19233_2204|A1QY_03655|A6A12_0493|ACS86_09655|B6A42_03725|B9J84_02710|B9J89_17565|C1S91_11080|CAG51_07260|CCZ37_03295|CMV05_04030|FKN25_12465|GGC03_03040|GGC04_03045|HGG78_05240|HHE97_10400|N175_11730|TW84_15925|VAA_0520|DCS35_15600|OJ16_03200|VIBRN418_12722|VII00023_02849|VIS19158_12673|VSF3289_02531|A1QO_14285|A6E14_13630|BCU12_06090|BM561_04420|VTAP4600_A2493|DZ860_10460|AWH66_20…
1	A0A099LBT5	4	A0A099LBT5|A0A4P7JQ54|A0A4U1B3W0|A0A553FJF3	A9Q98_10570|ND16A_3567|E2K93_12670|HII16_13580|E8M12_11525|FE810_14200|FNC98_04860|FNN08_07575
1	A0A0F5VIA2	6	A0A0F5VIA2|A0A1Q9GMK8|A0A7X8YI25|A7MU47|E3BMQ8|Q87S29	CAG70_19460|EA58_09365|BIT28_17900|EDI28_20670|HGP28_15445|APB76_19155|EJ063_12150|ELS82_18985|F0231_05215|VIBHAR_01054|VIOR3934_18298|VISI1226_15881|ZX61_20415|VIBC2010_10611|ACS84_19060|AK966_16320|AKJ31_13990|AL468_06800|AL538_12345|AND4_19427|AOG25_15365|APZ19_14065|ATG66_3390|ATY37_04015|AZ468_00040|B6K85_16520|BA894_03270|BCT11_26425|BI375_18030|BK412_19490|BTO01_16055|C1141_04265|C9I78_129…
1	A0A0J8JLU4	2	A0A0J8JLU4|W7QTH4	XM47_09260|DS2_01410
1	A0A0Q7WGV4	2	A0A0Q7WGV4|A0A4R3HCP5	ASD47_02090|ASD21_19570|ASD79_08275|EV278_102331|FHW61_115108|PMI01_02582|SAMN02799626_04268
1	A0A133XMZ8	3	A0A133XMZ8|A0A2N2QY93|A0A2N2VCE5	AT959_01000|CVU34_00135|CVU16_11720
1	A0A142LLN9	1	A0A142LLN9	AEM42_13535|DEX10_12620
1	A0A198UKH5	2	A0A198UKH5|A0A1N7EWM1	AO365_1280|AO382_1665|B0180_00350|C0158_01105|HMPREF2573_04715|MCR_0609|AZ602_01960|B0680_06710|B0681_00540|NCTC10297_01151|SAMN02745664_1088
1	A0A1E4VGT4	1	A0A1E4VGT4	A7D27_14375|A9G05_01710|FBY21_5158|GO594_12415|HNP29_000261|L682_02850|SZ55_2472
1	A0A1G6KFQ4	1	A0A1G6KFQ4	SAMN05444679_102180
1	A0A1I0B4P0	1	A0A1I0B4P0	SAMN02583745_01130
1	A0A1J5IZM6	1	A0A1J5IZM6	AUK36_06770|COW19_06120
1	A0A1Z8P4L4	1	A0A1Z8P4L4	CBB83_00995
1	A0A1Z9IYH6	2	A0A1Z9IYH6|A0A2E7F5P9	CBD27_12240|CMM45_01805
1	A0A258S4U9	1	A0A258S4U9	B7Y40_05905|ENO09_04250
1	A0A2A5DMM5	1	A0A2A5DMM5	COA65_10135
1	A0A2D5I959	1	A0A2D5I959	CBD23_000920|CBE20_04165|CMP84_05250|CMQ01_06170|CMQ07_08880|CMQ14_06365|DD672_04570|DEP13_02935
1	A0A2D9A4E0	1	A0A2D9A4E0	CL700_12710|CL719_02040|CL725_07810|DSY79_09805
1	A0A2I0FTT0	1	A0A2I0FTT0	CIG19_14955|SAMN05216516_102446
1	A0A2N1I872	1	A0A2N1I872	A9Q75_12360|CMT41_04510|CPS_1131|CXF71_16790|CXF79_00765|CXF85_01340|DIS98_09675|ESZ36_07755|FCS21_06585|GAB14E_2926|MTCD1_00431|ND2E_0598
1	A0A2N2S8N6	1	A0A2N2S8N6	CVU27_05980
1	A0A2N7D664	1	A0A2N7D664	BCU68_08070
1	A0A2S0VTD0	1	A0A2S0VTD0	C2869_13975
1	A0A2W6CAT7	1	A0A2W6CAT7	DLM70_02820
1	A0A317N032	1	A0A317N032	C7443_101417
1	A0A354I8P2	1	A0A354I8P2	D7V96_03740|DDY31_11830
1	A0A3D5Q2W7	1	A0A3D5Q2W7	DHU56_08945
1	A0A3D5Y1L1	1	A0A3D5Y1L1	CL394_08100|DF863_07845|DG414_03065
1	A0A3M1WWT5	1	A0A3M1WWT5	D6717_03870
1	A0A418YEL5	1	A0A418YEL5	D1Z90_10735
1	A0A423S1Y6	1	A0A423S1Y6	CHR62_12525|PuT2_12795
1	A0A4Q7DJH2	1	A0A4Q7DJH2	EQU50_00030
1	A0A4R3L005	1	A0A4R3L005	EDD65_102216|JL105_04445
1	A0A4V2WJN1	1	A0A4V2WJN1	EXY23_22915
1	A0A537AQQ1	1	A0A537AQQ1	E6H52_09865
1	A0A5C1E8B5	1	A0A5C1E8B5	OTERR_13990
1	A0A7C3D6A1	1	A0A7C3D6A1	ENK06_05625
1	A0A7L6A8S4	1	A0A7L6A8S4	HZT41_11685
1	A0A7V2T2V1	1	A0A7V2T2V1	ENJ51_05700
1	A0A7X0TV65	1	A0A7X0TV65	HNQ55_003348
1	B6EGX4	1	B6EGX4	A6E04_14180|A6E06_17550|AFI02nite_28500|AWOD_I_0591|BTO22_02370|ERW49_15970|F8B77_06145|VFMJ11_0630|VF_0616|iscR
1	C6WXC6	1	C6WXC6	Mmol_1671
1	D0WIU7	1	D0WIU7	HMPREF0762_01772|HMPREF1155_0730
1	R7I6C8	1	R7I6C8	BN648_00612
1	A0A085HNC9	2	A0A085HNC9|A0A2X4U9Z9	GLGR_0409|CRN84_22970|EKN56_17680|HYN51_13885|NCTC12151_00864|NCTC12285_02610
1	A0A086YC86	1	A0A086YC86	CDV49_01375|CDV52_03305|CN97_05585
1	A0A0N0IAU0	1	A0A0N0IAU0	M992_1509|VK86_07750
1	A0A0S8DQY7	1	A0A0S8DQY7	AMJ69_11085
1	A0A193KDV2	1	A0A193KDV2	A6E01_10335|A9264_00245|GCU72_01040|JCM19231_4933|JCM19236_1687|JCM19241_2314|VCO01S_08650|VEZ01S_02_00410|VHA01S_083_00030|VIN01S_00140|VSU01S_10620
1	A0A1C2FYI4	1	A0A1C2FYI4	A9R16_02755|C4901_10865
1	A0A1E3ZMS1	1	A0A1E3ZMS1	ABS43_00335|BGO71_17845|CDO44_08415|CDO46_23900|E2I21_06200|EGT29_12685|EV675_3807|FHW18_002974|FXN63_08695|PIGHUM_02407
1	A0A1G1AZK9	1	A0A1G1AZK9	A3I83_04145|HOO85_05345
1	A0A1I3D783	1	A0A1I3D783	SAMN05216258_102420
1	A0A1S9D1V2	1	A0A1S9D1V2	USCGTAYLOR_00736
1	A0A1U9JYG1	1	A0A1U9JYG1	GX332_02425|GXX62_00870|PAEH1_03105
1	A0A1X1MNG3	2	A0A1X1MNG3|A0A7Y4C7R5	ST37_16160|F0227_13310
1	A0A1Y3WF15	2	A0A1Y3WF15|A0A3E3K6J1	B5E64_14690|B5G11_02560|DXB59_02130|DW016_02865
1	A0A1Z8AC92	1	A0A1Z8AC92	A9Q81_00870
1	A0A257NXT1	3	A0A257NXT1|A0A257QDM9|D0KWA2	B7Z82_02575|B7X12_03490|B7Y07_04310|B7X28_08835|B7X29_02970|B7X37_04760|B7X44_03775|Hneap_2189
1	A0A257VD14	1	A0A257VD14	B7Z53_06155
1	A0A2A4UZ47	2	A0A2A4UZ47|A0A2A5AF05	COB51_02635|COB04_08815
1	A0A2A5W9P9	1	A0A2A5W9P9	CMQ08_04790|CNF02_09730
1	A0A2D6M3L1	1	A0A2D6M3L1	CMM09_03015|CMM21_02510
1	A0A2E8U0U9	1	A0A2E8U0U9	CMF66_03440|CMF67_10835
1	A0A2E9IE45	1	A0A2E9IE45	CL388_00920
1	A0A2H0XHW8	1	A0A2H0XHW8	COT45_04250|COX49_06920
1	A0A2H6JAI7	1	A0A2H6JAI7	BMS3Bbin12_00929
1	A0A2H9T927	1	A0A2H9T927	CI610_01308
1	A0A2N2RZM3	3	A0A2N2RZM3|A0A3L6M0L6|Q47EN7	CVU31_05630|CVU33_07445|D3M94_10485|Daro_1948
1	A0A2N2VCF8	1	A0A2N2VCF8	CVU18_03250
1	A0A3C1NB18	1	A0A3C1NB18	CL390_03805|CL396_00175|DCQ11_11750|DCS41_03750|EYQ32_12995
1	A0A3E0U566	2	A0A3E0U566|A0A7Y0Q6A2	CL811_01805|DXX92_14545|DXX93_15965|HII17_05255
1	A0A3L0VYU3	2	A0A3L0VYU3|A0A5J6WYT6	A9258_12945|A9G06_13635|A9G49_11065|ACGSH8M1_024890|AERO8C_20096|AERO9A_250240|AH4AK4_2412|AHA_1746|AHGSH82_027100|AO724_07125|AOX56_11960|ASA_2613|ASJ32_01980|Asalp_19190|B224_2787|BJD16_08710|BSP75_06780|BTN33_15490|C0708_09095|C1A23_11510|C2U30_01180|C2U37_21655|C2U39_12700|C2U40_12340|C3418_03315|C3737_04095|C3Y05_17090|C5B77_16580|CAK78_01065|CE463_10680|CK910_19135|CK911_09035|CUC44_05500|C…
1	A0A3M0WK96	1	A0A3M0WK96	D6832_05145
1	A0A421K3U1	1	A0A421K3U1	A3196_10445|B6D75_08140|B6D82_10730|CODIS_01130|DBO99_10035|DBP02_12585
1	A0A4R5HGD4	1	A0A4R5HGD4	EYS14_03995
1	A0A522GI85	2	A0A522GI85|A0A7Z0NHN5	DFR37_103185|EPN67_06830|EPN76_05010|H0A70_15865
1	A0A524A114	1	A0A524A114	E3J25_10020
1	A0A5D0RJ90	1	A0A5D0RJ90	FVF75_10440
1	A0A657AJM3	1	A0A657AJM3	A3729_06615
1	A0A6B2QY39	1	A0A6B2QY39	DDY24_04930|G3I67_02230
1	A0A6C1SPX9	1	A0A6C1SPX9	EA405_02110|EA406_09430
1	A0A6L5C6M3	1	A0A6L5C6M3	B566_EDAN003378
1	A0A7C2XI80	1	A0A7C2XI80	ENQ71_11685
1	A0A7C3CK67	1	A0A7C3CK67	ENJ40_04865
1	A0A7C4IB00	1	A0A7C4IB00	ENQ64_10595
1	F2BD04	1	F2BD04	H3L91_05380|HMPREF9123_1561|NCTC13336_02087
1	H1G6V5	1	H1G6V5	ECTPHS_12798|SAMN05421693_10312
1	M1LY07	1	M1LY07	ST1E_0540
1	V8G916	1	V8G916	HKX40_04560|V757_00840
1	V8QPF0	1	V8QPF0	CAP48_10585|DD666_13375|EV681_1979|MIM_c18520|TKWG_11005|W822_13800
1	A0A095T7L6	1	A0A095T7L6	A7K98_14895|GTPT_1423|HA49_17585|NCTC11468_02810
1	A0A0F2P319	1	A0A0F2P319	VR73_04935
1	A0A0S6VUU9	1	A0A0S6VUU9	U14_01052
1	A0A0S7ZWF3	1	A0A0S7ZWF3	AMJ53_12275
1	A0A0W7WLG7	1	A0A0W7WLG7	AVJ23_06715
1	A0A191ZIA4	1	A0A191ZIA4	A9404_09425
1	A0A1A9AV36	1	A0A1A9AV36	C7R88_07825|PLESHI_04047
1	A0A1A9EW24	2	A0A1A9EW24|A0A7Y7D6S3	A8C75_06165|HWE39_06950
1	A0A1H8EJN8	1	A0A1H8EJN8	SAMN05216454_101129
1	A0A1H9YE91	1	A0A1H9YE91	SAMN04487962_10198
1	A0A1I6NWD2	1	A0A1I6NWD2	SAMN04488050_101143
1	A0A1Q6CH09	1	A0A1Q6CH09	BI291_15305
1	A0A1W1XP08	1	A0A1W1XP08	SAMN02746041_02394
1	A0A1X7AED2	1	A0A1X7AED2	EHSB41UT_00225
1	A0A1Y1R6Y8	1	A0A1Y1R6Y8	B0D91_02890
1	A0A257MZP9	1	A0A257MZP9	CG441_1449
1	A0A290T5A3	1	A0A290T5A3	AN214_01996|CWC15_08345|OM33_00200|PSPO_a2554
1	A0A2D6FBJ2	1	A0A2D6FBJ2	CL696_14380|FI710_11700
1	A0A2K8UF29	1	A0A2K8UF29	THSYN_26395
1	A0A2T9ZUX8	1	A0A2T9ZUX8	B6D77_12065
1	A0A2V1GZ57	1	A0A2V1GZ57	DC094_04910
1	A0A2W4VS07	1	A0A2W4VS07	DCF28_08215|GGR13_001054
1	A0A2Z2NWG2	1	A0A2Z2NWG2	IMCC3135_28720
1	A0A370DJB7	1	A0A370DJB7	DIZ80_02645|MNBD_GAMMA07|MNBD_GAMMA08
1	A0A379NDW1	1	A0A379NDW1	DI601_01265|NCTC13290_02454|RGI145_05165
1	A0A3B0WDU0	1	A0A3B0WDU0	MNBD_GAMMA07
1	A0A3B7ACB8	1	A0A3B7ACB8	FD131_687|HYN24_07670
1	A0A426QP53	1	A0A426QP53	AUR63_01565|D5687_07180|FAZ79_08110|GM160_00420
1	A0A431M8Y6	1	A0A431M8Y6	EKK46_09910
1	A0A4P7BYR8	2	A0A4P7BYR8|Q3JAM6	E3U44_13050|Nhal_1929|IB75_08745|Noc_1648
1	A0A4Q2B5G6	1	A0A4Q2B5G6	D6D47_32710
1	A0A4Q5L5X9	1	A0A4Q5L5X9	EWI61_04165
1	A0A4R6UEA1	1	A0A4R6UEA1	EV696_12164
1	A0A4S4J2F8	1	A0A4S4J2F8	E5198_15660|SAMN05216201_101232|SAMN05216221_0042|SAMN05216229_101241|SAMN05216580_0397
1	A0A4Y9SLP5	1	A0A4Y9SLP5	E4O92_23645
1	A0A521GRT8	1	A0A521GRT8	EYC62_05985
1	A0A559QP21	1	A0A559QP21	P886_4032
1	A0A5A9W2M1	2	A0A5A9W2M1|W9VNW8	E1H14_08020|D791_01064|DN062_16920
1	A0A5C8Z7M6	1	A0A5C8Z7M6	FME95_01655
1	A0A6A8M6L8	1	A0A6A8M6L8	FYJ66_01115
1	A0A6L7FYI4	1	A0A6L7FYI4	GR170_00955
1	A0A6L9Y8N4	1	A0A6L9Y8N4	F9B74_09525
1	A0A6P1TDU9	1	A0A6P1TDU9	GNX18_00505|GTQ55_13010|HUW35_00945|Mag101_13160
1	A0A7K4E4G8	1	A0A7K4E4G8	HKM88_03800
1	A0A7V5C9J9	1	A0A7V5C9J9	ENK80_04275
1	A0A7V5V7U4	1	A0A7V5V7U4	ENJ37_02075
1	A0A7V9E0U7	1	A0A7V9E0U7	H0V63_14695
1	A0A7Y1ZKD1	1	A0A7Y1ZKD1	HKN19_17400
1	A0A7Y5DU86	1	A0A7Y5DU86	HOO93_06265
1	B0NA97	1	B0NA97	CLOSCI_00366|HDCHBGLK_02427|HMPREF0993_02625
1	D8K662	1	D8K662	Nwat_1480
1	E1VLR2	1	E1VLR2	HDN1F_21710
1	F2JUR7	1	F2JUR7	DFP79_0353|Marme_1209
1	I0HKT2	1	I0HKT2	EV684_11621|RBXJA2T_01160|RGE_02740
1	M1LU41	1	M1LU41	CDSE_0489
1	M1LVV0	1	M1LVV0	BCUE_0482
1	Q0EWF7	1	Q0EWF7	COZ50_02615|FEF65_03850|SPV1_13522
1	R8B197	1	R8B197	AU15_06925|AWH63_11605|CMG80_00260|DET50_11133|EHN06_09210|MARLIPOL_06384|MARSALSMR5_02383|MDG893_08165|SAMN04487961_2002
1	A0A0F4R0U7	1	A0A0F4R0U7	A9Q77_07425|MED121_15799|TW85_12760
1	A0A0K1XFS4	1	A0A0K1XFS4	AKN88_09195
1	A0A0N1JSV8	1	A0A0N1JSV8	WG78_09125
1	A0A0P7ZF13	9	A0A0P7ZF13|A0A2A4YBS6|A0A2E5N702|A0A2T1K6K8|A0A346RWJ2|A0A3M2R9N5|A0A4U6QZJ3|A0A4Z1BP96|M1FC23	C7H08_04865|HLUCCX14_12925|ATG97_2565|BCA33_02355|COB25_07185|COB25_19440|CPA50_08935|LCGC14_1825450|SAMN04488490_1397|SAMN05216369_2548|ASQ50_02405|AWU57_1440|B0H24_100757|C7436_0130|CMG78_04180|CMG79_06575|HLX50_21890|HNP64_001214|MARHY2160|Maqu_1121|Q667_02955|Q672_01175|Q673_13590|SAMN05216429_110141|C7H09_13875|A6779_15505|A8B80_00260|ACP86_18445|AQ621_14200|AU14_03130|B7X58_13430|B9Q17_1758…
1	A0A0S2TEV8	1	A0A0S2TEV8	Tel_11075
1	A0A109BKN6	1	A0A109BKN6	APY04_0938
1	A0A136HAI4	2	A0A136HAI4|A0A2E2KGJ2	AXW15_03570|CMI05_00120
1	A0A1E4PQA2	1	A0A1E4PQA2	ABT20_08105
1	A0A1E7Q010	2	A0A1E7Q010|A0A2G1UQJ5	BG841_13620|CLH61_02090
1	A0A1G0J6K8	1	A0A1G0J6K8	A3H44_05145
1	A0A1G3HNW7	1	A0A1G3HNW7	A3H93_13730
1	A0A1G5PDR3	3	A0A1G5PDR3|A0A1I3HC51|N2J305	A4V15_09345|APT59_16435|AR540_15280|BGI51_01450|CCZ28_10035|CE139_21715|CFE50_13265|DBY63_022935|DFO60_4647|DFS24_11225|EC839_10186|FHR73_000085|FOB65_13850|HBO29_23455|SAMN02787149_109103|A7D25_08150|BIV08_14685|BN844_3571|BVH03_25240|BVH06_22285|C7317_4540|DNK06_14635|DNK44_08995|E3Z27_04915|F469_00041|F7R01_13670|FB481_101553|FGE05_14630|FHR27_000242|GFU70_04900|HNO91_03595|Psefu_3304|RU08_184…
1	A0A1J5SR50	1	A0A1J5SR50	GALL_152550
1	A0A1L8CM56	3	A0A1L8CM56|A0A2K8L2U0|A0A2K8L5P6	AUJ57_04445|MMIC_P0936|Ga0123461_2133|Ga0123462_0296
1	A0A1N7P855	3	A0A1N7P855|A0A437Q6M1|A0A5P1RDD5	SAMN05216175_112111|SAMN05421760_11316|EOE65_13895|F0U83_13580
1	A0A1R1I8N3	1	A0A1R1I8N3	BJN45_07690|DFR40_0762
1	A0A1V5J380	1	A0A1V5J380	BWY92_00525
1	A0A1Y0FUW9	1	A0A1Y0FUW9	CBR65_05615
1	A0A1Y5FEM2	2	A0A1Y5FEM2|A0A1Y5FLH3	A9Q90_08290|A9Q89_09680
1	A0A225N0W8	1	A0A225N0W8	CEY11_02970
1	A0A231MXT0	3	A0A231MXT0|A0A233REH0|A0A2P7QG92	AN401_13155|UN63_03015|B6S08_10015|B6S09_01325|GU3_06530|C7H85_13300|C7I36_16135
1	A0A257SXX0	1	A0A257SXX0	B7Z66_05585
1	A0A2D8J2G1	1	A0A2D8J2G1	CL583_07920|soil367_08035
1	A0A2E0HEJ1	2	A0A2E0HEJ1|A0A2K9LHS6	CML06_07635|CMK83_23965|D9N13_14270|D9N15_14965|DCL78_21820|Kalk_05480
1	A0A2E6ECW9	2	A0A2E6ECW9|A0A2S6R4T7	CMO98_13425|CFH39_01266
1	A0A2E7J9D3	1	A0A2E7J9D3	CMH95_07950|CMI04_05530|CMI07_08590|DE015_05530|SAMN05421686_101355
1	A0A2E8ZP81	1	A0A2E8ZP81	CMH98_04070|CMI03_06240|CMI13_09380
1	A0A2G6PGS3	1	A0A2G6PGS3	CSA09_00285
1	A0A2K4MR29	1	A0A2K4MR29	AWB61_02150|BUE93_05175|C2134_05280|C2I19_06415|CLV04_3529|FYK34_01105
1	A0A2M7JFJ8	1	A0A2M7JFJ8	COX16_17045|COZ11_01075|COZ70_15790
1	A0A2N5E2N6	7	A0A2N5E2N6|A0A370QN87|A0A4U2UKZ8|A0A6M0PW38|B2VI31|C5BEU6|Q2NS30	CYR32_11725|C8D90_10621|EZJ58_5243|FCN80_09175|AT03_05320|BN1044_00826|CJD50_21280|CRM76_07350|EDWATA_03317|ETAE_2816|ETAF_2555|ETEE_1036|EVK84_10825|EYY98_08775|G4V03_11365|HMPREF0454_02344|HMPREF0864_00051|M993_01655|NCTC12121_00724|ACZ87_01796|AI28_10610|ASF13_10605|AV903_00870|B0I34_1582|BG55_14155|BK416_06625|BOM23_03040|BTJ39_19820|C1Y41_09195|CBW22_23645|CQW29_13305|CTZ24_13895|DEF05_08605…
1	A0A2S5M0D2	1	A0A2S5M0D2	CTY33_01980
1	A0A2T0X8I0	1	A0A2T0X8I0	BCF33_0868
1	A0A352LNN2	1	A0A352LNN2	DCZ56_05650
1	A0A3B1A673	1	A0A3B1A673	MNBD_GAMMA19
1	A0A3B1BXT9	1	A0A3B1BXT9	MNBD_GAMMA25
1	A0A3M1ZNU6	1	A0A3M1ZNU6	D6703_02905
1	A0A3M2BKA1	1	A0A3M2BKA1	D6698_13280
1	A0A3N2E0E8	1	A0A3N2E0E8	EDC56_0708
1	A0A496NGP3	1	A0A496NGP3	D8B60_03220
1	A0A497BLS5	1	A0A497BLS5	DRI39_10870
1	A0A498DCE7	1	A0A498DCE7	D8Y20_12210
1	A0A4P9VKP8	1	A0A4P9VKP8	B9G39_05585
1	A0A520Z1F2	1	A0A520Z1F2	EX270_01510
1	A0A5B2TKY6	1	A0A5B2TKY6	F0Q34_05575
1	A0A656HEL6	1	A0A656HEL6	BWK73_14320|BWK73_22040|BWK73_39315|HMY34_15545|HZT40_13810|SAMN05660964_02024|Thini_1288
1	A0A6C1MWL0	1	A0A6C1MWL0	EA349_16215
1	A0A6G7VDC3	1	A0A6G7VDC3	GWK36_08705
1	A0A6I1EAR3	1	A0A6I1EAR3	FG381_06165|GBM95_07065|GBM96_10125
1	A0A7C3GN59	1	A0A7C3GN59	ENJ28_10660
1	A0A7C6KGM5	1	A0A7C6KGM5	GXX56_13040
1	A0A7C6W1Z1	1	A0A7C6W1Z1	DIC59_00010|EKK71_01055|GX399_08225|IPM89_11085
1	A0A7V5NZK8	1	A0A7V5NZK8	ENJ96_04790
1	A0A7V9RKA5	1	A0A7V9RKA5	H0V16_05400
1	A0A7X0MZH4	1	A0A7X0MZH4	HNR48_003459
1	A3U442	1	A3U442	OB2597_03589
1	B0MA20	1	B0MA20	ACLFYP115_00845|ANACAC_00393|AR1Y2_2366|BN583_00674|DWV34_03735|EYQ97_06145
1	D1P3S4	1	D1P3S4	A3Q29_11600|BML2531_16610|C9446_06965|CYG50_02050|DD649_19095|EC835_102352|FVA69_07485|FVA72_08060|GKR51_19005|GKR64_16625|GKR67_15745|GKR75_17810|H0913_12315|HMPREF1562_0825|JI723_07300|M998_3517|NCTC11800_03012|NCTC12026_02539|OO7_12134|OOA_02652|PROSTU_03260|PROVALCAL_01699|PROVRETT_09674|PROVRUST_06680|S70_03020
1	D4LF95	1	D4LF95	BN633_01345|RUM_22970
1	F0T0W0	1	F0T0W0	Sgly_1953
1	M1L481	1	M1L481	CDEE_0495
1	M1LYQ1	1	M1LYQ1	CONE_0469
1	A0A011P6F0	3	A0A011P6F0|A0A1A8XGR2|C7RMU8	AW07_03174|AW08_00696|DCY47_14135|FAZ92_02549|ACCAA_10076|CAP2UW1_2019
1	A0A085F571	2	A0A085F571|A0A4S3FYC3	ASC93_00960|C5614_00615|DDX04_08215|EOO79_00510|FBX97_3280|FG94_03286|GPY61_22185|MASSI9I_90669|SAMN05428966_108139|C2862_02245|JN27_13505
1	A0A094UE31	4	A0A094UE31|A0A0G4JXG1|A0A6S6RLS1|Q7N223	AM402_08555|BHE86_01315|BN1804_01077|CEP63_013055|DEV59_03215|F1325_12965|F9282_13070|G9394_08915|GTH24_13140|GTK47_09220|GW614_04785|HV356_22375|K151_970|M983_0708|NCTC11938_04043|PH4a_01530|PMI1861|PROPEN_01917|AWC36_02100|BIY29_05890|BSK71_06995|BrE312_1145|D5071_08800|DDT54_16040|DDT56_02045|DES54_12227|DMB83_001640|EDC54_11188|EGD00_06035|F126LOC_005765|H4Q82_17295|IW01_03970|KU75_16740|ARAF…
1	A0A0N1B6L5	1	A0A0N1B6L5	IP84_07360
1	A0A127PGG2	2	A0A127PGG2|A0A246WW63	C7W93_21500|CAter282_1277|CFU_3131|CFter6_3883|FHW24_11599|SAMN04515617_111125|SAMN04515618_11183|SAMN04515619_11360|SAMN04515620_16713|BTM36_11995|C798_17800|CEJ42_04355|CEJ45_20940|CME87_19820|DFS02_2889|DFS04_2886|DZB54_05720|E4P30_13200|E4P31_02455|E4P32_02450|EJD96_15450|FHW59_102238|FHW60_101139|FYB76_21090|G5S34_16825|GAK35_01011|GWL_24890|H0Z17_08555|HBH1_04235|HDC89_002223|HNO82_10365|Hr…
1	A0A1F3ZM15	1	A0A1F3ZM15	A3H35_12810
1	A0A1F3ZW35	1	A0A1F3ZW35	A3H35_20335
1	A0A1H2GMG9	1	A0A1H2GMG9	SAMN05216296_2398
1	A0A1H3BQZ0	1	A0A1H3BQZ0	SAMN04487960_109126|SAMN04487963_1865
1	A0A1H3K8F7	1	A0A1H3K8F7	SAMN05421644_1822
1	A0A1J5HSR2	1	A0A1J5HSR2	AUK37_08010
1	A0A1J5SS18	1	A0A1J5SS18	GALL_150700
1	A0A1K2HR53	1	A0A1K2HR53	CSQ89_09920|SAMN02745887_03466
1	A0A1M5B7F9	1	A0A1M5B7F9	SAMN02745206_01878
1	A0A1M5ET54	1	A0A1M5ET54	SAMN02745206_02728
1	A0A1N6TT58	3	A0A1N6TT58|A0A7U8GPT7|A0A7W2ADF5	CLV44_107144|SAMN02745729_12017|SAMN05421647_10616|MED92_00535|H1S06_14175
1	A0A1Q3URD0	1	A0A1Q3URD0	BGO51_25925
1	A0A1R0MJX9	2	A0A1R0MJX9|A0A3N7DNV0	BKX93_18535|CBW21_09600|CV_1095|CXB49_16710|DK843_18465|O166_01860|DBR44_04700|DFR38_12911|DKK66_10990|DLM_3219|EAY64_11850|VI06_17830
1	A0A1W6B6M3	8	A0A1W6B6M3|A0A2G4U4G9|A0A4R3YJ30|A0A502GPL5|A1JKQ1|C6DBJ2|I0QMG1|Q6D258	B1H58_12435|C2E15_15965|C2E16_15700|C7M51_02364|COO59_12270|DGH25_00380|FKM52_09900|Y888_00765|CS533_07740|EDC52_11351|EAH77_06410|A6J66_022555|A6U95_14470|A8A12_21355|AB868_04008|AK51_10265|ALQ63_02210|ASE99_13810|ATE40_015290|AW19_196|AWC35_17610|AwEntero_05770|BMI79_13580|BS640_05360|BSQ40_09795|BV494_00445|C1N62_03880|CBW53_10025|CBW57_00825|CLM71_17870|CRM81_08410|CS537_12805|CSF007_13525|CW…
1	A0A258LFA5	1	A0A258LFA5	B7X73_04960|B7X97_01915|B7Y16_05285|B7Y34_00480|B7Y72_05090
1	A0A2A4MWZ4	1	A0A2A4MWZ4	COC09_02855
1	A0A2A4ZNK1	1	A0A2A4ZNK1	COB08_04545
1	A0A2A5ERY5	1	A0A2A5ERY5	COA61_01370
1	A0A2A5HBM2	1	A0A2A5HBM2	COA42_22215
1	A0A2D7P9V2	2	A0A2D7P9V2|A0A2E6JDC4	CBC67_05315|CBC67_07815|CMP92_05735|CMP92_08330|CMD92_10485|CMQ16_09555|CMQ45_07570
1	A0A2D9SN40	1	A0A2D9SN40	CMQ11_08505
1	A0A2E0VFP8	1	A0A2E0VFP8	CMK32_03755
1	A0A2E1TVU3	1	A0A2E1TVU3	CBC99_00465|CMQ00_00465
1	A0A2T9ZRR9	1	A0A2T9ZRR9	A3196_16260|B6D75_13000|B6D77_14190|B6D82_00775|CODIS_09820|DBO99_18210|DBP02_14940
1	A0A2U1FKD1	1	A0A2U1FKD1	F474_03266|SAMN05660463_02633
1	A0A2U8I733	1	A0A2U8I733	CCS41_03320
1	A0A2Z4UH28	1	A0A2Z4UH28	CMI60_17855|RHODOSMS8_00779
1	A0A348ZH63	1	A0A348ZH63	CBD23_009020|CMP84_04135|CMQ01_10945|CMQ14_03430|DCR45_06585
1	A0A352Q3V1	1	A0A352Q3V1	DCZ13_07035
1	A0A370DSW7	1	A0A370DSW7	DIZ78_04495|DIZ79_04045|DJ030_18095|DJ031_01825|NV67_11105
1	A0A3A2J2D3	1	A0A3A2J2D3	D0530_00340|D0531_12270
1	A0A3B0ZK61	1	A0A3B0ZK61	MNBD_GAMMA16
1	A0A3B9ABK8	1	A0A3B9ABK8	DCF62_03870
1	A0A3S9XDJ3	1	A0A3S9XDJ3	DKL61_05355|DM558_06870
1	A0A418X2F1	1	A0A418X2F1	D3870_12050
1	A0A4P5UG61	1	A0A4P5UG61	LBMAG32_01920
1	A0A4P8EJB0	1	A0A4P8EJB0	EGN72_02180|EOK75_14070
1	A0A4U0PZP9	1	A0A4U0PZP9	FAZ21_11115
1	A0A545U8C4	1	A0A545U8C4	FKG94_02375
1	A0A562J0Q0	1	A0A562J0Q0	LX59_00725
1	A0A6L3EMU2	1	A0A6L3EMU2	DWQ08_07510
1	A0A6L7Q025	1	A0A6L7Q025	F4Z05_11390
1	A0A6M1UNZ5	1	A0A6M1UNZ5	G5B41_14720|GX772_11315|H0A73_11610
1	A0A6S6SF15	1	A0A6S6SF15	HELGO_WM20555|HELGO_WM29959
1	A0A7C6ZMR4	1	A0A7C6ZMR4	GX506_02315
1	A0A7V2W8Z0	1	A0A7V2W8Z0	ENJ83_03810
1	A0A7V2WFI9	1	A0A7V2WFI9	ENJ60_05515
1	A0A7W9A201	1	A0A7W9A201	FHS65_000408
1	A0A7Y1Z2W4	1	A0A7Y1Z2W4	HKN60_08890
1	A7HY86	1	A7HY86	Plav_3264
1	C5BLX4	1	C5BLX4	TERTU_2649
1	D3SFW4	1	D3SFW4	TK90_0829
1	G4QAY9	1	G4QAY9	TASI_0678
1	H8Z1K8	1	H8Z1K8	Thi970DRAFT_01663
1	O69219	1	O69219	Achr_10040|AvCA6_40410|Avin_40410|E0E50_14110|E0E54_10655|SAMN04244572_03592
1	Q21KV5	1	Q21KV5	Sde_1412
1	W0DPP9	1	W0DPP9	THITH_11930
1	A0A011QAE3	2	A0A011QAE3|A0A080M9H3	AW11_02994|DHV85_17940|ACCUM_3381|AW06_000749|AW09_001655|CAPSK01_002125|HWD57_01635
1	A0A0A5SIJ8	1	A0A0A5SIJ8	AM380_19720|AYY17_12875|AYY18_05165|B9Z91_014565|C790_02539|CKG00_03145|CXB74_01910|DIT05_07620|F4V73_07210|MU9_1696
1	A0A0B3BRZ7	11	A0A0B3BRZ7|A0A0N9WSP7|A0A1B5FI85|A0A1G3E923|A0A1M7LP61|A0A2N8RG85|A0A2T5PC23|A0A2V4U6F2|A0A4Q9RA80|A0A6N7N806|M4XK35	PT85_04680|ALQ77_02032|AO356_06650|ASC85_16480|ATJ40_105270|BK652_26450|BK654_16260|C1892_16860|CVG87_29370|EPZ47_05200|FBY02_102195|FHK92_10515|GC387_24820|GN234_13210|HX830_07470|JZ00_15120|OD66_11638|OE22_10889|PSEBR_a924|PSEWESI4_02319|PflQ2_4496|PflQ8_0962|RL74_01175|SAMN03159382_03665|SAMN03159424_05362|SAMN03159439_03006|SAMN03159443_02867|SAMN03159473_03760|SAMN05660640_04178|UCMB321_4429…
1	A0A0F4PTZ7	5	A0A0F4PTZ7|A0A1I7C8T2|A0A4Q6JBR9|A0A5S3RQ81|Q3IFI2	CWC05_13275|EXT46_16955|FIU82_02535|SAMN04487870_2690|ADS77_02535|ATS75_10690|B5G52_14220|C7Y70_15310|CSC79_16375|EVU92_06070|FQP85_08520|H3302_14490|H5180_23090|H5187_22260|HH219_14865|HHO47_14565|HJP15_14570|SAMN04487854_109157|CWB85_12835|ENH88_18835|LCGC14_1959300|AN393_01537|AN394_00968|AOG27_08045|ATS76_00485|ATW7_18135|B0W48_06260|B1F84_02255|BCD66_02045|CMK62_02310|CMK67_02160|CMK69_06090…
1	A0A0M6WPN7	1	A0A0M6WPN7	BN501_00522|DGH14_12965|DGZ34_10360|DW654_06570|ERS852392_02907|ROSEINA2194_00788
1	A0A0M8K904	1	A0A0M8K904	ARMA_1625|D6802_11505|SE16_07035
1	A0A0S2K5Q1	1	A0A0S2K5Q1	A7985_24780|AT705_08680|BET10_05200|BGP78_14540|BIW53_10505|C1E23_02585|C1E24_02500|CBQ28_12225|CEX98_21070|CKO50_21225|CMK64_01510|CWB73_14720|CWB87_18905|CWB94_20385|CWB96_04115|CWC03_12970|CWC19_02290|CWC29_18545|D0N37_02920|EAG18_21465|ELR70_21240|EXT47_15490|FLM44_23655|HUZ36_08590|JF50_24030|N473_11305|N475_03395|N476_00740|N478_12965|N479_22315|N482_03610|PA25_05490|PCIT_02420|PL2TA16_0409…
1	A0A0S4M1H2	1	A0A0S4M1H2	Ark11_0795
1	A0A177Q923	1	A0A177Q923	AYO42_05090|H0U98_01355
1	A0A1A8TA23	3	A0A1A8TA23|A0A370U6I4|A0A3E0DHN0	Ga0061065_106246|MAQ5080_01237|MGA5115_02181|C8D85_2762|DN730_13700|DSY85_15645|DFP81_110132
1	A0A1A8XQ12	1	A0A1A8XQ12	PROAA_1710006
1	A0A1C2IPK7	2	A0A1C2IPK7|A0A2I1DK24	A6M23_20460|DLNHIDIE_00446|GCD22_02153|B1757_10910
1	A0A1C5P8G8	1	A0A1C5P8G8	SAMEA3545328_00598
1	A0A1C6LLZ2	1	A0A1C6LLZ2	PSELUDRAFT_0385
1	A0A1D9BGK0	1	A0A1D9BGK0	BJP62_15000
1	A0A1F4BMZ7	1	A0A1F4BMZ7	A3I02_12955
1	A0A1F4G6A9	1	A0A1F4G6A9	A3G27_04315|A3I01_14475
1	A0A1G0G6Z4	1	A0A1G0G6Z4	A2W28_07945
1	A0A1G0JAH9	1	A0A1G0JAH9	A2W76_04515
1	A0A1H8PXF4	1	A0A1H8PXF4	SAMN04490248_105170
1	A0A1N6F3L0	2	A0A1N6F3L0|A0A5B8BRF7	SAMN05444002_1340|FHY55_10235
1	A0A1R3W6K7	1	A0A1R3W6K7	SAMN05216526_1854
1	A0A1S1X3J5	1	A0A1S1X3J5	BI347_11405
1	A0A1W9L6Z8	1	A0A1W9L6Z8	BWK79_07515
1	A0A1Y2ZUS7	2	A0A1Y2ZUS7|A0A257NAQ3	BCS42_06640|CG439_328
1	A0A1Z9EDJ3	1	A0A1Z9EDJ3	CBC93_05410|CMP95_09540
1	A0A2A4QMP4	2	A0A2A4QMP4|A0A2A4VI87	COB83_00430|COA59_09485|COB45_03215
1	A0A2A4U895	1	A0A2A4U895	COB46_02520
1	A0A2A4UC94	1	A0A2A4UC94	COB41_07540
1	A0A2A4WMW5	1	A0A2A4WMW5	COB33_04095|COB33_18725|ENJ13_09290|MNBD_GAMMA17
1	A0A2A4Y9F7	1	A0A2A4Y9F7	COB30_02880
1	A0A2A5AV98	2	A0A2A5AV98|A0A349E7V7	COA96_12235|COB20_01920|DCS33_04895
1	A0A2A5CBC8	1	A0A2A5CBC8	COA71_08930
1	A0A2C7AJS1	1	A0A2C7AJS1	CR162_00675
1	A0A2D6T6X8	1	A0A2D6T6X8	CMM08_13540
1	A0A2E4LJX5	2	A0A2E4LJX5|A0A2E8XLI4	CMQ30_04500|CMP87_05925|CMQ09_00890
1	A0A2E8F4Z6	1	A0A2E8F4Z6	CMQ17_01155
1	A0A2E9ZLV2	1	A0A2E9ZLV2	CMQ12_14085
1	A0A2I0CQ61	1	A0A2I0CQ61	CW360_09135
1	A0A2K8KR25	1	A0A2K8KR25	REIFOR_02060
1	A0A2M7Y6N1	1	A0A2M7Y6N1	CO164_01290|DHV08_07730
1	A0A2N2RJV8	1	A0A2N2RJV8	CVU29_11120
1	A0A2N2T1B4	1	A0A2N2T1B4	CVU24_09595
1	A0A2N4XL36	1	A0A2N4XL36	C0V76_16285
1	A0A2N5IF71	1	A0A2N5IF71	C0U40_15885
1	A0A2S5MUC1	1	A0A2S5MUC1	B7Y80_05265|CTY28_12345
1	A0A2S6MWV0	1	A0A2S6MWV0	CCS01_29310
1	A0A2S6TVZ7	1	A0A2S6TVZ7	CFH04_00232
1	A0A2T6AQM6	1	A0A2T6AQM6	C8N44_11878
1	A0A317FFD4	1	A0A317FFD4	DFH01_00315
1	A0A345P5I9	1	A0A345P5I9	HYN46_06735
1	A0A354J0F8	2	A0A354J0F8|A0A562PEY2	ASF77_01500|B0920_00840|DDZ22_20170|G4G28_17035|G4G31_20610|HGB41_04380|SAMN05216204_104151|ASD58_02190|ASE26_02605|BA896_017305|D3872_20555|DCX52_06995|EV297_1438|GM658_21420|GO485_07425|GTP41_19845|SAMN05518865_12351
1	A0A3B9YN51	1	A0A3B9YN51	DCL48_01425
1	A0A3C2E568	1	A0A3C2E568	CMF74_01835|DCQ53_09000
1	A0A3D2CUJ9	1	A0A3D2CUJ9	DE042_10630
1	A0A3D4DUE0	1	A0A3D4DUE0	DIU07_18730
1	A0A426QH64	1	A0A426QH64	CMN57_05735|D6C00_03370|FOKN1_1227
1	A0A432ZKA4	2	A0A432ZKA4|A0A7Z7EUD3	CWI83_05355|C9986_01470|CWE22_05925
1	A0A496X5K1	1	A0A496X5K1	DRR06_15480
1	A0A4R7B5J4	1	A0A4R7B5J4	DFP86_10811
1	A0A509E241	1	A0A509E241	TDB9533_03635
1	A0A516SC89	1	A0A516SC89	FNU76_05030
1	A0A519Q594	1	A0A519Q594	EON85_12670|EON86_19440|EON88_14185
1	A0A522DZQ4	3	A0A522DZQ4|A0A7Y4W1A5|H8GPE8	EPN89_08215|HOP23_12785|Metal_3223
1	A0A537PEE1	2	A0A537PEE1|A0A6G6WZS5	E6G87_00260|G5V57_25365
1	A0A5C7JFN3	1	A0A5C7JFN3	E6R11_03175
1	A0A5C7MLR6	1	A0A5C7MLR6	E6Q99_08300
1	A0A5C9A4E4	2	A0A5C9A4E4|A0A7W2YJS1	FV139_11160|FVW59_00935|H2508_09670
1	A0A5J6PAD3	1	A0A5J6PAD3	B0W54_04020|C8K91_102234|D0C16_05270
1	A0A5Q0EJ80	1	A0A5Q0EJ80	D5125_05220
1	A0A661FB95	1	A0A661FB95	DRQ62_09435
1	A0A6F8PWI7	1	A0A6F8PWI7	HQN79_03870|THMIRHAS_18640
1	A0A6G0ZXJ3	1	A0A6G0ZXJ3	IGB42_02506
1	A0A6I7Q5D9	1	A0A6I7Q5D9	EA400_04140
1	A0A6I7WYN3	2	A0A6I7WYN3|A0A6N1YDM7	BMR02_13505|BMR03_01160|BMR04_03795|BMR05_03495|BMR06_14635|BMR07_17250|BMR08_16955|BMR09_16050|BMR11_04360|bplSymb_SCF06903P003|BAZMOX_10865_2|BPUTEOMOX_1443
1	A0A6N6LI90	1	A0A6N6LI90	DWQ11_01790|FHP89_09295|FHP91_13930
1	A0A6S6XX75	1	A0A6S6XX75	CBW56_05155
1	A0A7C1TJW6	1	A0A7C1TJW6	ENJ01_08980
1	A0A7C2NBJ7	1	A0A7C2NBJ7	ENO16_04640
1	A0A7C5CR73	1	A0A7C5CR73	ENK54_08360
1	A0A7T8M577	1	A0A7T8M577	JHT90_03910
1	A0A7U9R457	1	A0A7U9R457	IMSAGC005_02893
1	A0A7X9GPW8	1	A0A7X9GPW8	GX958_12860
1	A0A7Y4UJB1	1	A0A7Y4UJB1	HOP06_01595
1	A0A7Z9WFB1	1	A0A7Z9WFB1	EYP21_01800
1 EcIscR	A6TCF2	2	A6TCF2|A8AD51	AB185_14600|AGG97_27220|AM386_02685|ASV18_20080|B4U25_25915|B6J58_12690|B819_25708|BJF97_21560|BN373_35201|C4Z38_007325|CE636_08610|CUC76_22060|CWM85_39760|CWM98_05275|CWN47_17625|CWN49_26835|CWN50_20100|E4M18_011635|EAE_00790|GP922_03840|H1X61_06215|HMPREF0484_0537|HMPREF1144_5580|HMPREF1619_00307|HMPREF3142_25710|HUW63_39545|KONIH1_21605|KOX_27365|KPHS_39340|KPN78578_28120|KPNJ1_01419|KPNJ2_014…
1	G9ZZY0	1	G9ZZY0	HMPREF9946_02115
1	H8YZD7	1	H8YZD7	Thi970DRAFT_02308
1	S6B356	1	S6B356	AUK53_12000|COW70_08610|SCD_n01253|SCT_2933
1	W0SF68	1	W0SF68	FD157_3080|SUTH_01602
1	W6ME48	1	W6ME48	BN873_770021|DCQ84_14185|DCS31_07260
1	W6RWS2	1	W6RWS2	CM240_1973
1	A0A060UWT7	2	A0A060UWT7|B7J5W8	A4H96_06230|A4U49_04500|AFERRI_530113|Acife_1098|B7Z70_00190|AFERRID_19120|AFE_0672|C3R74_10105|CARN5_2743|DN052_04300|F6A13_04195
1	A0A077DHS9	1	A0A077DHS9	IX83_04660
1	A0A094L924	4	A0A094L924|A0A432XAR8|A0A432XWS6|A0A432Y5Q2	IDSA_00850|CWE21_13135|IDAT_05520|PSI9734_01543|CWI69_08815|CMF22_06325|CWI70_06045|CWI71_03765|CWI80_04470
1	A0A0P7WCB6	1	A0A0P7WCB6	DOO74_00950|FLO80_02130|HLUCCO07_02475
1	A0A136A036	3	A0A136A036|K6XTX2|K6Y7J1	AX660_15810|FM019_13355|GLIP_2510|C427_4117|CXF95_24185|GARC_2938
1	A0A1A8TB98	4	A0A1A8TB98|A0A3M8PZ96|A0A7H1J9C6|F6CWS9	MSP8886_01533|EBI00_12625|DFP75_102663|DFP77_1109|DFP80_12211|FXV75_04615|HWE24_13675|IBG28_05530|MUS1_10415|Mmwyl1_1343|SAMN02745753_00011|TY87_19745|A8139_08695|D104_00035|DFP76_103412|Mar181_2458|OA79_07940
1	A0A1E4ZQ73	1	A0A1E4ZQ73	AB833_25145
1	A0A1G6GJR9	1	A0A1G6GJR9	SAMN05421749_10144
1	A0A1G8CQF9	1	A0A1G8CQF9	SAMN05660652_01721
1	A0A1H6DP58	1	A0A1H6DP58	ADIMK_1313|CLV83_2527|CMI01_09455|SAMN05444390_107210
1	A0A1H7JRY5	1	A0A1H7JRY5	SAMN05216214_10532
1	A0A1I1E2Z4	2	A0A1I1E2Z4|A0A269PPR0	SAMN02745724_00099|CJF42_11430
1	A0A1I4QDC6	1	A0A1I4QDC6	SAMN05421721_10434
1	A0A1M3PUI1	1	A0A1M3PUI1	BGP12_21420
1	A0A1Q8FLQ6	1	A0A1Q8FLQ6	AWH62_09145|C7435_0995
1	A0A1T2KTI5	1	A0A1T2KTI5	BOW51_08435
1	A0A1T4LKB8	1	A0A1T4LKB8	SAMN02745126_01587
1	A0A1W1X7C6	1	A0A1W1X7C6	SAMN02745857_00819
1	A0A1Z9UG91	1	A0A1Z9UG91	CBE42_04195|CMO22_04475|CMO23_07190
1	A0A250KU36	3	A0A250KU36|A0A2W4R5Z9|Q603C4	EDE06_12856|sS8_3217|DM484_12905|MCA2883
1	A0A266Q4H8	4	A0A266Q4H8|A0A4Q5VEE1|A0A4Q6ESA7|B3PDK5	B0D95_03310|CBP51_16545|D0B88_15450|O59_002169|EOO52_00960|EOO53_09335|EOO68_04070|CJA_1465
1	A0A272ER69	1	A0A272ER69	CGU29_10975
1	A0A2A2I4P4	1	A0A2A2I4P4	C8D92_10228
1	A0A2A5ES45	1	A0A2A5ES45	COA62_00535
1	A0A2D7H5A2	1	A0A2D7H5A2	CBD03_03385|CML79_03310
1	A0A2E1XFI2	1	A0A2E1XFI2	CMI63_12365
1	A0A2E2HEA0	1	A0A2E2HEA0	CMQ38_09070
1	A0A2E5KWD6	1	A0A2E5KWD6	CL569_19115
1	A0A2G6DLE3	1	A0A2G6DLE3	CR991_01555
1	A0A2H0AR90	1	A0A2H0AR90	COX14_04850
1	A0A2H0DFF2	1	A0A2H0DFF2	COW84_02840
1	A0A2P5NDH2	1	A0A2P5NDH2	CTY21_04425
1	A0A2P7NS22	1	A0A2P7NS22	A4S08_12830|B0H84_1112|BVN30_09580|C7H79_14690|C8R12_12454|C8R13_1263|C8R26_13229|C8R28_100997|C8R34_10386|E6Q60_12755|NAL212_2425|Nit79A3_2016|SAMN05216334_10328|SAMN06296273_1132
1	A0A2S2E4Z8	1	A0A2S2E4Z8	HMF8227_02278
1	A0A2W4KIR7	1	A0A2W4KIR7	DIU74_00990
1	A0A2Z6UNT8	3	A0A2Z6UNT8|G4QK33|K6ZX42	KUL10_20730|GNIT_1018|CXF81_10975|GPAL_1021
1	A0A345Y6G2	1	A0A345Y6G2	AVW16_10415|DWG20_08730
1	A0A368L7L1	1	A0A368L7L1	DU000_02505
1	A0A370D679	1	A0A370D679	DIZ80_16565
1	A0A385MZM4	1	A0A385MZM4	BFC18_12825|CL587_16140|DS731_14700
1	A0A3A4VXC5	1	A0A3A4VXC5	C4528_05655
1	A0A3A6P0M8	1	A0A3A6P0M8	C4516_05015
1	A0A3B0Y9K9	2	A0A3B0Y9K9|A0A4R1HDT4	MNBD_GAMMA14|DFR30_0699
1	A0A3C7VVU1	1	A0A3C7VVU1	DD491_02030|HRUBRA_02333
1	A0A3E0H5J1	1	A0A3E0H5J1	DFR26_0975
1	A0A3F2V342	2	A0A3F2V342|A0A3L8C454	D6160_12570|CMK89_03930|D9N11_03890|D9N14_14825
1	A0A433HN80	1	A0A433HN80	EKK68_10665
1	A0A497XCV7	1	A0A497XCV7	DFR35_1192
1	A0A4Q9XR85	1	A0A4Q9XR85	TK45_03235
1	A0A4R2SJU0	1	A0A4R2SJU0	EDC44_14218
1	A0A4R3I871	1	A0A4R3I871	BCF53_104125
1	A0A4R7JUU1	1	A0A4R7JUU1	DES49_1737
1	A0A4Y4CQB9	2	A0A4Y4CQB9|A0A6C2CKC9	ZRA01_03150|E6R15_00900|ETQ85_18540|F9K15_02695
1	A0A518U593	1	A0A518U593	B9N43_00350
1	A0A522VR68	1	A0A522VR68	EPN21_03565
1	A0A5C9B9W2	1	A0A5C9B9W2	FD132_732
1	A0A644WVK6	1	A0A644WVK6	SDC9_54118
1	A0A661BPM9	1	A0A661BPM9	DRQ48_12110|DRQ58_12910
1	A0A6P2BK00	1	A0A6P2BK00	EA417_01500
1	A0A7C3QCD8	1	A0A7C3QCD8	ENK29_01610
1	A0A7C5IZ38	1	A0A7C5IZ38	ENJ98_05610
1	A0A7C7KIZ4	1	A0A7C7KIZ4	EYP07_00360
1	A0A7V0WLN5	1	A0A7V0WLN5	BMS3Bbin10_01166|ENH05_03265
1	A0A7W1AQV2	1	A0A7W1AQV2	H0T80_19780
1	A0A7Y8M3L4	1	A0A7Y8M3L4	HXY29_09360
1	A4C7H3	1	A4C7H3	B1199_13290|PTD2_13944
1	A8LL11	1	A8LL11	Dshi_1633
1	B8GTP6	1	B8GTP6	Tgr7_2060
1	C6X6U6	1	C6X6U6	Msip34_1846
1	D4S4R7	1	D4S4R7	BCS37_08110|HMPREF7545_0532|HMPREF9432_00046
1	I3CK96	1	I3CK96	BegalDRAFT_3218
1	L0GQI0	1	L0GQI0	Thimo_0113
1	R6KEF7	1	R6KEF7	BN564_02072
1	S7T1C1	1	S7T1C1	dsat_1471
1	U4V649	1	U4V649	DCY34_04205|DWQ15_04145|HIMB11_01484
1	A0A031MJH5	2	A0A031MJH5|A0A1H1QQY0	BN1049_01992|CQ007_18310|FA869_09985|SAMN05216421_1197
1	A0A075P3G8	7	A0A075P3G8|A0A1Z9XLQ8|A0A3D8MF62|A0A433EU80|A0A4Q8UE31|A0A6M4MGL8|K6ZXX5	ALFOR1_40128|ALT831_02770|AMBAS45_13430|AMBLS11_12925|AXW14_06785|AXW14_11390|BK026_08110|BM525_12585|BZA03_108130|CL591_07110|CLW98_2049|D7031_05690|DEB45_02505|E5672_11010|EYR97_02185|F0261_04415|GTH32_16375|H978DRAFT_2153|HGD88_05780|HGG63_08205|HGG66_05230|I633_14290|I635_13790|KUL106_00330|KUL118_03760|KUL150_30670|KUL152_25000|KUL49_17675|MADE_1012915|METZ01_LOCUS372818|RJ41_05785|CBB95_035…
1	A0A0C5W285	1	A0A0C5W285	YC6258_04737
1	A0A0J5GH33	1	A0A0J5GH33	ACG97_08195|C8E02_1893|ENQ68_02615
1	A0A0K6H7D3	1	A0A0K6H7D3	Ga0061063_2808
1	A0A177MWP6	3	A0A177MWP6|A0A177NHX2|A0A2N0V3D6	A1359_17505|CTY19_14030|Metme_3917|A1355_07510|BJL95_18440|A1332_00760|A1507_04240|AYM39_15685|BVN35_01935|CWO84_21125|EDE11_12225|JT25_003465
1	A0A1B1PS31	1	A0A1B1PS31	AYJ57_02980|G0P98_02280
1	A0A1D2X4W1	1	A0A1D2X4W1	ACH42_17635
1	A0A1E7YJJ9	1	A0A1E7YJJ9	Acaty_c0809|Atc_0826|BAE27_13605
1	A0A1G0KPS4	1	A0A1G0KPS4	A2514_15415
1	A0A1G3II04	1	A0A1G3II04	A3G73_01385
1	A0A1H3X5J5	1	A0A1H3X5J5	SAMN04488051_101114
1	A0A1H4BCL6	1	A0A1H4BCL6	SAMN05444370_105132
1	A0A1H8YWT0	1	A0A1H8YWT0	ECTPHS_05045|SAMN05421693_10135
1	A0A1I5BAD1	1	A0A1I5BAD1	SAMN05660284_02121
1	A0A1N6H8T8	1	A0A1N6H8T8	EV216_13911|EV655_10448|EV662_10659|SAMN05444722_0657
1	A0A1P8UGU0	1	A0A1P8UGU0	BW247_08105
1	A0A1T4WP81	1	A0A1T4WP81	E6Q83_10270|E6Q85_02785|SAMN02745130_01870
1	A0A1X7PY47	1	A0A1X7PY47	SAMN05661107_3297
1	A0A1Y5D983	1	A0A1Y5D983	A9Q73_08855
1	A0A1Y6CZD4	2	A0A1Y6CZD4|A0A351KQZ9	SAMN02949497_0811|DCY52_01755
1	A0A222FKN2	1	A0A222FKN2	CHH28_11275
1	A0A2A2F7J7	1	A0A2A2F7J7	CK501_04895|F3089_09410|GLW01_11470|GLW02_06960
1	A0A2A4MIU7	1	A0A2A4MIU7	COC05_05670
1	A0A2E0U056	1	A0A2E0U056	CMP42_00985|CNE97_03835
1	A0A2E3DAY0	1	A0A2E3DAY0	CMQ40_08175
1	A0A2E5MLU0	2	A0A2E5MLU0|N6WYD3	CL604_08970|EB809_03575|EZI54_01810|J057_20420
1	A0A2E6QIN4	1	A0A2E6QIN4	CMM50_08065
1	A0A2E7E7K7	1	A0A2E7E7K7	CMI09_05230
1	A0A2G2PRS7	1	A0A2G2PRS7	CMI06_02805|COB09_15850|FOT50_11620
1	A0A2M7MRH4	1	A0A2M7MRH4	COZ24_14340
1	A0A2P9H4L4	1	A0A2P9H4L4	SBBP2_2650001
1	A0A317MR18	1	A0A317MR18	C7443_11245
1	A0A317Q7Y6	1	A0A317Q7Y6	DET45_1153|DFO79_1163
1	A0A329A0B6	1	A0A329A0B6	C8R33_10621
1	A0A368NFT4	1	A0A368NFT4	DU002_13410
1	A0A3B0SIN6	1	A0A3B0SIN6	MNBD_ALPHA05
1	A0A3B0WY61	1	A0A3B0WY61	MNBD_GAMMA08
1	A0A3B0YQB9	1	A0A3B0YQB9	MNBD_GAMMA13
1	A0A3B9PH95	1	A0A3B9PH95	DCL01_00125|GX403_03705
1	A0A3D1ZKM7	1	A0A3D1ZKM7	CL691_01890|DEX33_01460
1	A0A3D2JEE3	1	A0A3D2JEE3	DEV97_02115|FYJ35_04665
1	A0A3D5SCM2	1	A0A3D5SCM2	DCE61_00765
1	A0A3N9RH21	1	A0A3N9RH21	EHS17_01360
1	A0A3P1SRF0	1	A0A3P1SRF0	EH243_05450|EHS89_09775|SAMN03080615_03764
1	A0A3S0UES9	1	A0A3S0UES9	EKK69_11640
1	A0A3S8ZP44	1	A0A3S8ZP44	C1H71_14755|CSQ88_07100|EJO50_01470|NCTC11159_00615|VN23_11330
1	A0A4R2LCK9	1	A0A4R2LCK9	EV688_10379
1	A0A4R3N5M4	2	A0A4R3N5M4|I3Y6R1	EDC35_101384|Thivi_0623
1	A0A4R8IMR0	1	A0A4R8IMR0	EDC23_1619
1	A0A522W0J1	1	A0A522W0J1	A2Z64_09505|A3F77_01470|A3H34_00135|EPN19_01425|EPO27_08995
1	A0A523UK89	1	A0A523UK89	E3J66_02670
1	A0A525CE03	1	A0A525CE03	D6E12_05755
1	A0A537A5K6	1	A0A537A5K6	E6H48_05040
1	A0A5C7TBB4	1	A0A5C7TBB4	E6Q75_15235
1	A0A651F4G1	1	A0A651F4G1	ADINL_1173|EA373_06190
1	A0A6A7MFJ7	1	A0A6A7MFJ7	EPO41_10885|EPO67_05970|FD144_774|GEV13_34765|RSO01_08530
1	A0A6F8VD72	1	A0A6F8VD72	SKTS_15750
1	A0A6N9CM42	1	A0A6N9CM42	F4127_02550|F4195_07110|F4234_08185|F4X78_00335|F4Y34_06410
1	A0A6P2A1P0	1	A0A6P2A1P0	EA346_12705|EA347_10140
1	A0A7C5WHU1	1	A0A7C5WHU1	ENK15_02590
1	A0A7L5BW32	1	A0A7L5BW32	G5B40_07670
1	A0A7W5U525	1	A0A7W5U525	FHY07_004073
1	A0A7Y8MDQ9	1	A0A7Y8MDQ9	HXY25_13110
1	A0A800KU82	1	A0A800KU82	EYQ57_05355
1	E7H6K0	1	E7H6K0	BN489_01175|HMPREF1476_01951|HMPREF9464_02338|I6J16_00055
1	G7Z1S6	1	G7Z1S6	AZOLI_1975|CRT60_26095|DM194_07580|E6C67_23465|E6C72_00235|FZ029_01895|FZ942_04680|FZ983_02530|HUE56_14365|TSA6c_34465|TSH20_06180|TSH64_09495|TSO5_24675
1	K4KGG7	1	K4KGG7	M5M_04760
1	A0A068Z5B4	2	A0A068Z5B4|A0A083ZVG5	SCTVLC_0569|SSYIS1_23050|SYMBAF_11155|C9426_19435|SRDD_40630
1	A0A0A1FA71	1	A0A0A1FA71	BCF11_3650|CPter291_1441|LT85_1416
1	A0A0B0I4L7	1	A0A0B0I4L7	BK138_11085|C7820_0072|CJP46_32570|CM49_03100|CPT76_21270|GRF59_17700
1	A0A0B4XWB8	2	A0A0B4XWB8|A0A0D8CLH3	AUP42_20370|CMO06_06500|SAMN05428964_10496|SMB34_13740|TH3_11840|TH468_11850|TH5_17715|AUQ41_08705|AUQ43_13235|CLY44_3744|CMO05_09135|CMO07_05695|CMO10_03490|COO92_16045|CU041_15870|DCM48_06855|DEF21_07185|KO164_3621|TALK_16395|TH15_16500|TH19_20585|TH1_14595|TH24_07400|TH2_11669|TH30_12080|TH6_14920|TH8_14925|UF64_00095
1	A0A0D6EXA5	2	A0A0D6EXA5|A0A5B8DFT0	BN1208_1002|EMGBS12_06960|FIT91_04520|LBMAG28_08680|LBMAG29_06190|FIT62_02395
1	A0A0N0K2U2	2	A0A0N0K2U2|A0A653PJH0	B7Z01_05805|IP78_11635|A2352_02645|A2795_01480|A4249_04570|ASF31_04070|ASF81_03770|B7Y85_06420|BBAL3_3342|BREVUG8_110157|BREV_BREV_01084|BSP_09650|CEP68_00550|CL682_06060|DCF29_07050|DCG66_14435|DDY79_16580|DI531_11575|DI552_13875|E4341_10000|E7T10_10505|EGY25_13435|EON87_21065|ER13_05470|GGC30_03620|GGQ93_001120|GGR11_000276|HNP47_000425|JL11_10445|RM53_12865|SAMN02787020_0349|SH203_01409|VH88_0…
1	A0A0Q5VIL5	1	A0A0Q5VIL5	ASG17_09900|EON88_24850
1	A0A0S8BBI1	1	A0A0S8BBI1	AMJ64_02110
1	A0A0S8C2H8	1	A0A0S8C2H8	AMJ67_11720
1	A0A0U5E185	7	A0A0U5E185|A0A1H3G5N0|A0A6I6DWS5|A0A6M0K2N2|A0A6P1DW02|I3YDF1|W0E228	BDD21_2184|SAMN05421783_109108|THIOKS11770008|ThimaDRAFT_0733|SAMN05421644_12236|Alvin_0864|E6P07_02400|GJ668_10850|D779_3951|G3446_15185|G3480_18800|ThidrDRAFT_2539|Thivi_3142|EDC29_102207|MARPU_13695
1	A0A1A9T3I1	1	A0A1A9T3I1	A7981_03560
1	A0A1B3LJK5	2	A0A1B3LJK5|A0A2W6VUP1	BSY238_279|DI561_14085|METUNv1_00560
1	A0A1C5KH41	1	A0A1C5KH41	DXA57_11495|SAMEA3545239_00377
1	A0A1E7Q3S4	5	A0A1E7Q3S4|A0A2D5RYR4|A0A3P3QIP5|A0A4P6VT34|I1DUL5	BI198_04140|CML20_16275|CML21_16145|DCX24_05735|SAMN06297280_3324|VT06_05890|WG68_00040|A2203_06470|EIK76_09105|EMM73_02050|FU839_08840|Rhein_3670|E0Z06_12715|AR688_13215|BAL341_817|CL577_02615|CVV11_15000|DD408_14285|HRH59_17870|RNAN_0712|SAMN05660691_00364
1	A0A1F4AT91	1	A0A1F4AT91	A3I63_01530
1	A0A1F4C612	1	A0A1F4C612	A3F75_09920
1	A0A1F4ECE9	2	A0A1F4ECE9|A0A7W1ANQ3	A3G81_18070|H0T80_08080
1	A0A1G6BEV8	2	A0A1G6BEV8|A0A443Z7S8	SAMN02927930_00758|B7X54_05625|COB00_07155|CWE24_01795|CWI76_05940|D3795_11190|EGC76_01905|Ga0061064_1533|SAMN04488070_1202
1	A0A1G6R1L1	1	A0A1G6R1L1	SAMN04487779_1003274
1	A0A1G7QPP9	1	A0A1G7QPP9	SAMN05216241_10495
1	A0A1G9UGU9	1	A0A1G9UGU9	SAMN04488568_11516
1	A0A1H5X6R7	10	A0A1H5X6R7|A0A290ZLR9|A0A2I6S6F6|A0A2S0QW89|A0A2U8GM14|A0A350ZY24|A0A4Y6KSS5|A0A7X7R952|H0PU05|Q5NYS5	Tchl_2795|Tharo_2089|AC731_005225|C664_00100|C666_02335|CCZ27_08400|CGK74_07735|EYC67_05990|C0099_07825|B4966_07405|C3497_06885|C8261_01045|E6C76_04220|E6O51_20080|CEW83_04905|DNK49_14410|FHK80_19710|B447_05103|C662_17833|DCY18_01940|C7389_12127|CJ010_13105|azo2018|GX576_12830|AZKH_2817|AzCIB_2773|SAMN05421829_11844|CDA09_14975|PA01_13835|ebA6404
1	A0A1I1QX87	1	A0A1I1QX87	SAMN05660831_01206
1	A0A1I5FCZ6	1	A0A1I5FCZ6	SAMN04489757_11351
1	A0A1I6C041	4	A0A1I6C041|A0A2A2FT95|A0A2A4AVJ9|A0A2D9W5M0	GX789_01020|BVH74_14210|C2846_08135|CK507_03435|CMK78_00265|EF099_09705|ENH64_03185|ENH72_10585|G3M63_14905|H4J77_09355|HG264_05165|LCGC14_0156680|LCGC14_0493840|SAMN05216271_0498|CO192_02355|DT594_05655|ASB58_07975|B7O88_05100|BXT89_04795|C1949_10925|CMK73_10760|CMK74_13040|CMK77_15420|CMK97_18020|CNQ84_17080|DEA92_12210|DEP56_04990
1	A0A1J4XHA5	1	A0A1J4XHA5	AUJ55_01440|COX57_04150
1	A0A1Q3VU42	1	A0A1Q3VU42	BGO63_16505
1	A0A1Q8T106	2	A0A1Q8T106|A0A1S2DJ17	BTW08_11300|BC443_08975|BTW07_08465
1	A0A1Q8TGL0	1	A0A1Q8TGL0	BTW10_04315|C8E00_10852|HLV40_12355|SAMN05421509_102316
1	A0A1R3W8C8	1	A0A1R3W8C8	SAMN05216526_1912
1	A0A1T2KTI4	1	A0A1T2KTI4	BOW51_08495
1	A0A1Y2K368	1	A0A1Y2K368	MAIT1_02542
1	A0A1Y6C4P4	1	A0A1Y6C4P4	FuraDRAFT_0548|NH8B_3423|SAMN02745746_02783
1	A0A1Y6CDY3	1	A0A1Y6CDY3	SAMN02745866_03778
1	A0A1Z4VSY9	1	A0A1Z4VSY9	CMN57_05440|D6C00_13160|FOKN1_2377
1	A0A261GRQ2	1	A0A261GRQ2	BTA51_08600
1	A0A2D2DMA5	2	A0A2D2DMA5|A0A4Y9SC87	ACZ75_00320|AKG95_07970|ASC94_29060|ASD15_07705|ASF04_10565|ASF61_16275|ASR47_1001330|BN3177_3715|BW37_01615|BZG29_20895|C7506_106352|C7C56_012515|C8C89_2482|C8C92_4126|C8K01_11458|C8K02_105113|C9I28_20865|CD932_02285|CLU90_2019|CLU91_1713|CLU94_4361|CNX70_21055|CR103_18275|CR105_14820|CR152_17400|CSQ93_12045|CSQ95_21590|CSQ96_12355|CSZ94_15615|D0T23_00820|D0T24_18180|D9M09_18430|DPH57_01300|DUGA…
1	A0A2D4VKB4	1	A0A2D4VKB4	CMI59_10720
1	A0A2D6EK56	1	A0A2D6EK56	CMF60_00965
1	A0A2G2JFT7	2	A0A2G2JFT7|M5DQE0	COA68_13245|CN03_13475|COB58_11150|MGWOODY_Tha53|R615_12655|TOL_0946
1	A0A2G6DAR4	3	A0A2G6DAR4|A0A317C8Q7|A0A317CBF6	CSB47_02055|DKW60_16155|DKT75_10865
1	A0A2G6KQ02	1	A0A2G6KQ02	CSA54_00835
1	A0A2M7GTQ7	1	A0A2M7GTQ7	CMF64_01815|CMF68_07110|CMM61_10440|CMM77_02305|COW30_01560|DC046_14555|DEB21_03970|DIW51_14755
1	A0A2N2UVZ5	1	A0A2N2UVZ5	CVU17_04660
1	A0A2P0QNA3	1	A0A2P0QNA3	None
1	A0A2P5LMS6	1	A0A2P5LMS6	CTY24_11545
1	A0A2P6AU75	1	A0A2P6AU75	C5O18_02580
1	A0A2S6S3P7	1	A0A2S6S3P7	CFH30_00864
1	A0A317C8E7	1	A0A317C8E7	DKT75_15855
1	A0A318C949	1	A0A318C949	C4K68_16315|WH50_05840
1	A0A348N035	1	A0A348N035	DCE62_07950|DCR37_12705
1	A0A349LUP1	1	A0A349LUP1	A5320_15455|ATY27_16815|DCS87_09830|DF774_17380|E6Q75_08615|EOE67_01090
1	A0A350BEQ0	1	A0A350BEQ0	DCX02_01145
1	A0A354V6R8	1	A0A354V6R8	DDZ81_18075
1	A0A363SHP7	1	A0A363SHP7	C3F19_09870|F9K21_00015
1	A0A397QEJ4	1	A0A397QEJ4	BXY53_1798
1	A0A3B0ZGA4	1	A0A3B0ZGA4	MNBD_GAMMA21
1	A0A3B8HB09	1	A0A3B8HB09	DCE18_04625
1	A0A3C0TU19	1	A0A3C0TU19	DCO82_04720
1	A0A3C1BNX7	1	A0A3C1BNX7	CBB89_00930|CML80_00460|DCP12_06535
1	A0A3C1Q8P4	1	A0A3C1Q8P4	DCQ13_04090
1	A0A3M2DWA5	1	A0A3M2DWA5	D6688_12935
1	A0A3P3VKZ7	1	A0A3P3VKZ7	D0544_16485|DZC74_16455
1	A0A3Q9BSJ6	1	A0A3Q9BSJ6	DFR42_101803|EJG51_000320|EJN92_17050|UNDKW_2645
1	A0A3S0CH76	1	A0A3S0CH76	BWZ09_00073|C665_05363|C667_22914|E6Q80_09655|EKK55_18620|PO78_2216|Tmz1t_2207
1	A0A418RQU2	1	A0A418RQU2	D0528_06495
1	A0A424Y695	1	A0A424Y695	D5S00_03305
1	A0A432UWT7	1	A0A432UWT7	DSZ28_03540
1	A0A432W373	1	A0A432W373	A28LD_1752|CWE08_02920|CWE13_05645
1	A0A4E0QRX3	2	A0A4E0QRX3|A0A7C1ZUW2	PN36_05890|B6247_26320|DRR08_20400|ENI48_01640
1	A0A4P5UEU4	1	A0A4P5UEU4	LBMAG31_09980
1	A0A4Q7ZC65	1	A0A4Q7ZC65	EV700_0518
1	A0A4R1ET09	1	A0A4R1ET09	EV695_2708
1	A0A4R1HBL2	1	A0A4R1HBL2	DFR30_1167|MNBD_GAMMA14
1	A0A4R1JMN5	1	A0A4R1JMN5	EV690_2319
1	A0A4R2L518	1	A0A4R2L518	EV699_105192
1	A0A4R6PQ93	1	A0A4R6PQ93	CMF12_00340|CMF19_02070|DEU29_10248
1	A0A501X1V8	1	A0A501X1V8	FJM67_04160
1	A0A521XPH9	1	A0A521XPH9	EPO19_06685
1	A0A523GL34	3	A0A523GL34|A0A523HBR7|A0A524MNI8	E2O82_06780|E2O80_03270|E4H07_00770
1	A0A5C2HTX4	1	A0A5C2HTX4	D5085_11575
1	A0A5C7UV09	1	A0A5C7UV09	E6Q62_10540
1	A0A5Q0BR66	1	A0A5Q0BR66	F6R98_20940
1	A0A653ICH5	1	A0A653ICH5	A0129_12905|BSZ31_10265|CMN88_03290|CMN90_15020|DCE89_07575|EVA59_08415|LIMNO130_50656|LMED105_11690
1	A0A656Z8C5	1	A0A656Z8C5	ACY05_01555
1	A0A661EDB7	1	A0A661EDB7	DRQ51_08500
1	A0A6I7NJT8	1	A0A6I7NJT8	EA348_00965|SAMN05216210_1291
1	A0A6J4JVZ2	1	A0A6J4JVZ2	AVDCRST_MAG08
1	A0A6N9R6C1	1	A0A6N9R6C1	GZ089_04595
1	A0A6S6SKX5	2	A0A6S6SKX5|A0A7C5GV60	HELGO_WM32340|ENK78_07710
1	A0A7C1BU07	1	A0A7C1BU07	ENG26_00095
1	A0A7C1HE49	1	A0A7C1HE49	ENN42_10490
1	A0A7C6NXC0	1	A0A7C6NXC0	GXX75_07960
1	A0A7C6SYB6	1	A0A7C6SYB6	GX721_10290
1	A0A7C7GTX0	1	A0A7C7GTX0	EYN73_09390
1	A0A7K4E7N4	1	A0A7K4E7N4	HKM88_09730
1	A0A7U7GA90	1	A0A7U7GA90	BN874_1620030|F9K25_13270
1	A0A7Y4XV96	1	A0A7Y4XV96	HOP02_03520
1	A0A7Y7DMX5	1	A0A7Y7DMX5	HWE26_21785
1	B6GE90	1	B6GE90	COLSTE_02427
1	B8KKN5	1	B8KKN5	KT71_06764|NOR53_3060
1	D5CLN9	1	D5CLN9	Slit_2256
1	E6KWK9	2	E6KWK9|U1S365	DPV96_02350|HMPREF9064_0553|HMPREF9065_02009
1	G4QGH0	2	G4QGH0|H5TCI7	GNIT_1371|GPUN_1898
1	K2L652	1	K2L652	A10D4_02810
1	Q1N0G4	1	Q1N0G4	RED65_06117
1	S0JIT4	1	S0JIT4	C805_00958
1	U2XXA7	1	U2XXA7	CBE09_03550|CML26_00845|DBW64_05545|DBW69_01295|DGQ22_06050|DIS83_03505|RS24_00500
1	W6KAM1	1	W6KAM1	MGMAQ_2623
1	W8KR93	1	W8KR93	ECTOBSL9_3168|M911_10670|SAMN05444515_101286
1	A0A090AHY4	1	A0A090AHY4	THII_2637
1	A0A0B7ITD1	1	A0A0B7ITD1	BN1209_0518
1	A0A0F3IHA0	2	A0A0F3IHA0|A0A1Z4BXH9	VZ94_13500|AADEFJLK_02480|CTY16_00300
1	A0A0H4IWS7	1	A0A0H4IWS7	KB13_532|VI33_01250
1	A0A0K6IR16	1	A0A0K6IR16	Ga0061068_10223
1	A0A0N9ZMH4	1	A0A0N9ZMH4	C8N42_10730|CEW89_01770|HWE33_16560|IMCC12053_554
1	A0A0R2TV99	1	A0A0R2TV99	ABS24_06165
1	A0A0T5PI20	1	A0A0T5PI20	A9165_09585|AAY72_11555|AEST_21340|AGRI_14340|AJE_05586|B7X50_14035|B7Z18_09150
1	A0A0U2JJD4	1	A0A0U2JJD4	AT746_14515
1	A0A1C5ZLV7	1	A0A1C5ZLV7	BN789_00964|CK3_15570|DGF66_06875|DW020_04565|DW181_05775|DW260_11125|DW677_13560|DW779_06535|DW826_08970|DW954_04570|DWV19_12025|DWV69_05505|DWV71_05735|DWX64_07290|DWY93_07650|DWZ86_14935|DXA59_01610|DXA87_11380|DXC33_09010|SAMEA2393089_02014|SAMEA3545336_01604|SAMEA3545387_00676
1	A0A1C9W7Z2	1	A0A1C9W7Z2	A3224_11440|AUP74_01839|AVO43_13070|FHS09_003552|SAMN05216212_0916
1	A0A1F3ZV41	1	A0A1F3ZV41	A3I00_07800
1	A0A1F4A8C1	1	A0A1F4A8C1	A2W68_15280
1	A0A1G0D8K2	1	A0A1G0D8K2	A3K04_06470
1	A0A1H1RAP2	1	A0A1H1RAP2	SAMN05216198_1702
1	A0A1H6RY15	1	A0A1H6RY15	SAMN05421831_104168
1	A0A1H8K3E3	1	A0A1H8K3E3	BGN99_16455|E6G95_15860|EPO50_06870|SAMN02990966_00379
1	A0A1I6S709	2	A0A1I6S709|D9QJD1	A2623_04340|SAMN05192570_2233|Bresu_2182
1	A0A1M6KBI4	2	A0A1M6KBI4|A0A6S6R5V1	SAMN02745136_00393|SAMN02745217_04204|bsdcttw_29410|acsn021_23990
1	A0A1Q4UMY7	1	A0A1Q4UMY7	COO20_03535|LF95_18295|TH25_04580|THS27_24770|TMES_15435
1	A0A1S6EUJ0	1	A0A1S6EUJ0	BZG35_08960
1	A0A1S8CTN3	2	A0A1S8CTN3|A0A4Q6DRI5	BKE30_10560|E2B99_06600|EOO69_11420|EOO68_22225
1	A0A1S8QEK9	1	A0A1S8QEK9	A370_00129|B0H40_003974|BCM20_003524|CBE01nite_03800|CBEIBR21_08685|CDLVIII_3250|CLBCK_30110|CLOBL_26510|CLPUN_02160|Cbei_1748|D2A34_15920|F3K33_08640|X276_18310
1	A0A1U9JNY2	1	A0A1U9JNY2	BXU06_12580|DFR34_10962
1	A0A1X9NDC3	1	A0A1X9NDC3	BST96_19270
1	A0A1Y4N9K1	1	A0A1Y4N9K1	B5F08_10235
1	A0A1Y6C4B0	1	A0A1Y6C4B0	SAMN05428998_11468
1	A0A251X6C3	1	A0A251X6C3	TPSD3_11740
1	A0A257SX10	1	A0A257SX10	B7Z66_06180
1	A0A258U0U4	1	A0A258U0U4	B7X95_08020|B7Y32_06870|B7Y48_01445
1	A0A258ZGT9	1	A0A258ZGT9	B7Y04_04485
1	A0A2D7DVT5	2	A0A2D7DVT5|A0A424K4Q2	CMP38_00085|CBD55_006985|CMM92_07045
1	A0A2D7FVS4	1	A0A2D7FVS4	CBC55_01305|CMP96_01720
1	A0A2D8S1U5	3	A0A2D8S1U5|A0A2N3EEJ6|A0A2N3ELB9	CMI61_16125|DHK64_03995|CVT72_06320|CVT73_04480
1	A0A2D9KFI2	2	A0A2D9KFI2|A0A2S9VBR6	CL582_10920|CL590_05595|DEH24_06035|FJ444_15720|SAMN05216361_2610|BFC17_05345|C6Y40_09405|CBB67_011065|CL586_08740|CL592_02040|DCW59_10190
1	A0A2E0IBH4	1	A0A2E0IBH4	CMD48_01375|CMD61_00250
1	A0A2E1KBZ5	1	A0A2E1KBZ5	CL926_07920|CMQ02_04645
1	A0A2E2PIG6	1	A0A2E2PIG6	CMN00_04250
1	A0A2E3ZUT7	1	A0A2E3ZUT7	CL572_05220
1	A0A2E6X7L7	1	A0A2E6X7L7	CMF69_08140
1	A0A2E7C7C1	3	A0A2E7C7C1|A0A2N5XYY0|A0A6C0U7I1	CME41_09030|CME43_14060|DCP75_08605|DCQ70_11325|CWI75_16040|G3T16_17615
1	A0A2E7XIX9	1	A0A2E7XIX9	CMQ21_12965
1	A0A2M8S3P9	1	A0A2M8S3P9	CVP05_04310
1	A0A2N0WRW9	1	A0A2N0WRW9	CW748_06570
1	A0A2N0X3Q5	1	A0A2N0X3Q5	CW745_01630|CXF74_05240
1	A0A2N1XUT1	2	A0A2N1XUT1|G4SZK1	CVV13_04210|CVV06_04260|DCZ48_04930|EQU24_14255|IQ34_3882|MEALZ_2770
1	A0A2N2TQ51	1	A0A2N2TQ51	CVU20_11515
1	A0A2N6EIA3	1	A0A2N6EIA3	C0619_15635
1	A0A2N6G9F0	1	A0A2N6G9F0	C0631_17635
1	A0A2N9YJ05	1	A0A2N9YJ05	BLE401_16750
1	A0A2P8FC59	1	A0A2P8FC59	CLV88_10622
1	A0A2S7XTJ2	1	A0A2S7XTJ2	CXB77_03485
1	A0A2T4J789	1	A0A2T4J789	B7Z04_13895|C5F44_11945|G5B31_19070
1	A0A2T5NLF2	1	A0A2T5NLF2	B0T39_06450|B0T45_05610|CH06BL_35830|DB032_15955|DXT74_08265|VI26_22325|VK98_07540
1	A0A2U1VA81	1	A0A2U1VA81	CR165_02725
1	A0A2V2F248	1	A0A2V2F248	DBX93_07830
1	A0A328XQT7	1	A0A328XQT7	BCL93_106150|CME72_02300|SAMN05216571_10716
1	A0A346NP25	1	A0A346NP25	D0Y50_13570
1	A0A351NKN1	1	A0A351NKN1	DCX28_05265
1	A0A352CC41	1	A0A352CC41	DCZ49_04990
1	A0A369T7Q6	1	A0A369T7Q6	DRB17_13800
1	A0A369WC72	1	A0A369WC72	DV711_12105
1	A0A3B0RUQ7	1	A0A3B0RUQ7	MNBD_ALPHA08
1	A0A3B1AL24	1	A0A3B1AL24	MNBD_GAMMA23
1	A0A3C0L0G2	1	A0A3C0L0G2	DCE20_07175
1	A0A3C1UXG3	1	A0A3C1UXG3	DCR31_07530
1	A0A3D0GP49	1	A0A3D0GP49	DEO43_05560
1	A0A3M1VBB7	1	A0A3M1VBB7	D6720_02050|ENJ94_07110
1	A0A3S0DCN1	1	A0A3S0DCN1	EKK65_10825
1	A0A3S5JM66	1	A0A3S5JM66	CBD42_004110
1	A0A428MBM6	1	A0A428MBM6	BJW19_2754
1	A0A432YYL9	1	A0A432YYL9	ADS78_06880|AKL09_07445|CWI78_09605|DET62_10833|DEU30_10843|HLX52_11225|IL2041
1	A0A432ZR63	1	A0A432ZR63	CWI84_06735
1	A0A4R1ESB7	1	A0A4R1ESB7	EV695_3375
1	A0A4R3JUC4	1	A0A4R3JUC4	EDC61_11060
1	A0A4R3MYJ7	1	A0A4R3MYJ7	EDC35_107161
1	A0A4R3YFN9	1	A0A4R3YFN9	EDC63_101726
1	A0A4Y8UGA1	1	A0A4Y8UGA1	E3W66_07875
1	A0A4Z0W786	1	A0A4Z0W786	E4656_18540
1	A0A521XPK8	1	A0A521XPK8	EPO19_06710
1	A0A5B8SND6	1	A0A5B8SND6	FGL86_01045
1	A0A5C7EVZ8	1	A0A5C7EVZ8	DI596_03395|FR698_05685
1	A0A6B1F7B9	1	A0A6B1F7B9	F4170_03785|F4203_08555
1	A0A6C1B348	1	A0A6C1B348	G3580_10605
1	A0A6L5QR31	1	A0A6L5QR31	GJS41_01015
1	A0A6L7PJM1	1	A0A6L7PJM1	F4Z15_07880
1	A0A6L8CWF9	1	A0A6L8CWF9	F4206_14755
1	A0A6N8ZBK0	1	A0A6N8ZBK0	F4X64_15780
1	A0A6N9AVK2	1	A0A6N9AVK2	F4239_01830|F4Z97_07120
1	A0A6P1TS60	1	A0A6P1TS60	Ana3638_15550
1	A0A7C1UVB1	1	A0A7C1UVB1	ENI65_07330
1	A0A7C2LPY2	1	A0A7C2LPY2	ENR03_07020
1	A0A7C3CPJ3	2	A0A7C3CPJ3|A0A7C7QFQ9	ENJ28_02155|EYP40_06515|HKM94_04710
1	A0A7C5XTD8	1	A0A7C5XTD8	ENK20_12025
1	A0A7C9GRW8	1	A0A7C9GRW8	GH816_04075
1	A0A7V2AL29	1	A0A7V2AL29	ENI69_07955
1	A0A7X8JH50	1	A0A7X8JH50	GX279_11955
1	A0A7Y0H8M2	1	A0A7Y0H8M2	HHJ09_04775|HHJ12_18790
1	A0A7Y2FT30	1	A0A7Y2FT30	HKN11_11255
1	A0A7Y4S2X8	1	A0A7Y4S2X8	HOP21_08585
1	A0A7Z9VF12	1	A0A7Z9VF12	CFH03_01614|COC02_07540|EYO85_01135|EYP72_06760
1	B0SXC8	1	B0SXC8	Caul_2586
1	C1D4Q4	1	C1D4Q4	LHGZ1_3042|LHK_02866
1	L0DR53	1	L0DR53	THITH_15865|TVNIR_0356
1	Q2SDV8	1	Q2SDV8	ENC22_19805|HCH_04462
1	Q6SFH5	1	Q6SFH5	MBMO_EBAC000
1	A0A081N0Y3	2	A0A081N0Y3|A0A142BB96	GZ78_28110|EZMO1_1883|GZ77_04140
1	A0A0A2NKC6	1	A0A0A2NKC6	D0C27_10155|D3M96_08975|DEO64_08050|EYC51_15475|N879_04110
1	A0A0B4XJD2	1	A0A0B4XJD2	S7S_03645
1	A0A0M1JEH8	1	A0A0M1JEH8	TI04_02395
1	A0A0R2W641	2	A0A0R2W641|W2UFJ7	ABS23_02710|GB2207_07372|U062_01907
1	A0A127M760	3	A0A127M760|A0A2D7WKJ4|A0A2S4HCY2	AZF00_12400|DOK_07394|CMN80_15115|CMN81_04950|BEMPMBAN_00560|C0068_15675|IHBHHGIJ_01074
1	A0A148NB00	1	A0A148NB00	AXA67_04650
1	A0A173XYI0	1	A0A173XYI0	BHW51_06380|BWLFYP14_03052|DW022_06515|DW049_01805|DW061_15580|DW141_09320|DW225_02825|DW711_08145|DW748_14515|DW759_07285|DW768_05600|DW805_01835|DW836_09320|DW842_11210|DW884_06860|DW903_09480|DW952_03230|DW953_05600|DW958_07270|DW999_03615|DWV90_19275|DWW20_09020|DWX46_02480|DWX80_13230|DWX83_00855|DWY28_11265|DWY47_03820|DWY50_11025|DXA17_15570|DXB17_15660|DXB74_00890|DXC27_15665|DXC58_02455|…
1	A0A1D8INU2	3	A0A1D8INU2|A0A1V3NUZ1|B8GRL6	BI364_09310|BJI67_07550|Thpro_020445|B1C78_01310|Tgr7_1486
1	A0A1E2V5Q3	1	A0A1E2V5Q3	BFW38_01000
1	A0A1E5Q5A2	1	A0A1E5Q5A2	BEN30_15200
1	A0A1F3X0B9	1	A0A1F3X0B9	A2V79_08570
1	A0A1F3XEQ9	1	A0A1F3XEQ9	A2W04_05955|A3G27_08600|A3I01_12405
1	A0A1F4CZY3	2	A0A1F4CZY3|A0A1F4DVM1	A3G24_03020|A3F74_00875
1	A0A1G9FMV7	1	A0A1G9FMV7	CK240_07755|H5394_05205|SAMN04487971_10414
1	A0A1I1QXH9	1	A0A1I1QXH9	SAMN05660831_01152
1	A0A1I4QH47	1	A0A1I4QH47	SAMN05216217_104163
1	A0A1J5TFN4	1	A0A1J5TFN4	GALL_06450
1	A0A1R1LWB1	1	A0A1R1LWB1	BGP75_17090
1	A0A1W9L3S5	1	A0A1W9L3S5	BWK79_13160|BWK79_14565
1	A0A1Y4MBZ7	1	A0A1Y4MBZ7	B5F13_04915|B5F37_12545
1	A0A1Y5G1L2	1	A0A1Y5G1L2	A9Q88_12150
1	A0A1Y5HCL0	3	A0A1Y5HCL0|A0A3D3E8B1|R4YLK2	A9R00_13050|CMI14_06210|DIC30_06035|OLEAN_C14850
1	A0A240ULV4	2	A0A240ULV4|A0A2R8CRB8	B9G99_10005|B9H00_04825|C8D72_3239|SAMN05421848_2311|KSP9073_03443
1	A0A254VJW3	1	A0A254VJW3	CEK28_10125
1	A0A257GP70	2	A0A257GP70|A0A3P5XB48	CFE33_11900|G4Z14_01890|SAMN05519105_1669|XINFAN_03212
1	A0A257JUS3	2	A0A257JUS3|A0A2P2EBC8	AEM38_05900|CFE27_04210|CFE32_03090|DIU09_08805|PbB2_02051
1	A0A257T6C2	1	A0A257T6C2	B7Z70_06595|EC580_09180
1	A0A258HIH0	2	A0A258HIH0|A0A519HNF8	B7Y86_08405|EON90_00780
1	A0A2D5R4E3	1	A0A2D5R4E3	CMK24_01045|CMK40_01585|EVB03_02680
1	A0A2D5RJX6	1	A0A2D5RJX6	CL538_13335|CL543_13760|CL553_07320|DD399_14040|DD717_05715|HML84_19470|SAMN06272769_1062
1	A0A2D5U5Q9	4	A0A2D5U5Q9|A0A2E1IAS1|A0A351Q528|A0A3R7YXW4	CMK25_03335|CMQ88_00755|DCW94_04290|CBC07_004215|CMK31_04250
1	A0A2D7A7W7	1	A0A2D7A7W7	CBB68_05410|CMF65_04310
1	A0A2D8P2P3	1	A0A2D8P2P3	CMN25_20540|F0A16_01680
1	A0A2E0YVJ0	1	A0A2E0YVJ0	CME59_06385
1	A0A2E1EFX4	1	A0A2E1EFX4	CMI62_07795|CVT73_22450|CVT81_03330|DCF73_11995
1	A0A2E2XDA4	1	A0A2E2XDA4	CL693_02555
1	A0A2E3WFP0	1	A0A2E3WFP0	CMQ33_10550
1	A0A2E4SHH3	1	A0A2E4SHH3	CMF20_09405|CWI73_05610|EST55_08120|SAMN04515658_11072
1	A0A2E5UZM0	2	A0A2E5UZM0|Q0AQ34	CMH94_10235|Mmar10_1311
1	A0A2G2R398	1	A0A2G2R398	COB59_06495
1	A0A2G8RFT8	1	A0A2G8RFT8	P775_09675|SAMN06265370_104147
1	A0A2J8B6V3	1	A0A2J8B6V3	B6K86_03210
1	A0A2M6ZLK4	1	A0A2M6ZLK4	COS90_07030
1	A0A2N1DNL9	4	A0A2N1DNL9|A0A366WBI3|A0A4Y7ZUC5|M4U5A0	CXF72_07530|Ping_1323|DS885_08220|H5084_07470|E2R67_02340|E2R68_11260|PCNPT3_04245
1	A0A2R5E7F2	1	A0A2R5E7F2	AZSI13_07430|AZSP09_08180|Dsui_2369|FDZ72_00835
1	A0A2S1JP25	2	A0A2S1JP25|A0A5P9ETW5	BTJ40_04565|FIU95_04630|GL2_03880|SAMN04487965_2155|SAMN05216562_2649
1	A0A2S6QVU8	1	A0A2S6QVU8	CFH43_00595|CMF61_05925
1	A0A2S6UG85	1	A0A2S6UG85	CFH05_00889
1	A0A2Z6EV26	1	A0A2Z6EV26	MCB1EB_1101
1	A0A317CEU9	1	A0A317CEU9	DKW60_11535
1	A0A329B672	1	A0A329B672	DAI18_09500|DFO50_10711
1	A0A349N791	1	A0A349N791	ABR69_05460|ABR72_09795|ABR85_06385|ABS26_02905|DCS79_07610|DIT42_08920
1	A0A351NXL0	1	A0A351NXL0	DCX08_08865
1	A0A357KN72	1	A0A357KN72	DD827_04295
1	A0A366VWD8	1	A0A366VWD8	DS885_15935
1	A0A3B0YLI2	1	A0A3B0YLI2	MNBD_GAMMA15
1	A0A3B0YSL9	1	A0A3B0YSL9	MNBD_GAMMA12
1	A0A3B0ZZG1	1	A0A3B0ZZG1	MNBD_GAMMA22
1	A0A3B8SB07	1	A0A3B8SB07	DCE48_04245|SAMN02746066_02333
1	A0A3C0I073	1	A0A3C0I073	DCM38_01935|DRR16_30875
1	A0A3C0QC04	1	A0A3C0QC04	DCO71_07425
1	A0A3D0ZX43	2	A0A3D0ZX43|A0A7C7WI40	CMP89_07660|DEQ32_06235|EYP91_08015
1	A0A3M1DN31	1	A0A3M1DN31	D6786_05820
1	A0A3M1W805	1	A0A3M1W805	D6717_14610|ENK00_05645
1	A0A3N1NLY9	1	A0A3N1NLY9	EDC38_0411
1	A0A3N1XWX2	1	A0A3N1XWX2	EDD66_102356
1	A0A3N5WLG3	1	A0A3N5WLG3	EHM16_04490
1	A0A3N5XYX5	2	A0A3N5XYX5|A0A5B7YBK7	DRW07_12695|FBQ74_05425
1	A0A3P5X828	1	A0A3P5X828	FIU81_07645|PARPLA_03138
1	A0A3R7SWU1	1	A0A3R7SWU1	CBB94_00775|CBC10_011260
1	A0A420E8A0	1	A0A420E8A0	DBZ36_14200
1	A0A431HTJ2	1	A0A431HTJ2	EKK59_08040
1	A0A432FYR5	1	A0A432FYR5	DSZ00_03955|DSZ01_04520
1	A0A4Q7P252	1	A0A4Q7P252	EV209_3032
1	A0A4R1BQH1	1	A0A4R1BQH1	EZJ19_01320
1	A0A4R1FW93	1	A0A4R1FW93	EV694_0876
1	A0A4R5W534	1	A0A4R5W534	E2I14_01295
1	A0A514C0G5	2	A0A514C0G5|A0A7T8NW79	FKQ52_06755|JIP62_00940
1	A0A536TK09	1	A0A536TK09	E6H74_00640
1	A0A536VIA0	1	A0A536VIA0	E6H68_15140|E6H73_07800
1	A0A5B8N450	2	A0A5B8N450|K9DGY8	A3I66_10340|D3870_11110|FAY22_04950|G3574_11815|TSA66_08695|DIR46_21230|EOO79_03515|FVD38_00755|HD842_002858|HMPREF9710_02178|HNP07_003953|LO55_2900|NM04_11655
1	A0A5C4PXH4	1	A0A5C4PXH4	EDC16_105114|FHQ20_04975|FHQ22_07365|FHQ27_07270|OA57_03920|SAMN05660772_01375
1	A0A5J6LGW9	1	A0A5J6LGW9	F5I99_14500|LH51_02695
1	A0A660WU67	1	A0A660WU67	DRP68_04375|DRP72_01340
1	A0A661FJW3	1	A0A661FJW3	DRQ61_02725
1	A0A661V3E4	1	A0A661V3E4	DRI48_06645
1	A0A6I0EB00	1	A0A6I0EB00	F9K20_20250
1	A0A6M8SKG9	2	A0A6M8SKG9|A0A7H9BJ32	HQN60_01925|HQ393_08630|HZU75_12840
1	A0A6N6VIA5	1	A0A6N6VIA5	F2P47_08410
1	A0A7C0ZW17	1	A0A7C0ZW17	BMS3Bbin12_01516|ENG77_04175|ENG84_00585
1	A0A7C1RC97	1	A0A7C1RC97	CEE34_09445|E3I16_01335|ENH69_02045|LCGC14_1706800|S03H2_45062|S12H4_46730
1	A0A7C1UKS9	1	A0A7C1UKS9	ENI99_05940
1	A0A7C1UTS2	1	A0A7C1UTS2	ENI99_05725
1	A0A7C5Q9Z7	1	A0A7C5Q9Z7	ENJ79_04545
1	A0A7C7JG94	1	A0A7C7JG94	EYO58_13585
1	A0A7K4E8K6	1	A0A7K4E8K6	HKM88_09510
1	A0A7K4EUA3	1	A0A7K4EUA3	HKP57_07925
1	A0A7V2WMM9	1	A0A7V2WMM9	ENJ55_03595
1	A0A7X7AH41	1	A0A7X7AH41	GX776_06795
1	A1WTJ9	1	A1WTJ9	Hhal_0217
1	B5JY22	1	B5JY22	GP5015_1628
1	D3NW67	1	D3NW67	A6A40_08140|ABAZ39_09755|AZL_020080|AZOBR_70185|D3877_18545|DEW08_09915|DS843_11330|EJ903_01510|EJ913_07465|SAMN02982994_4551|TSH58p_07380|TSO352_32165|VY88_03925
1	E3HZ32	1	E3HZ32	Rvan_2873|T281_07790
1	H5SAR6	1	H5SAR6	HGMM_F05E10C36
1	L0DX37	1	L0DX37	B0684_02255|B1A74_00435|D893_02243|EA346_05145|EA347_03035|THITH_10720|TK90_1326|TVNIR_1228
1	Q0A7F6	1	Q0A7F6	DFR31_0656|Mlg_1887
1	Q9A760	1	Q9A760	ASC62_13045|ASC70_13145|CA606_05405|CCNA_01942|CC_1866|CSW59_04480|CSW60_01890|CSW63_12375|Cseg_2153|DI526_15820|OR37_00218
1	R6H2T6	1	R6H2T6	BHW33_01655|BN490_02147
1	X1M1G5	1	X1M1G5	S06H3_35748
1	Y0KJ26	1	Y0KJ26	Meth11DRAFT_1874
1	A0A0A0EC55	2	A0A0A0EC55|A0A2E3H5E1	ATO9_16650|MCRY_16720|CML03_11895
1	A0A0K8J7K1	1	A0A0K8J7K1	SD1D_1773
1	A0A0R2VBX2	1	A0A0R2VBX2	ABS29_00610|MB2181_02930
1	A0A0S2KCN8	3	A0A0S2KCN8|A0A2D9DVS1|A0A4Y8UYE6	PS2015_1211|CMK70_12790|CMQ46_13165|DD407_10430|E3V39_09835
1	A0A139BQL9	1	A0A139BQL9	AWT59_2652
1	A0A142G1Z4	1	A0A142G1Z4	CF65_00707|FXB68_10860|RHAA1_05948|SC1083_0171
1	A0A143G429	6	A0A143G429|A0A1B2LYW3|A0A1E7R9D1|N8VDI6|S3NC78|V2TG19	A9Z54_13775|ACD_6C00194G0007|AL1T_03050|AMD27_08740|B9T35_12240|BFN00_08665|CFH90_09165|F890_01862|F891_01695|F893_02022|F894_01099|F923_01299|F924_03173|F980_00760|F995_02106|G8D99_07225|GS19_07210|HGD77_07080|HMPREF0017_01289|HUK62_08380|BFG52_07025|BJI46_03010|CAP51_06340|E6Q25_04940|SAMN05421731_10672|C9426_29870|E0H78_13350|E0H86_10665|F975_01336|P255_01469|AOY20_12010|AZH43_09605|B9T31_0233…
1	A0A1E4CUQ2	1	A0A1E4CUQ2	ABS54_02555|BGN89_03360
1	A0A1F3ZUE2	1	A0A1F3ZUE2	A3H35_21050
1	A0A1F6UKU1	1	A0A1F6UKU1	A2V58_06350
1	A0A1G0BWI9	3	A0A1G0BWI9|A0A1G0D637|A0A1G0EDL9	A2Z94_03410|A2Y51_04615|A2Z65_06945|A3F73_00980
1	A0A1G0CH69	2	A0A1G0CH69|A0A1G0E292	A2X75_03725|A2143_11620
1	A0A1G3I8V8	1	A0A1G3I8V8	A3G18_06725
1	A0A1G5Q0N8	1	A0A1G5Q0N8	SAMN03097708_01127
1	A0A1G9A769	1	A0A1G9A769	SAMN04487954_11366
1	A0A1H2SGR6	1	A0A1H2SGR6	CML46_07530|SAMN05444336_101655
1	A0A1H3NGT0	1	A0A1H3NGT0	SAMN05192546_105108|SAMN05192551_101107
1	A0A1J4Z2J4	1	A0A1J4Z2J4	AUJ86_00290|COW07_02110
1	A0A1J5J818	2	A0A1J5J818|V7EMQ4	AUK60_10205|CFE34_15675|CUR21_02550|G3572_02155|G5V65_19380|Q27BPR15_06275
1	A0A1J5RV15	2	A0A1J5RV15|A0A3B9P0I8	GALL_160190|GALL_184510|SIDCL21_0708|DCK83_09100
1	A0A1K1UXY7	1	A0A1K1UXY7	SAMN02745752_00665
1	A0A1M6IDG7	1	A0A1M6IDG7	D7024_06850|SAMN02745218_01280|SAMN02745219_02288
1	A0A1N6IDI2	1	A0A1N6IDI2	SAMN02743940_1729
1	A0A1T0BB25	1	A0A1T0BB25	B0188_01735
1	A0A1V3N697	1	A0A1V3N697	B1C78_17300
1	A0A1Y0G7U9	3	A0A1Y0G7U9|A0A3C1MYV5|A0A512L662	CAP31_08725|DCQ77_12400|SFMTTN_1267|TPL01_11060
1	A0A1Z8ZTV0	1	A0A1Z8ZTV0	CBB61_002435|CBC47_01065
1	A0A1Z9MWE0	1	A0A1Z9MWE0	CBD71_02185
1	A0A220SII6	2	A0A220SII6|K0CA21	CEK62_01690|A3Q32_07370|B5T_01180|COB00_20720|DER49_2368
1	A0A239DD06	5	A0A239DD06|A0A3A3FQY2|A0A3D1J383|A0A410UUY0|A4G787	SAMN06265795_102108|ASE07_25830|AYR66_25180|D3871_06865|DEQ40_13535|D3878_00245|DHV59_07300|EDC30_109151|EKL02_13630|DBR37_14755|EV677_1239|HEAR2240|mma_1251
1	A0A257ZI14	3	A0A257ZI14|A0A3S8U268|A0A411Z3J7	B7Y02_04485|B7Z31_07660|EI545_01640|A3D16_23250|D1012_06840|DHV56_00900|EEB11_00725|EYC08_14445
1	A0A258ZK67	1	A0A258ZK67	B7Y04_01370
1	A0A259ME55	1	A0A259ME55	A3D94_08535|B7X63_24775|EPO55_10600
1	A0A293NL38	1	A0A293NL38	CMK35_02440|CMK43_04240
1	A0A2D5FGR6	1	A0A2D5FGR6	CME38_18715
1	A0A2D5XFD4	1	A0A2D5XFD4	CMF63_00100|HPP84_03915
1	A0A2D6JUK4	1	A0A2D6JUK4	CMM60_06170
1	A0A2E2TZD6	1	A0A2E2TZD6	CMF48_06570
1	A0A2E5VF25	1	A0A2E5VF25	CMD85_03815
1	A0A2E6M1H0	1	A0A2E6M1H0	CMD81_13285
1	A0A2E8J7L4	1	A0A2E8J7L4	CMQ19_12865|CMQ20_02035
1	A0A2E8YIT5	1	A0A2E8YIT5	CMO26_18245
1	A0A2G6D4Q5	2	A0A2G6D4Q5|A0A317C698	CSB48_00635|DKT75_16450
1	A0A2G6ETX1	2	A0A2G6ETX1|A0A2G6LBS0	CR977_01995|CSA45_06090|CSA45_03050
1	A0A2H0NL64	1	A0A2H0NL64	AUJ80_02010|CO069_02570|CO071_01975|COV51_03365|COZ19_03005
1	A0A2N2ACQ6	1	A0A2N2ACQ6	CVV05_14960
1	A0A2N2VJC9	1	A0A2N2VJC9	CVU15_10085|CVU26_08775|CVU35_09315
1	A0A2N5X6W0	6	A0A2N5X6W0|A0A3L7E2Q5|A0A496XIK2|A0A4Z0M2V7|A0A5P9NGX7|A0A5S9PE94	C0039_03185|DWB85_01460|E2F43_01300|F0M18_02885|GPB2148_3111|DRQ65_07245|DRQ97_11570|E4634_07305|A3709_13970|C0029_01235|EY643_05120|HGNNCIID_00673
1	A0A2S0UR64	2	A0A2S0UR64|A0A2W5S942	C0V75_07625|HYN69_08295|DI533_02275
1	A0A2S7UY71	1	A0A2S7UY71	BTO11_15610
1	A0A2T4TDA5	1	A0A2T4TDA5	C7122_04300
1	A0A2T5J358	2	A0A2T5J358|A0A507WHA1	C8N29_102242|FK216_05435
1	A0A2U1RRZ6	1	A0A2U1RRZ6	C3F16_13025
1	A0A2W7NDI5	1	A0A2W7NDI5	LX81_01094
1	A0A2X0RGP3	3	A0A2X0RGP3|A0A3E1D474|A0A455XDC1	NITFAB_2531|DID89_2727547450|DID90_2727554183|DID91_2727703674|DID92_2727744460|W01_23220
1	A0A2Z6B3L5	1	A0A2Z6B3L5	DFE_3366
1	A0A316FP74	1	A0A316FP74	C8D97_107171
1	A0A330LXB9	1	A0A330LXB9	AKG98_2428|COA76_07280|CXF93_20740|FR932_14155|MORIYA_2277|MVIS_0687|NVI5450_0394|PE36_21624
1	A0A350JBH0	1	A0A350JBH0	DCW89_03765
1	A0A353D4S1	1	A0A353D4S1	DDW55_10925
1	A0A354J3C8	1	A0A354J3C8	DDY59_03660|DEG06_05915|DEP17_05760
1	A0A359KSN4	1	A0A359KSN4	DCX80_12235
1	A0A368C679	1	A0A368C679	CBC79_00225|DBW91_05255
1	A0A3A9JHR6	1	A0A3A9JHR6	D6Z83_15880
1	A0A3C0NRI8	1	A0A3C0NRI8	DCO68_02050
1	A0A3E0WPA7	1	A0A3E0WPA7	CAL65_14025
1	A0A3M1LY68	1	A0A3M1LY68	D6754_12620
1	A0A3M2EM47	1	A0A3M2EM47	D6686_00645
1	A0A3N1XSV9	1	A0A3N1XSV9	EDC57_2413
1	A0A3N5NLA5	1	A0A3N5NLA5	EHM59_20200|GEV05_11865
1	A0A3R7VH70	1	A0A3R7VH70	CBD08_003125|CMK28_03195
1	A0A415CHB6	1	A0A415CHB6	DW133_01985
1	A0A424IHC4	1	A0A424IHC4	CBC43_007275|CML77_07345
1	A0A432FQP9	3	A0A432FQP9|A0A7U6JIL3|A0A800CBM1	DSZ00_06505|TBH_C1427|EYP34_01670
1	A0A496WCW5	4	A0A496WCW5|A0A523KWZ6|A0A523L3A1|A0A523L8B3	DRQ59_14820|E2O60_01525|MnTg03_00380|E2O57_04940|E2O57_02335
1	A0A4D4IRR2	1	A0A4D4IRR2	AALB_1550|AHAT_15240|F9L16_00380
1	A0A4Q5XUZ6	1	A0A4Q5XUZ6	EOO24_03310
1	A0A4R3J9T0	1	A0A4R3J9T0	EDD55_106123
1	A0A4R6U1Z6	1	A0A4R6U1Z6	DFQ45_10433
1	A0A4U1LTM2	1	A0A4U1LTM2	AOG28_14200|BOH68_17435|CL809_13880|CLAM6_29400|E0X81_15730|FBG13_16685|FLM52_14760|FQP86_15035
1	A0A521QAV6	2	A0A521QAV6|A0A6N7B4Y1	EPO42_05055|FD173_1678
1	A0A521ZA94	1	A0A521ZA94	EPO06_10220
1	A0A522WH30	1	A0A522WH30	EPN18_06510
1	A0A522WNJ8	1	A0A522WNJ8	B0F87_10957|B0F88_11862|EPN17_19085|EPO18_00825|Mettu_0027
1	A0A523K4J5	2	A0A523K4J5|A0A524QHI3	E2O65_10815|E4H01_04875
1	A0A536XKE4	2	A0A536XKE4|A0A536Z0U0	E6H66_03615|AUH79_07565|E6H53_01455|E6H55_11330|E6H60_00950|E6H64_06245|E6H78_05910
1	A0A564WAY7	1	A0A564WAY7	DF3PA_140048|DF3PB_4580002
1	A0A5B8G2U2	1	A0A5B8G2U2	FDP22_14875
1	A0A5C9B5T5	1	A0A5C9B5T5	FD134_2806
1	A0A5M6IRL0	1	A0A5M6IRL0	F1189_16990
1	A0A657Q7M6	1	A0A657Q7M6	C3L24_12435
1	A0A6J4XPY5	2	A0A6J4XPY5|A0A6J4YAY6	D1BOALGB6SA_10157|D1AOALGA4SA_5338
1	A0A6M8WBH4	1	A0A6M8WBH4	DWQ09_06395
1	A0A6N3FZF1	1	A0A6N3FZF1	BN488_02382|IBLFYP30_00625|SAMEA3545367_00362|SAMN02745147_1127
1	A0A6S6SD94	1	A0A6S6SD94	HELGO_WM10465
1	A0A7C2YFN5	1	A0A7C2YFN5	ENQ85_13865
1	A0A7C3CDK0	1	A0A7C3CDK0	ENJ62_08410
1	A0A7C3FR88	1	A0A7C3FR88	G4O17_05810
1	A0A7D7ZRR4	1	A0A7D7ZRR4	GKR92_04410
1	A0A7K4EU14	1	A0A7K4EU14	HKP57_10280
1	A0A7R8WSA4	1	A0A7R8WSA4	CTOB1V02_LOCUS15069
1	A0A7V2SXK8	1	A0A7V2SXK8	ENJ51_00535
1	A0A7W6JCT1	1	A0A7W6JCT1	GGR12_001615
1	A0A7Y3GJ04	1	A0A7Y3GJ04	HKO68_19385
1	A0A7Y4YLR2	1	A0A7Y4YLR2	HOO97_01835
1	A0A7Y4YSD7	1	A0A7Y4YSD7	HOO95_04045
1	A0A7Y7CSE8	1	A0A7Y7CSE8	HWE12_02755
1	A0A7Z2ZT81	1	A0A7Z2ZT81	HH212_15735
1	A0LC62	1	A0LC62	Mmc1_3064
1	K2IWR9	1	K2IWR9	B3C1_08611|EDC28_103247
1	K2JTQ0	1	K2JTQ0	BCL74_0222|P24_00840
1	Q165V4	1	Q165V4	RD1_2700|RLO149_c018510
1	Q2YB90	1	Q2YB90	ABS69_06570|ABS69_13200|B0H90_0115|C8R16_12719|C8R17_101554|C8R18_101369|C8R31_11112|SAMN05216299_11611|SAMN05216315_104118|SAMN05216403_10345|SAMN05216404_10748|SAMN05216412_10646|SAMN05216428_103139
1	S6BC40	1	S6BC40	D6720_07085|EBS_1033|ENJ94_07985
1	A0A081KBL0	1	A0A081KBL0	GV64_13010
1	A0A0A2X492	1	A0A0A2X492	CF557_11355|CF595_00045|IO46_05020|IO48_03515|JP30_05220|JP36_05970|N561_00055|P375_03335|QS62_03460|QV01_02830|QV06_08950|UMN179_01784
1	A0A0F7M7V2	3	A0A0F7M7V2|A0A2E2K154|A0A2E7IJF5	IMCC21906_02617|CMN84_01665|FHR99_000185|CMN85_01175
1	A0A0H2MBL2	2	A0A0H2MBL2|A0A1Y5FUM1	WH95_03130|WH96_17080|A9Q97_05275
1	A0A0H5SE11	3	A0A0H5SE11|A0A521JJK7|A0A7C6DCL8	HHT355_0434|EWM47_08385|GX002_03020
1	A0A0N8K498	1	A0A0N8K498	DF715_02105|HLUCCA04_01345|X907_1733
1	A0A0P9EDQ6	1	A0A0P9EDQ6	SAMN05661077_2701
1	A0A0Q7E309	1	A0A0Q7E309	ASC65_02915|ASD25_01090|ASD25_25085|DCF29_17020|EON89_00695|EPO49_08635|FD125_2000|GGQ87_002503|HNQ67_000323
1	A0A0S8A414	1	A0A0S8A414	AMJ55_06880
1	A0A0U5BU08	3	A0A0U5BU08|A0A2K8UAL8|A0A6M0JXV9	BDD21_2473|SAMN05421783_10161|THIOKS11380044|ThimaDRAFT_2280|THSYN_17795|G3446_07890|G3480_06835
1	A0A0X8HB09	8	A0A0X8HB09|A0A1I7I7V3|A0A2N7TID1|A0A2N7U1X0|A0A6I6SUH0|A0A6M4FIX1|A0A7V9W1N0|U7PBK7	DU490_06690|DU505_18000|LOKO_00241|Q427_18185|BDK63_003350|SAMN04487955_106103|C1H66_17360|CR157_06495|C1H69_14225|BZY95_00955|EKK97_19825|F0A17_09295|HNO52_17510|SAMN04487953_10430|HIO72_03740|H1D44_10780|E0702_10620|GRB80_14285|GRB96_00385|Q671_14145|SAMN04487957_107119
1	A0A0X8UYH1	1	A0A0X8UYH1	AR505_0801
1	A0A139CBJ0	1	A0A139CBJ0	AWU55_1324
1	A0A172YIL9	1	A0A172YIL9	A5892_17325
1	A0A173V365	1	A0A173V365	C4N21_03555|C7J97_09785|CGS46_06395|CGS49_05600|CGS59_05285|DCL93_06985|DW937_07160|DWV57_11715|DWY76_03380|DXA66_02590|DXB44_08560|FAEPRAM212_01267|FPR_12430|GKG36_05485|HMPREF9436_00302|SAMEA3545278_01355
1	A0A196R278	2	A0A196R278|A0A357MM99	A8B74_01235|C8N31_107136|GGR93_001564|GV827_14130|JNX02_04545|OIHEL45_12840|DEA05_11045
1	A0A1A9NHH4	1	A0A1A9NHH4	A7976_04745
1	A0A1C6E0L0	1	A0A1C6E0L0	SAMEA3545404_00922
1	A0A1C6HM16	1	A0A1C6HM16	EIO64_14860|EP146_12290|HMPREF1546_02041|SAMEA3545305_00004|SAMEA3545356_01296
1	A0A1E7INM2	1	A0A1E7INM2	B6I37_05670|BA874_06945
1	A0A1F3WYJ4	1	A0A1F3WYJ4	A2V79_03575
1	A0A1F4AJ94	2	A0A1F4AJ94|A0A1F4DLL0	A2V78_10215|A2W81_00855|A3G26_07430|A3H33_03175|A3G25_11025|A3H32_19895
1	A0A1F6VC65	1	A0A1F6VC65	A2W18_02915
1	A0A1G0BBF5	1	A0A1G0BBF5	A2061_06940|A2063_01060|DFK12_00935
1	A0A1G5G7P2	3	A0A1G5G7P2|A0A1K1MNK5|A0A1W6STB9	SAMN05216420_10720|SAMN05216414_10830|BGO99_02165|C8R22_2326|C8R24_101484|C8R25_101143|C8R32_105212|EBAPG3_005500|SAMN05216308_10347|SAMN05216386_1202|SAMN05216387_101392|SAMN05720354_105140|SAMN06298226_1156|SQ11_00465
1	A0A1H2ZNF4	1	A0A1H2ZNF4	SAMN05443545_104203
1	A0A1H7L342	1	A0A1H7L342	SAMN04488526_1584
1	A0A1H9ZXW2	1	A0A1H9ZXW2	DCW90_02850|SAMN04487772_104166
1	A0A1I1IYB8	1	A0A1I1IYB8	SAMN05660443_2578
1	A0A1I1LA47	1	A0A1I1LA47	SAMN05421762_1853
1	A0A1I2YVF0	3	A0A1I2YVF0|A0A1M4T8R8|A0A2A2EQY3	DFO67_103133|SAMN02745148_00376|BWR19_16000|CK498_18120|SAMN05192555_111158
1	A0A1J5PIN6	1	A0A1J5PIN6	GALL_510170
1	A0A1M7IH97	1	A0A1M7IH97	SAMN04488075_1834|SAMN05444389_108132
1	A0A1W9XGG4	1	A0A1W9XGG4	B6245_03750
1	A0A1X0TEW5	1	A0A1X0TEW5	BGI02_01775|BGI29_00265|BGI32_05565|BHC46_06550|BHC49_07430|BHC51_08155|BHC54_06670|GA0061082_105138|SALWKB2_0551|SASC598J21_006280
1	A0A1Y3T9H7	2	A0A1Y3T9H7|A0A1Y3W9Y1	B5E67_05780|B5F27_10900|B5G28_13440|B5E66_10455|B5G12_10920
1	A0A1Y5T7T5	1	A0A1Y5T7T5	EDD53_0547|PAM7971_02794
1	A0A1Y6EKD7	1	A0A1Y6EKD7	SAMN06297229_0555
1	A0A1Z8Z723	1	A0A1Z8Z723	CBC42_01045
1	A0A239PSI9	1	A0A239PSI9	SAMN06297382_1647
1	A0A291P3E3	2	A0A291P3E3|A0A3S0JWT1	BEI_0420|C9J49_009670|CVH10_07440|FHR96_000320|FIU88_02060|HHA04nite_15230|EKG36_13360|FHR97_003333
1	A0A2A4MPE3	1	A0A2A4MPE3	COC19_04430
1	A0A2D5G9L5	1	A0A2D5G9L5	CMI12_00205
1	A0A2D9ZYV0	1	A0A2D9ZYV0	CMI00_02750|DEA26_09790
1	A0A2E4SSP1	1	A0A2E4SSP1	CMD97_05965
1	A0A2E5BPL6	1	A0A2E5BPL6	CML99_05530
1	A0A2G6CJ23	1	A0A2G6CJ23	CR993_00115
1	A0A2G6DI35	1	A0A2G6DI35	CR991_06980
1	A0A2G6HNH0	1	A0A2G6HNH0	CSA79_03765
1	A0A2H0XU62	1	A0A2H0XU62	COT42_07970
1	A0A2N5NTS8	1	A0A2N5NTS8	BN481_00472|CDL18_08370|CDL24_09155|DDY84_10900|DW270_06365|DXD70_03090|HMPREF0991_00904|RUMGNA_01751|SAMEA3545352_00526
1	A0A2N7UMV7	2	A0A2N7UMV7|A0A3B7L714	C1H70_05045|D1793_10155|DER72_10244|HIR79_04795
1	A0A2S8VQI8	2	A0A2S8VQI8|A0A7V9YUH0	CQ026_16015|HNP32_001242|HX774_15370|HNQ17_001821
1	A0A2U1WRN0	1	A0A2U1WRN0	TSO221_08275
1	A0A2W2BJ30	1	A0A2W2BJ30	DK847_13360
1	A0A328A8H5	1	A0A328A8H5	DJ018_17125
1	A0A348HHJ9	1	A0A348HHJ9	ZBT109_2370
1	A0A352R1S3	2	A0A352R1S3|A0A3D1ZWF4	CMH96_05090|DC023_03155|DE276_04190|DE179_02480
1	A0A357KL88	1	A0A357KL88	DD827_00915
1	A0A369CH72	1	A0A369CH72	DFQ59_102174
1	A0A369CIB3	1	A0A369CIB3	DFQ59_101592
1	A0A369QU16	1	A0A369QU16	DLJ49_11235
1	A0A379AUY5	1	A0A379AUY5	C3Z13_01455|NCTC11188_00128|NCTC11297_00609|NCTC3438_00754|NCTC4101_01117
1	A0A388PZM1	2	A0A388PZM1|A0A4P5SRD9	EMGBS14_03790|LBMAG19_9230
1	A0A395JVM9	1	A0A395JVM9	DFR28_1011015
1	A0A3A9FMR2	1	A0A3A9FMR2	D7Y05_03470
1	A0A3B0YK83	1	A0A3B0YK83	MNBD_GAMMA15
1	A0A3B0ZMM2	1	A0A3B0ZMM2	MNBD_GAMMA18
1	A0A3B9VHZ7	1	A0A3B9VHZ7	DCL21_01505
1	A0A3D2AKV0	1	A0A3D2AKV0	DE045_04380|EYQ12_05480
1	A0A3D4XPD3	1	A0A3D4XPD3	DF614_00195
1	A0A3D5D245	1	A0A3D5D245	ACJ67_09320|ASG34_08140|DGR15_07870|E6Q52_07510|FIU01_07635|SAMN05192566_1078
1	A0A3M0A2A0	1	A0A3M0A2A0	DFR27_2115
1	A0A3M2FCA0	1	A0A3M2FCA0	D6678_03400
1	A0A3N9UGB7	3	A0A3N9UGB7|A0A5C1NK84|W1NA84	CME82_02125|EBB56_17165|E4T21_17790|BJB45_10735|SAMN05660971_02927
1	A0A3S4RIU6	1	A0A3S4RIU6	DOL88_04435|DPV99_11225|NCTC5906_01947|NCTC5908_00242
1	A0A412CBS3	1	A0A412CBS3	DWY77_11295|DWZ11_10140|HMPREF9454_02228|NCTC10571_02080|SAMN05216340_10670
1	A0A432VQ14	1	A0A432VQ14	CWE06_11615
1	A0A448JY47	1	A0A448JY47	CFY87_02010|NCTC10699_00502|NCTC13378_00375
1	A0A496VRW2	1	A0A496VRW2	DRQ57_02180
1	A0A4P5W874	1	A0A4P5W874	LBMAG43_18340
1	A0A4Q2J1W1	2	A0A4Q2J1W1|A0A4Y9RKS7	D9O50_00180|E4K72_04845|EOP18_11800
1	A0A4R3MMJ2	1	A0A4R3MMJ2	EDC18_102195
1	A0A4S2H2Y8	1	A0A4S2H2Y8	E5163_00135
1	A0A502G1R5	1	A0A502G1R5	EAH89_14035
1	A0A510XC98	1	A0A510XC98	HPA02_04330
1	A0A523MBE2	1	A0A523MBE2	E2O54_00420
1	A0A657PNG0	1	A0A657PNG0	B0D84_04015
1	A0A6G7VBV5	1	A0A6G7VBV5	GWK36_04450
1	A0A6I1ZKU9	1	A0A6I1ZKU9	COS87_00680|COX14_01830|GH152_00325|S06H3_08153
1	A0A6L5Z0E7	1	A0A6L5Z0E7	GE300_10140
1	A0A6M8WAL3	1	A0A6M8WAL3	DWQ09_18410
1	A0A6N2TCW0	1	A0A6N2TCW0	BHLFYP23_02543|BN627_00942
1	A0A6N8E9H2	1	A0A6N8E9H2	Alvin_1420|E6P07_08135|GJ668_07450
1	A0A6N8FB70	1	A0A6N8FB70	GNP35_07940
1	A0A7C1UEE3	1	A0A7C1UEE3	ENI84_03055
1	A0A7C1YBW1	1	A0A7C1YBW1	ENJ05_06240
1	A0A7C5KXG9	1	A0A7C5KXG9	ENJ79_11810
1	A0A7C6T7F3	1	A0A7C6T7F3	DCF43_11105|FXF61_03870|GX719_13130
1	A0A7D7VKK2	1	A0A7D7VKK2	GKR92_13330
1	A0A7U7B0Q9	1	A0A7U7B0Q9	MTBLM1_70179
1	A0A7X2KEZ4	1	A0A7X2KEZ4	GH722_14730
1	A0A7X4FZW1	1	A0A7X4FZW1	GLV89_05585|HZS81_05300
1	A0A7X7B3X0	1	A0A7X7B3X0	GX752_00875
1	A0A7Y3JWQ7	1	A0A7Y3JWQ7	HKM00_03260|HKM01_05050
1	A0A7Y4W5T9	1	A0A7Y4W5T9	HOP20_05085
1	A0A7Y4WSY1	1	A0A7Y4WSY1	HOP13_18700
1	B6INC3	1	B6INC3	RC1_1618
1	G4CKC2	1	G4CKC2	H3L94_01855|HMPREF9371_2062
1	H1HRY1	1	H1HRY1	HMPREF9623_00351
1	Q1H359	1	Q1H359	Mfla_0810|SAMN05192560_0987
1	R5N3V9	1	R5N3V9	BN519_01196|DD650_00655
1	R7BWQ5	1	R7BWQ5	BN641_01174|DCL09_09370
1	S7UEV8	1	S7UEV8	dsat_1470
1	A0A060B3N1	7	A0A060B3N1|A0A0P8CQC7|A0A1R4HTB7|A0A265E2T6|A0A2N0G577|A0A3S0YAQ7|H0J569	CEK60_11450|CLM76_09135|CME73_03725|CME76_09480|CPA45_04090|CUU95_02860|CWI66_12025|DCX04_00260|DD685_16725|DEO68_18990|E8Q34_02260|EI420_03055|ELY33_12415|GME_04287|GPL32_07405|GYM47_03215|HHSLTHF2_06340|HMEPL2_31390|SAMN04490369_101456|ADS46_07570|HLUCCA13_04425|HXW73_03080|SAMN04487951_10581|SAMN04487958_10616|SAMN04488142_1782|CZ787_04450|DIW40_15475|A6R74_09540|BDK62_103143|CE457_01020|CIK78…
1	A0A080KAU1	1	A0A080KAU1	GASC598I20_005620
1	A0A0A0CYL1	1	A0A0A0CYL1	BWR60_08575|FFK22_030730|P409_31610
1	A0A0F6RBX0	2	A0A0F6RBX0|C7RCC7	CMP47_00555|DL796_09880|DZA37_01200|DZA50_01190|KS2013_979|TQ33_0940|CW740_07090|Kkor_1507
1	A0A143XMD3	1	A0A143XMD3	NDGK_01401
1	A0A1B0ZLX5	8	A0A1B0ZLX5|A0A1B6YF72|A0A1H3G3P8|A0A238JDT1|A0A238KDV7|A0A2D5J5E5|A0A4P6MK69|A0A7Y2CUD7	AT574_04805|BM558_11040|E1297_24515|JL2886_00225|MED193_04321|OO25_03355|PGA1_c15350|PH5382_02272|PhaeoP13_01436|PhaeoP88_01602|R2601_26886|RSK20926_19172|A8B83_06145|SAMN05444340_102144|ETW23_09370|ETW24_09505|TRP8649_02955|A9D60_03030|AB838_13985|HW563_20680|HWE35_17980|METH_08185|PEV8663_02176|RA26_09745|SPO2025|ATO3_00560|CML66_21690|CML68_04165|CFI11_11295|HKN30_02495
1	A0A1C5M9W2	1	A0A1C5M9W2	HF520_09260|SAMEA3545325_00355
1	A0A1G0F775	1	A0A1G0F775	A2V90_04770
1	A0A1G5SFE1	3	A0A1G5SFE1|A0A1I4N0T8|A0A4Y1YNY7	C8R14_1379|NE1452|NSMM_460009|Neut_1243|SAMN05216309_10379|SAMN05421881_101213|AAW31_00910|DEO56_07615|E6Q61_05945|SAMN05421754_102615|SAMN05421755_10993|SAMN05421863_100229|SAMN05428952_1001153|SAMN05428978_1003104|Nstercoris_02153
1	A0A1H4E456	1	A0A1H4E456	BWK73_21600|BWK73_35680|HMY34_04085|SAMN05660964_02455|Thini_1270
1	A0A1H9VHQ4	2	A0A1H9VHQ4|A0A3S3T7M2	SAMN04490244_107123|DXV76_05550
1	A0A1I1IMX0	2	A0A1I1IMX0|A0A239H381	SAMN04488094_104153|EU800_07185|FPS10_05135|SAMN04488026_100170|SAMN05421757_103186
1	A0A1J5RHH0	1	A0A1J5RHH0	CWS72_07825|F8N37_03880|GALL_305640|HPP80_07310
1	A0A1L3GMD0	1	A0A1L3GMD0	A7E78_04145|BA869_09440|BA870_04855|BA871_03930
1	A0A1M6NR90	1	A0A1M6NR90	SAMN02745243_01897
1	A0A1M7G1M3	1	A0A1M7G1M3	SAMN05878437_1222
1	A0A1Q3JJW6	1	A0A1Q3JJW6	BGN86_11540
1	A0A1Q3SHP2	1	A0A1Q3SHP2	BGO43_14790
1	A0A1S1NSC2	2	A0A1S1NSC2|A0A420WZX1	BH688_16555|C7446_0901
1	A0A1S9C9V1	1	A0A1S9C9V1	ATN31_05585
1	A0A1S9CHJ7	1	A0A1S9CHJ7	ATN36_05665
1	A0A1V1NYJ3	1	A0A1V1NYJ3	OMM_11319
1	A0A1W1HDP0	1	A0A1W1HDP0	MTBBW1_2280040
1	A0A1Z9BGB7	2	A0A1Z9BGB7|A0A1Z9HHK7	CBC01_06495|CBC60_00270|CBD16_00780
1	A0A1Z9RMM8	1	A0A1Z9RMM8	CBE17_03275
1	A0A220VDJ4	1	A0A220VDJ4	CF386_05155
1	A0A246KDA2	2	A0A246KDA2|A0A494RK63	BJP32_00040|CD943_16075|D1604_02450|DA69_05100|DCF67_05570|DCG71_09760|DCP26_07705|DEH03_11460|E3U41_04990|EGK63_10190|FM111_03530|HMPREF0185_01390|NCTC11165_02004|NCTC8545_01617|NCTC9239_01648|D8I30_12260
1	A0A254R0R4	1	A0A254R0R4	ATO6_16835
1	A0A2D5Q0R5	1	A0A2D5Q0R5	BFR57_02160|CMF17_07035|CMF18_00420|CWE25_06570|DCR58_09695|OS145_04890
1	A0A2D6IPZ5	1	A0A2D6IPZ5	CMK52_01060|CMK57_02305|EVA26_05505
1	A0A2D7FG64	1	A0A2D7FG64	CBC34_018155|CMB79_19035
1	A0A2D7LWH0	3	A0A2D7LWH0|A0A2D7YLT7|H3NW76	CBC61_005205|CBD17_002925|CME52_02955|DBW89_01490|DEX20_05175|CME50_10590|CBC39_04775|CME51_04600|DWQ28_13625|OMB55_00014220
1	A0A2E0ET38	1	A0A2E0ET38	CMK34_01170|CMK37_05620|CND57_02335
1	A0A2E0GE83	1	A0A2E0GE83	CMD43_04470
1	A0A2E2V0F9	1	A0A2E2V0F9	CMD73_03295
1	A0A2E2W524	2	A0A2E2W524|A0A7C1NSI6	CMK45_12495|CMK46_10525|COB19_09250|ENI05_16025
1	A0A2E3SVE3	1	A0A2E3SVE3	CMM88_04835|CMM97_06240|CMP46_00110|METZ01_LOCUS308984
1	A0A2E6IY57	1	A0A2E6IY57	CMD82_03715
1	A0A2E6Q4B0	1	A0A2E6Q4B0	CMM48_01875
1	A0A2E7I0U4	2	A0A2E7I0U4|A0A2E7PHQ8	CL573_00425|DIT35_08735|CMM26_02565
1	A0A2E8NKH4	1	A0A2E8NKH4	CMP88_01745|CMQ25_08935
1	A0A2E8XP04	1	A0A2E8XP04	CL566_01495
1	A0A2S9GU61	1	A0A2S9GU61	S2091_4029
1	A0A2Z6GD57	1	A0A2Z6GD57	OYT1_ch1771
1	A0A349X336	1	A0A349X336	DCW52_03540
1	A0A351CW11	1	A0A351CW11	DCY55_00390
1	A0A351SAR4	1	A0A351SAR4	DCZ12_00250
1	A0A355YM55	1	A0A355YM55	DD414_02800
1	A0A370DTH1	1	A0A370DTH1	DIZ78_00545|DIZ79_02465|DJ030_16825
1	A0A3B0X732	1	A0A3B0X732	MNBD_GAMMA11
1	A0A3D0HAF4	1	A0A3D0HAF4	DEO49_01115
1	A0A3D6C302	1	A0A3D6C302	DHV36_11820
1	A0A3M1UYU5	1	A0A3M1UYU5	D6720_10485
1	A0A432W605	1	A0A432W605	CWE09_01615
1	A0A432XA99	1	A0A432XA99	CWE15_03540
1	A0A437QU82	1	A0A437QU82	EOI86_01865
1	A0A4R2N0J7	1	A0A4R2N0J7	EV697_103227
1	A0A4T2ABB4	1	A0A4T2ABB4	ELI80_13200
1	A0A4Y4F0Z2	2	A0A4Y4F0Z2|A0A5K1I3D8	A8U91_02369|DKQ62_08025|FZZ93_15385|HELO_1394|HHA01_20330|SAMN05192556_105207|BCL64_11389|BOX17_05345|DFO68_10729|DFP85_11716|FHR95_002399|HALO32_00994|SAMN04488129_11197
1	A0A523NS03	1	A0A523NS03	E2O35_08555|E2O36_07110
1	A0A523YMQ0	1	A0A523YMQ0	CEE35_03850|E3J33_03510|S06H3_10718|S06H3_47702|S06H3_53796
1	A0A524PJ54	1	A0A524PJ54	E4G93_03240
1	A0A536Y462	1	A0A536Y462	E6H42_11885|E6H49_09210|E6H50_08445|E6H51_11595|E6H61_06430|E6H62_10915|E6H75_00665
1	A0A537QVK3	2	A0A537QVK3|A0A537V9F3	E6G81_05670|AUG47_08830|AUG92_00700|E6G69_12400
1	A0A545T363	1	A0A545T363	FLL45_21145
1	A0A545UDH5	1	A0A545UDH5	FLL46_11590
1	A0A550KK35	1	A0A550KK35	FKB34_07035
1	A0A5R8MFI9	1	A0A5R8MFI9	FEI13_12045|FIU83_15130|SAMN04487956_12136
1	A0A651EW64	1	A0A651EW64	EA355_07510
1	A0A653YRJ6	1	A0A653YRJ6	C7969_2225|CMH92_15820|OA2633_03246|OCEANICA350_10182
1	A0A658BQB9	1	A0A658BQB9	C3F18_03360
1	A0A6B0TSX0	1	A0A6B0TSX0	GSH16_10440
1	A0A6B8JS77	1	A0A6B8JS77	GJ672_06035
1	A0A6H9Y6V6	1	A0A6H9Y6V6	F8A87_03105
1	A0A6L8D8Y7	1	A0A6L8D8Y7	F4149_11045|F4Y55_01010
1	A0A6N7FEW9	1	A0A6N7FEW9	GEU92_17165
1	A0A6S6TA65	1	A0A6S6TA65	HELGO_WM29634|HELGO_WM38765
1	A0A7C2IDN1	1	A0A7C2IDN1	ENQ34_04975
1	A0A7C4TT99	1	A0A7C4TT99	ENR94_16215
1	A0A7C5PWQ0	1	A0A7C5PWQ0	ENJ79_02785
1	A0A7C6L8C1	1	A0A7C6L8C1	GXX47_01770
1	A0A7U6KFV2	1	A0A7U6KFV2	lbkm_1749
1	A0A7V2NLC3	1	A0A7V2NLC3	ENG78_05495
1	A0A7W0SC31	1	A0A7W0SC31	H0T49_07550
1	A0A7X1H321	1	A0A7X1H321	HF978_07070
1	A4BUX3	1	A4BUX3	NB231_07035
1	A4WV39	1	A4WV39	BGP11_12540|C5F48_08715|C8J28_1033|C8N34_109198|D2N39_00200|DDV93_17370|DWF04_19680|EBL86_11010|FAZ78_02820|GEU84_03490|RSKD131_1775|RSP_0443|Rsph17025_2364|Rsph17029_2096|Rsw2DRAFT_0639|SAMN04488103_10516|SAMN05421763_1053|SAMN05878503_102404
1	B2A4X7	1	B2A4X7	Nther_0301
1	B6FZ91	1	B6FZ91	CLOHIR_01195|DWX74_00545|JHD53_07860
1	C3X6S4	1	C3X6S4	OFAG_02063
1	C3XD00	1	C3XD00	OFBG_00037
1	H1LTL5	1	H1LTL5	D4A81_07110|D8H95_01075|D8H95_22635|D8H95_29795|EHV10_06230|EHW90_05245|HMPREF0381_1840|HMPREF0491_00582|HMPREF1135_00811|HMPREF1140_1820|HMPREF1495_1170|HMPREF1866_01464|HMPREF9099_00798|HMPREF9970_0436
1	M1WLR6	1	M1WLR6	BN4_11088
1	S6GPY6	1	S6GPY6	OFPII_03320
1	A0A0P1G4P5	5	A0A0P1G4P5|A0A1I0NZE3|A0A1I4P2Y9|A3JYJ6|X6KXA3	TRN7648_01124|SAMN04488515_0915|SAMN04488042_10558|CDO87_00195|SSE37_07073|GQA70_12320|P279_22365
1	A0A0P7XPW0	4	A0A0P7XPW0|A0A2T7UUY8|A0A2T8HRH8|A0A2U2CFP2	HLUCCA12_11890|DDE23_04900|DDE20_14395|C4N9_02825
1	A0A0S8BRU6	1	A0A0S8BRU6	AMK69_28970
1	A0A154VHV8	1	A0A154VHV8	AUP43_14195
1	A0A174C8F8	1	A0A174C8F8	BHW17_08430|BN651_00025|DLSSTS7063_02040|DORLON_02444|DW641_00060|DXB16_02835|ERS852408_00574
1	A0A1C6FRI7	1	A0A1C6FRI7	SAMEA3545382_02337
1	A0A1E3XL00	3	A0A1E3XL00|A0A379ET46|A0A7Z9A6C7	A6J89_010730|AAUPMB_03318|C4O88_01665|P1062_0208920|PM0317|I926_02400|NCTC11621_00516|HMPREF0621_0294|NCTC8282_00244
1	A0A1F3X641	1	A0A1F3X641	A2Z01_01310|A2Z44_09585
1	A0A1F9AJE1	1	A0A1F9AJE1	A2V65_04950
1	A0A1F9PIW9	1	A0A1F9PIW9	A2139_12210
1	A0A1G1AMF9	2	A0A1G1AMF9|A0A2R5F7E3	A3B82_01785|NMK_1696
1	A0A1G7GLL2	2	A0A1G7GLL2|A0A2K9MH69	SAMN05421538_1144|CYR75_11585|DI616_13100|FQV27_09780|H1S04_06565
1	A0A1M3M3Y2	3	A0A1M3M3Y2|A0A1N7PLZ2|Q2RSR7	BGO92_07220|FD176_2698|MGMSRv2__1388|MGR_0416|SAMN05421779_10781|Rru_A2028
1	A0A1M5IP48	2	A0A1M5IP48|A0A5J5GP07	SAMN04488044_0400|F3S47_08615
1	A0A1S8N2R7	1	A0A1S8N2R7	CLOSAC_32320|CLSA_c23630|FHX92_002950
1	A0A1T4M1L7	1	A0A1T4M1L7	BTE48_04715
1	A0A1T4Y3E6	1	A0A1T4Y3E6	E6Q83_18520|E6Q85_09065|SAMN02745130_03865
1	A0A1Y4IHY9	1	A0A1Y4IHY9	B5F29_14740
1	A0A1Y4L375	1	A0A1Y4L375	B5F18_00470
1	A0A1Y5TJA6	7	A0A1Y5TJA6|A0A2A4N726|A0A2G6J3C1|A0A2T0RZL6|A0A3N2R9L3|A0A5C5GBT3|A0A7W6GUW2	ROA7023_03085|COC12_10265|CSA68_00560|DD729_01910|CLV78_101661|EAT49_01570|FHY64_02590|GGQ68_003092
1	A0A1Z9C1F5	1	A0A1Z9C1F5	CBC71_10390|CBD20_001845|CMH04_11865
1	A0A259F8K4	1	A0A259F8K4	A2580_13475|B7X82_04060
1	A0A2D9KP55	1	A0A2D9KP55	CMM87_02905
1	A0A2E0EJJ2	1	A0A2E0EJJ2	CMM93_00295
1	A0A2E1JIL8	1	A0A2E1JIL8	CMD95_02370|EVA48_01045
1	A0A2E1NND8	1	A0A2E1NND8	CME53_04250
1	A0A2E2WNB7	1	A0A2E2WNB7	CMF39_03580
1	A0A2E3AET8	1	A0A2E3AET8	CBB98_04455|CMG95_00660|CMG99_03085|CMH00_00565|CMH02_04320|CMH05_00395|CMH09_07470|CML54_01320|CML64_02325
1	A0A2E3XBI5	1	A0A2E3XBI5	CMM38_00125
1	A0A2E8KU77	1	A0A2E8KU77	CMD59_04170
1	A0A2G2GN30	1	A0A2G2GN30	COA47_02605
1	A0A2G2L0D5	1	A0A2G2L0D5	COA86_14055
1	A0A2M7GIT7	2	A0A2M7GIT7|A0A7G8ZIL1	COW29_11695|HXX25_04095
1	A0A2N6AEB8	1	A0A2N6AEB8	C0582_05195
1	A0A2S6Q6E4	1	A0A2S6Q6E4	CFH44_00381
1	A0A317EAN9	1	A0A317EAN9	DKG74_02195|DKG75_04090
1	A0A345D9K5	1	A0A345D9K5	DTO96_100760
1	A0A352CS07	1	A0A352CS07	DCZ61_02970|DEP61_00640|FYJ60_07155
1	A0A352KIL8	1	A0A352KIL8	DCZ03_01425
1	A0A353QND3	1	A0A353QND3	DDW94_05955
1	A0A356E4N1	1	A0A356E4N1	DD638_00855
1	A0A357Y371	1	A0A357Y371	DEA67_05540
1	A0A358JR38	1	A0A358JR38	DEF07_09900|SAMN05216302_1002120|SAMN05216325_104100|SAMN05216326_102167|SAMN05421690_101932
1	A0A368U819	1	A0A368U819	DU506_07370|GPM19_03390
1	A0A399I1Q2	1	A0A399I1Q2	CXR31_09790
1	A0A3B1BFI2	1	A0A3B1BFI2	MNBD_GAMMA26
1	A0A3D1Q6C4	1	A0A3D1Q6C4	DER60_01585
1	A0A3D5DDN1	1	A0A3D5DDN1	DGR97_04355
1	A0A3M0Z2T1	1	A0A3M0Z2T1	D6809_06910
1	A0A3M1UT35	1	A0A3M1UT35	D6721_01940
1	A0A3N1MBI1	1	A0A3N1MBI1	EDC65_0268
1	A0A3N5ANS4	2	A0A3N5ANS4|C9RBF1	EDD75_0996|Adeg_0425
1	A0A3R6YLU9	2	A0A3R6YLU9|A0A417PSW6	DW058_08595|DW644_06385|DW725_05220|DWX14_08955|DWZ08_00835|DWZ37_00880|DXA90_05990|DXC26_02700
1	A0A482ZSN7	1	A0A482ZSN7	SPBRAN_1534
1	A0A496KQH0	1	A0A496KQH0	D8H97_12740
1	A0A4P8L2K7	1	A0A4P8L2K7	FDQ92_01520
1	A0A4R1KJG6	2	A0A4R1KJG6|A6VMN6	EV692_2343|Asuc_0863
1	A0A4R6VBM3	1	A0A4R6VBM3	EDC45_0336
1	A0A4T0UTM1	1	A0A4T0UTM1	E5K04_09270|GZH52_14025
1	A0A4V2Q1Q9	1	A0A4V2Q1Q9	EDC19_0981
1	A0A524A783	1	A0A524A783	E3J21_23120
1	A0A5M8FHA1	1	A0A5M8FHA1	F2Q65_16065
1	A0A661BJC1	1	A0A661BJC1	DRQ37_06565
1	A0A661G0S8	1	A0A661G0S8	DRR03_11135
1	A0A662D5R2	1	A0A662D5R2	DRZ78_01120
1	A0A679HV78	1	A0A679HV78	ICHIAU1_17850
1	A0A6A7KTQ8	1	A0A6A7KTQ8	GEU87_17880
1	A0A6A8RSA3	1	A0A6A8RSA3	FF098_07700
1	A0A6C1T118	1	A0A6C1T118	EA407_11490
1	A0A6I1MVB6	1	A0A6I1MVB6	GBZ86_13650
1	A0A6L5XW73	1	A0A6L5XW73	FYJ58_04180
1	A0A6M4H478	1	A0A6M4H478	DSM104440_01197
1	A0A7C6N4S4	1	A0A7C6N4S4	GXZ21_05050
1	A0A7C6ZE37	1	A0A7C6ZE37	GX510_09430
1	A0A7C8LP00	1	A0A7C8LP00	FD124_1518|FD160_830
1	A0A7G9B6J4	1	A0A7G9B6J4	H8790_03890
1	A0A7V6GBL3	1	A0A7V6GBL3	GXZ75_05875
1	A0A7V8VXD2	1	A0A7V8VXD2	H0W23_03240
1	A0A7V9KHV5	1	A0A7V9KHV5	H0V24_15500
1	A0A7W0MS25	1	A0A7W0MS25	H0T41_11890
1	A0A7X5HY43	1	A0A7X5HY43	GXN74_13535
1	A0A800CDL0	1	A0A800CDL0	EYP34_12145
1	A8ZUX3	1	A8ZUX3	Dole_2259
1	C3X3Z1	1	C3X3Z1	OFAG_01080
1	E0E299	1	E0E299	HMPREF0634_1467|HMPREF1639_02710
1	G4E776	1	G4E776	ThisiDRAFT_2155
1	L0GVF7	1	L0GVF7	Thimo_0423
1	Q0VNC7	1	Q0VNC7	A11A3_02437|A15D_00725|A3730_00125|ABO_1873|ADG881_682|CL537_08860|CL539_02300|CL544_11850|CL546_01515|COA55_10270|D4A39_11085|SAMN04515663_1133|T9A_02551
1	R5D7C6	1	R5D7C6	BN457_01026|DXC04_02850
1	R7ECT6	1	R7ECT6	BN671_00411|BN690_00041|C6W64_004335|DW177_14365|DWX49_00565|DWX98_08795|DWY34_02695|ETP43_06090|FYJ57_10110|SAMEA3545380_01101
1	A0A0B0H8Z7	1	A0A0B0H8Z7	BOV88_05585|BOW52_02430
1	A0A0B5DVM0	26	A0A0B5DVM0|A0A0D6B3V2|A0A0F4RKU1|A0A0J5QFM0|A0A0L6CXL1|A0A0N7FWM1|A0A0P1I6T4|A0A126V3L6|A0A166RP15|A0A1G3FSU6|A0A1H2TL00|A0A1H5WCN9|A0A1I5RQ64|A0A1M6AT93|A0A1U7DFR4|A0A238J3I9|A0A238JY94|A0A2R8BRD7|A0A347ULN5|A0A438AMK5|A0A4P7JB93|A0A559Q0G7|A0A6L8G5X7|A0A6N6JKP2|A0A7C3VNZ5|A0A7D7ZM03	B30_09498|DA792_08460|P73_2344|SAMN04487991_0977|SAMN04488117_101199|SAMN04488138_103139|B5V46_07640|BV392_08145|C8N38_10168|DSD19_03680|EV657_107130|NHU_02399|RGUI_3544|AN191_06240|BC777_0854|C7964_102107|C8N45_10982|DS901_07440|EU803_13420|RCCS2_01224|SAMN04488005_1550|SAMN05421665_0924|SAMN05444714_1096|SKA53_05183|TW80_05300|DU478_06975|IMCC21224_112505|CVT70_00875|RA2_02142|ROS217_20542|ROTO…
1	A0A0F5EY13	1	A0A0F5EY13	DM481_06425|EIA51_10550
1	A0A0N7LU84	43	A0A0N7LU84|A0A0P6RBR7|A0A0P7IEK9|A0A1H0ETF6|A0A1H3KUR7|A0A1H5SB48|A0A1I7ECG9|A0A1N7HHN4|A0A1P8MU17|A0A1R3WIL9|A0A1X6Y430|A0A1X6YPH6|A0A1X6YSN0|A0A1X6Z095|A0A1X7BVL4|A0A1Y5RAH5|A0A1Y5RBQ7|A0A238LFC1|A0A2D9YKA8|A0A2G6IFU5|A0A2G6IJ34|A0A2R8AJR3|A0A2U2CTI1|A0A2V4NTN5|A0A327XPE8|A0A357LLZ9|A0A365TXG8|A0A372IAN3|A0A386TEW4|A0A3B0S3D7|A0A4R2NP18|A0A4R5VH27|A0A4U7N784|A0A5E8AIT5|A0A5P8YZJ1|A0A5P9GYW3|A0A…	GR167_01505|SAMN04488092_101235|TG4357_00301|AN476_13270|BM559_10595|CLV75_0625|AKJ29_09400|SAMN05444142_10562|DZK27_06610|SAMN05444486_102743|SAMN05421751_101434|E1B25_17870|SAMN05216236_1634|DC366_17080|SAMN05421666_3052|BWR18_07450|RA29_13805|SAMN05421849_0861|C6W92_11980|CMN17_08010|COW54_12205|ROG8370_00111|SAMN04487859_101200|SAMN05443999_11458|SAMN05444414_101245|RAZWK3B_16095|ROH8110_0128…
1	A0A0N8KBW9	1	A0A0N8KBW9	HLUCCO02_03845
1	A0A0P8AIT1	3	A0A0P8AIT1|A0A316GNK4|W8RVJ2	HLUCCO18_00390|C7455_101491|HCU73_15965|roselon_03032
1	A0A0Q0KRS4	8	A0A0Q0KRS4|A0A3A6TRB1|A0A3L8PTQ8|A0A411PLK3|A0A4Y6IBN4|A0A4Y6J0N3|A0A6L5NY26|Q12P84	AN944_02233|BCU84_04345|EGC77_02670|D5R81_15320|D5018_15430|SOPP22_15735|A1L58_16985|ABT47_17765|AWJ07_19345|AYJ58_14230|B7D78_09360|BCU57_17020|BEL05_03265|BFS86_12220|CEQ32_03695|CF168_09405|CKQ84_20825|COW15_02020|CXF88_18080|D0436_12075|DB48_14780|DI594_06900|EGC79_07275|EGC82_08960|EXU30_18285|FH971_07685|FJD32_10980|FM038_014955|FS418_16765|GII14_14495|GUY17_07950|GYH33_08600|H5125_11755|H5…
1	A0A0Q9YKT2	1	A0A0Q9YKT2	HT99x_03038
1	A0A0R2TF23	3	A0A0R2TF23|A0A316GB71|A0A4V6RS17	ABR89_03345|ABR99_09155|DCR25_00300|C8D95_102492|E7811_12840
1	A0A0S8DUT1	1	A0A0S8DUT1	AMJ69_03950
1	A0A0T5PAG1	2	A0A0T5PAG1|A0A7Z8E5T9	A3731_20380|RIdsm_03002|TK43_10915
1	A0A101VL10	1	A0A101VL10	APF80_02415
1	A0A133NEG4	1	A0A133NEG4	CJD_2363|CPE1786|CPF_2040|CPR_1756|CYK66_04545|CYK68_03600|G6Z03_04935|G6Z38_02320|NCTC10240_01814
1	A0A174WSV7	1	A0A174WSV7	BN703_00841|DW187_02190|DW256_03200|DW719_06785|DW815_01785|DW983_05400|DWV75_04645|DWY35_01915|DWY40_04790|DWZ26_00640|DWZ43_03480|DXA12_03550|DXA86_03615|DXB52_00320|DXC06_00595|DXC84_03390|ERS852390_00133
1	A0A177H4R8	1	A0A177H4R8	CMG98_01600|DCM70_04590|DDZ82_01265|pfor_36c3338
1	A0A1B6BB53	2	A0A1B6BB53|A0A1Q3RDK2	F3D3_1543|BGO41_02050|DCS67_03220
1	A0A1C5P637	1	A0A1C5P637	BN537_01386|D8Q48_03320|DW790_01975|DW901_04340|DW928_03010|DXB97_00315|EYA86_05330|SAMEA3545337_01126
1	A0A1C5UG96	2	A0A1C5UG96|A0A7U9NL32	SAMEA3545293_01563|SAMEA3545340_01643|IMSAGC007_04467
1	A0A1C5UKU5	1	A0A1C5UKU5	SAMEA3545255_01620
1	A0A1C5ZBJ7	1	A0A1C5ZBJ7	SAMEA3545383_00663
1	A0A1E3C099	2	A0A1E3C099|A3DGI6	A7W90_10495|EFD62_09995|Cthe_1844|JCM21531_2090
1	A0A1F6SXB6	1	A0A1F6SXB6	A2140_07630
1	A0A1G6JM49	1	A0A1G6JM49	SAMN05421737_10631
1	A0A1G6Z3B7	2	A0A1G6Z3B7|A0A212JFM6	F1188_09985|GGD88_001244|GGD89_000843|GHC57_06670|SAMN05421720_102212|KL86APRO_10987
1	A0A1G7JD68	1	A0A1G7JD68	SAMN05660686_00646
1	A0A1H8EHS1	2	A0A1H8EHS1|A0A2P7Q1A6	SAMN05216454_101127|UF10_03715
1	A0A1I2C0C1	1	A0A1I2C0C1	SAMN05428977_102230
1	A0A1J5HWV6	1	A0A1J5HWV6	AUK55_14015
1	A0A1M6KK76	1	A0A1M6KK76	SAMN02745691_02217
1	A0A1M6PRQ0	4	A0A1M6PRQ0|A0A2D8TGC0|A0A2T5BV91|A0A5D0SBY1	SAMN05444000_11923|CL945_02120|C8N32_10217|FQ320_00695
1	A0A1M6SJU4	1	A0A1M6SJU4	SAMN02745194_04938
1	A0A1N7KRE8	2	A0A1N7KRE8|A0A2S8EU49	EG244_12645|EP867_02640|SAMN05421774_101629|C2I36_07850
1	A0A1P8UFQ2	1	A0A1P8UFQ2	BW247_05865
1	A0A1Q4GN59	2	A0A1Q4GN59|A0A7C9P6R3	BGP21_10985|A2199_10300|A2X71_05610|ABT21_07665|ABT22_12575|ABT23_05660|ABW22_02385|B7X81_13765|B7X87_10685|B7X91_12600|B7X94_00550|B7Y21_14605|B7Y50_13590|B7Z49_03665|BGO60_14505|BGO62_05595|BGP19_06820|BGP20_11180|E6Q82_10300|F8A86_10690|GZ085_01400|HZY77_02860|Tbd_1163
1	A0A1V4XA52	1	A0A1V4XA52	A4E67_01613|A4E73_03652
1	A0A1W9WNK6	1	A0A1W9WNK6	B6230_06540
1	A0A1Y4P0N8	1	A0A1Y4P0N8	B5F07_01025
1	A0A1Y4U2Z7	1	A0A1Y4U2Z7	B5E62_02810
1	A0A1Y5R6Z8	3	A0A1Y5R6Z8|A0A428JI08|A0A7Y2NJ20	PAM7066_00043|EJA01_13810|EX266_01615|GQ651_07040|HKM96_02880|HKN02_13755
1	A0A2A4QKZ1	3	A0A2A4QKZ1|A0A2G5K5J7|A0A6I1E8F0	COB84_04110|BFP76_05745|F9L33_03950
1	A0A2A5F3U5	1	A0A2A5F3U5	A9Q96_02125|COA53_08255
1	A0A2A7MJY7	1	A0A2A7MJY7	CNEONATNEC25_02862|NCTC10913_02415
1	A0A2E0BMS6	1	A0A2E0BMS6	CML44_09975
1	A0A2E0E3H6	1	A0A2E0E3H6	CML42_02570
1	A0A2E0YKP5	1	A0A2E0YKP5	CL532_09405
1	A0A2E1HVR7	2	A0A2E1HVR7|A0A2E9V960	CML58_07820|CML63_03605|CML34_01050|CML41_01450
1	A0A2E2YTZ2	1	A0A2E2YTZ2	CMD77_06570|CMQ36_09095
1	A0A2E3U9G4	1	A0A2E3U9G4	CMQ34_12150|LCGC14_0025030|PHACT_02945
1	A0A2E5DBM5	1	A0A2E5DBM5	CMD56_04280|CMQ50_02840|DCS41_01670|METZ01_LOCUS125101|METZ01_LOCUS435
1	A0A2E6LNG0	1	A0A2E6LNG0	CMD39_08060
1	A0A2E7K2W8	1	A0A2E7K2W8	CMM94_05990
1	A0A2E8WPZ7	1	A0A2E8WPZ7	CMQ23_04445
1	A0A2E8ZZC5	1	A0A2E8ZZC5	CMD64_03480
1	A0A2G2BBT2	1	A0A2G2BBT2	COB40_03395
1	A0A2G2HZR4	1	A0A2G2HZR4	COA60_00935
1	A0A2G2LJ93	1	A0A2G2LJ93	COA84_11970|COA85_04650
1	A0A2G2MK23	1	A0A2G2MK23	COA82_04200
1	A0A2G5QNG8	1	A0A2G5QNG8	CSW62_11035|EIK80_18500
1	A0A2H0ESB6	1	A0A2H0ESB6	COW75_07140|COY86_10690
1	A0A2H0QWS4	1	A0A2H0QWS4	COV35_05990
1	A0A2H6G0Z4	1	A0A2H6G0Z4	BMS3Abin11_00724
1	A0A2N3CLZ8	2	A0A2N3CLZ8|A0A2U2CMN1	CVT80_06630|DDZ14_06735
1	A0A2P8EKY1	1	A0A2P8EKY1	EI53_01171
1	A0A2S6QFI2	1	A0A2S6QFI2	CFH42_02106
1	A0A2U2BTI3	1	A0A2U2BTI3	DDZ18_06315
1	A0A2V5A0X7	1	A0A2V5A0X7	C7538_10692
1	A0A353UYF7	1	A0A353UYF7	DDY29_10080
1	A0A353XYU8	1	A0A353XYU8	DDW45_06090
1	A0A355SK20	1	A0A355SK20	DD426_14115
1	A0A356A437	1	A0A356A437	DD376_03165
1	A0A372SQG3	1	A0A372SQG3	DW113_14325|DW716_05040|H9Q80_10310
1	A0A380TS11	2	A0A380TS11|A0A4V0IDI2	NCTC10801_01385|SAMEA1410922_00557
1	A0A3A0AVI6	1	A0A3A0AVI6	DCC58_09260
1	A0A3A6MX69	1	A0A3A6MX69	C4575_07755
1	A0A3B8QZG7	1	A0A3B8QZG7	DCE52_08930
1	A0A3M0WSB1	1	A0A3M0WSB1	D6832_01750
1	A0A3M0YK57	1	A0A3M0YK57	D6819_00890
1	A0A3N1Y5Q1	1	A0A3N1Y5Q1	EDC57_0041
1	A0A3P8M0V0	1	A0A3P8M0V0	NCTC13098_01738
1	A0A3Q8EU21	1	A0A3Q8EU21	CKSOR_00237
1	A0A412LHL1	1	A0A412LHL1	DWX73_00085
1	A0A418WC69	1	A0A418WC69	D3874_11160
1	A0A432WLQ7	1	A0A432WLQ7	CWE14_01610
1	A0A4R6AIA2	1	A0A4R6AIA2	E2L08_03300
1	A0A520RAC7	1	A0A520RAC7	EVA64_03190
1	A0A523FKN2	1	A0A523FKN2	E2O94_01460
1	A0A523G4G6	1	A0A523G4G6	E2O90_03105
1	A0A523PMI0	1	A0A523PMI0	E2O38_07570
1	A0A523UMK8	1	A0A523UMK8	E3J59_05880
1	A0A536ZVI3	1	A0A536ZVI3	A3G81_07330|E6H38_07025|E6H57_15425|E6H77_07135|EPO20_25655
1	A0A5N9GKD2	1	A0A5N9GKD2	FI680_01045
1	A0A644XZY2	1	A0A644XZY2	DDY58_14585|QX51_12545|SDC9_67792
1	A0A657B2W3	2	A0A657B2W3|A0A657BC61	A3738_06620|A3750_09095
1	A0A6B1HJB5	1	A0A6B1HJB5	F4029_06890|F4089_15510
1	A0A6H1UD50	1	A0A6H1UD50	Fbal_2761|HER31_08975|SAMN02745129_1875
1	A0A6I2SNX9	1	A0A6I2SNX9	GJT30_16500
1	A0A6J4VR37	2	A0A6J4VR37|A0A7W1DVN2	AVDCRST_MAG19|H0W59_00360
1	A0A6N7LVL2	1	A0A6N7LVL2	GFN93_08120|Y5S_00666
1	A0A6N7M161	1	A0A6N7M161	GH147_04760|GH147_07350
1	A0A7C1Z1X8	1	A0A7C1Z1X8	ENI80_11310
1	A0A7C3HEW7	1	A0A7C3HEW7	ENJ21_03810
1	A0A7C5CQP0	1	A0A7C5CQP0	ENK78_04920
1	A0A7C5WTM4	1	A0A7C5WTM4	ENJ64_05580
1	A0A7C7QS52	1	A0A7C7QS52	EYP49_20635
1	A0A7G9GDL7	1	A0A7G9GDL7	DXA96_18585|H9Q79_00910
1	A0A7T8HZN1	1	A0A7T8HZN1	DIW77_06985|N838_21405|N838_30160
1	A0A7U6GI12	1	A0A7U6GI12	TBH_C1082
1	A0A7V5MPR3	1	A0A7V5MPR3	ENK53_02105
1	A0A7X8FEA5	1	A0A7X8FEA5	GX295_07860
1	A0A7Y2G5A3	1	A0A7Y2G5A3	HKN14_10185
1	A0A7Z1XG09	1	A0A7Z1XG09	E4M01_07695|E4M02_00125
1	C0KTB8	1	C0KTB8	None
1	C6LC81	1	C6LC81	BRYFOR_06228
1	C8X161	1	C8X161	Dret_0867
1	D9QVK9	1	D9QVK9	Acear_0728
1	I3D7V7	1	I3D7V7	HMPREF1052_0645
1	M9RB38	1	M9RB38	OAN307_c44850
1	Q0FGL1	1	Q0FGL1	CBC55_13495|OM2255_03850
1	R6GVJ9	1	R6GVJ9	BN557_01704|DBX95_04430|DGS89_02130|DIU32_00620
1	R6W977	1	R6W977	BN605_01060
1	S6GT71	1	S6GT71	A9R01_16690|OFPI_09960
1	U2PUN4	1	U2PUN4	CINTURNW_2299|HZF06_09390|SAMN02745941_00058
1	V2Y535	1	V2Y535	GCWU0000282_001686
1	W4HR55	1	W4HR55	ATO8_01775
1	A0A017HQK2	19	A0A017HQK2|A0A0B4EPD5|A0A0D0PBH3|A0A0K0Y4Y2|A0A0N7M4X0|A0A0P1F289|A0A0U1NI28|A0A1G6Q3W7|A0A1L3I4A5|A0A1M5VPL5|A0A1M6H320|A0A1X6ZT09|A0A2G2A2D4|A0A366WT75|A0A5B8I8V1|A0A5C4NDV8|A0A6B2D411|C7DFB1|S9SIM3	FHG66_05870|Rumeso_01609|GC1_01800|SAMN05421850_101134|Wenmar_02498|DC363_01845|OCA8868_00130|OSB_13440|PSJ8397_00518|PHA8399_02946|RBY4I_3638|AVO44_00815|AVO45_03990|D1823_05225|DS906_13000|FIU92_07795|RUA4292_02670|RUE5091_01489|RUM4293_00456|RUM8411_03737|SAMN06265380_101528|TRL7639_02198|NIG5292_00411|G0P99_00215|SAMN04488239_10414|PhaeoP97_01544|RA28_16095|SAMN05443551_2995|SAMN05444417_3078…
1	A0A037ZKP4	29	A0A037ZKP4|A0A0D1CPY4|A0A0H5DID3|A0A0L1JUZ1|A0A0M6XT46|A0A0P1FI76|A0A0P1GJW9|A0A0P7VXJ5|A0A1B7Z6U3|A0A1H3NTK9|A0A1X4IYR6|A0A1X7A801|A0A1Y5SII4|A0A221K077|A0A238JY30|A0A251X2G7|A0A254QJJ9|A0A2S5JEA0|A0A2S8SD76|A0A2V1P6P5|A0A345QMR6|A0A345RBC4|A0A5P9F9Y0|A0A6V6ZMC2|A0A7C2DW99|D0CQT1|M9RH99|U2YJ70|V9WIP6	ACMU_11820|jaqu_12970|A9Q94_06735|C6Y53_16855|COB16_17330|EBB79_10365|FEE96_10690|GO984_01620|GP644_22150|NIT7321_02184|RA19_08420|RA20_00550|ATO11_00855|JAN5088_02747|PM04_03185|THS5294_02376|TRM7557_03862|TRM7615_02460|HLUCCA08_17640|A9199_14045|B9057_07405|SAMN05444004_104108|BV911_06870|PSM7751_03930|SAMN06297129_2360|AQS8620_01613|JNX05_12570|SUH3_00350|SULPSESMR1_01567|RUA8715_00544|BVC71_0…
1	A0A073IG12	13	A0A073IG12|A0A132BW36|A0A1G5Q8I6|A0A1M5LYI2|A0A2E2PF84|A0A2M8J349|A0A2R8BDN2|A0A3D2FBN2|A0A3D9BU24|A0A418SE55|A0A420DHX3|A0A4V3XKW6|B9NRI1	DSW25_15425|BM562_06225|BZA02_102506|CLV89_105247|FGE21_16930|HGE68_03125|HGG70_02155|HGG73_00040|K529_007170|SAMN05444385_10588|TM1040_1240|TRIHO_25700|SAMN04488118_103188|SAMN05444003_0547|CML02_21320|CVM52_07990|ASD8599_01935|MALG_01466|DE314_14450|DRV84_08815|DRV85_01655|DL237_00695|PSAL_008550|C8N30_2920|E4Z66_03055|RA27_05405|RKLH11_228|SAMN05444358_101723
1	A0A074TIM8	8	A0A074TIM8|A0A085TS00|A0A1C2HTH0|A0A1D9MGW4|A0A1N7JIP7|A0A2A4CRA9|A0A2T4JG92|A0A644VNC6	DL1_00745|AKL02_010595|AXZ77_1981|AXZ80_4609|B6V73_01475|BMI85_11605|BMI86_09140|BMI87_08315|BMI90_06420|DT23_04355|DW2_17512|F8R15_08545|TP2_10490|BFP70_02280|ERN12_04245|LPB142_09920|SAMN05421795_10121|CLN94_06685|C5F46_11740|C8J30_101351|CG50_10055|D2T29_05040|D2T30_15295|DYS74_07295|EOW65_01865|EOW66_15400|FBT96_06630|RCAP_rcc01883|SAMN05421580_105249|SAMN05877831_10212|SDC9_39048|U715_10880
1	A0A075KGT6	1	A0A075KGT6	FB4_3226|JBW_02469|SAMN04490355_101973|UFO1_1921
1	A0A077AZD2	1	A0A077AZD2	ID47_10275
1	A0A0A7RXI7	2	A0A0A7RXI7|A0A495RBY9	DKK76_00720|DES39_2087
1	A0A0B4BF52	1	A0A0B4BF52	RA29_21255
1	A0A0E4GAC4	1	A0A0E4GAC4	1169
1	A0A0J1GC74	1	A0A0J1GC74	DSM106044_01766|RHS_0972
1	A0A0M6YJC2	3	A0A0M6YJC2|A0A2V2LMF8|A0A4R6B001	JDO7802_02482|DKT77_06370|E2L05_06010
1	A0A0P0NZ72	1	A0A0P0NZ72	AQ619_09095|B7Y78_10730|B7Y81_07270|B7Z44_02030|DBR10_06355
1	A0A0P7WS55	5	A0A0P7WS55|A0A2K8KE25|A0A5Q4DIB7|A0A7Z0HXI6|A0A7Z8L7J9	HLUCCA05_11170|ROE7235_02044|BD293_1452|BG454_10455|EA338_04135|LY56_02902|EA339_12815|HUK65_01595|EA386_14660
1	A0A0P9AHL6	1	A0A0P9AHL6	OXPF_14390
1	A0A0U5NXY4	3	A0A0U5NXY4|A0A174KMI9|A0A316A1Q8	BN3456_02168|DCX82_02485|EDD59_107125|A8806_10118|DWX41_03885|DWX43_17950|ERS852491_04292|GKG43_18885|HMPREF0240_04034|A8805_10141
1	A0A0V8QDH5	1	A0A0V8QDH5	ASU35_02190
1	A0A135YYE3	1	A0A135YYE3	BN738_01609|HMPREF0631_1072|HMPREF3195_00218
1	A0A143DDW1	2	A0A143DDW1|A0A7W9ZK57	AY555_06250|FHS48_003454
1	A0A143ZP19	1	A0A143ZP19	BN3661_00230|C12CBH8_00370
1	A0A165SJF3	3	A0A165SJF3|A0A2N3BJX7|A0A2N3BU48	AKL17_1408|GS660_12990|CVT82_00665|CVT84_05580
1	A0A174BD48	1	A0A174BD48	BN562_00928|BN579_01375|CL2_08290|CLOSS21_00087|DO83_11260|DW127_08765|DW246_04090|DW698_07150|DWV72_05005|DXB19_06530|ERS852387_01292|F2Y14_04705|HMPREF0369_00458|HMPREF0996_01823|SAMEA3545372_00371
1	A0A1B4V3K8	1	A0A1B4V3K8	SVA_1571
1	A0A1B6YV89	2	A0A1B6YV89|A0A2Y9AN19	A8B78_17880|Jann_2366|BCF38_104130
1	A0A1B7LGD0	1	A0A1B7LGD0	A6M21_07245
1	A0A1C0A4S6	1	A0A1C0A4S6	C7959_1344|SAMN06265827_105200
1	A0A1C5M301	1	A0A1C5M301	DWZ93_03505|DXA18_08535|SAMEA3545226_00853|SAMEA3545338_00412
1	A0A1C5RML2	1	A0A1C5RML2	DXA98_10630|SAMEA2393091_02063
1	A0A1D3TP87	1	A0A1D3TP87	SAMN05421730_1001398
1	A0A1E3GQN0	1	A0A1E3GQN0	A9E74_01915|CDW43_07305|CMH17_13035|CMH21_02280|COA34_07285|E8Q33_04000
1	A0A1F3YES4	2	A0A1F3YES4|A0A1F4FFE3	A2W21_11030|A3G81_32850
1	A0A1F6TAU7	1	A0A1F6TAU7	A2150_06375
1	A0A1F9HR56	1	A0A1F9HR56	A2W63_04155
1	A0A1G0D4Y4	1	A0A1G0D4Y4	A3H31_01485|A3J49_19120
1	A0A1G5S821	1	A0A1G5S821	SAMN03080599_03010
1	A0A1H8B2N9	2	A0A1H8B2N9|A0A1T4N144	SAMN04488698_1166|SAMN02745118_01674
1	A0A1H8N8V8	1	A0A1H8N8V8	SAMN02745170_03977|SAMN04490178_1015
1	A0A1J5IPK7	1	A0A1J5IPK7	AUK35_09025
1	A0A1M4N0B6	2	A0A1M4N0B6|A0A2D9VJK9	CLV74_105276|HJ526_05015|KARMA_2495|CBW24_07435|CL812_06055
1	A0A1M4N5X3	1	A0A1M4N5X3	N3C_0327
1	A0A1M4VGG5	1	A0A1M4VGG5	GKG44_22810|SAMN02745158_01216
1	A0A1M5HN41	2	A0A1M5HN41|A0A1M5T0E4	B7988_02395|B7989_04485|SAMN05720470_104105|SAMN05720487_11350|SAMN05720760_105105|SAMN05720472_1325|SAMN05720761_11527|SAMN05720781_2883
1	A0A1M6H9N3	1	A0A1M6H9N3	SAMN05720471_12010
1	A0A1M6UYN2	1	A0A1M6UYN2	BGX12_11022|SAMN05720468_10643
1	A0A1M7AGR1	1	A0A1M7AGR1	SAMN05720762_10649
1	A0A1M7MNW3	4	A0A1M7MNW3|A0A1N6V9K5|A0A4V3G5K5|M5E1S7	AWL62_1763|BHK79_06825|BY453_11270|C7954_1183|DFR79_1213|C7957_110106|C8C76_1053|CI947_1119|DFR80_12540|SAMN05421834_107149|C8C77_108107|HSACCH_02006
1	A0A1N7KY26	6	A0A1N7KY26|A0A239Q2B7|A0A2H5EYC8|A0A3S4DUM1|A1B698|S5YXD5	A7A09_018850|COB97_08250|EYE42_13670|SAMN05421772_102383|CMI50_14745|D3P06_02475|DWB67_07020|SAMN04489859_1006132|SAMN05444959_11910|SAMN05660710_02939|CUV01_11255|CX676_09155|FNJ84_18280|SAMN04489858_108115|C9E81_07130|D3P04_07120|D3P05_09265|GIY56_11625|IQ24_03337|IT41_05955|PARHAE_00806|SAMN06265378_10392|A6J80_13695|A9A71_10917|ABS73_01815|AQY21_17855|ATH84_104114|BDE18_2473|D1H97_12535|DFP89…
1	A0A1W1VZN3	1	A0A1W1VZN3	SAMN00808754_2574
1	A0A1Y0CUZ7	2	A0A1Y0CUZ7|A0A7X8HYC9	CBP12_00100|CBP31_03840|GX324_08285
1	A0A1Y4RTB8	2	A0A1Y4RTB8|A0A1Y4SFJ7	B5E82_01105|B5E77_05455
1	A0A254MZ08	1	A0A254MZ08	A7P85_00665|A7P89_11435|A7P96_00960|A7P97_08090|A7Q00_07265|A7Q02_01730|CA838_06625|EIKCOROL_02004|ELB75_10965|HMPREF1177_01173|HMPREF3043_02520|NCTC12888_00264
1	A0A254RHZ7	1	A0A254RHZ7	B7994_13730
1	A0A254RTI8	1	A0A254RTI8	B7992_13670|BGX17_3315|SAMN05720765_10945|SAMN05720766_107126
1	A0A258N5Z2	1	A0A258N5Z2	B7X52_00760|B7X85_01300|B7Y29_00530|B7Y68_01740|B7Z05_00730
1	A0A2A4RGY7	1	A0A2A4RGY7	COB77_03105
1	A0A2C9CR61	2	A0A2C9CR61|A0A2R8AAR7	G8E03_10365|SAMN06273572_102388|POI8812_01645
1	A0A2D5FKQ8	3	A0A2D5FKQ8|A0A2E6XIV5|A0A2E9P3Y7	CME47_05745|CME57_02355|CL580_03350|CMD54_02120|CME46_02965|CME49_02850|CME58_07165|EVA62_05225
1	A0A2D5IGN8	1	A0A2D5IGN8	CMG96_02795|EVA86_06925
1	A0A2D7GAE7	1	A0A2D7GAE7	CML56_04155
1	A0A2D7IV40	4	A0A2D7IV40|A0A2D7KDY0|A0A2D7XY38|A0A2E0U9Y5	CBB65_03800|CMK05_03565|CMK04_06035|CMK08_10445|DDY27_14390|DDZ43_05550|CMK09_14025|CMK06_12835
1	A0A2D9HYF7	1	A0A2D9HYF7	CMM40_17020|CMM78_05620|CMM81_05515
1	A0A2D9XTR8	1	A0A2D9XTR8	CMD49_02420
1	A0A2E4UXN0	2	A0A2E4UXN0|A0A2E8VNB0	CMQ29_15355|CMD83_13765|CMQ24_07495
1	A0A2E5M829	1	A0A2E5M829	CMQ49_08560
1	A0A2E8XGF8	1	A0A2E8XGF8	CL776_03145|CMQ28_05470
1	A0A2E9E882	1	A0A2E9E882	CBD40_03875|CMQ27_01185|CMQ39_02760
1	A0A2G6KLJ7	1	A0A2G6KLJ7	CSA54_04210
1	A0A2G9ZZB8	1	A0A2G9ZZB8	COX19_16120
1	A0A2H6J8X9	1	A0A2H6J8X9	BMS3Bbin12_00355
1	A0A2K2VI85	1	A0A2K2VI85	C0610_18115
1	A0A2M8RVS1	1	A0A2M8RVS1	CVP04_06365
1	A0A2N2DD14	1	A0A2N2DD14	CVU88_04750
1	A0A2N2GJE9	1	A0A2N2GJE9	CVU71_01970
1	A0A2N6AJ92	1	A0A2N6AJ92	C0604_08280
1	A0A2P6FP14	1	A0A2P6FP14	CML39_03020
1	A0A2P6FTZ3	1	A0A2P6FTZ3	CML47_06300|CML71_01030
1	A0A2P6G3M4	1	A0A2P6G3M4	CML40_01340
1	A0A2S0II57	2	A0A2S0II57|A0A432ZCV5	C5610_02185|CWI81_06650
1	A0A2Z2NVB2	1	A0A2Z2NVB2	IMCC3135_25635
1	A0A316LUX8	1	A0A316LUX8	DBY39_02645
1	A0A327WX31	1	A0A327WX31	B0I24_10859
1	A0A344PKI6	2	A0A344PKI6|A0A6I2LXR6	DRW48_09480|GI374_05960
1	A0A348UIT6	1	A0A348UIT6	DCR65_00395
1	A0A356M807	1	A0A356M807	DD640_09430
1	A0A374X8Z8	1	A0A374X8Z8	DWV97_04080|DXB23_02800|KGMB01110_28930
1	A0A382CXC3	1	A0A382CXC3	METZ01_LOCUS183579
1	A0A382Z719	1	A0A382Z719	METZ01_LOCUS443362
1	A0A3A8YWA7	1	A0A3A8YWA7	D7V82_06320
1	A0A3B0ZZK7	1	A0A3B0ZZK7	MNBD_GAMMA22
1	A0A3B8JW75	1	A0A3B8JW75	DCD97_01580
1	A0A3C0PKD3	1	A0A3C0PKD3	DCM25_01670
1	A0A3D3RJ61	1	A0A3D3RJ61	DIT54_01235
1	A0A3D5PK70	1	A0A3D5PK70	DHC76_07085
1	A0A3N5N1L0	1	A0A3N5N1L0	EHM59_21050
1	A0A484GDY5	1	A0A484GDY5	O970_01570
1	A0A485LVV5	1	A0A485LVV5	GXZ25_07235|SCFA_1760003
1	A0A496WJB8	1	A0A496WJB8	DRQ59_00860
1	A0A4R3K8U7	1	A0A4R3K8U7	EDC37_10785
1	A0A4R4F7E4	1	A0A4R4F7E4	EYQ95_03810
1	A0A4S2HFF5	1	A0A4S2HFF5	E5162_03700
1	A0A4U1BQ19	1	A0A4U1BQ19	FCL40_03020|FCL42_11370|SAMN04488540_102234
1	A0A519IX01	1	A0A519IX01	EON91_10545
1	A0A547Q340	1	A0A547Q340	FEV53_09020
1	A0A5C7JET1	1	A0A5C7JET1	E6R14_10865
1	A0A6H1WQA9	1	A0A6H1WQA9	FVE67_00760
1	A0A6J4U3M0	1	A0A6J4U3M0	AVDCRST_MAG70|H0U40_00905
1	A0A6L7MEE6	1	A0A6L7MEE6	F4X93_05280|F4Y53_05370
1	A0A6L7SQW7	1	A0A6L7SQW7	F4X92_02075
1	A0A6M4GSF6	1	A0A6M4GSF6	BWI17_20590|DSM104443_01283
1	A0A6N0I0W4	1	A0A6N0I0W4	BOW53_02825|HUE57_11720
1	A0A6N1DLI9	1	A0A6N1DLI9	HUS23_02270
1	A0A6N7UXR4	1	A0A6N7UXR4	FYJ34_01520
1	A0A6P1T2U2	1	A0A6P1T2U2	GO499_06220
1	A0A7C6PNI7	1	A0A7C6PNI7	GXX51_07325
1	A0A7C6VDR9	1	A0A7C6VDR9	GX407_05435|GX518_01840
1	A0A7C6YGW3	1	A0A7C6YGW3	GX693_01505
1	A0A7C9GIQ2	1	A0A7C9GIQ2	GEU76_12630
1	A0A7J5VEH5	1	A0A7J5VEH5	FD159_860
1	A0A7T9EUW5	1	A0A7T9EUW5	IPK86_02750
1	A0A7U9XDH9	2	A0A7U9XDH9|R9NF57	GN277_13270|IMSAGC018_02032|C817_00482
1	A0A7V9FAE9	1	A0A7V9FAE9	H0V47_07775
1	A0A7W0TWR8	1	A0A7W0TWR8	H0U10_09405
1	A0A7W1B1R0	1	A0A7W1B1R0	H0T91_01195
1	C6LJE7	1	C6LJE7	BRYFOR_08783
1	C7MMW7	1	C7MMW7	Ccur_05360
1	F3B9J2	2	F3B9J2|S2YL98	HMPREF9477_00518|DW669_08575|DW686_01505|DW709_04250|DWY90_05575|EDD74_104107|HMPREF0490_00579|HMPREF0987_00414|HMPREF1215_00565|HMPREF1216_00976
1	F4LKA5	1	F4LKA5	Trebr_0035
1	F7NEQ1	1	F7NEQ1	ALO_02581
1	G1WMD4	1	G1WMD4	BN586_01124|DFSSTS7063_01349|DORFOR_01426|HMPREF9457_00285|SAMEA3545334_00597
1	G8LXA6	1	G8LXA6	Clocl_2205
1	K1JK35	1	K1JK35	HMPREF3036_02391|HMPREF9465_00404
1	L0K9N9	1	L0K9N9	Halha_1818
1	R6BZV3	1	R6BZV3	BN708_02028|DCM22_01655|SAMEA2393090_01912
1	R6C733	1	R6C733	BN687_00856
1	R9MFB0	1	R9MFB0	C818_02481
1	S7UTM4	1	S7UTM4	dsx2_0750
1	A0A099EVE8	3	A0A099EVE8|A0A099GEM9|A0A1W6CV45	IC63_15705|HGN31_07590|IX56_09270|B0A89_02860
1	A0A0A2TLV3	1	A0A0A2TLV3	APF81_26850|DD730_12455|JT05_12505
1	A0A0F2NE75	1	A0A0F2NE75	VR68_10340
1	A0A0K2SMU7	1	A0A0K2SMU7	LIP_2623
1	A0A0K8JJG8	1	A0A0K8JJG8	P22_3544
1	A0A0K8MC66	1	A0A0K8MC66	Cva_00788
1	A0A0M3FY72	3	A0A0M3FY72|A0A1V3IBZ2|A0A1V3K6J6	A9501_09255|A9Z62_06785|ABW51_07540|BFQ29_07920|BKG96_02005|BKK56_05535|EUX48_03070|EUX55_04585|F2S80_10185|GG9_0144|GGA_0605|HMPREF9096_01178|BKK48_03040|AC062_0407|BKG88_03045|BKG93_01430|BKG95_03305|BKG99_05605|BKK47_02320|BKK55_05005|BKL51_03470|E5343_08725
1	A0A0S8BG67	1	A0A0S8BG67	AMJ68_08530
1	A0A0S8G6P1	5	A0A0S8G6P1|A0A1B4XGP2|A0A1F6TGV7|A0A1F6TK95|A0A522LYA0	AMJ72_08930|AMJ84_10745|A3A87_07385|SCL_1687|A2637_03415|A2V92_05520|A3B81_03095|A2151_04825|EPN55_09655
1	A0A0U5MJ90	1	A0A0U5MJ90	A6A04_12415|A6A05_11475|CCC_02921|CU669_13635|G4223_03490|H261_15582|K678_08324|MTBLM5_10242|MTBSS4_340028|MTBUT4_150040|PHAMO_210128|SAMN04244559_02570|WV31_18765|XM1_2207|amb3030
1	A0A0W0GL48	1	A0A0W0GL48	DEALK_01680|Dform_00125
1	A0A101VDP1	1	A0A101VDP1	APF76_14410
1	A0A162UUR1	2	A0A162UUR1|A0A6N8C688	CLMAG_13570|F8N39_19970
1	A0A174AC28	1	A0A174AC28	BN630_02330|DEA39_00715|DW642_01965|DW731_02810|DW915_00625|DW965_06020|DWW13_00640|DWX00_04185|DWX26_08105|DWX32_00785|DWY63_01100|DWZ44_00475|DWZ60_07010|DXA55_10380|DXA93_00520|DXB71_03260|DXD02_01870|DXD92_00970|ERS852406_00803
1	A0A177EBU5	1	A0A177EBU5	TH606_00650
1	A0A1B9JK50	4	A0A1B9JK50|A0A1B9K6L9|A0A1B9L8P7|A0A2V4DXB4	A9G07_10810|A9G09_09290|A9G17_07885|A9G22_07260|A9G24_05690|A9G25_07020|A9G30_04280|A9G31_07155|A9G35_11200|A9G37_00045|A9G42_12250|A9G48_07695|B6D08_06990|GA0061080_101753|GA0061081_10441|GASC598B02_014070|GQ590_05725|GQ592_00255|GQ596_09725|GQ598_06470|A9G12_04910|A9G13_08390|A9G11_09100|B6C99_08470|B6D06_11480|B6D18_00620|DKK70_01195|DKK78_00680|DKK79_00760|FPQ14_09240|GASC598I20_010250
1	A0A1C5KNN0	1	A0A1C5KNN0	DXA57_11830|SAMEA3545239_02811
1	A0A1E3AAS0	1	A0A1E3AAS0	BEH84_00952|BEI59_36435|DWY69_10100|DXA36_05505|DXC97_21990|ERS852537_02591|FYJ45_13095|HMPREF0994_01232|HMPREF1548_05620|SAMN05216405_3910
1	A0A1F8XQ72	1	A0A1F8XQ72	A2X99_07520
1	A0A1G0G0N8	1	A0A1G0G0N8	A3E87_04600
1	A0A1G0K610	1	A0A1G0K610	A3G96_05770|A3J35_07015
1	A0A1G0K6F8	1	A0A1G0K6F8	A3J35_00360
1	A0A1G0KD71	1	A0A1G0KD71	A3H91_12845
1	A0A1G4FJ57	1	A0A1G4FJ57	DC024_08710|EQM13_10895|PP176A_0742
1	A0A1H0RFF2	1	A0A1H0RFF2	H7E67_06465|H7E68_10675
1	A0A1I2C7S1	1	A0A1I2C7S1	FYJ71_03330|SAMN02910278_01342
1	A0A1I6EP84	1	A0A1I6EP84	SAMN04515673_11715
1	A0A1I7GBX9	1	A0A1I7GBX9	SAMN04487886_10334
1	A0A1V2YHN5	1	A0A1V2YHN5	BEN19_08750
1	A0A1V4M183	1	A0A1V4M183	AVO33_10945
1	A0A1V4SHV9	1	A0A1V4SHV9	CLHUN_26160
1	A0A1V4SVY1	1	A0A1V4SVY1	CLTHE_12940|HMPREF1092_00860
1	A0A1V4VY12	2	A0A1V4VY12|A0A1V5BIX7	A4E53_01217|A4E52_01733|A4E54_02703|A4E55_00996|A4E56_00327
1	A0A1V5BQJ1	2	A0A1V5BQJ1|A5D5R0	A4E52_00303|A4E52_01522|A4E54_02217|A4E56_02494|PTH_0234
1	A0A1V5KSP3	1	A0A1V5KSP3	BWY80_01263|GXZ25_07585|SCFA_670003
1	A0A1V5NWH6	1	A0A1V5NWH6	BWY65_00937
1	A0A1Y3TAI7	2	A0A1Y3TAI7|A0A1Y4ATE5	B5G27_11200|B5F86_13905|FNY66_11970
1	A0A1Z8L428	1	A0A1Z8L428	CBB73_05695|CMM89_05885
1	A0A267MPV3	1	A0A267MPV3	CCE28_00345
1	A0A2A5GIL6	1	A0A2A5GIL6	COA46_05890
1	A0A2E0MZT8	1	A0A2E0MZT8	CMD42_04995|METZ01_LOCUS504305
1	A0A2E5J238	1	A0A2E5J238	CL787_00785|FI727_01400
1	A0A2E8IU39	1	A0A2E8IU39	CL642_04420|CMK01_03905
1	A0A2G3Q2L2	1	A0A2G3Q2L2	CS063_02175
1	A0A2G6EQ82	1	A0A2G6EQ82	CR963_01270
1	A0A2I0MZI3	1	A0A2I0MZI3	ABB02_01406
1	A0A2M7FKF1	1	A0A2M7FKF1	AUJ88_07775|CO070_07625|COS43_05285|COW45_01450|COZ20_00870|COZ77_06690|DHV67_05050
1	A0A2N2EKB7	1	A0A2N2EKB7	CVU84_01350
1	A0A2W1B7X7	1	A0A2W1B7X7	C1O27_000966
1	A0A349YBK7	1	A0A349YBK7	CBB82_07240|DCS80_00145|H2061_05680
1	A0A359H814	1	A0A359H814	DEH07_06790|XD84_1946
1	A0A369B5Z1	1	A0A369B5Z1	DFR58_10978
1	A0A371J805	1	A0A371J805	CHL78_004480
1	A0A3B1ALX0	1	A0A3B1ALX0	MNBD_GAMMA26
1	A0A3D0YZR5	1	A0A3D0YZR5	DEQ28_06145
1	A0A3D2H8E1	1	A0A3D2H8E1	A2Z87_13175|DE312_06920|Galf_0643
1	A0A3D2NUB5	1	A0A3D2NUB5	DHV55_05430
1	A0A3D5UN90	1	A0A3D5UN90	DHN33_04900
1	A0A3E0KEZ7	1	A0A3E0KEZ7	DIU84_08405
1	A0A419G2G9	1	A0A419G2G9	C4589_10590
1	A0A432EU86	1	A0A432EU86	DSZ29_07795
1	A0A4P6M5P4	1	A0A4P6M5P4	A4V09_03905|C3R19_12790|E5259_09335|EV205_101269|GXM18_28130|HL650_10885|I5Q86_20045
1	A0A4R2RMF4	1	A0A4R2RMF4	EDD73_11032
1	A0A4V3R9T1	1	A0A4V3R9T1	D3Z42_04730|D7Y41_10035
1	A0A4Y7RF34	1	A0A4Y7RF34	DCZ10_09525|Psch_00932|Psfp_02917
1	A0A4Y7RHP8	1	A0A4Y7RHP8	Psch_01909|Psfp_00753
1	A0A4Y9GIY9	1	A0A4Y9GIY9	E4T99_02675|H7A79_2382
1	A0A521UH05	1	A0A521UH05	EPO21_18115
1	A0A523M5Q7	1	A0A523M5Q7	E2O59_13135|E2O61_00505
1	A0A5M6ZHY9	1	A0A5M6ZHY9	F1654_00075
1	A0A5N8ZHZ6	1	A0A5N8ZHZ6	CL763_05350|FI734_06205
1	A0A662DG25	1	A0A662DG25	DRJ04_04340
1	A0A6G9I8Z6	1	A0A6G9I8Z6	IPMB12_02715
1	A0A6I6DDT0	1	A0A6I6DDT0	SYNTR_0108
1	A0A6L9LU52	1	A0A6L9LU52	GO013_05670
1	A0A6N0HY74	1	A0A6N0HY74	BOW53_00985|HUE57_13860
1	A0A7C5JC14	1	A0A7C5JC14	ENI94_11685|ENJ17_00640|MNBD_GAMMA20
1	A0A7C6JRH3	1	A0A7C6JRH3	GXX69_00820
1	A0A7C6KQX5	1	A0A7C6KQX5	GXX46_02720
1	A0A7V8QG24	1	A0A7V8QG24	H0Z60_04780
1	A0A7W0ABL9	2	A0A7W0ABL9|A0A7W0PS71	H0U31_11175|H0T72_03765|H0T93_11980
1	A0A7X7CIP6	1	A0A7X7CIP6	GX660_10905
1	A0A7X8DHT5	1	A0A7X8DHT5	GX325_09420
1	A0A7X8JX98	1	A0A7X8JX98	GX270_08330
1	A0A7X9GF40	1	A0A7X9GF40	GX949_07695
1	A0A800BVW0	1	A0A800BVW0	EYP05_03750
1	A5Z997	1	A5Z997	DW018_10615|DW652_10385|EUBVEN_02292
1	B1I530	1	B1I530	Daud_1557
1	B8CWH4	1	B8CWH4	Hore_08870
1	C6Q1D8	1	C6Q1D8	B9W14_05110|CSCA_2890|CcarbDRAFT_4855|HBE96_23695
1	D5RQD6	1	D5RQD6	HMPREF0731_3298
1	E1QLS5	1	E1QLS5	Deba_3157
1	F0EV33	1	F0EV33	A9500_02650|BBB48_04940|BSN92_01340|DPV85_01445|DPV87_00830|DPV91_01120|DPV95_03650|ERO09_07410|HMPREF2948_09745|HMPREF3263_10335|HMPREF9417_1727|INP90_05075|INP94_05595|INP95_05075|INP97_04955|INP99_05225|INQ00_05285|NCTC10665_01114|PARA_11030
1	F2JLL8	1	F2JLL8	Clole_1685|EKH84_10940
1	F7V3Q8	1	F7V3Q8	CXIVA_14210|DCF42_07780
1	G2DZ45	1	G2DZ45	ThidrDRAFT_1248
1	R5E8C1	1	R5E8C1	BN724_02136|DHV96_00250
1	R6QRS5	1	R6QRS5	BN618_01813|DXA47_03605
1	V8BPX5	1	V8BPX5	DW116_00910|DW672_00860|HMPREF1202_02402|RUMLAC_01913
1	A0A017RYB4	1	A0A017RYB4	Q428_01170
1	A0A0D2GK44	2	A0A0D2GK44|A0A0K9I826	X474_05120|AAU61_12205
1	A0A0F3FLR9	2	A0A0F3FLR9|A0A386PES3	ERS852568_00742|U729_2548|CCH01_11390|CP523_01190
1	A0A0J1FT22	5	A0A0J1FT22|A0A0J1IDS7|A0A4Z0R4B8|G2FPT7|J7IV41	DEAC_c18510|Desaci_3462|CEB3_c08120|E4K67_14265|DEF89_13625|DOT_1711|DSBG_1474|SBF1_560015|VR66_13490|DEF42_20620|DP73_02435|DSOL_1873|Desmer_0954|Desor_0967|DesyoDRAFT_0865|E4K68_00215|SAMN02746098_02864|SAMN05443529_12242|UF75_1076
1	A0A0J5P7J1	2	A0A0J5P7J1|A0A223MHE7	E4T80_04160|ACEE_02030|APJL_0942|APL_0932|APP7_0990|ASU2_01970|HD_1080|HMPREF0027_1461|NCTC10976_00993|NCTC11483_01486|NCTC4191_00361|appser10_9880
1	A0A0K9ID26	1	A0A0K9ID26	AAU61_05860
1	A0A0M2NLC9	1	A0A0M2NLC9	CHK_1427
1	A0A0M2TZK8	1	A0A0M2TZK8	SY88_19635
1	A0A0M7BCQ4	1	A0A0M7BCQ4	JSE7799_02331|SAMN04488095_0146
1	A0A0P8WU07	1	A0A0P8WU07	OXPF_02800
1	A0A0Q0ZYW5	2	A0A0Q0ZYW5|A0A3D5MX35	AWN73_09185|CBU02nite_01600|CLP_2742|ClosIBUN125C_CONTIG9g00636|ClosIBUN13A_CONTIG83g01130|ClosIBUN22A_CONTIG140g02804|HMPREF1084_00506|HMPREF3070_15245|Q607_CBUC00031G0007|DG753_09620|HF850_11330
1	A0A0V2FAW5	1	A0A0V2FAW5	AS593_12995|C1707_17770|DDF62_23360|DDF67_04770|DMC18_22440|G5B46_02870|SGCZBJ_10260
1	A0A101V9M2	1	A0A101V9M2	APF76_08215
1	A0A101VQB5	1	A0A101VQB5	APF84_10130
1	A0A143B8C4	1	A0A143B8C4	DBW_2120
1	A0A174AD42	2	A0A174AD42|A0A412L212	DD660_01020|DW674_02290|ERS852385_01525|MITSMUL_05293|DWX75_01395|DWZ54_02960
1	A0A174CV93	2	A0A174CV93|R6KSE2	ERS852470_01582|ERS852471_00262|HMPREF0216_01147|SAMEA3545266_03426|SAMEA3545416_07974|SAMEA3545417_01537|BN542_00395|BN573_00395
1	A0A1C5UAQ5	1	A0A1C5UAQ5	DXB46_07220|SAMEA3545292_02053
1	A0A1C6DYS6	1	A0A1C6DYS6	BN622_00582|SAMEA3545401_01736
1	A0A1D7XBU7	1	A0A1D7XBU7	935|E306M_22030|MGLY_00620|MOHU_02290|MOMUL_15890|MOOR_19620|MTY_0113|Moth_1653
1	A0A1F3ASI8	1	A0A1F3ASI8	A2516_10630
1	A0A1F9PLH6	1	A0A1F9PLH6	A2139_05765
1	A0A1G7B8P7	1	A0A1G7B8P7	SAMN05661003_10588
1	A0A1I4YBB7	1	A0A1I4YBB7	DEA52_04155|DEF30_01705|SAMN04488695_101499|SAMN05421804_10171
1	A0A1J5MTC7	1	A0A1J5MTC7	AWY79_05970|BerOc1_01183|DND132_1623
1	A0A1M4YNQ9	2	A0A1M4YNQ9|A0A3B9JFB9	SAMN02746064_01816|DCG38_01670
1	A0A1M5Z1F5	1	A0A1M5Z1F5	SAMN02745823_03098
1	A0A1M6CZH2	1	A0A1M6CZH2	SAMN05444401_1290
1	A0A1M6F1E7	2	A0A1M6F1E7|A0A7C7A891	SAMN02745176_01768|GX498_09435
1	A0A1M6KGA6	1	A0A1M6KGA6	SAMN02745163_02190
1	A0A1N6G7R5	1	A0A1N6G7R5	SAMN05443662_1228
1	A0A1S6IUG7	2	A0A1S6IUG7|A0A4Q2WGJ0	B0537_04265|SAMN02745123_00645|N752_19005
1	A0A1S7LDS6	1	A0A1S7LDS6	MAGMO_0058
1	A0A1S8RPN7	1	A0A1S8RPN7	A370_03510|B0H40_003417|B0I49_003973|BGS1_00120|CDLVIII_1666|CLCHR_22680|CLOBL_10080|CLOSAC_16920|CLPUN_10810|CLSA_c13210|Cbei_1097|Cspa_c12360|D2A34_07525|F3K33_05940|FHX92_001098|X276_21045
1	A0A1V4B0G2	1	A0A1V4B0G2	HNR69_000919|HSM_0153|HS_0280|NCTC1659_00243
1	A0A1V4VNL4	1	A0A1V4VNL4	A4E53_03188
1	A0A1V5M9Y1	1	A0A1V5M9Y1	BWY74_02491
1	A0A1V6AR83	1	A0A1V6AR83	BWX99_01708
1	A0A1W9U6C9	1	A0A1W9U6C9	B6I32_02705|DRG73_07045|ENF36_00805
1	A0A1X7GPA9	1	A0A1X7GPA9	SAMN02744631_0260
1	A0A1Y0IVK5	1	A0A1Y0IVK5	CBW65_22325|CIG75_07410|EV586_104282
1	A0A1Y5DRS8	1	A0A1Y5DRS8	A9Q78_08550
1	A0A1Z5HTC3	2	A0A1Z5HTC3|A0A4R5JIC4	KKC1_18380|EYS13_10245
1	A0A249A0L2	2	A0A249A0L2|I3DEX7	A4G16_05265|A6B42_02875|AK33_08365|C4O86_08630|CKG23_09235|HV560_06550|HV561_06090|ICJ55_08965|NCTC10643_01703|X781_14740|X808_13480|AM305_12030|DDU33_09430|DPV98_01785|HMPREF1050_1250|HMPREF1054_0844|NCTC10794_02120
1	A0A258FHL8	1	A0A258FHL8	B7Y99_10085
1	A0A2A5G5Q5	1	A0A2A5G5Q5	COA54_05165|MNBD_GAMMA05
1	A0A2D2AZ19	1	A0A2D2AZ19	CSW64_12510
1	A0A2E7HKR2	1	A0A2E7HKR2	CMM46_18130
1	A0A2N2A4H6	1	A0A2N2A4H6	CVV04_05100|DCY10_01570
[truncated: 2,009 more rows]

## Sheet: Sheet2
Sequence Count Cluster Number	shared name	# repnode IDs	List repnode IDs	Gene names
2	A0A197F468	1	A0A197F468	A7325_06775|CXF58_06290|DCX43_01335|DIW35_03165|FOR85_00855
2	A0A2A2ABF5	1	A0A2A2ABF5	CK623_06640|CK625_12415|EBQ34_13315
2	A0A7H1MZ83	1	A0A7H1MZ83	HQ394_04560
2	A0A2A2AZY7	1	A0A2A2AZY7	CK620_12495|CK621_05260|CLI92_13010|EII19_02320
2	A0A4P8UXK3	1	A0A4P8UXK3	DIS69_05990|ENHY17A_210072|ENHYD8BJ_30028|FEF33_00250|GSF12_00265
2	A0A5B8FGG7	1	A0A5B8FGG7	FDP22_03040
2	A0A5A9ZEW1	1	A0A5A9ZEW1	FQ084_03915
2	A0A5E5A8X3	1	A0A5E5A8X3	AB870_18805|PAN31117_03172|PCA31118_04752|PEP31012_02229|UC34_08095
2	W5Y5U0	1	W5Y5U0	CFR76_10910|H845_257
2	A0A1U6GLQ3	1	A0A1U6GLQ3	CAN34_12410|DABAL43B_1210
2	A0A6J5EUV0	1	A0A6J5EUV0	BX592_104231|LMG29542_03280|LMG29739_05757
2	A0A1B0ZN73	1	A0A1B0ZN73	JL2886_00617
2	A0A2S4M433	1	A0A2S4M433	B0G62_111139
2	A0A1H1KNI0	1	A0A1H1KNI0	SAMN05519103_08757
2	D8N3K0	1	D8N3K0	B0B51_09300|BDB_110089|CJO77_00205|CJO80_00200|CMR15_10072|E7Z57_14330|EGA29_04145|F504_3446|HXP35_00600|HXP36_01375|RALSY_20392|RSP795_16060|RSP822_08060|RSSE_c0970|RSc3397|RUN39_v1_430024
2	A0A094W9L5	1	A0A094W9L5	ABH19_08615|BOX24_01130|C75L2_00710009|CGL2_11238075|LFML04_1014|LFTS_00763|LptCag_1895|Y981_04500
2	A0A2J9E175	1	A0A2J9E175	A6J60_012115
2	A0A4V2V0B7	1	A0A4V2V0B7	EDD68_1382
2	A0A2N2TG82	1	A0A2N2TG82	CVU22_15860
2	A0A318JIE0	1	A0A318JIE0	DFR42_101568
2	A0A0D6NGG5	1	A0A0D6NGG5	Abor_001_007|AcetOrient_orf03873|HK12_10855
2	A0A1N6KNE3	1	A0A1N6KNE3	SAMN05444165_4016
2	A0A398CHB3	1	A0A398CHB3	D3F03_02785
2	F6G4T6	1	F6G4T6	AR466_21740|C2124_00225|RRSL_04176|RSIPO_00013|RSPO_c00041
2	H0C155	1	H0C155	KYG_17002
2	A0A1F4J1W2	3	A0A1F4J1W2|A0A1V3RQ05|A0A358BF62	A3I64_04745|B0E41_25975|A2X72_05350|CVU21_21015|CVU36_08440|DCY64_05280|F3K02_21975
2	A0A4P6X034	1	A0A4P6X034	BC358_04490|HPF_17365
2	A0A4Q7MW83	1	A0A4Q7MW83	EV679_0482
2	A0A0D6Q6V0	1	A0A0D6Q6V0	CFR80_09750|GLUCOINTEAF2_0201689|Gxy13693_017_062
2	A0A2S0N456	1	A0A2S0N456	C6571_17945
2	A0A4R7SSI0	1	A0A4R7SSI0	EI77_00440
2	A0A7W7YJZ1	1	A0A7W7YJZ1	HNQ64_001758
2	A0A144PI46	1	A0A144PI46	A3K91_1666|CIK80_13135|E5677_05060
2	I3UGI8	1	I3UGI8	DD666_02545|EV681_2816|TKWG_22420
2	A0A142BHU7	1	A0A142BHU7	EZMO1_4407|GZ77_21600
2	A0A1I5IN70	2	A0A1I5IN70|A0A3D9XSY3	BDE18_3429|HYQ43_04085|ATH84_103329|BDD41_0680|DVR11_09570|SAMN04244548_04302
2	A0A2C6Z731	1	A0A2C6Z731	CR162_14385
2	A0A4P5NQD1	1	A0A4P5NQD1	MSKU9_1989
2	A0A0M0EFZ6	1	A0A0M0EFZ6	KOEU_22560
2	A0A239SLR3	1	A0A239SLR3	PAQ31011_03031|PCO31010_02670|PSP31120_02018|PSP31121_02869|SAMEA4530655_03230
2	A0A542RSG6	1	A0A542RSG6	FBY25_1356
2	A1B9P2	1	A1B9P2	AQY21_11290|Pden_4172
2	A0A0N1ABK5	1	A0A0N1ABK5	D621_18205
2	A0A1D2RZ63	1	A0A1D2RZ63	ABS38_06965
2	A0A1N7S7U3	1	A0A1N7S7U3	BN2476_350140|GCT13_16285|SAMN05192539_1001399
2	A0A5Q3RZP6	1	A0A5Q3RZP6	EGK74_07535|GJU80_07880|GJV52_07535
2	A0A6V8I9R1	1	A0A6V8I9R1	A0U91_11355|DmAi_23820
2	Q1QAK1	1	Q1QAK1	FQ082_01305|FQ083_08190|H0262_05320|PSYCG_07985|Pcryo_1523
2	A0A0N1FFV1	1	A0A0N1FFV1	AE618_07505
2	A0A0Q9DGD8	1	A0A0Q9DGD8	ASE52_02180
2	A0A246PZT6	1	A0A246PZT6	CEY04_28435
2	A0A7V8ALQ1	1	A0A7V8ALQ1	FD153_190
2	A0A2P9H4J6	1	A0A2P9H4J6	SBBP2_2700002
2	A0A4R8EZD3	1	A0A4R8EZD3	C8K29_13014
2	A0A5E4Z2W3	1	A0A5E4Z2W3	PTE30175_04911
2	A0A7I8BIV5	1	A0A7I8BIV5	ATN79_08735|BZM27_29245|C2L65_08660|C9I56_32400|CA603_46915|FRZ40_02670|K788_0007932|PPGU16_16630|PPGU19_019100|SAMN04487926_13954|SAMN05192544_1009160|SAMN05446935_3277|WQE_26745
2	A0A7W5IKJ0	1	A0A7W5IKJ0	F4827_004573|FHW21_004559
2	A0A089JWV6	1	A0A089JWV6	P40081_08755|QW71_30055|R50912_07935
2	A0A1H3NPM2	1	A0A1H3NPM2	SAMN05421881_10781
2	A0A2S6BIV1	1	A0A2S6BIV1	C0075_17835|CTR54_05555
2	A0A562PBG6	1	A0A562PBG6	GO485_02300
2	A0A5E4W0I7	1	A0A5E4W0I7	PCA20602_02923
2	A0A4Q1HK90	1	A0A4Q1HK90	C7R54_16480
2	A0A511FRC2	1	A0A511FRC2	AD947_02320|ATR01nite_25730
2	A0A7H1N5D1	1	A0A7H1N5D1	HQ394_18370
2	D5V9Q2	1	D5V9Q2	AO365_0077|AO367_1740|AO370_1767|AO382_1979|AO384_0448|B0682_00895|C0158_02425|HMPREF2573_01300|MCR_0133
2	A0A0T6DSK0	1	A0A0T6DSK0	AS194_07680|DCP60_09415
2	A0A149PRI4	3	A0A149PRI4|A0A1I9YF77|D5W7R6	CI15_16310|BJG93_05920|EVC45_07425|G5S42_21755|GCT19_11205|HDG32_000925|HDG33_003042|HDG34_005998|HDG35_000271|HDG37_000414|HDG38_001199|HDG39_000791|HDG40_002708|HDG41_001686|HDG42_001627|SAMN05445850_3225
2	A0A1B3PFP8	2	A0A1B3PFP8|A0A4D4JVK1	BSY15_4142|A1D30_18140|A2710_04415|A2Z90_06275|A3E23_14375|ABS37_10410|ACINB_36850|AE621_27740|BGO35_20505|C8C93_2152|C8C94_0611|CBY09_06790|DBR12_07400|DEV74_16625
2	A0A1E4IJW2	1	A0A1E4IJW2	ABS84_06050
2	A0A2P7TXA6	1	A0A2P7TXA6	C7N83_12680
2	A0A328X436	1	A0A328X436	C7401_13456
2	A0A7Z2VW74	1	A0A7Z2VW74	HH212_10035
2	A0A1J5RRI6	1	A0A1J5RRI6	GALL_194230
2	A0A258IHX6	1	A0A258IHX6	B7Y95_21105
2	A0A261SM68	1	A0A261SM68	CAL29_07990
2	A0A372K699	1	A0A372K699	D0B32_09780
2	A0A5C7A5W8	1	A0A5C7A5W8	ES754_03630
2	A5WDH4	1	A5WDH4	DLE54_03825|PsycPRwf_0763
2	B2JG44	1	B2JG44	Bphy_0937
2	H0C1D2	1	H0C1D2	KYG_17387
2	N6ZKX7	1	N6ZKX7	C667_21504
2	A0A0C4YAG3	2	A0A0C4YAG3|A0A0F0FU70	F7R26_008035|OR16_26633|RR42_m1844|CF70_017175|UB46_13195
2	A0A0N8KCI7	1	A0A0N8KCI7	HLUCCA12_13800
2	A0A1Q8YI83	1	A0A1Q8YI83	BLL52_0749
2	A0A258TX79	1	A0A258TX79	B7Y42_10265
2	A0A3A4RCZ7	1	A0A3A4RCZ7	C4535_12105
2	A0A6N7AIF7	1	A0A6N7AIF7	FD149_1429
2	A0A7C3QUM0	1	A0A7C3QUM0	ENX03_07785
2	A0A7Y0FFD2	1	A0A7Y0FFD2	HHL14_24595
2	A0A147FAQ1	1	A0A147FAQ1	NS229_28805|QR78_29460
2	A0A1G9KTT5	1	A0A1G9KTT5	AMQ84_09265|JI735_25245|PRIO_3634|SAMN05216191_103389
2	A0A1H7CJG5	1	A0A1H7CJG5	SAMN05428950_10474
2	A0A1M4V2R5	1	A0A1M4V2R5	SAMN02745117_00574
2	A0A371YXL3	1	A0A371YXL3	DY926_13685
2	A0A376AKZ3	2	A0A376AKZ3|A0A3D3BGG7	RHIZ70_4167|RHIZ71P_515|DIC56_15495
2	A0A4Q7LV86	1	A0A4Q7LV86	EV685_0876
2	A0A519IKK2	1	A0A519IKK2	EON50_09790
2	A0A564WEQ1	1	A0A564WEQ1	DF3PA_290015|DF3PB_1140011
2	A0A7W4K832	1	A0A7W4K832	HLH28_11025
2	A0A084D960	7	A0A084D960|A0A095GB77|A0A103K203|A0A103ZN95|A0A108E8U2|A0A1V6KN79|J7JAP3	BPA30113_05066|GQ57_30620|DF034_16920|DM43_3808|WT32_00300|WJ13_31875|B7G54_13335|BBJ41_02750|BCO18175_04642|BCO23253_00567|BCO71033_03241|BCO71171_01923|BCO9919_00927|BLA14095_01786|BLA15816_02527|BLA15945_00881|BLA17378_06407|BLA18109_05649|BLA18110_01063|BLA18112_03433|BLA23254_01341|BLA3211_03468|BLA39750_03839|BLA50215_05097|BLA6860_04961|BLA6993_02617|BLA9940_05791|BSFP_006230|Bcep18194_A51…
2	A0A0A1VKL7	1	A0A0A1VKL7	AVS7_04000
2	A0A127GYE5	2	A0A127GYE5|A0A1Q8E3R7	AK823_05695|AK825_05765|BTV99_03540|CAP50_08545
2	A0A1Q8IQP2	1	A0A1Q8IQP2	BTH42_24935
2	A0A1T0ABY5	1	A0A1T0ABY5	B0181_00605
2	A0A2J6MVL6	1	A0A2J6MVL6	CY652_04450
2	A0A2M8X4S1	3	A0A2M8X4S1|A0A3L9YU25|K0I669	CLU85_2989|DBV10_09765|C8C96_2643|ABS39_08710|ATF69_3582|C380_15260|C8C95_0283|C8C99_1058|CLU87_2475|DBR23_20795
2	A0A2Z6TJD9	1	A0A2Z6TJD9	Bcep1808_1775|BvRS1_53840|MYA_1641|SAMN02787148_107239|WJ24_22750|WJ35_02940|WK24_25430
2	A0A316ETD8	1	A0A316ETD8	C7419_102245|FHX63_003385
2	A0A387FT74	1	A0A387FT74	CCGE525_27170
2	A0A480AVX1	1	A0A480AVX1	AQPW35_45540
2	A0A4R6QHM8	1	A0A4R6QHM8	DES47_10922
2	A0A7C9TL98	1	A0A7C9TL98	G3A44_17740
2	A0A7W7NXC7	1	A0A7W7NXC7	HNO88_002638
2	A0A0D5J358	2	A0A0D5J358|A0A7G6V013	AK34_1276|BDAG_01443|BDO18943_01908|BDSB_08280|XM57_11590|BCPG_02860|Bcen_6231|Bcenmc03_1872|DF042_17975|DF047_08685|EGT41_02835|SY91_02490
2	A0A0Q4RSN2	1	A0A0Q4RSN2	ASF16_09980|EON49_11715
2	A0A162T4Y8	2	A0A162T4Y8|W7WEL9	LPB072_17895|ABT02_14605|X551_01557|Y694_00195
2	A0A1B4HUH4	1	A0A1B4HUH4	BME24068_01452
2	A0A1F4HKR1	1	A0A1F4HKR1	A3E25_17035
2	A0A1Y2QUS7	1	A0A1Y2QUS7	ASE11_01085|BSY239_3903|CAP37_18835|F9Z44_01405
2	A0A285T6D0	1	A0A285T6D0	SAMN05877831_11534
2	A0A2N2RB45	1	A0A2N2RB45	CVU30_17180
2	A0A2N2TDP8	1	A0A2N2TDP8	CVU22_19460
2	A0A353XSA8	1	A0A353XSA8	DDW38_03725
2	A0A3C1AT13	1	A0A3C1AT13	DCP71_05150
2	A0A494XW18	1	A0A494XW18	D7S86_14300
2	A0A7W8M803	1	A0A7W8M803	HNQ70_000463
2	X0QA89	1	X0QA89	AK824_07965|BTW00_02465|CXF60_07795|CXF61_07470|CXF62_11835|CXF69_13935|E2545_07845|FQV37_2510|H4J37_08285|HCZ91_07615|JCM18900_12177|JCM18901_2339
2	A0A0Q0XER7	1	A0A0Q0XER7	AE621_10300
2	A0A158BUE8	2	A0A158BUE8|A0A158E859	AWB78_03114|AWB77_06484
2	A0A1B4NW61	1	A0A1B4NW61	WK25_08945
2	A0A1J5S9W1	2	A0A1J5S9W1|A0A1J5SNA3	GALL_131170|GALL_123160
2	A0A1R4EHS9	2	A0A1R4EHS9|A0A379LNB9	A1019T_01988|A1232T_01537|NCTC10526_01620
2	A0A562BUH2	1	A0A562BUH2	L602_001000001150
2	A0A6J5FBT9	1	A0A6J5FBT9	B0G69_3183|LMG27177_00247
2	A0A6P5UHM7	1	A0A6P5UHM7	AIN02nite_00290|HK17_09915|LOC111067227|LOC111067943
2	A0A7Y0CDZ2	1	A0A7Y0CDZ2	HHJ15_07065
2	U4T359	1	U4T359	DIS81_08880|M917_2584
2	A0A0N0J6T0	2	A0A0N0J6T0|A0A258RJY8	IP80_19830|B7Y51_00255
2	A0A0Q9ZY92	1	A0A0Q9ZY92	AK822_07875|C8D84_102277|DF294_03055|DHV27_11870|JCM18902_1906|JCM18903_2059
2	A0A0T2Z019	1	A0A0T2Z019	A2X72_02865|ASE11_24580|CVU21_04920|CVU36_07975|DCY64_19295|F3K02_25550
2	A0A0W7Z1F0	1	A0A0W7Z1F0	AS359_10075|B5M06_11480|F7P80_04210
2	A0A158BXX1	2	A0A158BXX1|A0A656QBW9	AWB82_04666|BG60_17155
2	A0A1A9N1M5	1	A0A1A9N1M5	A6V37_32830
2	A0A1G3IEM8	1	A0A1G3IEM8	A3H24_05775|Rfer_1883
2	A0A1H4CTY7	1	A0A1H4CTY7	EPN73_24150|SAMN05192564_102490
2	A0A1I1YWV1	1	A0A1I1YWV1	SAMN04489710_12016
2	A0A1Y3G968	1	A0A1Y3G968	HK23_00950
2	A0A228J4D7	1	A0A228J4D7	BLA13014_06774|CFB84_10360
2	A0A257FNW0	1	A0A257FNW0	C1O66_08645|CFE41_10165
2	A0A2M7Y9F0	1	A0A2M7Y9F0	CO163_08490|COW75_12060|COY86_02945
2	A0A2N0ZNS2	1	A0A2N0ZNS2	CXF65_14145
2	A0A2N7WHT4	4	A0A2N7WHT4|A0A2S8RSS7|A0A2Z5MA32|B1FYS3	C0Z16_21100|B0G83_105261|BX591_10399|BWU74_13285|BZM26_31350|C7512_1011000|CUJ87_07335|BC1003_1526|BgramDRAFT_2292|C8K17_105149|EN834_20505
2	A0A2N7WM67	1	A0A2N7WM67	C0Z20_30080|C9I57_27460
2	A0A378XFD2	2	A0A378XFD2|A0A7X6PJH1	GX822_02570|NCTC11997_01157|GX860_07300
2	A0A3S2WTL7	1	A0A3S2WTL7	E6Q93_09535|ENE75_16120
2	A0A511X824	1	A0A511X824	ANI02nite_09740|HK28_09810
2	A0A5C7NJB0	1	A0A5C7NJB0	E6Q94_05590
2	A0A6N9RCM4	1	A0A6N9RCM4	GZ092_04135
2	C7JDQ9	1	C7JDQ9	A4S02_00845|APA01_05530|APA386B_2050|APO_2040|BJI49_11780|CJF59_10935|CSR02_06230|EOV40_002655|FCN51_05310|FKW31_12760|GX486_08075|LOC108083507|LOC108129308|NBRC106471_0530|NBRC3188_0460|NBRC3278_0522|NBRC3299_0554|S1001342_00622|S101447_00623
2	G9ZW13	1	G9ZW13	HMPREF9946_00730
2	V4RBB4	1	V4RBB4	N177_3494
2	A0A069PVG1	2	A0A069PVG1|A0A158EWT6	B0G84_2219|BG61_28955|AWB68_00065
2	A0A088USP4	1	A0A088USP4	BPS26883_05990|DM39_1810|WT56_06720|WT57_31575
2	A0A103EDN0	1	A0A103EDN0	BSIN_1326|WS67_16155|WS68_14140
2	A0A1B8QKM0	1	A0A1B8QKM0	A7456_03000
2	A0A1G5UTK3	2	A0A1G5UTK3|A0A7W7K9R6	SAMN03159340_04047|HNO88_001926
2	A0A1H9A4X8	1	A0A1H9A4X8	SAMN04488038_101271
2	A0A1N7LAS3	1	A0A1N7LAS3	SAMN05421779_103212
2	A0A1N7SF50	2	A0A1N7SF50|A0A6S7B8F4	BN2475_600085|LMG28614_01520
2	A0A1Q8DTY7	1	A0A1Q8DTY7	BTV98_05255
2	A0A1X7FX62	1	A0A1X7FX62	SAMN06295900_11295
2	A0A2V4VHE8	1	A0A2V4VHE8	DFP82_10830
2	A0A370NDQ8	1	A0A370NDQ8	DLM46_05895
2	A0A3N6Q4Z5	1	A0A3N6Q4Z5	D1Y85_08555
2	A0A494XRE6	1	A0A494XRE6	D7S89_02440
2	A0A4R0YJZ2	1	A0A4R0YJZ2	EJV46_00180
2	A0A5C8NQD1	1	A0A5C8NQD1	ABS55_09280|FHP08_16915
2	A1VLW4	1	A1VLW4	Pnap_1327
2	W7PSU5	1	W7PSU5	Q427_29560
2	A0A059XZD6	1	A0A059XZD6	Y981_07390
2	A0A158CZL3	2	A0A158CZL3|G4MGS7	AWB83_04777|BKIR_c69_3312
2	A0A1F4IC34	1	A0A1F4IC34	A3E25_04995
2	A0A1H1BJS9	1	A0A1H1BJS9	SAMN05443245_1695
2	A0A1J5NXW4	1	A0A1J5NXW4	GALL_543560
2	A0A1N7IZH2	1	A0A1N7IZH2	SAMN05421779_101801
2	A0A1Y0ECD5	1	A0A1Y0ECD5	LOKVESSMR4R_01845
2	A0A258ND93	2	A0A258ND93|A0A4V1ABT4	B7Y64_07990|DTW89_16295|BC358_06555|HPF_15360
2	A0A2A3DBE3	1	A0A2A3DBE3	CK220_14010
2	A0A2M7Q0N7	1	A0A2M7Q0N7	COZ00_05200
2	A0A2S3VX55	1	A0A2S3VX55	CFR72_13115|KMAL_31750
2	A0A369AT41	1	A0A369AT41	DFR45_10139
2	A0A3A9JLD5	1	A0A3A9JLD5	D6Z83_08595
2	A0A433X5B3	1	A0A433X5B3	CMJ15_12560|EMQ25_13990
2	A0A4R2MSP7	1	A0A4R2MSP7	EV674_13914
2	A0A522IN89	1	A0A522IN89	EPN70_10390
2	A0A7U7KMR7	1	A0A7U7KMR7	ATCC53582_02561|GXY_14285
2	A0A7X6WVU4	1	A0A7X6WVU4	GX772_00140
2	A1TMH3	1	A1TMH3	Aave_1572|Acav_1614|C7Y68_07795|C8235_06165|C8238_07095|C8239_07175|C8242_06385|C8E06_2632
2	A0A085FCA3	1	A0A085FCA3	FG94_02653
2	A0A0G3BSA9	1	A0A0G3BSA9	AAW51_4197
2	A0A160FKL2	4	A0A160FKL2|A0A1M6IUM1|A0A5Q4YV96|B2T3Q9	AYM40_11490|FHW44_102328|SAMN05192548_1001210|BCh11DRAFT_06903|Bxe_A2375|CJU94_16105|DFH24_07214|PDMSB3_1918|SAMN02787142_1500|SAMN05444172_2731|B0G71_1811|B0G73_115124|B0G74_2172|B0G75_105331|B0G80_0473|B0G81_6941|B0G82_3086|Bphyt_1812|E2553_04590
2	A0A1N6GZV6	1	A0A1N6GZV6	SAMN05216466_103583|SAMN05444168_2859
2	A0A2N6QIK1	1	A0A2N6QIK1	CJ230_01260|HMPREF2130_03515|NCTC11009_00811
2	A0A2R4XKP4	1	A0A2R4XKP4	DBV39_12360
2	A0A4Q2Z010	1	A0A4Q2Z010	EOP63_06460
2	A0A561H0H5	1	A0A561H0H5	FHW33_12262
2	A0A5Q4GPE3	1	A0A5Q4GPE3	EA419_03010
2	A0A658R4E3	1	A0A658R4E3	AWB72_05220
2	A0A679ILG4	1	A0A679ILG4	ASF24_20455|ASF32_21715|MBUL_00375
2	A0A6J5AFM2	1	A0A6J5AFM2	BUPH_02296|LMG22037_01794|LMG9964_02023
2	A0A6J5FKJ4	2	A0A6J5FKJ4|A0A7Z2GGX5	E1956_09935|LMG28688_00900|NH14_11240|FAZ98_07495
2	A0A6M1UQF4	1	A0A6M1UQF4	G5B41_16280
2	B9MD14	1	B9MD14	Ajs_3163|BA022_01150|BV908_05825|Dtpsy_2510|EDC60_1984|HND92_13875|OX89_02850
2	D5AVJ9	1	D5AVJ9	RCAP_rcp00078
2	E1VLE2	1	E1VLE2	HDN1F_20510
2	I5BSZ8	1	I5BSZ8	A33O_18689
2	A0A069B1N7	2	A0A069B1N7|A0A1B4S837	A8H37_17275|AQ610_08285|BMA10229_A0028|BMA10247_1140|BMA1378|BMAGB8_1454|BMAJHU_C0971|BOC38_16935|BP1026B_I1417|BPSL1483|BTH_I2204|BUC_1815|BURPS1106A_2263|BURPS1710A_2761|BURPS1710b_2390|BURPS305_6870|BURPS406E_H0718|BURPS668_2225|BURPSS13_P0880|CO709_28220|EGT66_13565|GBP346_A2333|GNZ24_15060|WI23_08390|WS62_20965|WS70_07810|WS71_21270|X980_1130|WT60_08735
2	A0A089P072	1	A0A089P072	A3862_05310|CMH16_30430|GGQ91_000339|HDN76_002921|HDN89_003397|MOC_5876|SAMN02799643_05763
2	A0A098U9J9	2	A0A098U9J9|A0A0Q6T9W9	C5614_20600|GPY61_30950|IA69_14940|SAMN05428966_109232|ASC93_09815
2	A0A0A1H5X5	1	A0A0A1H5X5	E1O_26320
2	A0A0D5V9Y8	3	A0A0D5V9Y8|A0A0N0ZEA5|A0A419ZUB1	A8H39_08905|BCY88_11170|BX589_102508|ADM96_24695|HDV66_000185|HNQ11_003085|B0G76_1940
2	A0A0N1KIX5	1	A0A0N1KIX5	ADM96_37420
2	A0A0U2PGB1	1	A0A0U2PGB1	AT302_25745|PIN31115_01976|PPN31114_01720
2	A0A0U2UJS0	1	A0A0U2UJS0	AT984_08145|DBR47_14615
2	A0A127JX83	1	A0A127JX83	UC35_18925
2	A0A1B4PS95	1	A0A1B4PS95	BUB20358_05910|BW685_05105|BZL54_33245|C5O80_06575|DF011_06640|DF110_14120|DID96_24685|DIE18_22215|DIE19_20540|EGY31_19040|F7R25_32865|GR157_12195|KY49_3951|WI38_02475|WJ33_22935|WJ58_32465|WJ63_03900|WJ75_12280|WJ87_35090|WK95_06655|WL29_29160|WL73_03175|WL80_00840|WM15_20245|WT26_12885
2	A0A1Q2YNJ6	1	A0A1Q2YNJ6	APZ41_009940|CTJ15_21140|DI601_15455|NCTC13290_03234|NCTC13291_00597|RGI145_14805|ROTAS13_00413
2	A0A1S1X610	2	A0A1S1X610|A0A7Z1RW31	BI347_06265|CLV04_1432
2	A0A2N3BKF3	1	A0A2N3BKF3	CVT83_02645
2	A0A366H3N8	1	A0A366H3N8	DES53_12054|G5S37_12130
2	A0A3D9H1H1	1	A0A3D9H1H1	DFP90_1232
2	A0A3E2J703	1	A0A3E2J703	D0463_14700
2	A0A498C5L3	1	A0A498C5L3	DFR31_1467
2	A0A4R5QNF3	1	A0A4R5QNF3	E2C06_02655
2	A0A6N4TSX3	1	A0A6N4TSX3	AWB80_06324|BTHE68_14600
2	A0A7Y0GDP1	1	A0A7Y0GDP1	HHJ18_12345
2	A0A7Z0M9S1	1	A0A7Z0M9S1	H0A73_03855
2	B1Y802	1	B1Y802	Lcho_1476
2	R4WR27	1	R4WR27	BRPE64_ACDS16210
2	A0A063BDH7	1	A0A063BDH7	LIG30_0420
2	A0A084EFH8	1	A0A084EFH8	A0U87_25140|A6768_13585|AX777_14790|BRX37_21210|CG471_29215|CP98_03946|DAH51_22610|DI540_23400|E5554_11800|EBF16_06465|GGQ90_000704|GS397_12325|HH800_04920|HMPREF9718_00649|IH86_06000|PMI04_00451
2	A0A0G3EM99	1	A0A0G3EM99	ABW99_01630|EPN65_10675
2	A0A117T186	1	A0A117T186	AWJ19_11190|SAMN05216192_10954
2	A0A158BJ08	2	A0A158BJ08|A0A158JEM3	AWB74_05491|AWB75_03559|A9R05_09350|AWB70_06377|BRPE67_ACDS16260|BYI23_A015810
2	A0A1B8PY30	1	A0A1B8PY30	A9309_09175|A9Z60_02605|DQF64_00035|NCTC10359_01425|NCTC11012_02192|NCTC12877_00551
2	A0A1G0G9L5	1	A0A1G0G9L5	A2W28_10795
2	A0A1I1PDX8	1	A0A1I1PDX8	SAMN05216321_110176
2	A0A212LKD8	1	A0A212LKD8	CJ014_25210|CXZ10_20565|KL86PLE_60320
2	A0A2N7WDY7	2	A0A2N7WDY7|A0A522MD17	C0Z19_02535|EPN57_20935
2	A0A2V3U1W0	1	A0A2V3U1W0	BY998_11850
2	A0A2W7H9G6	1	A0A2W7H9G6	C7514_1168
2	A0A344UCJ1	1	A0A344UCJ1	DK843_00860
2	A0A3S0BU88	1	A0A3S0BU88	EKK55_21530
2	A0A522Q1C4	1	A0A522Q1C4	EPN41_14860
2	A0A5R8KJ54	1	A0A5R8KJ54	FEM03_03150
2	A0A7C1WQW3	1	A0A7C1WQW3	ENJ13_06030
2	A0A7U7KJ66	1	A0A7U7KJ66	ATCC53582_00599|CFR72_01835|GXY_04257|KMAL_08200
2	A0A7W2I7N0	1	A0A7W2I7N0	H3H36_14775|H3H37_15265|H3H39_10335
2	F6IGG3	1	F6IGG3	BVN33_17975|PP1Y_AT2603
2	A0A069NC10	1	A0A069NC10	BG57_28760
2	A0A0B5FHS3	3	A0A0B5FHS3|A0A0E3YD42|A0A378YYC4	NCTC13159_00844|PAP18089_05204|PBR20603_01577|PCE31106_03551|PCE31107_04435|PCO31110_02265|PCO31111_03934|PFI31113_00839|PHO31112_04806|PNO31109_01383|PSO31014_01784|PTE31013_01982|A9762_03520|MB84_12485|FP568_07270|PMO31116_02363
2	A0A0E9L7V5	1	A0A0E9L7V5	ALISP_1119|Alide2_1218|Alide_3229|CE154_009985
2	A0A0L0MFY5	2	A0A0L0MFY5|A0A158C2X5	BVER_03046c|AWB79_04636
2	A0A1D9H8S5	1	A0A1D9H8S5	BKK79_32080
2	A0A1E4Q0L9	1	A0A1E4Q0L9	ABT22_01435|BGP20_02505
2	A0A1L6HY36	1	A0A1L6HY36	BTO02_12675
2	A0A1N7DVA8	1	A0A1N7DVA8	NCTC10297_00518|SAMN02745664_102146
2	A0A1T0CP39	1	A0A1T0CP39	AZ602_08725|B0681_08970
2	A0A226WL76	2	A0A226WL76|A0A6G8NJR8	ASG35_17050|AWB64_03180|AXG89_14415|BSU04_46120|PAMC26510_38025|PAMC26577_21605|AWB69_01619|DFH23_01780|DFJ51_3392|EOS_39465|SAMN05414139_02645|SBC1_19860
2	A0A2A4RPH6	1	A0A2A4RPH6	COB71_09385|MNBD_GAMMA17
2	A0A2E2RSQ1	1	A0A2E2RSQ1	CL535_17315
2	A0A2N7VLA5	2	A0A2N7VLA5|A0A3D8JQP7	C0Z18_18965|DWV00_29330
2	A0A2U1WDM6	3	A0A2U1WDM6|A0A2U1YTI0|A0A4D8QX13	TSA6c_26255|E6C67_13610|FZ029_22100|HUE56_08150|TSH20_23695|TSO5_06185|D3868_27070
2	A0A328ZFJ8	1	A0A328ZFJ8	AX018_100828
2	A0A369CHH5	1	A0A369CHH5	DFQ59_101837
2	A0A372LDD0	1	A0A372LDD0	D0469_19265
2	A0A3G2FUI0	1	A0A3G2FUI0	C8C98_4152|CLU86_1847|CLU88_1168|EAG14_08450
2	A0A495ES90	1	A0A495ES90	C8E52_4072
2	A0A4P6XGC9	1	A0A4P6XGC9	C8J40_11719|E2E30_18750|EQZ23_06440|FHY04_003780
2	A0A4R6MW05	1	A0A4R6MW05	DFR39_10921
2	A0A4Y9SFU8	1	A0A4Y9SFU8	E4L96_07595
2	A0A511XJB8	1	A0A511XJB8	AOE01nite_12450
2	A0A542M068	1	A0A542M068	FBX97_2021
2	A0A6A7KVR9	1	A0A6A7KVR9	GEU87_21690
2	A0A7Y0BIX4	1	A0A7Y0BIX4	HHJ19_12855
2	A0A7Y0D2Z7	1	A0A7Y0D2Z7	HHJ09_11990|HHJ12_07410
2	B1LVW8	1	B1LVW8	CIW48_07240|DFJ57_5460|Mrad2831_3642|SAMN02799622_01651|SAMN04487845_105130
2	J1EJF2	1	J1EJF2	FB546_104485|HNP48_002468|PMI14_02904
2	N6YNE1	2	N6YNE1|N6YRS0	BWZ09_00310|C665_15328|E6Q80_16815|PO78_3648|Tmz1t_0412|B447_03313
2	A0A013VC18	1	A0A013VC18	A2095_10860|BF95_13355
2	A0A069B9D7	1	A0A069B9D7	A8H37_20000|AQ610_06400|BMA0606|BMA10229_A2883|BMA10247_1719|BMAGB8_0645|BMAJHU_C0110|BOC38_14460|BP1026B_I0949|BPSL2376|BTH_I1790|BUC_3029|BUH_2819|BURPS1106A_2768|BURPS1710A_3267|BURPS1710b_2830|BURPS305_7439|BURPS406E_H0197|BURPS668_2710|BURPSS13_V0109|CO709_25830|CXQ84_07100|EGT66_16160|GBP346_A2890|WI23_06085|WS62_00685|WS70_05835|WS71_18755|WT60_06570|X980_665
2	A0A070A7Y9	1	A0A070A7Y9	CT154_00560|GLUCORHAEAF1_01335|ICJ78_13760|KRIGEM_02716|SXCC_01564
2	A0A087PKR4	1	A0A087PKR4	AD928_03175|AD930_00980|AD951_12890|AD954_03960
2	A0A0D7K9Z9	1	A0A0D7K9Z9	BDD18_3406|RP29_08945
2	A0A0F5PAX1	2	A0A0F5PAX1|A0A1S1HB66	EPO64_03785|NSU_4539|WP12_12975|BHE75_01362|C100_06805|CVT77_01110|EDF69_11594|SCLO_1002170
2	A0A0Q8SSB2	1	A0A0Q8SSB2	ASE28_30335|ASE31_01100|HDO01_005330
2	A0A173KS07	1	A0A173KS07	EP837_00270
2	A0A1A5XEP5	1	A0A1A5XEP5	A6456_25775|EHZ19_10225|G5S35_07805
2	A0A1E4JFL1	1	A0A1E4JFL1	ABS87_04730
2	A0A1F4HH13	1	A0A1F4HH13	A2Z55_00105|A3F76_01730|DCW87_03890|DET46_13050|HUU13_13665
2	A0A1F4HSV8	1	A0A1F4HSV8	A3E25_23855
2	A0A1F4KEP9	1	A0A1F4KEP9	A3F78_21880
2	A0A1G6ZPW1	1	A0A1G6ZPW1	SAMN04487779_101755
2	A0A1H4A519	3	A0A1H4A519|A0A240U136|C5T6F0	B7Y64_06430|DTW89_03240|SAMN05421875_10995|CBP33_07885|CBP34_07785|CBP36_08455|AcdelDRAFT_2480
2	A0A1H7JNT4	1	A0A1H7JNT4	SAMN05192542_103371
2	A0A1I1ML79	1	A0A1I1ML79	SAMN05216204_11175
2	A0A1U9RLR3	1	A0A1U9RLR3	B0W47_10760|CFR77_04110|CXP35_08910
2	A0A2N6B3E4	1	A0A2N6B3E4	C0606_04965
2	A0A2U3I9Y7	1	A0A2U3I9Y7	NOV72_04205
2	A0A317FCY7	1	A0A317FCY7	DFH01_08680
2	A0A484UT56	1	A0A484UT56	AMP9_3837|ANDO1_3771|ANT2_3778|BER1_3765
2	A0A4P8IN67	1	A0A4P8IN67	FAZ95_09790
2	A0A4Q2YCA4	1	A0A4Q2YCA4	EOP86_07945
2	A0A4R3MEY8	1	A0A4R3MEY8	EDC26_101109
2	A0A4U1JTA3	1	A0A4U1JTA3	FBT96_09410
2	A0A5B0GRZ6	1	A0A5B0GRZ6	FVF58_28730
2	A0A5B2TCR0	1	A0A5B2TCR0	F0Q34_17760
2	A0A6I5YSW2	1	A0A6I5YSW2	GL174_17070
2	A0A6L7X2V1	1	A0A6L7X2V1	F4Y02_16030
2	A0A6L9KTW5	1	A0A6L9KTW5	GZ093_15010
2	A0A7W4NSL0	1	A0A7W4NSL0	HLH48_14135
2	A0A7X7CWF4	1	A0A7X7CWF4	GX652_16490
2	A0A7Y5PGD9	1	A0A7Y5PGD9	HUU30_02420
2	Q0AC56	1	Q0AC56	Mlg_0226
2	A0A0F6TPH3	1	A0A0F6TPH3	TQ33_0506
2	A0A158FMV0	2	A0A158FMV0|A0A158JK37	ATF86_109154|AWB65_01082|AWB67_02038|AWB66_04326|C7513_112104
2	A0A1E4P934	1	A0A1E4P934	ABS89_00110|ABT23_00125|BGP19_13070|E6Q82_13255|HZY77_14010
2	A0A1H2Z4H0	1	A0A1H2Z4H0	SAMN04488238_105227
2	A0A1J5BZJ3	1	A0A1J5BZJ3	AUK50_09785|CO065_12425
2	A0A1M3JVG3	1	A0A1M3JVG3	BGO74_10085
2	A0A1Q8INI7	1	A0A1Q8INI7	BTH42_28660
2	A0A1V6EL33	1	A0A1V6EL33	BWX79_02838
2	A0A258CVA3	1	A0A258CVA3	B7Z12_18225
2	A0A2D8RUH8	1	A0A2D8RUH8	CMI61_02320
2	A0A2N7VGJ9	1	A0A2N7VGJ9	C0Z18_29425|C0Z19_26045|EPN57_23680
2	A0A2S3W544	3	A0A2S3W544|A0A318PS08|A0A7U7KLZ1	KMAL_04610|CFR72_07770|ATCC53582_01876|GXY_08220
2	A0A2U8FPM4	1	A0A2U8FPM4	DEH84_05900
2	A0A2W4QDS6	1	A0A2W4QDS6	DIU62_00100
2	A0A315BWF4	1	A0A315BWF4	B9Z38_09445|B9Z43_15895
2	A0A315EGJ6	1	A0A315EGJ6	B9Z36_11720|B9Z44_12635|C5F52_24855
2	A0A327M158	1	A0A327M158	DOO78_23030
2	A0A3A0EG76	1	A0A3A0EG76	DCC70_09445
2	A0A4Q5VK36	1	A0A4Q5VK36	EOO69_09860
2	A0A4R3VEZ9	1	A0A4R3VEZ9	EV686_10264
2	A0A4S4B317	1	A0A4S4B317	E6C76_01110
2	A0A4U1IA27	1	A0A4U1IA27	FAZ69_08640
2	A0A522YVB2	1	A0A522YVB2	EPO41_01225
2	A0A5C1YL81	1	A0A5C1YL81	FLP30_04215
2	A0A7C1MEM5	1	A0A7C1MEM5	ENH55_08490|LCGC14_0425220
2	A0A7D5MV13	1	A0A7D5MV13	HWD60_06805
2	A0A7Y5MPA1	1	A0A7Y5MPA1	HUU16_13750
2	J4SHM7	1	J4SHM7	BMULJ_01818|BURMUCF2_1706|BURMUCGD1_1432|BURMUCGD2_1818|C6Q01_11565|C6Q15_07800|C6Q28_29000|DN549_15610|G5B61_24235
2	N6XLP9	1	N6XLP9	AC731_004210|C664_01095
2	N6ZAH5	1	N6ZAH5	C666_07025
2	S2KK76	1	S2KK76	L861_13665
2	A0A011PTV0	1	A0A011PTV0	AW10_01906
2	A0A0D6N173	1	A0A0D6N173	Abci_003_029
2	A0A0Q4JCZ3	1	A0A0Q4JCZ3	ASE85_00450
2	A0A0Q5CHW4	1	A0A0Q5CHW4	ASF58_13510
2	A0A0Q8P225	1	A0A0Q8P225	ASE07_09310
2	A0A100HT60	2	A0A100HT60|A0A401K629	A9Y76_17730|C404_23770|PI87_07810|SAMD00023378_2345|PSUB009319_24330
2	A0A160PBK5	1	A0A160PBK5	MPPM_1000
2	A0A1G6MIG6	1	A0A1G6MIG6	SAMN05216345_102713
2	A0A1I4TQD2	1	A0A1I4TQD2	CSQ96_21245|SAMN02982985_05295
2	A0A1J0VFE3	1	A0A1J0VFE3	BCL64_102189|BOX17_07205
2	A0A1Y2KX80	1	A0A1Y2KX80	TMES_20280
2	A0A225MFJ1	1	A0A225MFJ1	CEY11_15215
2	A0A2H0IXE6	1	A0A2H0IXE6	COW02_14840
2	A0A2H6BKS5	1	A0A2H6BKS5	METY_4000
2	A0A2N2TR53	1	A0A2N2TR53	CVU22_02615
2	A0A2N9M7N4	1	A0A2N9M7N4	SBBP1_580003
2	A0A2R3Q824	1	A0A2R3Q824	C6568_00610
2	A0A2S0MVX1	2	A0A2S0MVX1|A0A398C8I5	C6571_00265|D3F03_00975
2	A0A2S9K382	1	A0A2S9K382	C6P64_11700
2	A0A2U1V7S9	1	A0A2U1V7S9	CR165_03615
2	A0A2U2J193	1	A0A2U2J193	DF286_03640
2	A0A317C5P6	1	A0A317C5P6	DKT75_20380
2	A0A3E1SFC3	1	A0A3E1SFC3	D0T24_06265
2	A0A497VK18	1	A0A497VK18	C8C98_3035
2	A0A4R2PPD5	1	A0A4R2PPD5	EV292_102622
2	A0A4R4DUB4	1	A0A4R4DUB4	EXY23_00840
2	A0A4Y3TGZ3	1	A0A4Y3TGZ3	AOR01nite_06980
2	A0A512NNE2	1	A0A512NNE2	RSO01_76390
2	A0A521VU16	1	A0A521VU16	EPO23_11265
2	A0A5C6Q5F9	1	A0A5C6Q5F9	ESZ39_16395|H4J40_02430|H4J41_13845|H4J44_08125|H4J47_17265|H4J48_11800|H4J51_08765|H4J54_11040|H4J58_13345|H4J59_16755|H4J61_08240|H4J65_14745
2	A0A5C8C4H1	1	A0A5C8C4H1	E6Q29_08425
2	A0A6G8AED3	1	A0A6G8AED3	G7045_03555
2	A0A6L6GZ90	1	A0A6L6GZ90	GIW82_07780
2	A0A7W1YJ15	1	A0A7W1YJ15	H0X38_08410
2	A0A7X4KAQ2	1	A0A7X4KAQ2	GTP45_10760
2	A0A7X6DG59	1	A0A7X6DG59	RAMLITH_12040
2	A0A7Y0C6F5	1	A0A7Y0C6F5	HHJ16_13165
2	A0A7Z0ND39	1	A0A7Z0ND39	H0A70_03355
2	B3PE41	1	B3PE41	CJA_1549
2	S6HYG2	1	S6HYG2	OFPI_16700
2	W9GZV8	1	W9GZV8	N825_06475
2	A0A069IDQ1	2	A0A069IDQ1|A0A388RUN4	CF70_034920|CTP10_6484
2	A0A0M9GST2	1	A0A0M9GST2	AAV98_08470|FZC76_07970|HC179_11630
2	A0A127JVL9	1	A0A127JVL9	UC35_15660
2	A0A160BWA6	2	A0A160BWA6|A0A2P4RG74	CO705_00450|CXP34_18775|VZ52_08690|C0Q88_01630|CJ026_010475|FUT88_22915|GJQ57_17880|HMPREF0989_02132|OR214_01271|Rpic12D_3286|Rpic_3608|SAMN03159417_03683|UB44_18575
2	A0A163C5P7	1	A0A163C5P7	LPB072_22045
2	A0A177G8T9	1	A0A177G8T9	Amal_01848
2	A0A1B1YWA7	1	A0A1B1YWA7	PG2T_12880
2	A0A1E4E601	1	A0A1E4E601	ABS59_09530
2	A0A1F4P971	2	A0A1F4P971|A0A1J5BZL7	A2496_11200|A2503_13065|AUK51_09105|CO105_05605
2	A0A1F8VM67	1	A0A1F8VM67	A2Z93_11920
2	A0A1I1WIF8	1	A0A1I1WIF8	SAMN02745121_02379
2	A0A1I3RJC5	1	A0A1I3RJC5	BWP39_08120|SAMN05192543_107224
2	A0A1I7KFB5	1	A0A1I7KFB5	ABT02_12235|BGO75_01065|SAMN04489707_10492
2	A0A1J5QJ06	1	A0A1J5QJ06	B7X31_05505|B7X46_06600|GALL_347230|THIARS_90249
2	A0A1M3PTM9	1	A0A1M3PTM9	BGP16_07840
2	A0A1P8QZ98	1	A0A1P8QZ98	BWR19_01495
2	A0A1Q3VM96	1	A0A1Q3VM96	BGO63_14270
2	A0A1Q5XM53	1	A0A1Q5XM53	A3842_14045|A3849_26155
2	A0A1U9JP07	1	A0A1U9JP07	BXU06_12025
2	A0A1V3SD49	1	A0A1V3SD49	B0E41_04660
2	A0A1X7FT60	1	A0A1X7FT60	SAMN06295900_11168
2	A0A2A2FC48	1	A0A2A2FC48	CK501_03260|F3089_14630|GLW01_04630|GLW02_00980
2	A0A2G1MH69	1	A0A2G1MH69	CJ301_07800
2	A0A2N2T2C2	1	A0A2N2T2C2	CVU24_08050
2	A0A2S5LZ31	1	A0A2S5LZ31	CTY33_03385
2	A0A317NP15	1	A0A317NP15	D1793_05465|DER72_10882|HIR79_01805
2	A0A370G8W8	1	A0A370G8W8	C7453_10122|HLH26_18565|HLH29_18200|HLH32_00110|HLH36_15650|HLH44_18175
2	A0A385YWX5	1	A0A385YWX5	D3873_11400
2	A0A3D6CX59	1	A0A3D6CX59	A3D16_12645|DHV56_11380
2	A0A401ZQ83	1	A0A401ZQ83	KDAU_62990
2	A0A432V549	1	A0A432V549	EET67_14125
2	A0A4Q7YPG3	1	A0A4Q7YPG3	EV700_2554
2	A0A502EH97	1	A0A502EH97	EAH89_30260
2	A0A522GJC7	1	A0A522GJC7	EPN67_03925|EPN76_04705
2	A0A561HAJ3	1	A0A561HAJ3	FHW33_113107
2	A0A6C1SV82	2	A0A6C1SV82|A0A6N2DSF7	EA406_07230|EA405_07125
2	A0A6I4Z0U4	1	A0A6I4Z0U4	GS501_04065
2	A0A6N1XGA9	1	A0A6N1XGA9	HT580_10570
2	A0A7W4KFX3	1	A0A7W4KFX3	HLH27_14620
2	A0A7W6GFA1	1	A0A7W6GFA1	GGR24_001379
2	A0A7W6JC41	1	A0A7W6JC41	GGR12_000301
2	A0A7Y0AZI9	1	A0A7Y0AZI9	HHL25_19035
2	A0A7Y3JAZ6	2	A0A7Y3JAZ6|E6PRU0	HKL99_04580|CARN2_3120|THIX_60237
2	A4G5N6	1	A4G5N6	HEAR1666
2	D5QI46	1	D5QI46	ATCC53582_02586|GXY_14133
2	L0DPT5	1	L0DPT5	Sinac_6621
2	Q47BY3	1	Q47BY3	Daro_2918
2	T0GBN1	1	T0GBN1	IQ35_03675|L485_21410
2	A0A068YZT7	1	A0A068YZT7	None
2	A0A0J7Y4L4	3	A0A0J7Y4L4|A0A1H9SQD6|W1RS94	EWH12_14225|V473_09635|SAMN05518866_12257|C100_23485
2	A0A0Q5HFK5	1	A0A0Q5HFK5	ASF65_00325
2	A0A0Q6VY68	1	A0A0Q6VY68	ASC90_04005
2	A0A0Q8P7K3	1	A0A0Q8P7K3	ASE07_09325
2	A0A0W0ZPN1	2	A0A0W0ZPN1|A0A377GCS6	Lste_0318|NCTC11370_02496
2	A0A1C3K2T2	1	A0A1C3K2T2	ANDA3_4026|ODI_01439
2	A0A1E7VPI7	1	A0A1E7VPI7	DUGA2_26510|DUGA6_00340|GEV02_01010|Jab_2c10860
2	A0A1F4HTT9	2	A0A1F4HTT9|A0A7Y0C5G5	A3E79_12190|HHJ16_11405
2	A0A1F4JFA6	1	A0A1F4JFA6	A3I66_18940
2	A0A1G9PFH9	1	A0A1G9PFH9	SAMN05428957_101378
2	A0A1H6ZSW4	1	A0A1H6ZSW4	SAMN05518849_108160
2	A0A1H8IN64	1	A0A1H8IN64	SAMN02745977_01820
2	A0A1H8S1K9	1	A0A1H8S1K9	SAMN04490248_11065
2	A0A1M3PNI3	1	A0A1M3PNI3	BGP16_14790
2	A0A1M4SQH9	1	A0A1M4SQH9	SAMN02745148_00192
2	A0A1N6H763	1	A0A1N6H763	SAMN05444166_2739
2	A0A1Q3WMP1	2	A0A1Q3WMP1|A0A259EMF1	BGO60_05645|BGO62_10885|ABS92_14400|B7X91_08555
2	A0A1V8RLY0	1	A0A1V8RLY0	BFN67_04945
2	A0A1Y0CPZ0	1	A0A1Y0CPZ0	B4U37_15605|FZC75_14830
2	A0A1Y3G4C7	1	A0A1Y3G4C7	HK11_07450
2	A0A212LFP6	1	A0A212LFP6	CJ014_05620|KL86PLE_40014
2	A0A2D3RB59	1	A0A2D3RB59	CHN51_02285
2	A0A2G4YUM5	1	A0A2G4YUM5	CRD36_05055
2	A0A2N2QF53	1	A0A2N2QF53	A2X72_10135|CVU21_18535|CVU36_14065|DCY64_20340|F3K02_03670
2	A0A2N3BCQ3	1	A0A2N3BCQ3	CVT83_04590
2	A0A2U8WGH7	2	A0A2U8WGH7|A0A6M1M2E2	DK419_01410|F1D61_03845|G4G93_13605
2	A0A328AGG1	1	A0A328AGG1	DJ017_04470
2	A0A365YVL4	1	A0A365YVL4	CFR71_02770|NJLHNGOC_08245
2	A0A3D1J0Y7	1	A0A3D1J0Y7	DEQ40_11165
2	A0A3D3PQG9	1	A0A3D3PQG9	DEQ40_00680
2	A0A418WXV8	1	A0A418WXV8	D3870_02510
2	A0A418XAH6	1	A0A418XAH6	D3872_22985
2	A0A434F788	1	A0A434F788	EOD04_01415|EOD07_15835
2	A0A4P7REF0	1	A0A4P7REF0	E5678_18505
2	A0A4V1TU19	1	A0A4V1TU19	EOO77_00890
2	A0A512J4T5	1	A0A512J4T5	MOX02_29810
2	A0A522WTJ3	1	A0A522WTJ3	EPN17_11195
2	A0A5D9BZL4	1	A0A5D9BZL4	FYJ91_18660
2	A0A5R9GFH1	1	A0A5R9GFH1	FEF65_12220
2	A0A6B3SI85	1	A0A6B3SI85	G3574_04540
2	A0A6C0U4J5	1	A0A6C0U4J5	G3T16_17550
2	A0A6M8VZP5	1	A0A6M8VZP5	HND55_13950
2	A0A6N8ENK7	1	A0A6N8ENK7	GM556_03215
2	A0A7C5NIL8	1	A0A7C5NIL8	ENK48_07465
2	A0A7H1NUT7	1	A0A7H1NUT7	JGUZn3_23470
2	A0A7V7X6Z8	1	A0A7V7X6Z8	F9K35_19895
2	C7CFI3	1	C7CFI3	METD_I4489|MexAM1_META1p3767
2	G2I727	1	G2I727	GLX_15120
2	U5L9M9	1	U5L9M9	B14911_27040|B9K06_05930|CYJ37_03360|FZD47_07030|FZD51_00015|N288_13235
2	A0A059E0V3	1	A0A059E0V3	CME98_21495|HY36_17405
2	A0A0C6FUM9	4	A0A0C6FUM9|A0A2U8WCY3|B0UIC6|B7L259	G4G93_34900|Maq22A_1p34950|DK389_29790|M446_2865|ASF53_09040|B2G69_11830|BV511_02885|C0214_04175|E4V01_21615|FHR71_005218|GU700_04170|METD_I1115|Mchl_0932|MetexDRAFT_2457|MexAM1_META1p0745|Mext_0968|TK0001_5222
2	A0A0F3KE29	1	A0A0F3KE29	DKK66_10690|VI06_09605
2	A0A0J1D7P0	1	A0A0J1D7P0	AB595_20140
2	A0A0J1DD34	1	A0A0J1DD34	AB595_10925
2	A0A0K1JUS3	1	A0A0K1JUS3	ACZ75_04450|FHS03_004477|HUX62_07215
2	A0A0K9GHS0	2	A0A0K9GHS0|A0A2S7N1V1	AC622_20100|CYL18_04960
2	A0A0L0M1U9	1	A0A0L0M1U9	BPUN_0144
2	A0A0P0MIL8	1	A0A0P0MIL8	L103DPR2_02665
2	A0A0Q6W752	1	A0A0Q6W752	ASD15_11770
2	A0A0T6Z9G6	1	A0A0T6Z9G6	N183_34745|N184_34560
2	A0A0W0SAP6	1	A0A0W0SAP6	Lche_2490
2	A0A0Y0K5K6	1	A0A0Y0K5K6	AX289_07205|E8E01_04545|HNR51_004533|Mpop_0908|Y590_03850
2	A0A1B3B8W4	1	A0A1B3B8W4	KS2013_520
2	A0A1B3MVA4	1	A0A1B3MVA4	A3H25_13660|BSY17_142|IL54_1268|SxD43FB_06725
2	A0A1C3XC15	4	A0A1C3XC15|A0A7W7ENI7|A0A7X0IXL3|N6VAL4	GA0061103_0697|GGE60_005786|GGD46_006003|GA0061102_101220|RHSP_38585
2	A0A1E3VT96	1	A0A1E3VT96	AUC69_14275
2	A0A1F4HPP2	1	A0A1F4HPP2	A3E79_15340
2	A0A1F4JAR9	1	A0A1F4JAR9	A3I64_22165
2	A0A1G7XMB0	1	A0A1G7XMB0	SAMN04487974_1105
2	A0A1H2PMS9	1	A0A1H2PMS9	SAMN05216551_10452
2	A0A1H6RPU8	1	A0A1H6RPU8	SAMN05421831_104185
2	A0A1J5C9M7	1	A0A1J5C9M7	AUK51_13650|CO105_14235
2	A0A1M5M5P7	1	A0A1M5M5P7	SAMN05428948_1780
2	A0A1S1H8C7	1	A0A1S1H8C7	BHE75_00318|CV103_09635|G432_11335
2	A0A1S2QMV7	1	A0A1S2QMV7	BIV59_20925|SAMN05443252_1061
2	A0A1X0SXV8	3	A0A1X0SXV8|A0A6N9T8E5|A0A6N9TAA6	ATO4_20686|GTK09_25050|GTK09_22310
2	A0A240E2W8	1	A0A240E2W8	CAP51_04265|SAMN05421731_101158
2	A0A249MUT0	2	A0A249MUT0|N1MF47	CA262_05135|CJD35_12285|CMN64_09180|D0Z70_15935|FB596_11290|MBESOW_P2657|EBBID32_1830
2	A0A257URX8	1	A0A257URX8	B7Z58_17830
2	A0A259F780	2	A0A259F780|A0A5C7RUS3	B7X82_06475|A2199_00015|ABS92_01595|ABS92_05980|ABT22_09770|ABT23_06440|BGP19_15135|BGP20_11740|E6Q82_06580
2	A0A269PM77	1	A0A269PM77	CJF42_15875
2	A0A2P8NFD1	1	A0A2P8NFD1	C7T96_11315
2	A0A2S9KAG8	1	A0A2S9KAG8	A2486_15835|C6P61_16365|F5985_12460
2	A0A2U8W0E5	2	A0A2U8W0E5|A0A512JD81	DK389_02045|MOX02_59260
2	A0A2W7ILE3	1	A0A2W7ILE3	C8P66_12943
2	A0A316C2E5	1	A0A316C2E5	C7441_108172
2	A0A318U032	1	A0A318U032	C8J30_11681
2	A0A334P0T4	1	A0A334P0T4	A4U85_01985|A7M79_03025|AB237_0379|AB57_3536|ABA1_03359|ABAYE0402|ABBFA_00427|ABD1_29720|ABLAC_04230|ABSDF0414|ABTJ_00405|ABTW07_3498|ABZJ_03467|AC057_07655|AC058_07100|ACICU_03286|ACIN5021_3556|ACINNAV57_3444|ACINNAV82_3491|AL533_00305|AWW73_07595|Aba10324_08970|B9X80_17035|B9X95_19910|BS103_15620|BSF95_03500|C3422_11190|CVD06_17190|D0529_10765|DBL04_07255|DCW66_19735|DU202_03738|E2595_09185|E2R…
2	A0A346BK06	1	A0A346BK06	DSC91_007065|FSO04_28445|LMG24238_04286|SAMN05192563_1001382|SAMN05446635_4407
2	A0A363TKV2	1	A0A363TKV2	C3F17_14095
2	A0A365U5F4	1	A0A365U5F4	DRV85_14855
2	A0A366HD61	1	A0A366HD61	DFR37_105298
2	A0A371BIZ1	1	A0A371BIZ1	DXH95_09445
2	A0A389MH66	1	A0A389MH66	AwPolaro_02080
2	A0A395KZH1	1	A0A395KZH1	BLJAPNOD_06247
2	A0A3C0KDP0	1	A0A3C0KDP0	DCM06_11565
2	A0A3C0Y9E5	1	A0A3C0Y9E5	DCP03_14065
2	A0A4Q3IIL1	1	A0A4Q3IIL1	EOO81_00190|EOO81_02645
2	A0A4Q3LF51	1	A0A4Q3LF51	EOO30_14910
2	A0A4R1YWI8	1	A0A4R1YWI8	EV216_107116
2	A0A4R2XI41	1	A0A4R2XI41	C8K34_101130
2	A0A4R6F7H9	1	A0A4R6F7H9	B0G77_3779
2	A0A4Y9R9W8	1	A0A4Y9R9W8	E4K72_14125
2	A0A506UQD4	1	A0A506UQD4	E3202_00750
2	A0A510Y4C3	1	A0A510Y4C3	MHA01_09380|SAMN05421781_2068
2	A0A522SSH9	1	A0A522SSH9	EPN45_02280
2	A0A5C7Q1S0	1	A0A5C7Q1S0	E6Q93_20315
2	A0A5P9HRQ7	1	A0A5P9HRQ7	FIU87_14985
2	A0A6B3UDQ2	1	A0A6B3UDQ2	G3573_03105
2	A0A6I4YS13	1	A0A6I4YS13	GS535_06855
2	A0A7G1Q815	1	A0A7G1Q815	NSCAC_0140
2	A0A7J4VMA8	1	A0A7J4VMA8	DTW90_26665
2	A0A7V6ZMK1	1	A0A7V6ZMK1	GX405_18060
2	A0A7W5K1N2	1	A0A7W5K1N2	BDK63_000527
2	A0A7Y5PM14	1	A0A7Y5PM14	HUU30_17790
2	A4U3C6	1	A4U3C6	FD176_2667|MGMSRv2__0820|MGR_2941
2	F0EYP2	1	F0EYP2	D8B47_02820|HMPREF9098_0976
2	N0BDL5	1	N0BDL5	HYPDE_32763
2	U3AQJ1	1	U3AQJ1	MBELCI_3055
2	A0A063Y1K3	1	A0A063Y1K3	ADINL_3111
2	A0A091AYJ5	1	A0A091AYJ5	C6N40_03060|N790_10025
2	A0A095X6L5	2	A0A095X6L5|C5AFG4	C3Y08_14550|FBX98_10567|bgla_1g23160|BGL_1c22720|CEQ24_022560|bglu_1g14220
2	A0A0B4BRP9	7	A0A0B4BRP9|A0A0P1G4I2|A0A1L9P1Z1|A0A2Y9AMQ4|A0A5P8JIU1|A0A7Y2GC93|A3SZI8	RA29_05870|RD1_0790|TRM7557_01004|PFRI_01870|BCF38_103361|CN879_23480|F8A10_14605|GXX48_16935|HKN30_00730|C9974_07355|NAS141_00315
2	A0A0F2P786	2	A0A0F2P786|A0A0F7PF29	VR78_14425|IMCC20628_00074
2	A0A0K0XTU9	1	A0A0K0XTU9	WM2015_758
2	A0A0Q6B929	1	A0A0Q6B929	ASG43_17555
2	A0A0Q7TDG1	1	A0A0Q7TDG1	ASD45_19825
2	A0A109D0P8	1	A0A109D0P8	APY03_2239|CHC07_07309
2	A0A142YNS3	1	A0A142YNS3	VT85_24180
2	A0A149SNY9	2	A0A149SNY9|A0A6V8IG00	AD935_11535|AD937_13330|AD940_13950|B932_1313|GFGA_1d0552|GLF_2785|Gbfr_007_318|NBRC3255_0243|A0123_03327|DmGdi_10800|HK24_09460
2	A0A158S8K8	1	A0A158S8K8	SAMN06295987_10930|SPHV1_800007
2	A0A1D2S7U8	1	A0A1D2S7U8	ABS45_09020
2	A0A1D2U7Q7	1	A0A1D2U7Q7	ABT03_04970|BGO73_12215
2	A0A1E4G8T8	1	A0A1E4G8T8	ABS76_18175
2	A0A1G6HGV1	1	A0A1G6HGV1	SAMN05421749_102233
2	A0A1I0H7H4	1	A0A1I0H7H4	SAMN04489858_11057
2	A0A1J4XAH0	1	A0A1J4XAH0	AUJ55_09850|COX57_12355
2	A0A1Q3R2B8	1	A0A1Q3R2B8	BGO36_09515
2	A0A1S8FL40	3	A0A1S8FL40|A0A258PAR9|Q122D9	B0B52_04545|B7Y60_00205|Bpro_4724
2	A0A1T4QMS6	1	A0A1T4QMS6	BTA35_0204045|BTE48_03180
2	A0A1V0RT80	1	A0A1V0RT80	CMN18_10630|ROSMUCSMR3_03394|RV134_320218|rosmuc_02859
2	A0A272EQ38	1	A0A272EQ38	CGU29_12335
2	A0A2E2X999	1	A0A2E2X999	CME90_15935|DRW48_11565|GB879_02165|GB880_11310
2	A0A2I6S2V9	1	A0A2I6S2V9	C0099_00815
2	A0A2M7EU91	4	A0A2M7EU91|A0A2M7F3I1|A0A2N3BPZ8|A0A2N3CPV3	COW55_01060|COW54_00930|CVT84_13260|CVT80_00810
2	A0A2M7FQT2	1	A0A2M7FQT2	AUK51_05910|CO066_16035|COW39_10950
2	A0A2P1NL61	2	A0A2P1NL61|A0A317RAE6	C7H73_09165|DFR36_10450
2	A0A2T1HPM9	1	A0A2T1HPM9	SLNSH_18275
2	A0A2W4PKK7	1	A0A2W4PKK7	DIU65_01430
2	A0A318GV76	1	A0A318GV76	C7444_12014
2	A0A318J2J1	3	A0A318J2J1|A0A3G9GL24|A0A3N7DNP6	DFR38_11842|DLM_3279|DBR44_04415|EAY64_14440
2	A0A3A3FL17	1	A0A3A3FL17	D3871_22945
2	A0A3D0DX84	1	A0A3D0DX84	DDX04_12610|DDZ22_13760|DEP03_11505
2	A0A3D2F4M0	2	A0A3D2F4M0|A0A5P9I5T0	DE314_01765|FIU86_16015
2	A0A3E0WWV8	1	A0A3E0WWV8	CAL65_11030
2	A0A3E1RD95	1	A0A3E1RD95	DIC66_09425
2	A0A3G2VA86	1	A0A3G2VA86	EBB05_22705
2	A0A3G8GY83	1	A0A3G8GY83	EHF44_06455
2	A0A3N6NTS5	1	A0A3N6NTS5	D1Y85_19685
2	A0A401JAD1	1	A0A401JAD1	SFMTTN_0418
2	A0A426VAD3	1	A0A426VAD3	EIP75_13050
2	A0A495RAB3	1	A0A495RAB3	DFR51_3781
2	A0A4Q3M516	2	A0A4Q3M516|A0A4Q3M6A1	EOO33_09485|EOO33_08935
2	A0A4Q5L644	1	A0A4Q5L644	EWI61_02725
2	A0A4R2GQ72	1	A0A4R2GQ72	EV666_111124
2	A0A4R5L9P2	1	A0A4R5L9P2	E1N52_27315|FAZ97_19495
2	A0A4R7BV20	1	A0A4R7BV20	EV668_2499
2	A0A4Y7BHM5	1	A0A4Y7BHM5	EEB15_06850
2	A0A522IDS9	1	A0A522IDS9	EPN70_19285
2	A0A533I286	1	A0A533I286	DI616_18295
2	A0A5C7QDF6	1	A0A5C7QDF6	E6Q93_13970
2	A0A5C7Z1B0	2	A0A5C7Z1B0|A0A5C7ZLW4	E6Q48_00110|E6Q49_00375
2	A0A5C9CXY7	1	A0A5C9CXY7	FD135_429
2	A0A5P2MQ98	1	A0A5P2MQ98	AZ26_2361|B7P10_10840|BB3090|BN112_0892|BN117_2825|BN118_1243|BP2211|BPP1638|CAL23_08795|FF138_11360|FYB41_07305|L561_2368|NCTC10911_02093
2	A0A5Q0BIX9	1	A0A5Q0BIX9	F6R98_05205
2	A0A5Q4GD60	1	A0A5Q4GD60	EA418_06425
2	A0A6C2D811	1	A0A6C2D811	ETQ85_01350
2	A0A6G8NYV4	1	A0A6G8NYV4	SBC1_73470
2	A0A6I4LX20	1	A0A6I4LX20	EUU23_10325
2	A0A6I4TWG4	1	A0A6I4TWG4	GRI97_11225
2	A0A6L3SYM5	2	A0A6L3SYM5|A0A6N6MSZ5	F6X53_14370|F6X51_10080
2	A0A7T8MDY4	1	A0A7T8MDY4	IGS68_07915
2	A0A7V7PND4	1	A0A7V7PND4	F6X38_13995
2	A0A7V8QGR6	1	A0A7V8QGR6	H0Z60_07135
2	A0A7W5BX39	1	A0A7W5BX39	FHR96_001286
2	A0A7W8WQR2	1	A0A7W8WQR2	HDG37_007527
2	A0A7Y0AZH4	1	A0A7Y0AZH4	HHL25_18890
2	A0A7Z0MTI3	1	A0A7Z0MTI3	H0A65_08525
2	A3W0B2	1	A3W0B2	ROS217_15206|VR71_24310
2	Q3SHB9	1	Q3SHB9	Tbd_2014
2	W0V6X0	1	W0V6X0	GJA_2724
2	W4CJG9	1	W4CJG9	BK147_09700|C162_02637
2	A0A023D9D6	1	A0A023D9D6	Amme_134_013
2	A0A0G3EQ56	1	A0A0G3EQ56	ABW99_03405|EPN65_06880
2	A0A0H2LXE4	2	A0A0H2LXE4|A0A0Q7HJM2	FB547_105188|VAPA_2c04410|VPARA_56480|ASD05_27705
2	A0A0J6SJH3	1	A0A0J6SJH3	VQ03_24365
2	A0A0K1EDA6	1	A0A0K1EDA6	CMC5_028100
2	A0A0Q5HV98	1	A0A0Q5HV98	ASF77_21280
2	A0A0Q6LV32	1	A0A0Q6LV32	ASC88_09860|SAMN02787076_05802
2	A0A0Q6N4F2	1	A0A0Q6N4F2	ASD12_07915
2	A0A0Q8PJ68	1	A0A0Q8PJ68	ASE07_07945
2	A0A0Q8QRQ5	1	A0A0Q8QRQ5	ASE00_02955
2	A0A132HC67	1	A0A132HC67	AU374_04676|COC14_04500|CYJ10_04830|D769_18389|DC084_26765|F7R19_26310|Rmet_3383|SAMN04488595_115130|SAMN05216345_106347
2	A0A133XL44	1	A0A133XL44	AT959_04735
2	A0A149S764	1	A0A149S764	AAJCM20276_03210|AD933_01720|AD934_01225|AD952_13810|APO_2753|BBA71_13815|FCN51_14305|FKW31_13745|NBRC106471_2761|NBRC3278_2750|NBRC3299_1598|S1001342_02733|S101447_02945
2	A0A1C6MR55	3	A0A1C6MR55|A0A1G7DQR1|A0A520GHK4	VAR608DRAFT_1614|C7T35_07950|SAMN05444679_124104|EOP82_06715
2	A0A1D2SF12	2	A0A1D2SF12|A0A3N5GUG9	ABS56_13860|EHM83_01610
2	A0A1E2VC83	1	A0A1E2VC83	BFW38_12785
2	A0A1F6THG1	1	A0A1F6THG1	A2V92_00990
2	A0A1F8VGX2	1	A0A1F8VGX2	A2037_07725|DHV01_05785
2	A0A1I1H5Y5	2	A0A1I1H5Y5|A0A1K1V4C1	SAMN05660443_1828|SAMN02745752_00772
2	A0A1I7GW50	1	A0A1I7GW50	SAMN05216552_1004154
2	A0A1Q3YNH0	1	A0A1Q3YNH0	BGO72_10380
2	A0A1W1XY14	1	A0A1W1XY14	SAMN02745857_03243
2	A0A1Y2R5T1	1	A0A1Y2R5T1	CAP37_08785
2	A0A212S5L3	3	A0A212S5L3|A0A6N8DH78|A0A7W6VXZ7	SAMN06265338_1134|GJ654_01685|GGD85_000127
2	A0A225M203	1	A0A225M203	CEY11_20715
2	A0A246T197	1	A0A246T197	ATY79_14230|ATY81_17330
2	A0A291PCK6	1	A0A291PCK6	BEI_3611
2	A0A2A4UD59	1	A0A2A4UD59	COB41_06185
2	A0A2E8PGX8	1	A0A2E8PGX8	CML46_10980
2	A0A2I6S383	1	A0A2I6S383	C0099_01445
2	A0A2N3KYT1	1	A0A2N3KYT1	COO20_05185
2	A0A2R5EEI1	1	A0A2R5EEI1	AZSI13_28380
2	A0A2S6MW90	1	A0A2S6MW90	CCR94_21965
2	A0A2T4JRF5	1	A0A2T4JRF5	C5F48_17305|FAZ78_10095|LX76_03836
2	A0A2U1C2Q2	1	A0A2U1C2Q2	C8D04_0366
2	A0A3D6AK64	1	A0A3D6AK64	DHV59_10830
2	A0A3D9JT32	1	A0A3D9JT32	C7506_107288|FHW83_005696|GJ697_14715|GTP44_23730|GTP45_08455|GTP56_16245|GTP69_09970|SAMN05216320_10577
2	A0A3N9U186	1	A0A3N9U186	EBB56_14115
2	A0A410UVH3	1	A0A410UVH3	EKL02_14905
2	A0A431LI43	1	A0A431LI43	EKK53_09300
2	A0A498DBB8	1	A0A498DBB8	D8Y20_13020
2	A0A4R3HRD2	1	A0A4R3HRD2	EDC30_11482
2	A0A4R3V1K9	1	A0A4R3V1K9	EV671_101248
2	A0A4Y9SPR9	1	A0A4Y9SPR9	E4L96_02330
2	A0A4Y9T055	1	A0A4Y9T055	E4O92_10950
2	A0A4Y9T2P6	1	A0A4Y9T2P6	E4O92_05400
2	A0A511B9V9	1	A0A511B9V9	GKA01_17180|GLS_c09440|IGS75_05220
2	A0A519YVM4	1	A0A519YVM4	EOP36_15705
2	A0A5B8RTH4	1	A0A5B8RTH4	FOZ74_00260
2	A0A6A4UR10	1	A0A6A4UR10	FD162_994
2	A0A6H9HXG5	1	A0A6H9HXG5	EDM71_03860
2	A0A6M4A6W7	1	A0A6M4A6W7	EJG51_013415|EJN92_10610
2	A0A6N1XDM6	1	A0A6N1XDM6	HT580_03525
2	A0A6N4T4H6	1	A0A6N4T4H6	UNDKW_2560
2	A0A6P2F9K2	1	A0A6P2F9K2	H4CHR_03852
2	A0A6P2FTQ2	1	A0A6P2FTQ2	RA8P1_00234
2	A0A7V7WZN1	1	A0A7V7WZN1	F9K36_02850
2	A0A7X6DC51	1	A0A7X6DC51	RAMLITH_01365
2	A4BIJ7	1	A4BIJ7	MED297_07531
2	E6QPL4	1	E6QPL4	CARN7_2841
2	I0HR40	1	I0HR40	EV684_114105|RBXJA2T_17012|RGE_21360
2	I0QUJ2	1	I0QUJ2	SPM24T3_09479
2	V8QXV4	1	V8QXV4	W822_03180
2	A0A073IME9	4	A0A073IME9|A0A196PYX9|A0A2T6KMQ9|A0A2U2CXB2	DSW25_02325|A8B74_08785|A9Q95_12410|C8N45_102483|DD563_11235
2	A0A078M0P4	1	A0A078M0P4	BN1050_00322|CH76_03000
2	A0A098EU18	1	A0A098EU18	ABE28_013870|AM232_14010|AM233_24775|AS888_01720|ASG65_05300|ASG99_05505|B8W99_03240|BN1180_05628|BS1321_22630|C6W19_18445|CMV16_01030|CN380_08785|CN563_18655|COF64_04125|CON84_14750|CVN76_12235|CW306_04785|DOZ91_00055|DTO10_01940|EI200_25225|FB545_1696|FC678_26320|H7F28_21275|SAMN05444672_11093|SAMN05878482_1011134
2	A0A0A1PR12	1	A0A0A1PR12	BN1110_01964
2	A0A0A6VG68	1	A0A0A6VG68	G4D61_15745
2	A0A0C2BIU8	2	A0A0C2BIU8|A0A254THN9	FAY22_07525|TSA66_02075|AYR66_23635
2	A0A0C2W559	1	A0A0C2W559	KR50_10340
2	A0A0N1L968	1	A0A0N1L968	IP69_18515
2	A0A0Q8QNX1	1	A0A0Q8QNX1	ASD58_20415|ASE26_07875|EV297_3123|GM658_22435|SAMN05518865_112156
2	A0A0S4K5K0	1	A0A0S4K5K0	BN3177_6489|EJB06_10285|IV454_05650
2	A0A126RH37	1	A0A126RH37	K426_03015
2	A0A142MC92	1	A0A142MC92	AA2016_5054|GJR93_26875|HNQ95_005474|HNQ96_000779
2	A0A157STG1	1	A0A157STG1	SAMEA3906487_03569
2	A0A1F9ILK1	1	A0A1F9ILK1	A3I75_00730
2	A0A1K2HAC5	1	A0A1K2HAC5	SAMN02745887_00947
2	A0A1M5U0B4	1	A0A1M5U0B4	SAMN05428948_4486
2	A0A1S8CX58	1	A0A1S8CX58	BKE30_05440|E2B99_12600
2	A0A1U7CJ74	1	A0A1U7CJ74	BSF38_00371
2	A0A1W6X9T2	1	A0A1W6X9T2	A9K65_021275|EN925_21205|EN932_04505|EN933_11835|EN938_11090|EN947_12485|EN948_10205|EN950_03100|EN978_15425|EN979_27415|EN990_08595|EN991_08155
2	A0A1W9ICI2	1	A0A1W9ICI2	A4S14_20395
2	A0A1W9JSB1	1	A0A1W9JSB1	A3E77_14555|BVN33_07760
2	A0A1X3CMT2	1	A0A1X3CMT2	NCTC12227_00482
2	A0A1X6YZR9	3	A0A1X6YZR9|A0A2A4QK82|A0A318GMW9	ROG8370_01483|SAMN04487859_105169|SAMN05444414_102255|COB84_04200|C7964_103800
2	A0A239HSH6	1	A0A239HSH6	SAMN06265795_107148
2	A0A248K2C7	1	A0A248K2C7	FBZ87_11199|FBZ88_11131|FBZ89_107209|FBZ90_11775|FBZ92_13140|Y958_28570
2	A0A2E0J864	1	A0A2E0J864	CMH69_07780
2	A0A2G3K3H2	1	A0A2G3K3H2	CSQ89_11300
2	A0A2G5K971	1	A0A2G5K971	BFP76_01030
2	A0A2G8T0J4	1	A0A2G8T0J4	CR103_12090
2	A0A2G8TCL3	1	A0A2G8TCL3	CR105_16940
2	A0A2M7L8K1	1	A0A2M7L8K1	COZ50_03370
2	A0A2M9TJB6	1	A0A2M9TJB6	CAP48_18645
2	A0A2N2RYP2	1	A0A2N2RYP2	CVU31_07415|CVU33_02650
2	A0A2N2STK7	1	A0A2N2STK7	CVU25_04360
2	A0A2R4CA49	1	A0A2R4CA49	C9I28_12755|DPH57_08880|GM672_21880
2	A0A2W4QWQ5	1	A0A2W4QWQ5	DM484_16395
2	A0A349L645	1	A0A349L645	DCW29_23835
2	A0A376BJZ9	1	A0A376BJZ9	NCTC10283_00033
2	A0A378WTG4	1	A0A378WTG4	BV912_09825|BWD10_09035|NCTC12229_01935
2	A0A380TAY7	2	A0A380TAY7|A0A7D5MT69	DF3PB_160030|HWD60_20300|HWD60_00690
2	A0A3B1B2B9	2	A0A3B1B2B9|A0A7C1YH41	MNBD_GAMMA20|ENI94_12180
2	A0A3C0Y4R4	1	A0A3C0Y4R4	DCP03_04550
2	A0A420DPQ1	1	A0A420DPQ1	C8N30_0700
2	A0A432V784	1	A0A432V784	EET67_10525
2	A0A437M008	1	A0A437M008	EOD43_15400
2	A0A4Q0MCJ3	1	A0A4Q0MCJ3	EK403_16030
2	A0A4Q7R9U4	1	A0A4Q7R9U4	EV147_4867|GA566_15020
2	A0A4S3FJQ2	2	A0A4S3FJQ2|A0A7G6A620	C2862_19505|G4G28_02010|G4G31_05770
2	A0A509EBH3	2	A0A509EBH3|A0A564G3M4	MET9862_02134|MTDSW087_04633
2	A0A511GYU4	1	A0A511GYU4	A0U89_14470|AD928_00935|AD937_00440|EDC20_1399|KBA01_30350
2	A0A522X2Q6	1	A0A522X2Q6	EPN14_10050
2	A0A545U0T1	1	A0A545U0T1	FKG95_00215
2	A0A562NUK7	1	A0A562NUK7	IQ24_01129
2	A0A5C8CAF9	1	A0A5C8CAF9	E6Q25_03540
2	A0A5D9D092	1	A0A5D9D092	AGR1_03145
2	A0A5P2HDS5	1	A0A5P2HDS5	FOB72_31585
2	A0A643FEY1	1	A0A643FEY1	F7Q92_05910
2	A0A6L8LAI3	1	A0A6L8LAI3	GM655_16925|GTP27_09170
2	A0A7L5BUU5	1	A0A7L5BUU5	G5B40_06195
2	A0A7U0J3K0	1	A0A7U0J3K0	H5J25_04315
2	A0A7W9VAE5	1	A0A7W9VAE5	HNQ31_002785
2	A0A7X7LW39	1	A0A7X7LW39	GX576_07600
2	A0A7X8SEQ6	1	A0A7X8SEQ6	HGP12_29855
2	A0A7Z7LS14	1	A0A7Z7LS14	RHIZ71P_4440
2	B7WQX3	1	B7WQX3	CtesDRAFT_PD2064
2	C6X7A8	1	C6X7A8	Msip34_2131
2	D2ZZW7	1	D2ZZW7	A6J88_00435|CYK00_06815|D8H97_33970|H3L95_08725|HMPREF1028_00178|HMPREF1051_1812|HMPREF2572_07500|HMPREF2600_11635|HMPREF2907_06400|HMPREF3066_02345|HMPREF3156_01459|HMPREF3277_06225|HMPREF9418_0314|MCC93_09630|NEIMUCOT_06201|NEISICOT_02256
2	E6QPM3	1	E6QPM3	CARN7_2852
2	I5C6D8	1	I5C6D8	A33O_02898|SAMN05216452_4115
2	K5ZKG9	1	K5ZKG9	MXAZACID_08060
2	Q0AG77	1	Q0AG77	C8R14_11516|Neut_1407|SAMN05216339_102132
2	Q21XB1	1	Q21XB1	GZ093_07010|Rfer_1866
2	W0PJI3	1	W0PJI3	MIM_c36370
2	W4QG03	1	W4QG03	JCM9152_1990
2	W8X0I8	1	W8X0I8	BN940_15736|HNR28_000672
2	A0A013VBQ0	1	A0A013VBQ0	BF95_19685|HHL08_08785
2	A0A096E5B6	1	A0A096E5B6	CSE6_010_19350|CTR2_2899|CTS44_13578|CtCNB1_2423|DFO48_105573|EIC84_14005|FSY45_17075|HNQ18_002811|INP81_13135|XA67_18960
2	A0A0B4XF33	1	A0A0B4XF33	S7S_01050
2	A0A0D6JF88	1	A0A0D6JF88	YBN1229_v1_2112
2	A0A0F2P105	1	A0A0F2P105	VR78_18560|VR78_18745
2	A0A0J5GZN4	1	A0A0J5GZN4	AB685_05245
2	A0A0J6S9H2	2	A0A0J6S9H2|A0A2R4WEL3	VP06_23135|DA075_02790|DK412_09140|EU555_09575|SAMN02799631_01894
2	A0A0Q6NDE7	8	A0A0Q6NDE7|A0A1G5ZHC9|A0A439FVD5|A0A439TT01|A0A4V3KY97|A0A4V3NC76|A0A503KTY6|A0A504A9Q0	ASD12_30320|ASE05_31755|EJ076_11430|EN935_30910|EN993_35940|FJ432_23090|FJ546_29620|SAMN02927914_05057|E5W55_03945|EJ071_13985|EOS51_02840|E5W83_13200|E5W91_21925|EN859_030095|EN809_017615|FJ567_20215|FJ970_29280
2	A0A0Q7SD58	1	A0A0Q7SD58	ASD35_08145
2	A0A0Q7W2L8	1	A0A0Q7W2L8	ASD50_16840|BGO03_00110
2	A0A0Q9YCF7	1	A0A0Q9YCF7	CC99x_01698
2	A0A196MLX9	1	A0A196MLX9	A7Q26_02990
2	A0A1B2LWE9	1	A0A1B2LWE9	BFG52_02040
2	A0A1C2G2Y1	1	A0A1C2G2Y1	A9R16_09695|C4901_07805
2	A0A1E4JDB1	1	A0A1E4JDB1	ABS87_08330
2	A0A1H8E9I7	1	A0A1H8E9I7	SAMN05428959_101459
2	A0A1H9A8F0	1	A0A1H9A8F0	CMH65_08070|SAMN04488038_101313
2	A0A1I3ZZD2	1	A0A1I3ZZD2	SAMN04488125_102174
2	A0A1J5J2H9	2	A0A1J5J2H9|A0A2M7HCC2	AUK36_04445|COW19_04585
2	A0A1J5QEF8	1	A0A1J5QEF8	GALL_399410
2	A0A1Q2SKP0	1	A0A1Q2SKP0	TAO_0318
2	A0A1Q3KX01	1	A0A1Q3KX01	BGN94_23095
2	A0A1X4NDD0	1	A0A1X4NDD0	THS27_06690
2	A0A246JPP7	1	A0A246JPP7	CDQ92_16755
2	A0A254VNI4	1	A0A254VNI4	CEK28_03665
2	A0A259CUJ1	2	A0A259CUJ1|D7DPB0	B7X95_07270|B7Y48_01715|M301_0770
2	A0A2A2FC77	1	A0A2A2FC77	CK501_03460|F3089_10505|GLW01_04880|GLW02_00730
2	A0A2N6AS94	1	A0A2N6AS94	C0605_15660
2	A0A2R5F6Q9	1	A0A2R5F6Q9	NMK_0144
2	A0A2T4VN03	1	A0A2T4VN03	DAT35_14110
2	A0A2T6FCB0	1	A0A2T6FCB0	C7W93_01010
2	A0A2U1CQY9	1	A0A2U1CQY9	C7440_0707
2	A0A2U1RVW7	1	A0A2U1RVW7	C3F16_05740
2	A0A2W4SZ32	1	A0A2W4SZ32	DIU57_18050
2	A0A2Z5UYT5	1	A0A2Z5UYT5	SPYCA_0385
2	A0A365YUL2	1	A0A365YUL2	CFR71_10130|NJLHNGOC_11870
2	A0A367XJ01	1	A0A367XJ01	TH25_03485
2	A0A371XJI3	1	A0A371XJI3	DY251_01200
2	A0A3A0E2L0	1	A0A3A0E2L0	DCC69_14135
2	A0A3N7IV53	1	A0A3N7IV53	DZC73_20525
2	A0A3Q8XZU1	1	A0A3Q8XZU1	E5X73_34960|E5X88_22460|EJ066_18220|IQ26_06805
2	A0A418Y8H0	1	A0A418Y8H0	D3872_00775
2	A0A431LR92	1	A0A431LR92	EKK53_01515
2	A0A431V546	2	A0A431V546|A0A4R6ZVP0	EKG36_09115|FHR97_001555|DFP85_10267
2	A0A4Q3GBN6	1	A0A4Q3GBN6	EOP24_31010
2	A0A4Q3ZQJ3	1	A0A4Q3ZQJ3	EON54_20675
2	A0A4Q6GSP2	1	A0A4Q6GSP2	EOP92_15145|HGB41_06250|MASSI9I_90237
2	A0A4U8V9A4	1	A0A4U8V9A4	MW7_007045
2	A0A4Y9SHZ8	1	A0A4Y9SHZ8	E4L98_13370
2	A0A502XSD5	1	A0A502XSD5	FJ437_28985
2	A0A519IMI5	1	A0A519IMI5	EOP39_00110
2	A0A5C6RRY3	1	A0A5C6RRY3	FQV27_17100
2	A0A6B3SU53	1	A0A6B3SU53	G3574_15050
2	A0A6P1NDA8	1	A0A6P1NDA8	GT348_03460
2	A0A7W0XRZ6	1	A0A7W0XRZ6	H0T75_18845
2	A0A7W4IYD4	1	A0A7W4IYD4	HLH35_04220
2	A0A7W4JA49	1	A0A7W4JA49	HLH21_16500|HLH34_14425
2	A0A7X0B3L6	1	A0A7X0B3L6	FHS74_005707
2	A0A7X2II32	1	A0A7X2II32	GJ700_00480
2	A0A7X3IAP0	2	A0A7X3IAP0|B8IUQ1	FVE89_14810|Mnod_2135
2	A0A7Y4TFX4	1	A0A7Y4TFX4	HOP14_09610
2	A0A7Y5F6Q5	1	A0A7Y5F6Q5	HUU46_00565
2	A1KA62	1	A1KA62	azo3101
2	B9Z1V9	1	B9Z1V9	FuraDRAFT_1344|NH8B_0714|SAMN02745746_00423
2	D5BVI3	2	D5BVI3|Q3J6Y7	E3U44_06365|Nhal_0421|IB75_15770|Noc_2967|Nwat_3022
2	F2BD18	1	F2BD18	H3L91_05625|HMPREF9123_1624
2	F2F0Y5	1	F2F0Y5	A9986_18205|B857_03109|SSIL_2357
2	G6XK10	1	G6XK10	GMO_17390
2	N0AUX0	1	N0AUX0	B1NLA3E_10120
2	Q0F0A1	1	Q0F0A1	SPV1_07279
2	Q11MX0	1	Q11MX0	Meso_4279
2	Q5P4L6	1	Q5P4L6	ebA2878
2	Q5WBH4	1	Q5WBH4	ABC3754|CHH61_11310|CHH72_11395|HJ578_14080
2	W0A9H5	1	W0A9H5	NX02_07000
2	A0A069E6Q9	1	A0A069E6Q9	CMF01_08275|CMF02_16235|DCG58_02160|HAD_09870|HJA_05547|HY17_18090
2	A0A086PDI1	1	A0A086PDI1	A8O16_08110|BSL82_19280|BV98_000646|CA262_00110|COO09_23730|FA702_22510|FIL70_24785|HMPREF9718_04658|L485_12030|SAMIE_3001350|SFOMI_3433|YP76_22930
2	A0A0F9Z5U3	1	A0A0F9Z5U3	LCGC14_0006990|LCGC14_0007060
2	A0A0G3A2E7	1	A0A0G3A2E7	AA314_09679|BO221_46725|Q664_47610
2	A0A0J1IL58	2	A0A0J1IL58|R9CAW5	ABW02_09270|C2I06_22470|A499_08242|HHU08_04290
2	A0A0M0G5J3	2	A0A0M0G5J3|A0A0P6WSA4	AF331_14295|ASG66_01100|AV649_07225|BACI349Y_750108|D5E69_03085|FBY18_0146|FZC83_22595|AM506_05110|ATG71_0315|B0G93_101244|B1B00_01140|CN378_13100|DET59_103245|F0342_02035|FHE72_03205|FZC85_01170
2	A0A0M3AN76	2	A0A0M3AN76|A0A2M8QIR5	YP76_20555|CAF53_22355
2	A0A0Q4P9L1	3	A0A0Q4P9L1|A0A4Y9S9W1|A0A7Y9L123	ASF04_24965|F8197_13575|E4L98_22105|FHW58_000807
2	A0A0Q7FYN7	1	A0A0Q7FYN7	ASC94_05525|C8K01_11340|C8K02_101160|GTP77_18050
2	A0A0Q8L0G6	1	A0A0Q8L0G6	ASE05_30040
2	A0A0U5F1P2	3	A0A0U5F1P2|A0A252B0I6|A0A270BNV0	AGA_1089|B8X00_03050|HK20_09395|B9K05_05645
2	A0A0W0TJ31	1	A0A0W0TJ31	Lfee_2853|NCTC11978_02768|NCTC11991_00988
2	A0A136MSV3	1	A0A136MSV3	HUU36_02185|UZ16_OP3001001299
2	A0A172U975	1	A0A172U975	A1507_17485|AYM39_12625|MKLM6_2581
2	A0A176XIA8	3	A0A176XIA8|A0A7W3WFZ6|A0A7W9EQA2	A7J57_20245|H2O14_26190|FHS76_004534
2	A0A1B4V303	1	A0A1B4V303	SVA_1371
2	A0A1B9RZU2	1	A0A1B9RZU2	A6U87_18050|ASE04_12290|GR212_24770
2	A0A1D9BBB4	1	A0A1D9BBB4	BJP62_04250
2	A0A1E5JT02	1	A0A1E5JT02	DLD14_15565|FOLKNPGA_02788|Lboz_2454|Ltuc_2153|lpari_01331
2	A0A1G1B4J4	1	A0A1G1B4J4	A3I83_09030
2	A0A1J5THN8	1	A0A1J5THN8	GALL_05490
2	A0A1M3A8N5	1	A0A1M3A8N5	BGO00_06955
2	A0A1M3KK37	1	A0A1M3KK37	BGO81_17910
2	A0A1Q3ME21	1	A0A1Q3ME21	BGO08_12190
2	A0A1S2LZQ4	1	A0A1S2LZQ4	BKP37_01300|BKP45_02870
2	A0A1S2MES3	1	A0A1S2MES3	AWH56_020470
2	A0A1S8GR64	1	A0A1S8GR64	AL01_00765|GDY84_08065|SACS_1285
2	A0A1U9KJL3	1	A0A1U9KJL3	A0U92_15960
2	A0A1V2H7E0	1	A0A1V2H7E0	BKE38_07115
2	A0A1W1UUK1	1	A0A1W1UUK1	SAMN05660772_02355
2	A0A290ZT98	2	A0A290ZT98|A0A521HIF1	CCZ27_21580|EYC67_14975
2	A0A2E5BSS5	1	A0A2E5BSS5	CML99_11445
2	A0A2E6QKK0	1	A0A2E6QKK0	CMM50_11935
2	A0A2P8KEB3	1	A0A2P8KEB3	C7T35_27615
2	A0A2R4CHY9	1	A0A2R4CHY9	C9I28_16380|DPH57_05480
2	A0A2R5F6F1	1	A0A2R5F6F1	NMK_1402
2	A0A2S6BPT8	1	A0A2S6BPT8	C0075_00350
2	A0A2S8VUM4	1	A0A2S8VUM4	CQ026_14555
2	A0A2S9GU16	1	A0A2S9GU16	S2091_4098
2	A0A2U8H9H4	1	A0A2U8H9H4	CEW83_07140|CEW87_19725|CVU19_00535|CVU25_07465|FHK80_05585
2	A0A318PG90	1	A0A318PG90	B0W47_11060|CFR75_11865|CFR77_01850
2	A0A327YF81	1	A0A327YF81	B0I26_10827|HNQ85_002591
2	A0A330M005	2	A0A330M005|A0A553JN02	FS373_24385|KT99_01681|SHEWBE_0501|SVI_4310|Sps_05629|FN961_14135
2	A0A347WF37	1	A0A347WF37	CD178_02733
2	A0A349L3C4	1	A0A349L3C4	DCW29_18660
2	A0A372LID1	1	A0A372LID1	D0466_06205
2	A0A3A5GI15	1	A0A3A5GI15	DRW03_03385
2	A0A3A8PJH2	1	A0A3A8PJH2	D7V93_26430|D7V97_12730|D7X12_04335
2	A0A3D3LFL4	1	A0A3D3LFL4	DIT64_20430
2	A0A3E1DN07	1	A0A3E1DN07	DID89_2727548202|DID90_2727554450|DID91_2727704316
2	A0A411PI10	1	A0A411PI10	EXU30_10605
2	A0A411WZP7	2	A0A411WZP7|A0A562RMJ2	EWM63_00165|EYF70_15920|FCL38_02530|GJV26_01705|GO485_27865|IP91_00743
2	A0A423S4I2	1	A0A423S4I2	CHR62_06550|PuT2_02040
2	A0A4R3Y8M1	1	A0A4R3Y8M1	EDC16_104109|FHQ20_00760|FHQ22_01360|FHQ27_07865
2	A0A4R6QMR2	1	A0A4R6QMR2	DES47_103225
2	A0A4R6WTS4	1	A0A4R6WTS4	A8950_1735
2	A0A4R7K1P9	1	A0A4R7K1P9	DES49_0386
2	A0A510ZE41	1	A0A510ZE41	C9J49_002320|CVH10_05385|FIU88_00595|HHA04nite_26240
2	A0A512CJJ7	1	A0A512CJJ7	AAC03nite_01740|N007_09720
2	A0A522GRB4	1	A0A522GRB4	EPN75_04065
2	A0A522HLZ8	1	A0A522HLZ8	EPN62_06335
2	A0A522XWH9	1	A0A522XWH9	EPO47_04100
2	A0A536XG52	1	A0A536XG52	E6H66_07830
2	A0A5B8S3H3	1	A0A5B8S3H3	FRF71_07145
2	A0A5B8SWT3	1	A0A5B8SWT3	FGL86_09250
2	A0A5C1E6B0	1	A0A5C1E6B0	OTERR_09900
2	A0A5C7QU51	1	A0A5C7QU51	E6Q93_02940
2	A0A5D4KRK4	1	A0A5D4KRK4	FZC66_16335
2	A0A5J6MW02	1	A0A5J6MW02	FRZ61_02570
2	A0A5P9INE3	1	A0A5P9INE3	FIU83_00785
2	A0A5S9PRF8	1	A0A5S9PRF8	STARVERO_03398
2	A0A6B3VZP8	1	A0A6B3VZP8	G4Y73_01610
2	A0A6F8TNZ7	1	A0A6F8TNZ7	KH172YL63_05760
2	A0A6G8S182	1	A0A6G8S182	G8D99_01835
2	A0A6I4TAX1	1	A0A6I4TAX1	GRI91_15315
2	A0A6M8SNM1	1	A0A6M8SNM1	HQN60_08770
2	A0A6M8WDH7	1	A0A6M8WDH7	DWQ09_16390
2	A0A6N9HP44	1	A0A6N9HP44	GTP41_24020
2	A0A7H9BIB5	1	A0A7H9BIB5	HQ393_06940|HZU75_11700
2	A0A7V8CT68	1	A0A7V8CT68	GCM43_22295
2	A0A7X3YCG8	1	A0A7X3YCG8	F4Y03_12440
2	A0A7Z0N309	1	A0A7Z0N309	H0A66_17775
2	A0A7Z8YI17	1	A0A7Z8YI17	NCTC11025_00726
2	A1WZQ2	1	A1WZQ2	Hhal_2401
2	A3UEL8	1	A3UEL8	OA2633_11510
2	A6SVK7	1	A6SVK7	DBR37_12400|mma_0614
2	B1KQ17	1	B1KQ17	Swoo_4881
2	B7RKE6	1	B7RKE6	RGAI101_121
2	C0EM55	1	C0EM55	CYJ98_07625|D8H97_26695|FAH66_06945|FOC66_10425|HMPREF2608_00745|HMPREF2675_04900|HMPREF2700_01210|HMPREF2711_03225|HMPREF2865_04295|HMPREF2872_01305|HMPREF2880_03005|HMPREF3022_11015|HMPREF3052_02910|NEIFLAOT_01020|NEISUBOT_03039|TV01_0077|TW89_0504
2	C4GIS3	1	C4GIS3	GCWU000324_01944|H3L93_03675
2	D5CMC8	1	D5CMC8	Slit_2373
2	D6TW25	1	D6TW25	Krac_5441
2	N8R5U0	1	N8R5U0	EAH57_03460|EKK63_07360|EXE30_01785|F903_00116|F991_03033
2	V5SE94	1	V5SE94	W911_08160
2	V9HLC9	1	V9HLC9	HMPREF9021_01216
2	A0A031GK11	4	A0A031GK11|A0A1I1AA00|A0A2N7RLY6|A0A2U0SZA3	AKG95_11940|BA896_022620|BW37_04256|BZG29_16670|C8C89_3300|CLU90_1254|CLU91_0983|CLU94_5207|CNX70_17000|CSQ93_06565|CSQ95_10235|D9M09_14130|FHI69_02155|FJQ89_06115|G3257_17370|GCN74_09545|GCN75_04050|GCN78_20800|JAB8_44720|NCTC9796_03404|SAMN05428968_0601|SAMN05880566_11755|VM94_01487|SAMN03159300_103424|JaAD80_18645|YQ44_10915|C8C92_3274|CSZ94_10800
2	A0A081FT64	1	A0A081FT64	ADIMK_4176
2	A0A085W3R2	1	A0A085W3R2	DB31_4035
2	A0A094YZQ9	1	A0A094YZQ9	AJ85_14960
2	A0A0A8K108	2	A0A0A8K108|A0A1E3WA74	AUC70_04450|GL4_1147|AUC71_13800
2	A0A0D6MQX3	1	A0A0D6MQX3	AAJCM20276_02630|Abac_003_013
2	A0A0D6PLK7	1	A0A0D6PLK7	Aam_109_013
2	A0A0F2QI57	1	A0A0F2QI57	VR75_14810
2	A0A0F7JXQ2	1	A0A0F7JXQ2	AAY24_06625
2	A0A0M3AL96	2	A0A0M3AL96|A0A126RVK7	YP76_18800|K426_26970|L485_08960
2	A0A0N1BUM6	2	A0A0N1BUM6|A0A255YX85	C0V82_05700|IP70_08220|CHU95_14365
2	A0A0Q0I223	1	A0A0Q0I223	AN944_01617|BCU57_00080|BCU84_16330
2	A0A0Q6WSJ1	1	A0A0Q6WSJ1	ASC91_10675|ASC95_03615
2	A0A0Q7MW42	1	A0A0Q7MW42	ASD32_25755
2	A0A0S2TDI3	1	A0A0S2TDI3	Tel_08390
2	A0A0S9QFN7	1	A0A0S9QFN7	ASF41_20740
2	A0A0S9SEI6	1	A0A0S9SEI6	ASF60_13860
2	A0A177W2S3	1	A0A177W2S3	A0O36_01408
2	A0A1C9VJ22	3	A0A1C9VJ22|A0A6N1X8W0|A0A6P1J2U2	Q5W_18185|HUK68_22830|F9K07_14945
2	A0A1D9BF63	1	A0A1D9BF63	BJP62_11995
2	A0A1E5Q523	1	A0A1E5Q523	BEN30_14340
2	A0A1E7R1C1	1	A0A1E7R1C1	BJI46_04995
2	A0A1F4N7F7	1	A0A1F4N7F7	A3G29_13380|E6Q30_06625|E6Q31_08060
2	A0A1G7QRB0	1	A0A1G7QRB0	SAMN05216241_104113
2	A0A1G8V0F9	1	A0A1G8V0F9	SAMN05216212_0354
2	A0A1I4Z1V5	1	A0A1I4Z1V5	SAMN05444747_12652
2	A0A1I5W5P8	1	A0A1I5W5P8	SAMN04488047_14024
2	A0A1L8ZPC3	1	A0A1L8ZPC3	BLX88_06880|HYI36_01265|I5818_21540
2	A0A1M2YVB6	1	A0A1M2YVB6	BGN87_09165
2	A0A1M5PPT3	3	A0A1M5PPT3|A0A2N4UCC6|A0A4R1LTB0	SAMN04488135_10215|CR155_16460|CR159_10460|C8K33_1751
2	A0A1M7G0V3	2	A0A1M7G0V3|W1N5H7	SAMN05660971_02141|BJB45_19430
2	A0A1N7IZV0	1	A0A1N7IZV0	SAMN05421687_10372
2	A0A1Q2YS85	1	A0A1Q2YS85	ROTAS13_01723
2	A0A1Q4C6T4	1	A0A1Q4C6T4	BGP05_09205
2	A0A1R1I3I8	1	A0A1R1I3I8	BJN45_12865
2	A0A1R3V8U0	1	A0A1R3V8U0	BQ8794_220233|E5Y03_07635|E5Y15_15880|EOS06_04445|X737_09525
2	A0A1R3VPL2	1	A0A1R3VPL2	SAMN04487768_0909
2	A0A1W9GZQ3	1	A0A1W9GZQ3	A4S12_09970
2	A0A1W9JD33	1	A0A1W9JD33	BVN35_18865
2	A0A1X7N1H7	2	A0A1X7N1H7|A0A5D4H5W8	G6N74_16635|SAMN02982922_1046|FY036_02065
2	A0A211ZU52	1	A0A211ZU52	BWR60_01675
2	A0A246JDI4	1	A0A246JDI4	CDQ91_20370
2	A0A254NE68	1	A0A254NE68	CDO81_06580
2	A0A2A4VXJ5	1	A0A2A4VXJ5	COB37_06305
2	A0A2A5F991	1	A0A2A5F991	COA61_07190
2	A0A2D1SSK5	2	A0A2D1SSK5|A0A5F2F8B4	CSE16_08495|DCE79_09410|E4L99_04115
2	A0A2N3B1I9	1	A0A2N3B1I9	CVT75_08010|CVT85_07135|E6Q98_22125
2	A0A2W4SEC6	1	A0A2W4SEC6	DCF31_12600
2	A0A365YWB3	1	A0A365YWB3	CFR71_11675|NJLHNGOC_08550
2	A0A3D9BK79	1	A0A3D9BK79	DRV84_14520
2	A0A3G2URA3	1	A0A3G2URA3	EBF16_00345
2	A0A3M2C361	1	A0A3M2C361	D6698_02135
2	A0A3M2F9S7	1	A0A3M2F9S7	D6678_07965
2	A0A3S0Q0H9	1	A0A3S0Q0H9	EKL30_16275
2	A0A3S9LB16	2	A0A3S9LB16|A1S1L2	STH12_03711|Sama_0056
2	A0A455RDC8	1	A0A455RDC8	ICHIAU1_11580
2	A0A4R1GC62	1	A0A4R1GC62	CLV83_3530|SAMN05444390_103248
2	A0A4R2PCX8	1	A0A4R2PCX8	EV207_101287
2	A0A4R3XYL9	1	A0A4R3XYL9	EDC63_113104
2	A0A4R6G718	1	A0A4R6G718	EV677_1572
2	A0A4V2AHW0	1	A0A4V2AHW0	EOO73_25310
2	A0A4V2QFA9	1	A0A4V2QFA9	EV286_106120
2	A0A4V3BLU0	1	A0A4V3BLU0	C7389_11616
2	A0A4Y1YPB7	1	A0A4Y1YPB7	Nstercoris_02121
2	A0A4Y5YJJ4	2	A0A4Y5YJJ4|Q07VW5	FH971_19620|AWJ07_16420|CXF88_20815|EGC77_11315|EGC79_10230|EGC82_00815|GUY17_20755|H5125_18325|H5181_01535|H5185_13420|H5202_12440|Sfri_4024
2	A0A4Y6L003	1	A0A4Y6L003	CJ010_19170
2	A0A512DQP9	1	A0A512DQP9	SAE02_29590
2	A0A512JGG0	1	A0A512JGG0	MGN01_08820
2	A0A522TYU8	1	A0A522TYU8	EPN31_00605
2	A0A523Q3S0	1	A0A523Q3S0	C4K60_15860
2	A0A536Z4P3	1	A0A536Z4P3	E6H53_15945
2	A0A5B8KXN6	1	A0A5B8KXN6	FQ775_07485
2	A0A5D4KGB2	1	A0A5D4KGB2	FZC78_16780|FZC79_09305|FZC80_07900|FZC84_22415
2	A0A5P2H807	1	A0A5P2H807	FOB72_15825
2	A0A6G9QPN0	1	A0A6G9QPN0	HBH39_17270
2	A0A6I1FEG7	1	A0A6I1FEG7	F9279_07730
2	A0A6I2UVW6	1	A0A6I2UVW6	GB879_15515|GB880_13435
2	A0A6L5NZ67	1	A0A6L5NZ67	GH729_15185
2	A0A6L8K8U5	1	A0A6L8K8U5	GTP46_08165
2	A0A6N4T220	1	A0A6N4T220	UNDKW_1427
2	A0A6P2FBV9	1	A0A6P2FBV9	E5CHR_04138
2	A0A7C3LB77	1	A0A7C3LB77	ENK29_01930
2	A0A7C9QS14	1	A0A7C9QS14	G4223_01430
2	A0A7G4RIR4	1	A0A7G4RIR4	HBNCFIEN_02480
2	A0A7L4X3V6	3	A0A7L4X3V6|A8G1V3|Q8EKP6	FM038_024955|FS418_26580|EKG38_18875|EKG39_21215|Ssed_4474|A1L58_21400|ABT47_07555|AYJ58_02540|B7D78_21270|CEQ32_16475|CF168_00260|CKQ84_07960|COW15_20340|D0436_00340|DET47_1184|DI594_01805|FJD32_04865|HG547_16950|NCTC10735_00014|NCTC10736_03074|NCTC10737_00047|SHD_0766|SOHN41_00002|SO_0045|SXM_0061|Sbal117_4500|Sbal175_0043|Sbal195_0043|Sbal223_0043|Sbal_4336|Shewana3_0047|Shewmr7_0039|Sput200_4…
2	A0A7W3X3P9	2	A0A7W3X3P9|Q12HV1	H5073_03860|Sden_3702
2	A0A7W5DGE0	1	A0A7W5DGE0	FHW64_006497
2	A0A7X6I7W2	1	A0A7X6I7W2	RAMLITH_19085
2	A4G2W2	1	A4G2W2	HEAR0652
2	B0SVE6	1	B0SVE6	Caul_0854|FHW61_12032
2	D7A323	1	D7A323	Snov_0408
2	F3SC47	1	F3SC47	CT154_02245|GLUCORHAEAF1_07255|ICJ78_11700|SXCC_03630
2	F4GQV1	1	F4GQV1	PT7_2111
2	F9ZWP9	2	F9ZWP9|G3IQS8	CTY19_15430|Metme_2505|B0F87_101527|B0F88_102255|Mettu_2127
2	H0HZ35	1	H0HZ35	MAXJ12_27348
2	L9PCE4	1	L9PCE4	D0T23_03810|D0T24_30335|DUGA2_40540|DUGA6_55850|GEV02_22050|Jab_2c13570
2	Q1YM07	1	Q1YM07	CL627_11050|SI859A1_02390
2	Q82VX2	1	Q82VX2	NE0928|SAMN05216309_10481
2	A0A024QHQ4	1	A0A024QHQ4	BN990_04393
2	A0A066PLB3	1	A0A066PLB3	ACIDI_96c00150|ACMV_18470|APM_2769|Acry_1800
2	A0A086P9P7	2	A0A086P9P7|A0A126RNA0	BV98_002058|K663_07320|CAF53_15265|K426_13130|YP76_06370
2	A0A094JYN3	1	A0A094JYN3	HR45_08885
2	A0A0A0DNV4	1	A0A0A0DNV4	JY96_07200
2	A0A0A3APU1	1	A0A0A3APU1	OA57_09025
2	A0A0A5FXW0	1	A0A0A5FXW0	N784_08305
2	A0A0D1EJ42	1	A0A0D1EJ42	jaqu_24840
2	A0A0D7UWU3	2	A0A0D7UWU3|A0A7X4FY80	DCX44_10460|DD685_18850|E8Q34_07830|HMSLTHF_03770|QHL1GM_02955|XD36_0691|GLV89_06435
2	A0A0F3ITC1	1	A0A0F3ITC1	VZ95_08675
2	A0A0F5HW85	1	A0A0F5HW85	QY95_01759
2	A0A0J5GLP9	2	A0A0J5GLP9|G2IWL3	ACG97_01405|C8E02_1197|ENQ68_15395|FuraDRAFT_2303|NH8B_2964|SAMN02745746_01135
2	A0A0K9GRB2	1	A0A0K9GRB2	AC625_06030
2	A0A0M0ELW2	1	A0A0M0ELW2	Geu3261_0074_005|KOEU_01760
2	A0A0M2PE22	1	A0A0M2PE22	WQ54_16825
2	A0A0P7YYV2	1	A0A0P7YYV2	ADS46_00185|HLUCCA13_09205|HXW73_16080|SAMN04487951_11062|SAMN04487958_101267|SAMN04488142_2934
2	A0A0R0LN99	1	A0A0R0LN99	B7Z60_06925|FERRO_00300
2	A0A149TKB4	1	A0A149TKB4	A0U94_05580|AD945_05995
2	A0A149VPL9	1	A0A149VPL9	FV185_18640
2	A0A150I0W4	4	A0A150I0W4|A0A365PGX4|A0A372MT31|N8WE86	ACT4_019_00350|AVENLUH13518_03102|AVENLUH5627_00826|CL491_05990|F959_00741|Q674_02800|A2003_08420|DC346_12240|EGT69_00955|EXE26_03925|HMPREF0026_01914|L292_0766|ACI8B_30198|ACINWC323_3357|AHTJR_01995|AHTJS_02030|AhaeAN54_003425|DX910_06840|EA769_12355|EA770_08245|EC846_2385|F2A31_01905|F887_03276|F888_00909|F889_03205|F892_03357|F895_00395|F898_00774|F907_00467|F926_00406|F927_00572|F933_01392|F9…
2	A0A177KJ97	2	A0A177KJ97|A0A1Q8Q8I5	AWH48_11905|AWH49_17260|BLL40_11695|BTO30_03310
2	A0A177NQY4	1	A0A177NQY4	A1359_03935|AU255_12725
2	A0A1B3LIY7	1	A0A1B3LIY7	BSY238_1299
2	A0A1B9B0I4	1	A0A1B9B0I4	A8L44_00750|F7984_07520|FHY44_03905
2	A0A1E5IUW4	3	A0A1E5IUW4|A0A379ZLN2|A3QJM8	BEL05_08450|GNT65_16825|BFS86_07175|D7032_00210|EEY24_02345|EIY89_00215|GII14_00210|GYH33_17220|HCX89_15740|DB48_07955|FGA12_18970|Shew_3810
2	A0A1G6GKE1	1	A0A1G6GKE1	SAMN05421737_101181
2	A0A1G9CRY5	1	A0A1G9CRY5	SAMN05192566_1598
2	A0A1H7JJG9	6	A0A1H7JJG9|A0A1I6XAS9|A0A1I7GT21|A0A4V6PS71|A0A5K1I1N9|A0A7W5GYU9	SAMN04488129_10474|FEI13_05340|SAMN04487956_10230|SAMN04487955_103224|DFO68_10260|HALO32_00046|FHR95_001555
2	A0A1H7PMW6	1	A0A1H7PMW6	GJ699_11550|GM676_03620|GTP46_06975|GTP58_05105|SAMN05192549_104239|SAMN05216319_1636
2	A0A1I1R816	3	A0A1I1R816|G0EZD5|Q46WA3	FGG12_24670|SAMN05216321_11520|A2G96_00095|BJN34_18885|C265_23141|C7415_116129|CBM2586_A140020|CBM2587_A10019|CBM2589_B270021|CBM2590_21982|CBM2594_A130020|CBM2600_A170020|CBM2607_20383|CBM2613_A320005|CBM2634_A280021|CBM2638_A10019|CNECB9_3800003|CNE_1c34810|CO2235_10023|CTP10_3615|DDK22_08890|DN412_20500|E0W60_26825|E1J61_31215|H16_A3534|I6H87_08135|RALTA_A2987|AWV79_29170|Reut_A3220
2	A0A1J6VYK9	1	A0A1J6VYK9	BHE18_11850|GA0061094_2897
2	A0A1L3RCU2	1	A0A1L3RCU2	GbCGDNIH8_1673
2	A0A1M4XUP0	1	A0A1M4XUP0	SAMN04487965_1070
2	A0A1Q2L2W1	1	A0A1Q2L2W1	B0X71_15730
2	A0A1T5DY31	1	A0A1T5DY31	FHR21_000607|SAMN06295937_101751
2	A0A1W9K8Q5	1	A0A1W9K8Q5	BVN32_01550
2	A0A1X3DF48	2	A0A1X3DF48|D7N3U9	BWD09_01880|D8H97_18445|HMPREF9016_01497
2	A0A231HLQ9	1	A0A231HLQ9	CHR62_14820|PuT2_03255
2	A0A248LIL8	1	A0A248LIL8	LHGZ1_1544
2	A0A255XUE8	1	A0A255XUE8	CHR90_04510
2	A0A257CMU9	1	A0A257CMU9	CFE43_17120
2	A0A258CD02	1	A0A258CD02	B7Z13_07160
2	A0A2E6LSJ9	1	A0A2E6LSJ9	CMQ43_11290
2	A0A2E9DD01	1	A0A2E9DD01	CMI01_01620
2	A0A2E9RHS0	1	A0A2E9RHS0	CL543_05200|HML84_18100
2	A0A2G3J716	3	A0A2G3J716|A0A377Q4F9|A0A3S8ZQF7	CSQ88_18090|C1H71_14095|NCTC11159_00666|VN23_02385|EJO50_03970
2	A0A2G4YR32	1	A0A2G4YR32	CRD36_10460
2	A0A2M8ZFI8	1	A0A2M8ZFI8	BKA77_1036|SAMN05444158_2027
2	A0A2N0H2W2	2	A0A2N0H2W2|A0A420ENU5	B0I00_3419|CL949_08065|D6851_03905
2	A0A2N1XJU7	1	A0A2N1XJU7	CVV14_00580
2	A0A2N5MKP7	1	A0A2N5MKP7	CUU64_05940
2	A0A2S3W045	1	A0A2S3W045	CFR72_10695|KMAL_24560
2	A0A2U2BL31	1	A0A2U2BL31	D0C27_07575|D3M96_04025|DEO64_05905|DF183_08485|DUD43_03225|EGK70_06325|EGY22_07730|EYC51_11325|N879_18270
2	A0A2W5KPY8	1	A0A2W5KPY8	DI565_04215
2	A0A2W5QNY1	1	A0A2W5QNY1	DI549_21440
2	A0A2X0RB87	1	A0A2X0RB87	NITFAB_0443
2	A0A318IXU7	1	A0A318IXU7	DFR42_109136
2	A0A329B1G4	1	A0A329B1G4	DAI18_02600|DFO50_11940
2	A0A371REL9	1	A0A371REL9	DX908_00495
2	A0A380W4Z0	1	A0A380W4Z0	AfiDRAFT_0307|BN961_00583|EKK36_12805|NCTC12722_01185
2	A0A3A1P815	1	A0A3A1P815	D2V17_05505
2	A0A3A1QVD3	1	A0A3A1QVD3	D3H55_13550
2	A0A3A3GIP9	1	A0A3A3GIP9	D3878_11680
2	A0A3A8JF82	2	A0A3A8JF82|H8N068	D7V88_10985|D7X74_08575|COCOR_01732|D7V80_12475|D7W79_13150|D7W81_40735|D7W82_12845|D7X30_23340|D7X32_39380|D7X96_10380|D7X99_05930|D7Y04_08410|D7Y15_29075|EJ065_1666|GTZ93_29710|HI292_10040|HJC22_19255|HMI51_24185|HNS30_16945
2	A0A3F2UCS7	1	A0A3F2UCS7	D8676_07760
2	A0A3M0BXY6	1	A0A3M0BXY6	BXY39_3609
2	A0A3S0VBS9	1	A0A3S0VBS9	ELQ35_10855
2	A0A433KQP0	1	A0A433KQP0	ELY33_07205
2	A0A437P225	1	A0A437P225	EOE48_16795
2	A0A455SC44	1	A0A455SC44	EI42_03459|KTC_07840
2	A0A4R2FC37	1	A0A4R2FC37	EDC91_11299
2	A0A4R5XLM1	1	A0A4R5XLM1	E2R51_13160
2	A0A4R6FC88	2	A0A4R6FC88|F6EYW0	DFS08_11547|BV95_00837|Sphch_0657
2	A0A4R6Y1W7	1	A0A4R6Y1W7	DFR44_12127
2	A0A4R7BEG4	1	A0A4R7BEG4	DFP86_102170
2	A0A4R7K3Q2	1	A0A4R7K3Q2	DES49_0339
2	A0A4S4AGE2	1	A0A4S4AGE2	E6C48_08765|FGU64_08700
2	A0A4U5LLY9	1	A0A4U5LLY9	D7I39_00615|FQ179_17385
2	A0A4Y3M752	1	A0A4Y3M752	AD929_10140|AD934_07215|AD950_12890|EDC20_104122|GFJ39_02795|GOX0860|GRO01_18130|GSP01_21300
2	A0A4Y3WEC4	3	A0A4Y3WEC4|A3WUX0|Q1QHS6	NWI01_32640|Nwi_0743|B2M20_15155|NB311A_02034|BGN91_04660|BGO16_03965|Nham_3492
2	A0A511B096	1	A0A511B096	GWA01_16440
2	A0A516SHU0	1	A0A516SHU0	FNU76_15945
2	A0A525J7L3	1	A0A525J7L3	E8A46_02455
2	A0A555ZEM2	1	A0A555ZEM2	FOV68_20520
2	A0A5C5T858	2	A0A5C5T858|A0A5C8PQA8	FQU96_20990|FHP25_11350
2	A0A5C6U5U0	1	A0A5C6U5U0	FSZ31_10760
2	A0A5C6VYW3	1	A0A5C6VYW3	FS935_15715
2	A0A6I0E911	1	A0A6I0E911	F9K20_20480
2	A0A6M0Q9Q4	1	A0A6M0Q9Q4	G4D63_14705
2	A0A6P1U7L5	1	A0A6P1U7L5	GT972_03495
2	A0A6S6G131	1	A0A6S6G131	HMP06_1075
2	A0A7C5JFH4	1	A0A7C5JFH4	ENK51_09540
2	A0A7V2UKP2	1	A0A7V2UKP2	ENR45_16470
2	A0A7V3F6Y1	1	A0A7V3F6Y1	ENR89_10505
2	A0A7W0Y3T1	1	A0A7W0Y3T1	H0T79_00355
2	A0A7W6DJ34	1	A0A7W6DJ34	GGR44_000404
2	A0A7X3FZP6	1	A0A7X3FZP6	GPY61_12555
2	A0A7X3Y868	1	A0A7X3Y868	F4Y03_06980
2	A0A7Y3JK40	2	A0A7Y3JK40|A0A7Y3JXS3	HKM00_04740|HKM01_08025
2	B2IF31	1	B2IF31	Bind_1973
2	N9FU61	1	N9FU61	CU320_09785|CWI32_09380|F906_00198|F925_00305
2	N9KYC1	1	N9KYC1	CTZ23_01910|E5093_13525|F905_01999|FSC09_01725|H0P55_02290|P253_02037
2	Q604N3	1	Q604N3	MCA2506
2	U3A1A6	1	U3A1A6	NT2_03_00360
2	A0A011RF53	2	A0A011RF53|A0A369XGV9	AW11_01320|DVS81_20920
2	A0A0C4Y877	1	A0A0C4Y877	CF70_031760|RR42_m1783|UB46_31610
2	A0A0D5LN28	1	A0A0D5LN28	TM49_07280
2	A0A0D6QBC7	2	A0A0D6QBC7|W5YI88	CFR80_05510|GLUCOINTEAF2_0202400|Gxy13693_043_002|CFR76_00080|H845_2328|MSKU9_1585
2	A0A0J5GDJ7	1	A0A0J5GDJ7	ACG97_12825|C8E02_1841|ENQ68_13480
2	A0A0K0XVM7	1	A0A0K0XVM7	WM2015_1313
2	A0A0K9H2F8	1	A0A0K9H2F8	A8F95_13610|AC623_02885
2	A0A0M0ECE3	1	A0A0M0ECE3	Geu3261_0125_004|KOEU_35920
2	A0A0M0KR70	1	A0A0M0KR70	AMD01_19270
2	A0A0M4G4V0	4	A0A0M4G4V0|A0A1H9W658|A0A544TVP4|A0A5J6PQM0	AM499_18725|AN959_11680|FG382_13435|FG383_18095|SAMN05518872_10782|FG384_00745|D0S48_14925|GI482_19040|HF876_02700
2	A0A0P7J9J4	2	A0A0P7J9J4|G4CQF6	AKG09_07485|H3L96_08345|HMPREF9370_1316|NCTC10296_02143
2	A0A0P7X2G8	1	A0A0P7X2G8	HLUCCO17_16930
2	A0A0Q7WBP3	1	A0A0Q7WBP3	ASD47_15920
2	A0A0Q9XVY7	1	A0A0Q9XVY7	ABB05_13230|ACA30_17075
2	A0A0R0MI37	1	A0A0R0MI37	AO057_07620
2	A0A0S4JWE1	1	A0A0S4JWE1	BN3177_1073|CR152_22620|EJB06_00740|IV454_25335
2	A0A0V8JHF3	1	A0A0V8JHF3	AS180_18515|BDB10_0157|CHN50_09620|EPL02_05585|SAMN05880580_10762
2	A0A0W0RQ77	1	A0A0W0RQ77	Lboz_1862
2	A0A0W0YY71	1	A0A0W0YY71	Lspi_2463
2	A0A0W8GXS2	1	A0A0W8GXS2	A3F63_01315|ACIN8IBEIGE_120120|ACNJC6_01028|B9T36_07885|CDG62_04655|DYI96_15985|EGT72_02610|F946_00129|HMPREF0016_02379|HNP27_001716|HUK62_15955|HYG90_10325|HYI04_05465|I6I49_05445|I6I51_09695|MF4640_14420|MF4642_10340|NCTC10308_02439|RZ95_01960
2	A0A124IW25	2	A0A124IW25|A0A162U4N6	ATW55_01530|AYJ22_01130
2	A0A139BRE6	1	A0A139BRE6	AWT59_2316
2	A0A150LG61	1	A0A150LG61	B4102_2219|B5V89_14400|I5776_17475
2	A0A154KXK2	2	A0A154KXK2|A0A367WW93	SAMN05428964_108165|TH30_10910
2	A0A179SQU0	1	A0A179SQU0	A6K24_08225|HUW50_12450
2	A0A1A9NPI6	1	A0A1A9NPI6	A7976_10825
2	A0A1B2D146	1	A0A1B2D146	AX13_18415|FYM52_12930|HNP28_003637|MA05_04090
2	A0A1F4C4T4	1	A0A1F4C4T4	A3F75_05925
2	A0A1G4RKM6	2	A0A1G4RKM6|A0A4R1IC28	EJV44_03380|SAMN05660859_1728|EV667_2058
2	A0A1G8ML34	1	A0A1G8ML34	SAMN05216352_11090
2	A0A1H0B6B8	1	A0A1H0B6B8	SAMN05421670_2823|SAMN05518871_10584
2	A0A1H3NRS3	2	A0A1H3NRS3|A0A6N6SG16	SAMN05444340_12917|F9K34_04560
2	A0A1I2CTV8	1	A0A1I2CTV8	SAMN05192532_103198
2	A0A1I3CX81	1	A0A1I3CX81	SAMN04488021_13418
2	A0A1I4IY82	1	A0A1I4IY82	CSQ96_16010|SAMN02982985_00818
2	A0A1L3MUW4	1	A0A1L3MUW4	A9C19_16105
2	A0A1M3KIX1	1	A0A1M3KIX1	BGO81_10970
2	A0A1S9AC60	2	A0A1S9AC60|K9DWC5	B0920_19120|DIR46_19415|FVD38_08375|HMPREF9710_01923|HNP07_003508|NM04_17280
2	A0A1V2VNI9	1	A0A1V2VNI9	BTM36_02110|H0Z17_05200
2	A0A1V3A018	1	A0A1V3A018	B1A74_04515|D893_02156
2	A0A1X7FV50	1	A0A1X7FV50	A4R27_16730|B1B01_19545|FH5_05094
2	A0A1X9MAX1	1	A0A1X9MAX1	BkAM31D_12585
2	A0A1Y2LBF7	1	A0A1Y2LBF7	TALK_14180
2	A0A1Y5HRW9	1	A0A1Y5HRW9	A9R01_03235
2	A0A238LJ48	1	A0A238LJ48	JNX05_04360|LOM8899_03601|SAMN05216236_11276
2	A0A239AB62	2	A0A239AB62|Q1H3M7	SAMN05192560_1790|Mfla_0640
2	A0A246J8G6	2	A0A246J8G6|A0A2W5FGX1	CDN99_15265|DI603_18110
2	A0A250KUS7	1	A0A250KUS7	EDE06_11452|sS8_2776
2	A0A257FSC7	1	A0A257FSC7	C1O66_12245|CFE41_03230
2	A0A257N1J2	1	A0A257N1J2	CG441_1265
2	A0A257ZUK2	1	A0A257ZUK2	B7Y02_01965|B7Z31_00700
2	A0A258BBZ3	2	A0A258BBZ3|A0A258QU52	B7Z19_02940|B7Y55_03365
2	A0A261QKC2	1	A0A261QKC2	CD798_05755|CEW92_03950
2	A0A264W4W9	1	A0A264W4W9	CF394_05640|CQS04_10490
2	A0A290ZJF0	1	A0A290ZJF0	CCZ27_03515
2	A0A2A3XG20	1	A0A2A3XG20	CIK78_11580
2	A0A2A5BI45	1	A0A2A5BI45	COA93_11350
2	A0A2E4QQD7	1	A0A2E4QQD7	CME88_04300
2	A0A2N0G9V7	1	A0A2N0G9V7	ATG69_2178
2	A0A2N2QX15	2	A0A2N2QX15|A0A2N2VDZ7	CVU34_02835|CVU18_01605
2	A0A2N2VMS7	1	A0A2N2VMS7	CVU16_05310
2	A0A2N3DFW5	1	A0A2N3DFW5	CVT77_01335
2	A0A2P9HCU3	2	A0A2P9HCU3|A0A7W9B0E2	F9K85_23360|FHW03_003343|OHAE_4708|FHS76_003846
2	A0A2R4MJ74	1	A0A2R4MJ74	MXMO3_03536
2	A0A2S3QC95	1	A0A2S3QC95	BXT84_10750|CO251_14125
2	A0A2S5LU93	1	A0A2S5LU93	CTY33_09400|CTY35_13730
2	A0A2T3D7Z7	2	A0A2T3D7Z7|A0A2V4X8S2	C6558_11790|DFS11_103215|SAMN05216328_11097
2	A0A2U2DKF6	1	A0A2U2DKF6	DEM27_22965
2	A0A2U8VV07	1	A0A2U8VV07	DK427_17085
2	A0A2V8DW40	1	A0A2V8DW40	DMF90_24880
2	A0A2W0H5L1	1	A0A2W0H5L1	CR205_00525
2	A0A2X4VQ29	1	A0A2X4VQ29	NCTC4824_01283
2	A0A317HDC6	1	A0A317HDC6	C5B46_00900
2	A0A363SIJ9	1	A0A363SIJ9	C3F19_07665|F9K21_02925
2	A0A364NRX7	1	A0A364NRX7	DN062_00695
2	A0A367W9B3	1	A0A367W9B3	TH19_10740
2	A0A372BSQ1	1	A0A372BSQ1	DZC52_07900|DZK25_13440
2	A0A372NB65	1	A0A372NB65	D0Y60_18615
2	A0A377R1K9	2	A0A377R1K9|L1NJS3	NCTC13336_00398|HMPREF9120_02713
2	A0A378TVD3	1	A0A378TVD3	HMPREF3107_01375|NCTC10660_00203|NEIELOOT_02106
2	A0A378UK01	1	A0A378UK01	D0T90_02880|NCTC10295_01595
2	A0A3F3H1P6	1	A0A3F3H1P6	ACRAD_07_01530|C7E16_05830|DIC32_08480|F940_01968|HMPREF0018_02294|J577_0050
2	A0A3M6Q9B2	1	A0A3M6Q9B2	EBQ24_01025|EBQ25_06795|EBQ26_09495|EII18_06035
2	A0A3N7BW92	1	A0A3N7BW92	DBR47_16525
2	A0A3N9QGL6	1	A0A3N9QGL6	EHS17_08770
2	A0A3S4ZAL6	1	A0A3S4ZAL6	NCTC12742_01932
2	A0A411WXS1	1	A0A411WXS1	EYF70_12005
2	A0A442NT87	1	A0A442NT87	E5V22_01905|E5W40_22295|E5W87_26310|E5X43_25415|E5X53_30235|E5X81_25865|EOA85_32745|EOA86_21895|EOA88_19560
2	A0A494RHM8	1	A0A494RHM8	D8I30_06905
2	A0A4Z0W6D3	1	A0A4Z0W6D3	E4656_11685
2	A0A519ZB90	1	A0A519ZB90	EOP40_19235
2	A0A521RH34	1	A0A521RH34	EPO31_09730
2	A0A553STK8	1	A0A553STK8	CEQ21_05285|EM808_13500
2	A0A5C1NIT2	1	A0A5C1NIT2	E4T21_20175
2	A0A5D0RJF9	1	A0A5D0RJF9	FVF75_11425
2	A0A679K4U9	1	A0A679K4U9	HYPP_01287
2	A0A6B3W0Z0	1	A0A6B3W0Z0	G4Y73_04780
2	A0A6C1BB12	1	A0A6C1BB12	G3580_19395
2	A0A6L6Q2Q5	1	A0A6L6Q2Q5	GM668_17765
2	A0A6L8L4P2	1	A0A6L8L4P2	GM655_13775|GTP27_08205
2	A0A6M1PXC4	1	A0A6M1PXC4	G5B35_07180
2	A0A6M8VKX6	1	A0A6M8VKX6	HND55_11830
2	A0A6N6LFF7	1	A0A6N6LFF7	DWQ11_03580|FHP89_14970
2	A0A7H4GQ71	1	A0A7H4GQ71	IC757_05175
2	A0A7U5JV29	1	A0A7U5JV29	SporoP37_07770
2	A0A7W2I5N4	1	A0A7W2I5N4	H3H36_03755|H3H37_12935|H3H39_17690
2	A0A7W4FHJ2	1	A0A7W4FHJ2	H5084_15290
2	A0A7W4IF82	1	A0A7W4IF82	HLH48_16745
2	A0A7W6KP93	1	A0A7W6KP93	GGR30_003642
2	A0A7W9DH31	1	A0A7W9DH31	HDE71_005135|HDE73_001969
2	A0A7X2H7Q4	1	A0A7X2H7Q4	GJB61_18995
2	A0A7X2LZ44	1	A0A7X2LZ44	GJU40_05125
2	A0A7X3KRL0	1	A0A7X3KRL0	GPM19_12350
2	A0A7Y4XUT6	1	A0A7Y4XUT6	HOP02_02725
2	A7IJS7	1	A7IJS7	A4S12_10210|CV103_21275|DM450_09535|EH199_17450|HH800_23250|HQ394_13045|Xaut_3040
2	B0TLE2	2	B0TLE2|B8CGS6	Shal_0039|Spea_4221|CXF82_00630|JK628_22835|swp_0072
2	B6JC70	1	B6JC70	OCA5_c28150
2	D5D9L4	1	D5D9L4	ACS78_02415|AMS61_27205|ASE46_20825|ASE51_22385|ASG61_20280|ASG98_28265|BCV52_02420|BG04_2654|BMD_0365|BMQ_0364|BTA37_23695|C3744_26595|CEQ83_01755|CN383_09945|CN918_33715|COI42_06135|DEU47_10659|DZB87_23235|EV581_107103|FDZ14_25850|HNP21_004790|NCTC10342_02309|SAMN04487776_107101|SAMN04487777_108101
2	H0PS27	1	H0PS27	AZKH_1650
2	I3TX82	1	I3TX82	AUP44_01275|CMO29_03965|CMO30_05315|DCK97_08920|TMO_c0760
2	K0CI13	1	K0CI13	A3Q32_11740|B5T_03069|COB00_10255|DER49_0538
2	N8Y4M2	1	N8Y4M2	F960_03966
2	Q3II79	1	Q3II79	CZ797_00990|NCTC10691_00659|PSHAa2419
2	Q5WL64	1	Q5WL64	CHH61_01700|CHH72_17990|HJ578_11065|nsrR
2	U7PC26	1	U7PC26	E0702_06740|GRB80_11215|GRB96_09130|Q671_00370|SAMN04487957_10697
2	A0A011USV7	2	A0A011USV7|A0A7W9S6A8	BG36_22110|HNR59_003187
2	A0A031LWH3	1	A0A031LWH3	CL42_03185|SAMN05216500_11278
2	A0A059KGA2	1	A0A059KGA2	X805_41490
2	A0A0A1FC74	3	A0A0A1FC74|A0A1H2ZBW8|A0A561GPJ6	BCF11_4571|CPter291_2236|CPter91_3142|LT85_2207|SAMN04515619_103103|SAMN04515617_101304|SAMN04515618_101419|SAMN04515620_14322|FHW24_102101
2	A0A0B0IGK0	2	A0A0B0IGK0|W4Q0T9	LQ50_11980|JCM9140_947
2	A0A0C2XRS2	3	A0A0C2XRS2|A0A3A5IKZ5|A0A6I1FIB5	A3781_18300|SD77_1942|CJ483_17230|F9802_14950
2	A0A0D0EGX7	1	A0A0D0EGX7	B4064_2565|B4065_3494|CEJ87_10120|CQJ30_14230
2	A0A0J6KDY5	2	A0A0J6KDY5|A0A2T5NZE9	VI26_13390|B0T39_11550|B0T45_06360|CH06BL_27410|DB032_11610|DXT74_16605|VK98_10430
2	A0A0K0XZ36	1	A0A0K0XZ36	WM2015_2577
2	A0A0L8BHE6	2	A0A0L8BHE6|A0A1M3CNY6	AC244_28445|BGO06_03760
2	A0A0N0ZCM3	2	A0A0N0ZCM3|A0A0N1KKU4	ADM96_26240|ADM96_26260
2	A0A0Q6S2Q1	1	A0A0Q6S2Q1	ASC96_28515
2	A0A0Q7DEY0	1	A0A0Q7DEY0	ASC89_21940
2	A0A0X8HDP9	7	A0A0X8HDP9|A0A243T213|A0A2N7U2F0|A0A369L451|A0A6I6SIG2|A0A7M3VGG6|A0A7V7FXA6	DU505_12485|LOKO_01680|Q427_16125|BZY95_14375|H1D44_19455|SAMN04487953_11221|C1H69_12095|DU490_03105|EKK97_00885|HNO52_00665|F0A17_17635
2	A0A101JVM9	1	A0A101JVM9	DK26_27395
2	A0A161SGQ7	2	A0A161SGQ7|A0A345Y6H4	AVW16_10355|DWG20_08790|EBB06_03560
2	A0A177M303	2	A0A177M303|A0A4R3Y0C3	A1332_13955|A1353_20055|CWO84_04845|EDE11_109171|JT25_019435
2	A0A177NE47	1	A0A177NE47	A1359_08320
2	A0A1A7BZ14	1	A0A1A7BZ14	ASR47_1007207|CD932_17670
2	A0A1B3ZG47	1	A0A1B3ZG47	AWL63_00605
2	A0A1C6LLX2	1	A0A1C6LLX2	PSELUDRAFT_0397
2	A0A1D2TWG3	1	A0A1D2TWG3	ABS77_00315
2	A0A1E4CCR4	1	A0A1E4CCR4	ABS54_09770
2	A0A1E4NA51	1	A0A1E4NA51	ABT21_13625|F8A86_04965
2	A0A1E7DPT3	2	A0A1E7DPT3|A0A1N6X1C0	BA724_03525|SAMN05443094_104340
2	A0A1F2T0C7	1	A0A1F2T0C7	A3F69_00355
2	A0A1F4BGW1	1	A0A1F4BGW1	A3G81_30690|A3I02_05000
2	A0A1G3H332	1	A0A1G3H332	A2040_12975|FD131_3659
2	A0A1G7FBU8	1	A0A1G7FBU8	SAMN04487777_12336
2	A0A1G8PU97	1	A0A1G8PU97	SAMN04487954_102181
2	A0A1H3X0U2	1	A0A1H3X0U2	SAMN05216562_1257
2	A0A1H3YWX5	1	A0A1H3YWX5	SAMN05444370_103269
2	A0A1H5EM32	1	A0A1H5EM32	BGP06_19510|SAMN05443249_5920
2	A0A1H8TS83	1	A0A1H8TS83	AS026_35185|EV291_101296|LPU83_pLPU83d_0009|PMI09_04928|RTCCBAU85039_5360
2	A0A1I7N5A2	1	A0A1I7N5A2	SAMN04488557_1351
2	A0A1M3DD46	1	A0A1M3DD46	BGO24_16350|F9288_01775
2	A0A1M7EDM9	1	A0A1M7EDM9	SAMN05878437_0149
2	A0A1N7Q846	1	A0A1N7Q846	B7X55_00240|SAMN05421774_107209
2	A0A1Q3KXQ4	1	A0A1Q3KXQ4	BGN94_22380
2	A0A1Q4GS34	1	A0A1Q4GS34	BGP21_04015
2	A0A1R4HPU0	3	A0A1R4HPU0|A0A2T0V6S2|A0A433KQ20	CZ787_01690|DIW40_10985|B0H98_102288|ELY37_13225|ELY38_09715
2	A0A208XR57	1	A0A208XR57	CDO44_14490
2	A0A238TCN8	1	A0A238TCN8	KEBURONENSIS_00193
2	A0A238XUU5	1	A0A238XUU5	SAMN06265378_11261
2	A0A239Q187	1	A0A239Q187	SAMN05444959_11552
2	A0A257R2E7	1	A0A257R2E7	B7Z76_12335
2	A0A258ZKK3	1	A0A258ZKK3	B7Y04_01155
2	A0A265E0V5	3	A0A265E0V5|A0A6F8XF66|H0J136	BDK62_112148|CE457_07010|COA87_11110|FDY98_11560|FRY77_13770|FX987_01158|HAALTHF_02730n|HALA3H3_890060|HALTITAN_0919|HORIV_37830|HZU72_09910|JI62_18015|RO22_12625|A6R74_15645|B2G49_15330|CEK60_07645|CME75_01350|CPA45_09845|CUU95_14510|CXF87_08685|DEO68_14385|EI420_10860|FF32_16450|FQP89_14825|GME_17182|HAL1_10757|HALO2572|HHSLTHF2_20080|HMEPL2_28900|HUO07_11005|HZS80_03205|IR195_11405|KO116_02327…
2	A0A2A4V117	1	A0A2A4V117	COB49_00375
2	A0A2A5HDQ4	1	A0A2A5HDQ4	COA42_21855
2	A0A2D6H856	1	A0A2D6H856	C7451_1199|CL680_18060
2	A0A2E5BT00	1	A0A2E5BT00	CML99_11690
2	A0A2E5V003	1	A0A2E5V003	CMF76_05375|CMH94_11195
2	A0A2G5W275	2	A0A2G5W275|F9DTV7	CSV61_04510|CSV63_04535|CSV68_06220|CSV74_08310|CSV76_16550|CSV77_12120|CSV78_03570|CSV81_05095|CSV79_03780|DV702_11735|HMPREF9372_2238|SAMN04244570_3160
2	A0A2J7TH92	1	A0A2J7TH92	CR492_09810
2	A0A2M8U527	1	A0A2M8U527	CTR53_11865
2	A0A2N4WR54	1	A0A2N4WR54	C0V72_13125|EWH12_11380
2	A0A2S5GCW9	1	A0A2S5GCW9	C4B60_08375
2	A0A2T5FZL1	1	A0A2T5FZL1	CLG96_06150
2	A0A2U1WRH5	1	A0A2U1WRH5	TSO221_07895
2	A0A2U3MUN0	1	A0A2U3MUN0	KPC_0253
2	A0A2V3UF80	1	A0A2V3UF80	C7450_102307
2	A0A2W1N7R3	1	A0A2W1N7R3	CBW46_016920
2	A0A2X4BP74	2	A0A2X4BP74|A0A5J6Q253	NCTC10294_01258|D0T92_11210
2	A0A318TF06	1	A0A318TF06	C7477_11769
2	A0A345DAF5	1	A0A345DAF5	DTO96_101073
2	A0A350ZTP3	1	A0A350ZTP3	DCY26_10965
2	A0A371SME3	1	A0A371SME3	DZB84_00935|E1I69_14070
2	A0A377H3I7	1	A0A377H3I7	CF557_09875|CF595_07765|IO46_11010|IO48_04720|IO49_09175|JP30_09825|JP32_07685|JP36_10445|N561_07895|NCTC11413_00245|P375_07125|UMN179_00605
2	A0A3A0E9X5	1	A0A3A0E9X5	DCC69_05375
2	A0A3D8YX59	1	A0A3D8YX59	DVB69_07365
2	A0A3L6LY67	1	A0A3L6LY67	D3M94_15730
2	A0A3N8FQR0	1	A0A3N8FQR0	DIE11_04850
2	A0A3P4B1X6	1	A0A3P4B1X6	PIGHUM_01721
2	A0A3Q9RKU3	1	A0A3Q9RKU3	BAOM_3447|D1953_00980
2	A0A418T8B0	1	A0A418T8B0	D3P04_01605
2	A0A419DNK7	2	A0A419DNK7|B1YHI3	D3D03_05605|DFS09_1088|DVG79_04545|Exig_1703|HNY42_10300
2	A0A433BLM0	1	A0A433BLM0	EKK45_14910
2	A0A433WTI6	1	A0A433WTI6	C0V97_12750
2	A0A455XG29	1	A0A455XG29	DID92_2727744366|W01_22270
2	A0A494TFG1	2	A0A494TFG1|A0A494TGQ0	C8K09_3697|D3Y57_00600|EON93_05560|HHL08_17685|D3Y57_00550
2	A0A4Q2TSQ6	1	A0A4Q2TSQ6	EUU22_03560
2	A0A4S8EX60	1	A0A4S8EX60	E9531_14640
2	A0A4V1W163	1	A0A4V1W163	EWP19_11750
2	A0A4Y8LBB1	1	A0A4Y8LBB1	E2491_07160
2	A0A511HME5	2	A0A511HME5|A0A511SXP8	A176_007638|BHS05_34515|BHS06_32840|HK404_01265|HNV28_05590|HUW63_02460|HV826_05130|JKA73_34730|LILAB_11880|MVI01_63290|MXAN_6918|MYMAC_006611|FJV41_16010|HUW62_01210|MFU01_17060|MYSTI_07515
2	A0A521ZTQ4	1	A0A521ZTQ4	EPO09_05835
2	A0A539EAU9	1	A0A539EAU9	FD130_797
2	A0A562F7Q5	1	A0A562F7Q5	L611_003300000280
2	A0A5C7JJA2	1	A0A5C7JJA2	E6R12_13220
2	A0A5H2Y918	1	A0A5H2Y918	AZSP09_06830|FDZ72_02575
2	A0A5Q4Z7I3	1	A0A5Q4Z7I3	SIDCL21_1981
2	A0A653IIB5	2	A0A653IIB5|K0AC13	A0126_08330|EXIGUO9Y_40015|BLD48_04205|Eab7_1563
2	A0A6A8A7Z5	1	A0A6A8A7Z5	GAO09_06875
2	A0A6G8DFR1	1	A0A6G8DFR1	GNX18_13075
2	A0A6N3WS75	1	A0A6N3WS75	AP057_11380|B1690_04385|B4109_1464|B4113_3324|B4114_1475|CV944_13030|EP10_08010|GEPA3_1681|GS3922_07850|GS458_1541|GTHT12_01201|GTNG_1635|GsuE55_10270|HNR34_000851|IC804_00505|M493_08900
2	A0A6N8CQG9	1	A0A6N8CQG9	GMB86_07785
2	A0A6N9Q442	1	A0A6N9Q442	ERL59_11345
2	A0A7H8PU42	1	A0A7H8PU42	HUW35_02195
2	A0A7W1FM31	1	A0A7W1FM31	H0W78_12990
2	A0A7W9AK83	1	A0A7W9AK83	FHS49_003044
2	A0A7Y4ZP49	1	A0A7Y4ZP49	HOO96_23315
2	A0A7Y9VNG6	1	A0A7Y9VNG6	GGI51_003582
2	B4RAI8	1	B4RAI8	PHZ_c3177
2	C7R6Y8	1	C7R6Y8	CW740_09595|Kkor_2034
2	D3HLV9	1	D3HLV9	CAB17_01340|LLO_2992|Lsai_2170|Lsan_0160|NCTC12388_00485|NCTC12438_02972|NCTC12450_03119
2	F1VZ59	1	F1VZ59	IMCC9480_2938
2	G2I618	1	G2I618	GLX_11530
2	G9QN02	1	G9QN02	BSM4216_0761|HMPREF1015_00919
2	J9HRC8	1	J9HRC8	C7445_101187|SAMN04489725_101191|SD51_00990|URH17368_2742
2	Q7WXA2	1	Q7WXA2	I6H87_33365|PHG235
2	R9AM50	1	R9AM50	C3F34_08645|DCO44_11405|E0H82_10195|E0H87_12990|E0H94_05050|F4W09_06400|FM020_01010|I593_03629
2	W4QST2	1	W4QST2	JCM9157_1448
2	W4VQB9	1	W4VQB9	JCM21714_4643
2	W9AL12	1	W9AL12	BN988_02078|OBCHQ24_14510|OPHB3_1607
2	A0A021X987	1	A0A021X987	EV665_10610|EXZ48_29895|SHLA_27c000870|shn_03005
2	A0A023DDL0	5	A0A023DDL0|A0A0D0RYJ5|A0A160F4B0|A0A1B7KVA4|C5DAV4	B4119_1771|BSK33_14855|GCA01S_014_00160|H839_08499|BO219_13440|BTDUT50_02730|JV16_01775|LH47_02180|SAMN05216169_10502|GFC30_2060|HNQ34_002980|A7K69_16795|SAMN05192569_101434|B4110_1818|B9L23_10540|DER53_12825|FVE24_12100|FVE68_03710|GWCH70_1628|IC802_17010
2	A0A031IID6	1	A0A031IID6	ADM98_11190|AS033_05350|AYO36_05430|BW42_00674
2	A0A031K1A9	1	A0A031K1A9	BES08_08155|BV97_00954|LH128_18744
2	A0A059FPA1	1	A0A059FPA1	HJO_09984
2	A0A084EXR7	1	A0A084EXR7	A2U20_01760|B0183_04350|GJV39_09735|HAPS_1390|HQ939_01925
2	A0A095VQH4	1	A0A095VQH4	HRUBRA_01974
2	A0A098EHP2	1	A0A098EHP2	BN1080_00699|CXF70_06945|HNQ44_001049
2	A0A099KIA7	1	A0A099KIA7	A9Q98_05900|ND16A_1940
2	A0A0A3HQ51	4	A0A0A3HQ51|A0A396SI36|A0A3M8H6C9|A0A4P8SEC0	CD33_16630|D1B33_05745|EC501_12990|EKG35_08435|BJ095_10519|C1N55_11435
2	A0A0A8JEG8	1	A0A0A8JEG8	OXB_0518
2	A0A0A8K7C3	2	A0A0A8K7C3|A0A1E3W3L0	AUC70_13430|GL4_2980|AUC68_00765
2	A0A0F2RJ58	1	A0A0F2RJ58	VR74_06700
2	A0A0F7KQA7	1	A0A0F7KQA7	WYH_00268
2	A0A0G3XIQ8	5	A0A0G3XIQ8|A0A0N1EQG4|A0A126RWF3|A0A258BQX9|A5V785	AB433_02735|A8G00_03590|ADT71_03305|ASE00_22015|B7Z20_08525|BES08_27510|CAF53_23360|EPO45_19855|EWH12_11200|F4U95_20460|FIL70_24690|G432_19980|GL174_20215|LH128_06307|YGS_C2P0677|K426_27790|plasmid201_030|B7Z20_08655|SxD43FB_13830|EBBID32_13460|EIK56_02270|SAMN06295920_1283|Swit_1789
2	A0A0H4WL90	1	A0A0H4WL90	ACR54_02769|ERS370011_00650
2	A0A0J6D003	1	A0A0J6D003	AB986_17260|FBF83_13305
2	A0A0K2DZ46	1	A0A0K2DZ46	AVI55_08610|DA717_09155|ICC15_04715
2	A0A0M4HCE9	6	A0A0M4HCE9|A0A178G0P0|A0A1C4GTF6|A0A1Y3CE08|A0A519JBS4|N8QDJ3	AMQ28_10155|AY606_10005|E0H80_14450|GA0116959_10475|B9T25_12005|B9T30_06325|EON51_08110|B9T23_15180|B9T24_04200|E0409_12860|E0H83_13850|E0H84_04625|E0H85_03580|E0H89_13630|F994_00264|HLH10_11545|HLH12_15490|HLH13_03635|HLH17_14845|HLH18_15120|SAMN05421643_12937|SAMN05444586_101320
2	A0A0N0GM71	1	A0A0N0GM71	WG78_16525
2	A0A0P6YW25	1	A0A0P6YW25	A143_08005|A9262_02315|AYK60_13505|BCS83_19775|BCS92_15435|BCT47_19105|BCT49_19095|BCT54_21500|BH582_19675|CWO04_06215|F0233_11305|F4W18_14375|FQP87_15910|FQP88_18260|H5300_26215|K08M4_09450|V12B01_20553|VS_0945
2	A0A0Q3S9R5	1	A0A0Q3S9R5	AN960_13800|BED47_13555|CN514_11435|CN601_13980|CN692_16580|CN925_00705|CN946_05140|COC46_19670|COE53_05775|COI44_12555|COJ46_20505|CON00_18040|HPK19_23235|OE08_10766|SAMN02799633_02425
2	A0A0Q7FL22	3	A0A0Q7FL22|A0A385C9N3|A0A3A8F029	AS4_39220|ASC84_15655|CQZ96_19680|GJV03_06090|BEN71_16675|EXE09_14670|EXE10_16450|D7V20_01580
2	A0A0S3EYU3	4	A0A0S3EYU3|A0A1E1F6K9|A0A1G4PRF1|A0A1X9YKZ3	ATN00_10140|SCLO_1030110|SAMN02927924_00099|KC8_19295
2	A0A0W0VJI1	3	A0A0W0VJI1|A0A0W0ZC64|A0A378KWZ4	Lisr_1785|B1207_12790|Lste_2943|lpari_00497|BGO90_15530|NCTC11370_03513|NCTC12376_02732
2	A0A0W0YLC8	1	A0A0W0YLC8	Lsha_2526
2	A0A0W0ZY14	1	A0A0W0ZY14	Ltuc_1830
2	A0A127CNJ5	3	A0A127CNJ5|A0A1U9Z3G5|A0A2E1BAA5	AZF01_20555|Mame_02867|CMH13_15280|EDC90_100424|GGR30_004586
2	A0A127VUG1	4	A0A127VUG1|A0A135W837|A0A3P5WJV9|A0A511ZBQ2	AZE41_02345|FQ087_15750|H7992_02230|AU377_09270|FILTAD_00451|SLU01_31890
2	A0A143G6P3	1	A0A143G6P3	AMD27_14110
2	A0A1A7RC89	2	A0A1A7RC89|A0A1T1GZ35	A9J31_01860|B1201_04140|B1202_03925
2	A0A1C3CSX9	5	A0A1C3CSX9|A0A1G6PDQ9|A0A1Y3C9C8|A0A3B7PRC5|N9DFK3	BBP83_13715|B9T26_04310|B9T38_05240|E0H88_02950|SAMN05421732_11322|B9T29_02820|BEN74_12880|AZH43_13385|EXE25_01955|F941_02982
2	A0A1D8UV93	1	A0A1D8UV93	A0U89_10890
2	A0A1E4IAS5	1	A0A1E4IAS5	ABS84_17915
2	A0A1E8E401	2	A0A1E8E401|N9B752	BJN41_02435|C3Y93_07820|CF596_04365|E0H79_00550|F947_01877|GJD93_02975|HX743_06600|HYG89_07115
2	A0A1F4G392	1	A0A1F4G392	A2711_17205
2	A0A1G6C9V3	1	A0A1G6C9V3	SAMN02982931_02234
2	A0A1G6W9S2	1	A0A1G6W9S2	SAMN05444678_11774
2	A0A1G8GJW6	1	A0A1G8GJW6	SAMN05192534_11616
2	A0A1G8GPF4	1	A0A1G8GPF4	SAMN05660652_02596
2	A0A1G9TJN1	1	A0A1G9TJN1	SAMN05216244_2613
2	A0A1H8APK6	1	A0A1H8APK6	SAMN05192533_105107
2	A0A1I4K8U4	2	A0A1I4K8U4|A0A1M7QN34	GH885_15585|GI584_00275|SAMN04487943_103428|SAMN05216179_3372
2	A0A1M3DUY5	1	A0A1M3DUY5	BGO28_03310
2	A0A1M3PC16	1	A0A1M3PC16	BGP12_16280
2	A0A1X9YJF2	1	A0A1X9YJF2	KC8_16780
2	A0A1Z1F896	1	A0A1Z1F896	A9D14_00635
2	A0A217EZ02	1	A0A217EZ02	A9D14_18650
2	A0A220S2G5	1	A0A220S2G5	BG910_07185
2	A0A239PQR4	1	A0A239PQR4	SAMN06297382_1423
2	A0A241WNQ0	1	A0A241WNQ0	B9T35_02865
2	A0A285CRL6	1	A0A285CRL6	SAMN05878503_105106
2	A0A2A4VU86	1	A0A2A4VU86	COB34_01060
2	A0A2A5CEH2	1	A0A2A5CEH2	COA81_06600|MNBD_ALPHA02
2	A0A2A5HRI4	1	A0A2A5HRI4	COA42_15020
2	A0A2D9EPV3	2	A0A2D9EPV3|A0A6G8I704	CML16_10120|CJP73_01325|CL536_06455|CML17_05430|CML18_00105|DER48_10731|G9Q38_06380
2	A0A2E1XJG5	1	A0A2E1XJG5	CMI63_19740
2	A0A2E7BZI9	2	A0A2E7BZI9|A0A355SLH1	CME43_00235|CME39_03050|CME41_14455|DCQ09_14770|DCQ70_02055
2	A0A2G1Z1D9	1	A0A2G1Z1D9	COB93_07705
2	A0A2H0I6Z5	1	A0A2H0I6Z5	COW05_09350
2	A0A2N1A2B2	1	A0A2N1A2B2	CXF74_11265
2	A0A2N1DID1	2	A0A2N1DID1|A1SSL9	CXF72_17940|Ping_0631
2	A0A2N7TMW0	1	A0A2N7TMW0	C1H66_10420|CR157_14385
2	A0A2P6MI92	1	A0A2P6MI92	C6I21_06825
2	A0A2S2FAN2	2	A0A2S2FAN2|A0A371YS95	DJ533_04895|C9E89_007160
2	A0A2U0UW34	1	A0A2U0UW34	C7501_2241|GGR46_000757
2	A0A2U2BVQ7	1	A0A2U2BVQ7	DDZ18_00220
2	A0A2U2HI97	1	A0A2U2HI97	C7C56_016775
2	A0A2V1HII8	1	A0A2V1HII8	C9426_04590|E0H78_02080|E0H86_01710|F975_02599|P255_00298
2	A0A2X4NMN0	1	A0A2X4NMN0	HMPREF0476_1571|NCTC10529_01895
2	A0A318D9C0	1	A0A318D9C0	DL796_01600
2	A0A327RSU9	1	A0A327RSU9	C8K50_10387
2	A0A345C2T3	1	A0A345C2T3	DT065_16995|EPH95_16775
2	A0A347UKJ5	1	A0A347UKJ5	BAR1_16390
2	A0A366XU36	1	A0A366XU36	DS031_12970
2	A0A368XF08	1	A0A368XF08	DFR57_11381
2	A0A369R096	1	A0A369R096	DLJ49_09725
2	A0A372BVA6	2	A0A372BVA6|A0A3E1K905	DZK25_09600|DZC52_07340
2	A0A380CH20	1	A0A380CH20	BI350_02735|NCTC4822_03018
2	A0A3A8FAR9	1	A0A3A8FAR9	D7V31_02100
2	A0A3B7A8C4	1	A0A3B7A8C4	HYN24_09955
2	A0A3B8LMB2	1	A0A3B8LMB2	CL920_16020|DCE42_26400
2	A0A3C0TUP2	1	A0A3C0TUP2	DCO82_05595
2	A0A3D0LUA8	1	A0A3D0LUA8	DEP05_04890
2	A0A3D9FDU8	1	A0A3D9FDU8	DFR46_1015
2	A0A3G8GNP0	1	A0A3G8GNP0	ABS43_15390|BGO71_16320|CDO46_19265|E2I21_17660|EGT29_14160|EV675_3509
2	A0A3M7TXU1	1	A0A3M7TXU1	EBO34_11005
2	A0A418WIE3	1	A0A418WIE3	D3874_24920
2	A0A419V6M9	1	A0A419V6M9	ATL39_1344
2	A0A420EHF3	1	A0A420EHF3	DBZ36_06525
2	A0A431PWH4	1	A0A431PWH4	EJV44_21775
2	A0A494YZV1	1	A0A494YZV1	D8M05_11030
2	A0A495WML6	1	A0A495WML6	DFR40_0011
2	A0A498D027	1	A0A498D027	B9T33_06635|B9T34_10370|C9E88_002035|D7V32_06385|D7V64_04125|HYG93_01135
2	A0A4P5Z7C2	1	A0A4P5Z7C2	LBMAG56_24460
2	A0A4P6UTR0	1	A0A4P6UTR0	DKZ56_09865
2	A0A4R2MLD9	2	A0A4R2MLD9|X5FBC9	EV680_10728|A6J53_01215|B1A92_10250|B2G52_00015|D8H97_17245|E8M63_08685|ERS040961_01867|ERS514851_01299|GQF23_07790|HMPREF0602_0213|M0579_00554|N776_00910|N875_08895|NEICINOT_04184|NEILACOT_05398|NEIPOLOT_00349|NGBG_01606|NGGG_01554|NGK_1804|NGMG_01626|NGNG_01162|NGO_1519|NLA_4800|NMA2048|NMALPHA522_0478|NMB0437|NMBB_0481|NMC1725|NMCC_1709|NMEN2795_0460|NME_1634|NMH_0687|NMO_1603|NMW_0951
2	A0A4R6UIF3	1	A0A4R6UIF3	EV696_12133
2	A0A4S5BSS5	1	A0A4S5BSS5	E8K88_10210
2	A0A4T0UJ13	2	A0A4T0UJ13|A0A6B2KVJ4	E5K04_15860|GZH52_14710
2	A0A4U6BL07	1	A0A4U6BL07	YH63_005810
2	A0A4U8Z2N0	1	A0A4U8Z2N0	MTUNDRAET4_2746
2	A0A4V2SAS2	1	A0A4V2SAS2	EV688_11762
2	A0A4Y7ZPL0	1	A0A4Y7ZPL0	E2R67_00070
2	A0A4Y7ZVK1	1	A0A4Y7ZVK1	E2R68_05865
2	A0A4Z0GWA9	1	A0A4Z0GWA9	E4663_17395
2	A0A502BKR2	1	A0A502BKR2	FHY56_13910
2	A0A518UE77	2	A0A518UE77|A0A6S6Y5R2	B9N43_12845|CBW56_03785
2	A0A521VTB2	1	A0A521VTB2	EPO27_06990
2	A0A521XVG9	1	A0A521XVG9	EPO19_01265
2	A0A522SDD3	1	A0A522SDD3	EPN34_06910
2	A0A5B8NA45	1	A0A5B8NA45	FAY22_18175
2	A0A5J6SRA4	1	A0A5J6SRA4	PB01_18160
2	A0A661EQS6	1	A0A661EQS6	DRQ52_05420
2	A0A6G8RSD2	1	A0A6G8RSD2	G8E00_02075
2	A0A6I1KBZ3	1	A0A6I1KBZ3	FD161_110
2	A0A6L6GCB6	1	A0A6L6GCB6	GIX10_01785
2	A0A6N6QG87	1	A0A6N6QG87	DVB31_01815
2	A0A7R8B509	1	A0A7R8B509	F183_22210
2	A0A7V7RJQ3	1	A0A7V7RJQ3	F7732_19990
2	A0A7W4A527	1	A0A7W4A527	H5084_16950
2	A0A7W6FNV3	1	A0A7W6FNV3	GGR43_000811
2	A0A7W8HEH0	1	A0A7W8HEH0	HNQ70_000336
2	A1B2P3	1	A1B2P3	AQY21_15330|ATH84_102928|BDD41_3730|BDE18_1324|D1H97_04230|Pden_1690|SAMN04244548_03579
2	A4ADA9	1	A4ADA9	KT71_12860
2	M7NIT0	1	M7NIT0	AV656_10615|C772_00696|SAMN04488126_1302|SAMN04488127_2716
2	Q5KZ63	1	Q5KZ63	A0V43_05880|ABH20_13055|B1694_12165|B1A75_13910|B23_2136|BRO54_1694|C1N76_17040|CWI35_01560|DI44_08650|E5Z46_12450|ETR37_15225|FOI67_04225|GA8_03670|GBL_2940|GHH_c17740|GT3921_10865|GT50_17755|GTCCBUS3UF5_20170|GYMC52_1675|I656_02243|LG52_1292|NCTC11526_00877|T260_16735|nsrR
2	Q8ETG9	1	Q8ETG9	AQ616_15415|nsrR
2	T0IYE4	1	T0IYE4	BV96_00567|L288_00675
2	W4ERE9	1	W4ERE9	AMD00_08565|BD698_0409|C176_16352
2	W7ZEL0	1	W7ZEL0	JCM19045_4382
2	X0RNN9	1	X0RNN9	AZF04_14265|BTS2_1662
2	X4ZJ95	1	X4ZJ95	EH198_04070|G5B47_16940|PSAB_12265|VK70_09880
2	A0A081BF01	1	A0A081BF01	M2A_3118
2	A0A081SZ16	1	A0A081SZ16	AI27_09920|AL00_17055|M527_15295|SIDU_01825
2	A0A094YQH3	1	A0A094YQH3	AJ85_15480
2	A0A098GHY0	1	A0A098GHY0	B6N58_01985
2	A0A0A1MFR8	1	A0A0A1MFR8	BN997_01783|OSO01_09130
2	A0A0A2V1L8	1	A0A0A2V1L8	N780_15200
2	A0A0A3IJX8	1	A0A0A3IJX8	CD32_11495
2	A0A0A5G780	1	A0A0A5G780	GS400_00160|N783_10615
2	A0A0H2MB05	1	A0A0H2MB05	WH95_10570|WH96_16245
2	A0A0J8SRC3	1	A0A0J8SRC3	A3K93_10575|ACS72_08265|AsACE_CH02508|BK820_01085|BS636_07380|C0119_05215|C3421_02520|C8322_01430|F899_02826|F955_03063|F965_02647|FSC11_01895|GW12_21550|HADU_01712
2	A0A0N1MYS5	1	A0A0N1MYS5	AFL42_15035|WH51_17195
2	A0A0N9VZ02	1	A0A0N9VZ02	AOY20_02385
2	A0A0P0DRH8	1	A0A0P0DRH8	ATE68_10170|FG91_02053|LH19_17325|SC1_03078
2	A0A0P0YDX2	1	A0A0P0YDX2	ASAP_0773|Asbog_00270
2	A0A0Q7TFN5	1	A0A0Q7TFN5	ASD21_02805
2	A0A0Q8R9U0	1	A0A0Q8R9U0	ASE22_10970
2	A0A0T6ZKB2	2	A0A0T6ZKB2|A0A7W7YTL7	EKH55_4534|N184_31150|HNQ66_001425
2	A0A0U5MD65	1	A0A0U5MD65	H261_18190|WV31_17465|XM1_1942
2	A0A0W0U1A9	3	A0A0W0U1A9|A0A0W0VP01|A0A222P5D9	E4T54_05270|Llon_0987|FOG18_06025|Lisr_1994|Llon_0676|Lsha_2744|clem_12655
2	A0A0W0V980	1	A0A0W0V980	Ljor_1017
2	A0A117UZX0	1	A0A117UZX0	AQZ49_19570
2	A0A160F7X9	1	A0A160F7X9	GFC29_825|GGQ95_000014
2	A0A178GP42	4	A0A178GP42|A0A6N0LJ34|D0SYT9|N8VCJ5	AY605_00380|E5Y90_11985|ACD_6C00103G0002|AL1T_13550|BFN00_07980|BVG18_07815|EVX74_05355|F4T82_10515|F890_00410|F891_02820|F893_00620|F894_02719|F923_02982|F924_03349|F980_02639|F995_00342|FOB19_03415|GS19_14650|HGD77_13310|HMPREF0017_02463|C3F22_00855|DHW80_12440|EGK58_06680|F897_01011|F969_03573|FOC32_02180|J504_0123
2	A0A1A7Q2Z2	1	A0A1A7Q2Z2	QS62_00945|QV08_04075
2	A0A1E2S0R7	1	A0A1E2S0R7	A7A08_01256
2	A0A1E3GCV0	1	A0A1E3GCV0	BGC07_12535
2	A0A1E4G3C3	1	A0A1E4G3C3	ABS76_25370
2	A0A1F3A534	1	A0A1F3A534	A3E78_11330
2	A0A1G5PHT6	1	A0A1G5PHT6	SAMN03097708_00010
2	A0A1H2EKK5	2	A0A1H2EKK5|A0A2E3PWX3	SAMN05428979_0706|CML67_16620
2	A0A1H3X397	1	A0A1H3X397	SAMN05421743_10218
2	A0A1H8KSV8	1	A0A1H8KSV8	SAMN04489859_102442
2	A0A1H9FWZ7	1	A0A1H9FWZ7	SAMN05216362_11348
2	A0A1I4GF98	2	A0A1I4GF98|A0A1Y5G4G6	SAMN04488004_11293|A9Q95_15720
2	A0A1I7C5K9	1	A0A1I7C5K9	H3302_01035|SAMN04487854_11867
2	A0A1Q3V4U2	1	A0A1Q3V4U2	BGO51_21870
2	A0A1S8FYP9	2	A0A1S8FYP9|A0A522LT06	B0E49_01210|EPN64_07375|EUB48_02665|EPN61_08795
2	A0A1X4NJ71	1	A0A1X4NJ71	MGEO_12975
2	A0A1Y0FRV9	1	A0A1Y0FRV9	CBR65_01055
2	A0A1Y3CK32	2	A0A1Y3CK32|A0A1Y3D5U4	B9T28_02310|B9T27_01090
2	A0A1Z4VPD5	1	A0A1Z4VPD5	CMN57_09990|D6C00_04945|FOKN1_0890
2	A0A238L4S4	1	A0A238L4S4	MAA8898_04269
2	A0A259GQX3	1	A0A259GQX3	B7X73_05330
2	A0A261TFC5	1	A0A261TFC5	CAL25_16145|CEG14_12070
2	A0A285T4C4	1	A0A285T4C4	C7968_2423|SAMN05421512_108198
2	A0A2A4R612	1	A0A2A4R612	COB78_08805
2	A0A2A5DEL7	1	A0A2A5DEL7	COA73_14235
2	A0A2A5FU09	1	A0A2A5FU09	COA52_17605
2	A0A2A9CHR4	1	A0A2A9CHR4	ATG70_2241|GNK04_15280
2	A0A2C1K4L4	3	A0A2C1K4L4|A0A2N6RQ00|A0A4S4BZ78	COD11_20065|CJ195_00290|E6W99_10275
2	A0A2D8RI71	1	A0A2D8RI71	CME36_20270
2	A0A2E1XFU7	2	A0A2E1XFU7|A0A2S7K2V6	CMI63_13165|CW354_15195
2	A0A2E6Y6V5	1	A0A2E6Y6V5	CMN87_15880
2	A0A2E9RHT5	1	A0A2E9RHT5	CL543_05155
2	A0A2G5REF9	1	A0A2G5REF9	CSW60_05805
2	A0A2G6EW82	1	A0A2G6EW82	CR975_03705
2	A0A2I0QVL9	1	A0A2I0QVL9	CEY16_01140
2	A0A2N7G6V1	1	A0A2N7G6V1	BCU12_14315
2	A0A2S5L8V0	3	A0A2S5L8V0|A0A2S5M3Z0|C6WVM2	CTY38_04115|CTY35_05635|DCW48_00190|C3Y98_05950|Mmol_1062
2	A0A2T4I4U4	1	A0A2T4I4U4	CV103_06935
2	A0A2T5S901	1	A0A2T5S901	C8K48_104251
2	A0A2U1K3V9	1	A0A2U1K3V9	DCC39_07235
2	A0A2U2BV39	1	A0A2U2BV39	DDZ18_06925
2	A0A2W5A296	1	A0A2W5A296	DI626_01245
2	A0A2W6VWG1	2	A0A2W6VWG1|F5RDG3	DI561_13460|METUNv1_02330
2	A0A353ILF8	1	A0A353ILF8	DDW48_01155
2	A0A354T6Y0	2	A0A354T6Y0|A0A7W7YDU0	DDZ88_07575|HNQ65_003927
2	A0A3B0SJY1	1	A0A3B0SJY1	MNBD_ALPHA01
2	A0A3B0XXK8	1	A0A3B0XXK8	MNBD_GAMMA09
2	A0A3D2W3L2	1	A0A3D2W3L2	DHW63_11640
2	A0A3D5Q3S9	1	A0A3D5Q3S9	DHU56_10620
2	A0A3L7JUK7	1	A0A3L7JUK7	D9X91_13085
2	A0A3M2RG68	2	A0A3M2RG68|A0A4P6WBV1	DOQ08_01621|MARI_00850
2	A0A3N5ZWP3	1	A0A3N5ZWP3	CW357_00415
2	A0A3S2VNV0	1	A0A3S2VNV0	EOI86_19490
2	A0A417YH36	2	A0A417YH36|A0A495A0Q4	D1B32_10620|D8M06_11420
2	A0A418W6Q9	1	A0A418W6Q9	D3876_17555
2	A0A419ABN4	1	A0A419ABN4	D3P05_01985
2	A0A429X3Q9	1	A0A429X3Q9	D5F11_019650
2	A0A447IQL8	1	A0A447IQL8	PARHAE_02977
2	A0A495RGX0	1	A0A495RGX0	DFR51_3232
2	A0A521YVY3	1	A0A521YVY3	EPO20_12680
2	A0A522GVH0	1	A0A522GVH0	EPN49_15350|EPN74_16995
2	A0A545U4H9	1	A0A545U4H9	FLL46_22420
2	A0A5C7X5T5	1	A0A5C7X5T5	E6Q52_09410
2	A0A5Q0P5K1	1	A0A5Q0P5K1	GFH30_11340
2	A0A6A8R1T3	1	A0A6A8R1T3	FF097_15695
2	A0A6J4FH67	1	A0A6J4FH67	A6A05_05675|MTBLM5_220042
2	A0A6J4FZ70	1	A0A6J4FZ70	MTBUT4_640012
2	A0A7T9RGR3	1	A0A7T9RGR3	I6J18_08800
2	A0A7W4FC24	1	A0A7W4FC24	GDI0494|HLH33_01550
2	A0A7Y4SCS1	1	A0A7Y4SCS1	HOP20_06305
2	A9BRA6	1	A9BRA6	ACM14_17710|BI380_24240|BW39_04683|CLU98_0149|CTI10_029535|CTI11_19405|DI604_07450|DR66_4630|Daci_0518|DelCs14_0462|E2582_09955|EZI45_22245|F3K36_32445|FB549_3180|GCS91_02715|GRX31_26065|GY14_27275|GY15_24815|HMPREF9701_05953|HMPREF9702_04351|KDK82_5179|SAMN05216519_5195|SAMN05421547_111173|SAMN05444579_11055
2	C7RQ32	1	C7RQ32	CAP2UW1_2327
2	D7A7Q0	1	D7A7Q0	Snov_1179
2	F5LB29	1	F5LB29	CathTA2_0018
2	I3EA63	1	I3EA63	BMMGA3_11150|PB1_14414
2	K0CFB9	1	K0CFB9	A3Q32_11735|B5T_03070|COB00_10250|DER49_0537
2	L5N8T4	1	L5N8T4	D479_10556|M662_00055
2	N9C560	1	N9C560	C5B41_14150|D7V21_10660|EA748_06880|EGS47_09460|F942_00809|F943_00895|J500_1532|URS_0596
2	N9EEG6	1	N9EEG6	AAV97_13795|ACINWC743_3775|EYB59_06600|F938_03724|F963_03915
2 BsNsrR	O07573	1	O07573	B4122_0440|B4417_4300|BHT94_00375|BLL41_00340|BSNT_07370|BSSC8_33920|BSUW23_04735|BTW01_06105|BV11031_13385|C1T29_05985|C1T30_04610|C663_0961|C7B72_17745|CE489_09530|CJ481_22285|CVV77_08265|D9C22_05040|DFO69_3120|EJJ34_05320|FAL52_06480|FQ086_00385|FZC70_19755|G4P54_04995|GYO_1226|H7F27_15810|H8S71_05030|H9S96_05230|HC660_09970|HCN55_05200|HIR78_05255|HT135_05100|MY9_1034|SC09_Contig19orf00140|ns…
2	Q21PL4	1	Q21PL4	Sde_0101
2	Q9RC41	1	Q9RC41	AMD02_14065|E2L07_13760|nsrR
2	A0A059NZB9	4	A0A059NZB9|A0A0B0D200|A0A1I3WTS4|A0A410MDW3	BN983_01737|DXT76_07745|DYE48_06905|HFA01_14020|SAMN05421677_101273|HM131_01315|LD39_13090|SAMN04487936_107142|HLI_12135
2	A0A075JJK0	1	A0A075JJK0	GLV94_01890|X953_00165
2	A0A095B641	3	A0A095B641|A0A0Q8RQ78|A0A1Y5PV15	EOP63_11855|FG95_01592|HDC29_000961|ASE06_12045|SAMN05428974_2028|GGR90_002606|SPPYR_2690
2	A0A099P9I7	2	A0A099P9I7|A0A5J6LEB8	LH51_12985|F5I99_10675
2	A0A0A2T6M4	1	A0A0A2T6M4	GLW05_12455|N782_08100
2	A0A0A3I0I8	1	A0A0A3I0I8	CD29_11450|SAMN05877842_10246
2	A0A0A3J4B2	3	A0A0A3J4B2|A0A285SCH3|A0A3N9UJH6	CD30_14105|D8M03_05605|SAMN05880501_10461|EBB45_00765
2	A0A0C2RLZ1	1	A0A0C2RLZ1	E2626_06210|JMA_06070|KP77_08020
2	A0A0D6H6W5	7	A0A0D6H6W5|A0A0L8EPP5|A0A2I8DJZ4|A0A446CVJ8|A0A6S7DJU9|A0A6S7EZE3|D4XB68	AL504_07895|ASE30_14850|AXXA_20741|BIZ92_30640|CV751_14960|ERS369984_04289|ERS370003_04484|HLG70_15450|I6I48_16815|KYC_10396|LMG26788_03136|LMG26841_03609|LMG26845_05059|LMG3441_02538|LMG3458_01832|SAMN05428937_5592|AD428_13265|C2U31_17165|AVE30378_04789|C1I89_04555|E2603_05950|FOC81_16995|JL37_16280|A7J67_00860|ASD71_22000|CLM73_10005|DCR74_10530|LMG26684_03716|LMG26685_02037|LMG26690_03282|AXYL…
2	A0A0D6MNN3	1	A0A0D6MNN3	Tasa_038_006
2	A0A0F2RL74	2	A0A0F2RL74|A0A2E1XGL8	VR74_02195|CMI63_14605
2	A0A0F7JW16	1	A0A0F7JW16	AAY24_05165
2	A0A0F9TIN7	7	A0A0F9TIN7|A0A1M6QZ50|A0A1W6K6K0|A0A285QDA5|A0A2A4XF47|A0A2A5LXW7|U7GDW5	LCGC14_0724730|BCA33_10315|SAMN05216369_1222|ACP86_04965|AU14_04840|AWH63_02220|AWU57_2533|CME81_01885|CMG85_04230|DC045_06995|DXI23_10715|FMN52_13345|KYE_16258|MARSALSMR5_00972|SAMN04487869_10985|ATG97_4589|SAMN04488490_3885|COB25_24705|CPA50_01800|DS878_10920|AQ621_00550|B9Q17_13915|FHK81_11190|Q666_05260
2	A0A0G3G1P7	1	A0A0G3G1P7	B0684_01470
2	A0A0K1J2W1	1	A0A0K1J2W1	AzCIB_1119|CDA09_08180|SAMN05421829_11059
2	A0A0N8PMQ9	1	A0A0N8PMQ9	SAMN05661077_1129
2	A0A0P7ZAN5	9	A0A0P7ZAN5|A0A2G1UMZ4|A0A2S6G5M9|A0A5B0VPQ0|A0A7Y0NIQ2|A0A7Y8SLD2|M7D6M6|R8B3C4|W5YS54	C7H08_06835|HLUCCX14_06740|CLH61_06950|B0H24_10146|FWJ25_02290|HIU99_00325|HLX50_05260|A6779_12455|A8B80_16520|ASQ50_06565|BEE62_04645|BKP64_00135|C7436_1675|C7963_101953|C7H09_09915|C7H10_10040|CLH62_06745|CMG79_13055|CMM07_16655|D0851_08060|D777_01526|DCF82_03775|DET50_11445|DET61_107136|DIT71_02850|EDB94_1321|EHN06_16255|FDP08_08495|FIU96_15095|HLUCCO03_17770|HNP64_000473|HP15_2950|J122_2584|K…
2	A0A0Q3TBE7	1	A0A0Q3TBE7	AN964_23610|CWO92_11095|H5P36_07150
2	A0A0Q7Z255	1	A0A0Q7Z255	A2885_01530|ASD67_12805
2	A0A0S7ZX43	1	A0A0S7ZX43	AMJ53_11095
2	A0A0X1S0B8	4	A0A0X1S0B8|A0A2U3AEU3|A0A2U3ANT7|A0A433RY19	ASO14_907|DF281_04330|DEX24_04390|QI30_01770
2	A0A142BGA3	1	A0A142BGA3	EZMO1_3837|GZ77_13175
2	A0A143HL26	1	A0A143HL26	A3224_04630|FHS09_000053
2	A0A157RAN8	4	A0A157RAN8|A0A1W6ZF05|A0A261VKB2|A0A7U2URC8	SAMEA1982600_04589|SAMEA3906486_05330|CAL15_14305|CAL22_08660|FYA73_06560|L497_0614
2	A0A161PB56	1	A0A161PB56	AZF04_07980
2	A0A165YEZ9	1	A0A165YEZ9	AP3564_02865|C6W54_10605|FB379_10586
2	A0A176J6V1	2	A0A176J6V1|A0A7X2S4D3	AS29_009130|CEF21_06845|GKZ89_08315
2	A0A1A7Q2A2	1	A0A1A7Q2A2	QV01_06150|QV07_05890
2	A0A1B3B8X7	1	A0A1B3B8X7	KS2013_530
2	A0A1E7PU83	1	A0A1E7PU83	BG841_02935
2	A0A1G6YQ92	1	A0A1G6YQ92	SAMN04488071_1681
2	A0A1G8S4Y9	1	A0A1G8S4Y9	SAMN04490247_1254
2	A0A1H0XNN4	1	A0A1H0XNN4	SAMN05216231_0066
2	A0A1H2R911	2	A0A1H2R911|A0A1I4SW70	SAMN04487960_101452|SAMN04487963_3356
2	A0A1I6HNR1	2	A0A1I6HNR1|N6WZ05	SAMN04487962_105130|SAMN05216203_1382|AWH63_02685|J057_13421
2	A0A1N6CRZ3	1	A0A1N6CRZ3	SAMN02745824_0859
2	A0A1Q3JCC3	1	A0A1Q3JCC3	BGN85_05495
2	A0A1V2A8P1	1	A0A1V2A8P1	BTO28_07395
2	A0A1V2SK99	2	A0A1V2SK99|A0A3S5EDE0	BLX87_01400|D4N35_008725|D4T97_016815|DEO65_15365|NCTC4823_03001
2	A0A1V3NC49	1	A0A1V3NC49	B1C78_14470
2	A0A1V3TVB3	1	A0A1V3TVB3	BMT54_02035
2	A0A1X7AS08	1	A0A1X7AS08	EHSB41UT_04000
2	A0A1Y0GBL1	1	A0A1Y0GBL1	CAP31_13205
2	A0A218PQI8	1	A0A218PQI8	HYPGJ_30119|Hden_0997
2	A0A220U2Y6	2	A0A220U2Y6|A0A221MAI9	CFK37_11020|CFK40_06250
2	A0A241W332	1	A0A241W332	B9T31_00220
2	A0A241WMR6	1	A0A241WMR6	B9T35_02845
2	A0A248TMG4	1	A0A248TMG4	CKF48_20005
2	A0A258AWZ3	1	A0A258AWZ3	B7Z37_14275
2	A0A258C2U9	1	A0A258C2U9	B7Z22_00085
2	A0A261RCD4	2	A0A261RCD4|A9IPK8	CAL19_09225|Bpet2615
2	A0A261U3J7	1	A0A261U3J7	CAL20_13590
2	A0A261VRA8	1	A0A261VRA8	CAL24_12600
2	A0A265NBW1	1	A0A265NBW1	CIL03_07225
2	A0A268E5F6	1	A0A268E5F6	CHH83_14085
2	A0A2A4PVL8	1	A0A2A4PVL8	COB94_05320
2	A0A2D8J7V2	1	A0A2D8J7V2	CL583_17580|soil367_17565
2	A0A2D8RVL4	2	A0A2D8RVL4|A0A3B8XVZ2	CMI61_05005|DHK64_15430|CMI62_05450|DCF73_08975
2	A0A2E5S9W3	1	A0A2E5S9W3	BTO32_10600|CMI11_05035
2	A0A2E6RCJ8	1	A0A2E6RCJ8	CMP07_04935
2	A0A2G6DHB5	1	A0A2G6DHB5	CR991_08200
2	A0A2K4MPP9	3	A0A2K4MPP9|A0A5C1DJH7|U0Z5K8	BUE93_15515|C2134_08325|C2I19_01880|FYK34_11855|BKX93_08190|CBW21_17310|CFN79_21950|CV_3487|CXB49_04105|DK843_07850|NCTC8684_02859|O166_10980
2	A0A2N2TN46	1	A0A2N2TN46	CVU20_12580
2	A0A2N3C1A1	1	A0A2N3C1A1	CVT73_09420|CVT81_09570
2	A0A2N3E5X1	1	A0A2N3E5X1	CVT72_14715
2	A0A2N4XQ84	1	A0A2N4XQ84	C0V76_12445
2	A0A2N5FGF6	2	A0A2N5FGF6|A0A6I2M6J4	CYJ36_13040|E2R53_12935|GJU41_00605|HMPREF3291_12995
2	A0A2N5X296	1	A0A2N5X296	C0039_11365
2	A0A2N6CYC3	1	A0A2N6CYC3	C0630_05725
2	A0A2W7N0M1	1	A0A2W7N0M1	C7437_10582
2	A0A352KQ22	1	A0A352KQ22	DCZ03_12895
2	A0A379ATW7	1	A0A379ATW7	NCTC11297_02080
2	A0A3B0RU36	1	A0A3B0RU36	MNBD_ALPHA04
2	A0A3C1QDF8	1	A0A3C1QDF8	DCQ33_05245
2	A0A3D5ZVV3	1	A0A3D5ZVV3	DF715_04625
2	A0A3L7DXI5	1	A0A3L7DXI5	DWB85_16305
2	A0A3L7E548	1	A0A3L7E548	DWB85_01390
2	A0A3N1P209	1	A0A3N1P209	EDC38_1890
2	A0A3S0S142	1	A0A3S0S142	EKK38_01940
2	A0A432LG13	1	A0A432LG13	EK386_00095
2	A0A446ZFM4	1	A0A446ZFM4	A0J50_01965|A9988_04495|AC2117_00421|ACINWC136_3634|ACINWC141_3405|AMS70_26545|AOLE_02060|APC53_01385|ASF86_12480|B9X68_11230|BDGL_002548|BE1S18E01_04000|BFR81_07780|BFR91_15830|C5B72_15610|CAT59_10580|CIL08_16960|DBL02_14470|DEF26_14070|DFR99_1680|DH17_09130|DZ985_05065|EA756_03230|EA763_09100|F886_00599|F929_00469|F931_03264|F935_03524|F937_01338|H2Q98_06020|J507_2388|J508_1593|J536_1636|J551_1…
2	A0A495DGF8	1	A0A495DGF8	K256_3717
2	A0A4P6ZV37	2	A0A4P6ZV37|S2XDJ0	E2636_01880|HMPREF1210_03218
2	A0A4Q1SXP3	1	A0A4Q1SXP3	EIZ39_12870
2	A0A4Q4IHU4	1	A0A4Q4IHU4	EWI07_10080
2	A0A4Q4JIR2	1	A0A4Q4JIR2	EWH99_02885
2	A0A4Q5XZK7	1	A0A4Q5XZK7	EON61_02415|EON61_02480
2	A0A4R5LPY6	1	A0A4R5LPY6	E2F43_13610
2	A0A4R6UJL9	1	A0A4R6UJL9	EV696_13020
2	A0A4Z0W7U6	1	A0A4Z0W7U6	E4656_11810
2	A0A4Z1CI39	1	A0A4Z1CI39	E5Q11_09040
2	A0A511BXK0	1	A0A511BXK0	ATY39_08940|RST01_17180
2	A0A516KBM0	1	A0A516KBM0	FN924_00150
2	A0A521T8M8	1	A0A521T8M8	EPO38_02865
2	A0A540V7P2	1	A0A540V7P2	FKZ59_00305
2	A0A542B282	1	A0A542B282	FHT98_0394
2	A0A557SEX5	1	A0A557SEX5	FHP88_08225
2	A0A5C8NMC4	1	A0A5C8NMC4	ABS55_04465|FHP08_17765
2	A0A5R9F9K6	1	A0A5R9F9K6	FCL54_01000
2	A0A6G7ZH22	1	A0A6G7ZH22	G7076_07145
2	A0A6I4LYY8	1	A0A6I4LYY8	EUU23_05715
2	A0A6I4SUA1	1	A0A6I4SUA1	GRI89_03810
2	A0A6L4AVK2	1	A0A6L4AVK2	F9K15_23800
2	A0A6M8HRT3	1	A0A6M8HRT3	HN018_13825
2	A0A7C9G7Z2	1	A0A7C9G7Z2	F9L16_23070
2	A0A7V6XP72	1	A0A7V6XP72	GX525_07335
2	A0A7V9Z845	1	A0A7V9Z845	HNR31_002603
2	A0A7X0HRE2	1	A0A7X0HRE2	HNR53_000838
2	A0A7X2TXU4	1	A0A7X2TXU4	EXQ57_07485
2	A0A7X3KQX6	1	A0A7X3KQX6	GPM19_12205|HZS81_04995
2	A3PS28	1	A3PS28	C8J28_105154|DDV93_09930|DWF04_03845|EBL86_19545|RSKD131_3512|RSP_3341|Rsph17025_3229|Rsph17029_4066|SAMN05421763_103340
2	A4BST6	1	A4BST6	NB231_00625
2	A7HWL4	1	A7HWL4	Plav_2689
2	B1HYZ7	1	B1HYZ7	A9A36_114109|ACZ11_01990|ADM90_21245|AEA09_15595|AK833_07980|AMS59_00780|AN161_08485|AO843_02125|BFZC1_19315|BG258_18365|Bsph_4419|C3943_24905|C7Y47_09715|CD31_18250|CRI88_17255|EW028_11225|FC752_13005|FC756_21005|FJQ98_24320|GDS87_22405|H131_17486|LS41612_02020|LSP_16150|LYSIN_03660|NCTC7582_01075|P799_17435|PI85_02590|SAMN02787113_01456|SAMN06295926_111139
2	F3S8X9	1	F3S8X9	CT154_08935|GLUCORHAEAF1_04780|ICJ78_07420|SXCC_02505
2	I0JTK4	1	I0JTK4	HBHAL_5141|SAMN05216353_104124
2	I1XEV9	1	I1XEV9	CDW43_00315
2	I3I598	1	I3I598	D0C16_04485|O59_004026
2	K2KN67	1	K2KN67	BCL74_0093|P24_01475
2	M1FLJ7	1	M1FLJ7	ABA45_14800|ATG98_2291|MELB17_04687|MRBBS_3122
2	Q2KZS7	1	Q2KZS7	BAV2031
2	S3P2P3	1	S3P2P3	F945_00427
2	W5YSM1	1	W5YSM1	AU14_15245|COA80_14855
2	W7Q6E1	1	W7Q6E1	DS2_17873
2	A0A074MAD3	1	A0A074MAD3	EH31_11115
2	A0A084GIV1	1	A0A084GIV1	GS18_0220715
2	A0A0B4RFE2	4	A0A0B4RFE2|A0A0U2ZB15|A0A1C7DET6|A0A1G7VXG6	BBI08_09920|BCM40_02545|D9754_12095|EEX84_05745|FQV26_03225|GPDM_07700|Plano_2527|AUC31_13420|AY633_05495|BBI11_14505|BBI15_08880|CXF91_15325|DFR62_1135|DP119_01645|H1Q58_13815|BBH88_06220|FQ085_04350|I858_010155|HF394_03740
2	A0A0G9H4W3	1	A0A0G9H4W3	Y882_05425
2	A0A0L0QR52	2	A0A0L0QR52|A0A2K9IYF5	AFK71_05290|A21D_01412|CAI16_06680|D7V85_15905|D7V87_15655|D7Y14_16100|SAMN05421807_11571
2	A0A0M4FNT3	1	A0A0M4FNT3	AM592_01005
2	A0A0M4M5R7	1	A0A0M4M5R7	AMC99_00119
2	A0A0P6WM13	1	A0A0P6WM13	SZ64_06575
2	A0A0P9C6T6	1	A0A0P9C6T6	AN477_21445
2	A0A0S8FKU0	1	A0A0S8FKU0	AMJ59_06595
2	A0A0W0T0M2	2	A0A0W0T0M2|A0A378KS50	Ldro_0772|NCTC12376_01201
2	A0A1C0Z5I3	1	A0A1C0Z5I3	A6K76_00445
2	A0A1E5JUC1	3	A0A1E5JUC1|A0A2H9SK86|A0A377G843	BN59_03756|Lbru_3245|Lnau_1863|Lsha_1082|lpari_00848|CK424_00820|NCTC11370_01004
2	A0A1G3HI43	3	A0A1G3HI43|A0A6L4YIZ0|W0SGH5	A2045_10075|FD157_1970|SUTH_00987
2	A0A1H5YZS2	1	A0A1H5YZS2	PA01_02615|Tchl_0225|Tharo_0236
2	A0A1H9V0F7	2	A0A1H9V0F7|A0A7C8GTY8	SAMN04487944_12071|F9U64_10315
2	A0A1I0JHN5	2	A0A1I0JHN5|A0A6B9YBI9	SAMN05421676_1216|GWK91_02650
2	A0A1I4IF85	2	A0A1I4IF85|A0A428MTD1	SAMN04488054_1021|SAMN05518683_109131|D7Z54_21830|D7Z54_31585
2	A0A1I7NIC3	1	A0A1I7NIC3	SAMN04488557_2283
2	A0A1J5SF63	1	A0A1J5SF63	GALL_106420
2	A0A1Q8UPY4	1	A0A1Q8UPY4	BTR23_13375
2	A0A1R1LP10	1	A0A1R1LP10	BGP75_20700
2	A0A1Y6EPJ1	1	A0A1Y6EPJ1	SAMN06297468_1024
2	A0A223KWM5	1	A0A223KWM5	BC6307_22630
2	A0A239ZRD9	1	A0A239ZRD9	SAMEA4384403_01777
2	A0A268I9Q3	1	A0A268I9Q3	CHH80_19635
2	A0A285CHQ4	1	A0A285CHQ4	SAMN05877753_101354
2	A0A2A4G0E8	1	A0A2A4G0E8	COO09_00785
2	A0A2K2FVZ2	1	A0A2K2FVZ2	A8V01_07635
2	A0A2K8L0C4	1	A0A2K8L0C4	Ga0123461_2350|MMIC_P1530
2	A0A2M7GQQ3	1	A0A2M7GQQ3	COW29_05845|CVT75_00180
2	A0A2M7HLN5	2	A0A2M7HLN5|A0A6I4U303	COW16_01230|GRI68_05835
2	A0A2N0Z3X0	1	A0A2N0Z3X0	CWS01_07410
2	A0A2N0ZL98	1	A0A2N0ZL98	CWS20_04665
2	A0A2N1WDL1	1	A0A2N1WDL1	CVV18_07825
2	A0A2N5Y083	1	A0A2N5Y083	CWI75_13745
2	A0A2P5N0K5	1	A0A2P5N0K5	CTY19_06575
2	A0A2P8H924	1	A0A2P8H924	B0H94_11319
2	A0A2S3QQJ7	2	A0A2S3QQJ7|T0DF89	C0Z22_10250|M902_0816
2	A0A2X0RBW2	1	A0A2X0RBW2	NITFAB_0663
2	A0A2Z4ULG3	1	A0A2Z4ULG3	RHODOSMS8_02234
2	A0A317L378	1	A0A317L378	DLJ74_04085
2	A0A328P319	1	A0A328P319	CA260_01285
2	A0A345YI43	1	A0A345YI43	CMN71_06315|DVR09_10710
2	A0A364NV66	1	A0A364NV66	CU669_15875
2	A0A370K9S6	1	A0A370K9S6	DVT68_09715
2	A0A370XE61	2	A0A370XE61|A0A3S0PJA2	DWU99_05625|EKH80_19815
2	A0A371YX99	1	A0A371YX99	DY926_14355
2	A0A378KDB4	1	A0A378KDB4	NCTC13316_03374
2	A0A3A9JYT9	1	A0A3A9JYT9	CR203_19450
2	A0A3B1ANJ6	1	A0A3B1ANJ6	MNBD_GAMMA22
2	A0A3D3LFL7	1	A0A3D3LFL7	DIT64_12950
2	A0A3P5WZA7	1	A0A3P5WZA7	XINFAN_00392
2	A0A4P2VN40	1	A0A4P2VN40	JCM31447_27220
2	A0A4S2H3D9	2	A0A4S2H3D9|A0A4V3RZ18	E5163_03215|E5162_11400
2	A0A4Y3TST7	1	A0A4Y3TST7	APE01nite_18880
2	A0A4Y6I7K6	1	A0A4Y6I7K6	FJQ87_01845
2	A0A559QTI9	1	A0A559QTI9	P886_0528
2	A0A5C7PIC3	1	A0A5C7PIC3	E6Q92_02105
2	A0A5C8NR97	1	A0A5C8NR97	FHP05_11415
2	A0A5J5HTC9	1	A0A5J5HTC9	F4V44_07840
2	A0A6B3R4J7	1	A0A6B3R4J7	GYH73_001940
2	A0A6B3W2E7	1	A0A6B3W2E7	G4D64_11245
2	A0A6L3V514	1	A0A6L3V514	F7731_11615
2	A0A6M1Y7M0	1	A0A6M1Y7M0	G6032_05195
2	A0A6N8HN78	1	A0A6N8HN78	JNUCC1_01491
2	A0A6P1ASE7	1	A0A6P1ASE7	GN156_04850
2	A0A7C6EYH7	1	A0A7C6EYH7	ENK38_01815
2	A0A7G8Q3H7	1	A0A7G8Q3H7	H8F01_20210
2	A0A7H4GNI1	1	A0A7H4GNI1	IC757_01910
2	A0A7X1B2Y8	1	A0A7X1B2Y8	H5P27_01340
2	A0A7Z7HR78	1	A0A7Z7HR78	SDENCHOL_20034
2	B5JP00	1	B5JP00	VDG1235_2012
2	G2TLI7	1	G2TLI7	B4098_0186|B4099_0333|B4100_0230|BCO26_0918|BF29_3435|Bcoa_0264|DWY16_14130|HLX43_12035
2	N4WQS2	1	N4WQS2	J416_00160
2	S6FQG6	1	S6FQG6	AUL54_05790|AXI58_14080|B9C48_04805|BACVE_000695|BMJ37_04895|C7819_10188|CHH79_04805|CWD84_16950|D2M30_1004|DEU43_11088|EV570_105300|FVD42_00440|G4O42_04750|GKC39_07660|GNE05_05155|HKK68_00340|HNO12_04675|IPZ53_04735|KS08_04520|MUS_0976|MY7_0808|O205_11775|RBAM_009640|RBAU_0927|S101267_01098
2	W0BI89	1	W0BI89	Loa_02602|Loak_2404|NCTC11477_02307
2	A0A075LIF5	2	A0A075LIF5|A0A285P1U9	CHH53_05195|CHH64_08950|CHH91_10490|CHI12_11415|GZ22_02810|SAMN04489762_3085|SAMN05421663_105206|SAMN05421503_2723
2	A0A080URC6	1	A0A080URC6	A1D11_14795|BATR1942_02290|DX926_07355
2	A0A087LS17	1	A0A087LS17	GHV40_07385|JP74_07495
2	A0A0A2SXT4	2	A0A0A2SXT4|A0A128HVZ4	EP47_04205|AXF37_12660|C3926_13600|C3927_12775|C3928_13055|D1H98_06980|DIZ50_09225|DIZ73_16600|lpg2534|lpl2456
2	A0A0A2TFB9	1	A0A0A2TFB9	GLW05_11960|N782_00130
2	A0A0M3QCK2	5	A0A0M3QCK2|A0A0X8R5W7|A0A2N3DQ05|N9UTD3|Q1GVR5	LH20_03460|SAMN06295937_101849|ABS88_10175|C3E99_11740|CD928_13515|CVO77_06000|FHR21_003067|SGRAN_3393|CVT74_12055|AOA14_04855|ATE59_03725|BGO58_15050|EBMC1_06925|F9K41_01270|SAMN06295984_2399|SPYCA_0869|Sala_0536
2	A0A0Q3LZK3	2	A0A0Q3LZK3|A0A6F8V2A6	ARD30_06065|BOSE62_71391|OCUBac02_44950
2	A0A0Q8R695	1	A0A0Q8R695	ASE22_25515|E6Q77_06320|L286_16770
2	A0A0Q9H5Z6	1	A0A0Q9H5Z6	ASE63_12730
2	A0A0W0R4H4	4	A0A0W0R4H4|A0A0W0S714|A0A0W1AK84|A0A378K993	Lade_0641|Lche_1134|DGG96_02140|Lwor_0078|NCTC11401_01102|NCTC11532_00664|NCTC13316_03156
2	A0A0W1GS13	1	A0A0W1GS13	ATE69_02030
2	A0A101VJF6	1	A0A101VJF6	APF78_08405
2	A0A126RW87	1	A0A126RW87	K426_27905|plasmid201_056
2	A0A176XHS1	1	A0A176XHS1	A7J57_00245|AKG12_28995|FLX27_29660
2	A0A1B6Z949	1	A0A1B6Z949	A8B75_13955
2	A0A1C0YMR6	1	A0A1C0YMR6	A6M13_01000
2	A0A1C3SAP5	2	A0A1C3SAP5|Q65M01	AB447_204125|BGLY_1034|BSONL12_02919|CHCC20335_1275|HLX44_11785|M654_006915|B4121_3736|BTA30_12320|BTA31_02040|C1T30_09475|CHCC16874_4165|CHCC20375_2024|DI291_11255|DX927_04895|G3M81_05700|H7F26_11520|HAU45_11505|N399_05325|nsrR
2	A0A1E3WD71	2	A0A1E3WD71|A0A353ING5	AUC71_12060|DDW48_05005
2	A0A1E4GED1	1	A0A1E4GED1	ABS76_10055
2	A0A1E4PXN9	1	A0A1E4PXN9	ABT20_02975
2	A0A1G0DG76	1	A0A1G0DG76	A3K04_12340
2	A0A1G2W1T8	2	A0A1G2W1T8|A0A521PFT8	A2790_14360|EPO51_22650
2	A0A1G3HBE9	2	A0A1G3HBE9|A0A533QQA6	A2040_18365|A3H93_18705|FAZ92_00776
2	A0A1H0HXY3	1	A0A1H0HXY3	SAMN04488053_10992
2	A0A1H3IEC3	1	A0A1H3IEC3	SAMN05421736_101784
2	A0A1I0KMA2	1	A0A1I0KMA2	SAMN03159358_4493
2	A0A1M3M0Z6	1	A0A1M3M0Z6	BGO92_12255
2	A0A1Q3MB15	1	A0A1Q3MB15	BGO08_09395
2	A0A1Q3SMV1	1	A0A1Q3SMV1	BGO43_02480
2	A0A1U7PS05	1	A0A1U7PS05	SAMN05428946_2382
2	A0A1V0GWQ7	1	A0A1V0GWQ7	A6J80_19800|DPM13_18925
2	A0A1V3NHI4	1	A0A1V3NHI4	B1C78_08685
2	A0A239KFD6	1	A0A239KFD6	GE253_21585|SAMN05880556_12840
2	A0A2A4SNI7	1	A0A2A4SNI7	COB61_12485
2	A0A2D5H702	1	A0A2D5H702	CMH85_00100
2	A0A2H9TAM3	1	A0A2H9TAM3	CI610_00718
2	A0A2N6CX32	1	A0A2N6CX32	C0630_09880
2	A0A2S7KB51	1	A0A2S7KB51	CW354_02225
2	A0A316GIB3	2	A0A316GIB3|A0A381IM36	C8K44_1375|AA2016_4981|AA2016_6295|ABS58_14905|B0E45_29900|C6558_26225|C7I85_03850|GJR93_25400|GJR93_31530|HNQ95_005673|HNQ96_000839|HNQ96_005850|NCTC10684_05151|OV14_a0770
2	A0A317E773	1	A0A317E773	DKG75_09160
2	A0A317FFU4	1	A0A317FFU4	DFH01_01080
2	A0A328BRH8	1	A0A328BRH8	DJ019_00015
2	A0A370GEM7	1	A0A370GEM7	DFR59_10591
2	A0A3A0ERA4	1	A0A3A0ERA4	DCC73_10090
2	A0A3B0WU54	1	A0A3B0WU54	MNBD_GAMMA07
2	A0A3B8WTV6	1	A0A3B8WTV6	DCF45_03860
2	A0A3C0P536	1	A0A3C0P536	DCM64_04970
2	A0A4P7CLG4	2	A0A4P7CLG4|A0A4V6M392	EXH44_07725|SAMEA1410878_01930
2	A0A4R0YD27	1	A0A4R0YD27	EJV46_13965
2	A0A4R6TVP4	1	A0A4R6TVP4	EV213_11651
2	A0A4V2R1Z8	1	A0A4V2R1Z8	EV583_104336
2	A0A4Z0KX46	1	A0A4Z0KX46	EP118_05420
2	A0A558CMR7	1	A0A558CMR7	FHK82_16735
2	A0A5C5TPE7	1	A0A5C5TPE7	FQV28_00660
2	A0A5C6TTS2	1	A0A5C6TTS2	FRZ32_09210
2	A0A653NGY4	1	A0A653NGY4	AIDNDMCJ_02755|AKG37_12160|AMR71_15170|BA1_13598|BA70_02375|BAE31_16245|BAE_12320|BAME_39660|BPUM_0893|C1954_09300|C6X99_00385|C6Y06_05345|C883_572|C9414_13215|CEY02_04605|CHI05_00335|CTV99_18880|DKE43_00990|FBY46_1533|FCO27_09160|FZC68_00790|GPA07_15060|H7F24_09635|HNP39_001941|JKL50_07810|JNE45_04745|QR42_04650|XJ18_08780
2	A0A6I0EQN0	1	A0A6I0EQN0	F9K20_03900
2	A0A6L6JKN9	1	A0A6L6JKN9	FH755_11145
2	A0A7C1GUF4	1	A0A7C1GUF4	ENN42_00700
2	A0A7H9BES3	1	A0A7H9BES3	HQ393_02020
2	A0A7Y8MR11	1	A0A7Y8MR11	HXY22_03970
2	B8GRH8	1	B8GRH8	Tgr7_1447
2	D3S971	1	D3S971	TK90_1064
2	E1X5F6	1	E1X5F6	BMS_2486
2	G9EQ41	1	G9EQ41	LDG_7386
2	K2FPQ5	1	K2FPQ5	CKW00_07850|MJ3_00135|SAMN05421758_10429
2	A0A033V749	2	A0A033V749|A0A178NSF0	BS756_10295|BU007_10545|BU072_04375|BUY93_11630|CD114_12275|CD117_05185|CD129_00480|E4T86_03535|G6W75_06020|I6J10_02465|V070_00006|AXY37_09155
2	A0A074MXU3	1	A0A074MXU3	EH31_10210
2	A0A081NEJ0	1	A0A081NEJ0	GZ78_19580
2	A0A090GTM3	9	A0A090GTM3|A0A1M2YV30|A0A2W4QUY6|A0A3S3JIT2|A0A4S4A9H1|A0A522GG41|A0A5C8CIN3|A0A6N7GVF0|K8P2H0	ASD12_22060|E5V75_31185|E5X76_25245|EJ070_24895|EKK31_34420|EOD04_09315|EOD07_17765|FJ546_28850|FJ970_29785|MPL3365_180221|BGN87_07830|DIU65_08165|E5X68_16580|EOQ50_19655|EOR72_12905|E6C48_17835|EPN75_12215|E6Q28_12070|GEU95_03750|CBB64_22100|EKK35_11775|HMPREF9695_03155
2	A0A095V553	1	A0A095V553	JL39_17845
2	A0A0C1N015	1	A0A0C1N015	I862_02535|NF27_DP02050
2	A0A0E1UIN5	1	A0A0E1UIN5	BUH_1628
2	A0A0F5EUZ1	1	A0A0F5EUZ1	C3Z13_03475|DM481_12105|NCTC11188_00091|NCTC3438_00821|NCTC4101_01171
2	A0A0J0YPH1	1	A0A0J0YPH1	PL75_10415
2	A0A0N1FAJ1	1	A0A0N1FAJ1	CFR80_10425|GLUCOINTEAF2_0202974
2	A0A0N1FK29	1	A0A0N1FK29	GLUCOINTEAF2_0202901|Gxy13693_057_002
2	A0A0Q8BVA4	3	A0A0Q8BVA4|A0A1H8XBM5|A0A5C8PIR2	ASD64_13975|EKK31_33005|SAMN05444123_11927|FHP25_20950
2	A0A120CX88	1	A0A120CX88	APY04_0854
2	A0A126RLD7	1	A0A126RLD7	K426_10505
2	A0A1I5QDX9	1	A0A1I5QDX9	SAMN04488060_2866
2	A0A1I7NVH1	1	A0A1I7NVH1	EKK38_05705|SAMN04488557_3785
2	A0A1J5BAL6	1	A0A1J5BAL6	AUK49_11640|CO164_05260|DHV08_02945
2	A0A1J5KC49	1	A0A1J5KC49	BM556_06200
2	A0A1M2ZQZ2	2	A0A1M2ZQZ2|A0A1Q3VXY8	BGN84_01700|BGO65_10505
2	A0A1M3AE40	1	A0A1M3AE40	BGO00_11740
2	A0A1N7A9N9	1	A0A1N7A9N9	SAMN05880592_11737
2	A0A1P8EK09	2	A0A1P8EK09|A0A7G2SHA7	ABW55_00215|BEN76_11200|F950_01252|ACIAD3227|CL490_14790
2	A0A1Q3KL05	2	A0A1Q3KL05|A0A521LL39	BGN99_22055|EPO50_25150|EPO67_12070
2	A0A1V3KJV0	1	A0A1V3KJV0	BKG96_07305|BKG97_09870
2	A0A1Y5F8K0	1	A0A1Y5F8K0	A9Q84_18685
2	A0A239HJD2	1	A0A239HJD2	SAMN06295912_1179
2	A0A2E2AWB0	1	A0A2E2AWB0	CMJ19_01700
2	A0A2M8U196	2	A0A2M8U196|A0A376AKT7	CTR54_21930|RHIZ70_4143|RHIZ71P_491
2	A0A2S6BLT5	1	A0A2S6BLT5	C0075_23560
2	A0A2T4U9F3	1	A0A2T4U9F3	C6Y45_03360
2	A0A328BYN6	1	A0A328BYN6	C5N92_03230
2	A0A348Y903	1	A0A348Y903	DCR60_04715
2	A0A357L292	1	A0A357L292	DDZ68_08065
2	A0A378JZ52	1	A0A378JZ52	ELY21_08495|NCTC12239_01231
2	A0A385NN69	1	A0A385NN69	DOE78_09135
2	A0A397P6L7	1	A0A397P6L7	DFR49_2156
2	A0A3A0FF21	1	A0A3A0FF21	DCC74_01785
2	A0A3B7M677	1	A0A3B7M677	CDG60_16045|CDG61_02475
2	A0A3Q9TIT2	2	A0A3Q9TIT2|A0A4U0QEF6	EOJ32_08195|EOJ32_17595|FA740_17680|FA743_14520|FHD67_17360
2	A0A447I8M4	1	A0A447I8M4	ABS74_01155|DEVEQU_00886
2	A0A4Q0S0I5	2	A0A4Q0S0I5|A0A5P6NZ81	XH99_22040|F8237_02570|F8237_21495
2	A0A4Q2T8T4	1	A0A4Q2T8T4	EUU22_09725
2	A0A4R7BN67	1	A0A4R7BN67	EV668_4487
2	A0A4S3KSI6	1	A0A4S3KSI6	B1806_03475|B1B_17794|B2A_12464
2	A0A4Y9GFZ6	1	A0A4Y9GFZ6	E4T99_07365|H7A79_1341
2	A0A557RXY4	1	A0A557RXY4	FHP88_17090
2	A0A558CSW5	1	A0A558CSW5	FHK82_14725
2	A0A5C7FF20	1	A0A5C7FF20	FTX54_14185
2	A0A5C7JJP6	1	A0A5C7JJP6	B7Z04_01145|E6R12_13345
2	A0A6H9Y271	1	A0A6H9Y271	F8A87_12075
2	A0A6J4FR01	1	A0A6J4FR01	MTBSS4_260005
2	A0A7C2T2N1	1	A0A7C2T2N1	ENQ71_03360
2	A0A7K1QJT6	1	A0A7K1QJT6	GOZ83_13105
2	A0A7W8DVI9	1	A0A7W8DVI9	HNQ66_003050
2	A0A7W9YDN4	1	A0A7W9YDN4	HNQ72_005661
2	A0A7X0FD33	1	A0A7X0FD33	GGR00_005336
2	F3KCW5	1	F3KCW5	imdm_683
2	Q1QIC7	1	Q1QIC7	B2M20_14190|BGN91_02030|BGO16_08760|NB311A_15197|NWI01_03190|Nham_3286|Nwi_2653
2	Q92HF0	1	Q92HF0	A1G_04620|APHACPA_1379|ASQ44_03065|D0Z68_04685|H6P87_00846|MC3_04575|MCE_05045|MCI_01330|RAF_ORF0748|RAT170B_1292|RC0821|REIP_0957|REISMN_07110|REIS_0313|RFEPED_1587|RF_0875|RHCH81_04190|RJP_0611|RMAECT_1511|RMB_03830|RMONA_07315|RPAGB_0758|RSA_04555|RrIowa_0973|UQ52_04520|rsib_orf1276
2	R7V202	1	R7V202	CAPTEDRAFT_193074|GV64_08475
2	T0RLV5	1	T0RLV5	M900_0942
2	Y0KEQ5	1	Y0KEQ5	Meth11DRAFT_0519
2	A0A0D6PDD2	1	A0A0D6PDD2	Aam_025_050
2	A0A0F5PDE5	1	A0A0F5PDE5	WP12_08900
2	A0A0J5P429	2	A0A0J5P429|A0A1V3K9B8	E4T80_10820|RO21_07655|BKG89_06035
2	A0A0K2DJ58	1	A0A0K2DJ58	AL346_20635|Ga0061061_10370
2	A0A0N0I6D1	1	A0A0N0I6D1	LR69_02294
2	A0A0N0JZB3	1	A0A0N0JZB3	B5J99_14045|BSY18_2398|IP68_15145
2	A0A158S8E4	1	A0A158S8E4	SPHV1_830012
2	A0A1E4N1R4	1	A0A1E4N1R4	ABT10_12380|FHX01_003804|GGR38_003644
2	A0A1F4E4Y6	2	A0A1F4E4Y6|A0A521YNS9	A3G81_34245|EPO20_20840
2	A0A1G1IJV2	1	A0A1G1IJV2	A2036_03765
2	A0A1L3ZZZ6	1	A0A1L3ZZZ6	BSL82_15975
2	A0A1M5M5L0	1	A0A1M5M5L0	SAMN05428948_1777
2	A0A220W6D6	3	A0A220W6D6|A0A2M7LGQ1|A0A653JCN4	SPHFLASMR4Y_01642|COZ43_02470|SPHINGOR109_10016
2	A0A246JNT5	1	A0A246JNT5	CDQ91_16110
2	A0A246KA58	2	A0A246KA58|A0A3B9EFP1	BJP32_06945|CD943_11965|DEH03_09245|EGK63_13285|EQG53_07200|FM111_05285|NCTC11165_02993|NCTC9239_02621|DCG71_04385
2	A0A258BJY5	1	A0A258BJY5	B7Z26_00115
2	A0A2A4I3D6	2	A0A2A4I3D6|W1SBS5	COA07_16285|B7X78_07810|B7X90_10880|C100_01640|CAF53_02625|EWH12_11405|GGQ90_005110|HHL08_15190|V473_21595|WP12_04660
2	A0A2E0Z1Q6	1	A0A2E0Z1Q6	CME59_17500
2	A0A2G8TCL6	1	A0A2G8TCL6	CR105_17065
2	A0A2T5XN05	1	A0A2T5XN05	C8K45_1610
2	A0A2T6KGN2	1	A0A2T6KGN2	C8K15_10598
2	A0A2T7V2Z9	1	A0A2T7V2Z9	DC425_17375|FOY91_00620
2	A0A4Q1B3P3	1	A0A4Q1B3P3	ER639_00470
2	A0A4R1NAR8	1	A0A4R1NAR8	EZJ58_2639
2	A0A4R6BVF1	1	A0A4R6BVF1	ERX29_03375
2	A0A5A7MXC1	1	A0A5A7MXC1	JCM17843_00200|JCM17844_27230|JCM17845_13540
2	A0A6N1DMY7	1	A0A6N1DMY7	HUS23_01755
2	F1Z382	1	F1Z382	Y88_3435
2	Q0BRI1	1	Q0BRI1	GbCGDNIH1_1673|GbCGDNIH3_1673|GbCGDNIH6_1673
2	T0IL45	1	T0IL45	BGO57_00505|EB810_04150|ENE74_16140|RLDS_20385|SKA58_19165
2	A0A0A7PEH0	1	A0A0A7PEH0	SKP52_07935
2	A0A0Q6U5J4	1	A0A0Q6U5J4	ASC62_11190|ASC70_02140
2	A0A0S2DHJ0	2	A0A0S2DHJ0|A0A1J1EDS4	BV903_02255|D9T17_14360|SAMN04487939_103137|JHW38_03405|LEN_2653|SAMN05421681_105210
2	A0A0V2FFW9	2	A0A0V2FFW9|A0A2T9KBR4	AS593_20800|C1707_13200|DDF62_00910|DDF65_08700|G5B46_12310|SGCZBJ_16305|DDF67_03550
2	A0A178M663	2	A0A178M663|Q2W7Q3	A6A04_09680|EPN20_20815|CCC_02739|amb1318
2	A0A1E1VEU0	1	A0A1E1VEU0	BIWAKO_07012|SAMN05428997_112119
2	A0A1N7K9X5	2	A0A1N7K9X5|C8WR83	SAMN05421799_101431|AaLAA1DRAFT_1958|Aaci_2243
2	A0A1Q3QCT0	1	A0A1Q3QCT0	BGO22_11830|DY262_15245
2	A0A1Q3Z3M2	1	A0A1Q3Z3M2	BGO82_03430
2	A0A1R4H1T1	1	A0A1R4H1T1	CRENPOLYSF2_1510012
2	A0A2D6IU14	1	A0A2D6IU14	CL797_02290
2	A0A2K8KDF1	1	A0A2K8KDF1	BG454_18040
2	A0A3F2V313	1	A0A3F2V313	D6160_11220
2	A0A4U2UGW5	1	A0A4U2UGW5	FCN80_12180
2	A0A7G6VZE4	1	A0A7G6VZE4	H4O24_19010
2	H8FRM0	1	H8FRM0	K678_11805|PHAMO_220126|SAMN04244559_00337
[truncated: 98 more rows]

## Sheet: Sheet3
Sequence Count Cluster Number	shared name	# repnode IDs	List repnode IDs	Gene names
3	A0A0T7GGR3	1	A0A0T7GGR3	NGAL_HAMBI1189_14240
3	A0A2V5KCU5	1	A0A2V5KCU5	DMC62_02995
3	A0A426CNM6	1	A0A426CNM6	Ga0100231_004335
3	B1ZMR4	1	B1ZMR4	Oter_2059
3	A0A1G3ZS49	1	A0A1G3ZS49	A3G75_12690
3	A0A2G4HI60	2	A0A2G4HI60|A0A3E1EP96	B9S35_06290|CK538_05000|DUW69_000173
3	A0A2V5ZHJ2	2	A0A2V5ZHJ2|A0A2V6IIL7	DME59_04760|DMF26_17020|DME71_02200
3	W0ISK5	1	W0ISK5	OPIT5_00795|OpiT1DRAFT_05885
3	A0A3N5W898	2	A0A3N5W898|A0A4Q2Y447	EHM17_12485|EOP87_12705|EOP88_09365
3	A0A2V5VJ63	1	A0A2V5VJ63	DME72_01080|DME77_06005|DMF43_03530
3	A0A2W5YUB4	1	A0A2W5YUB4	DLM52_06160
3	A0A366HPY4	1	A0A366HPY4	DES53_103171|G5S37_23620
3	A0A4Q1C344	1	A0A4Q1C344	ESB00_13840
3	A0A4Q3APA1	1	A0A4Q3APA1	EOP83_02455
3	A0A1H1L9K6	1	A0A1H1L9K6	SAMN05444173_0545
3	A0A357HX31	1	A0A357HX31	CML13_06430|DEA90_01280
3	A0A0E3YTR8	1	A0A0E3YTR8	IMCC26134_02330
3	A0A2V6CY80	1	A0A2V6CY80	DME27_06065|DME40_13940|DME43_06540|DME45_09485|DMF14_02925|DMF19_00345|DMF27_13470
3	A0A556QDJ3	1	A0A556QDJ3	FPL22_17375
3	A0A5R8KJG5	1	A0A5R8KJG5	FEM03_04940
3	A0A1I7PHI0	1	A0A1I7PHI0	Verru16b_00100
3	A0A1K2I3D5	1	A0A1K2I3D5	SAMN02983003_3937
3	A0A7V9S6E5	1	A0A7V9S6E5	H0U99_04830
3	A0A2V6F0V5	2	A0A2V6F0V5|A0A3B9MQJ8	DME36_05870|DCK93_21170
3	A0A2V6HB68	1	A0A2V6HB68	DME69_05090|DME69_10990|DME75_03090|DME99_02965|DMF37_05175
3	A0A6N2CRW4	1	A0A6N2CRW4	EA353_07850
3	A0A6N6P1M8	1	A0A6N6P1M8	DVB25_07785|DVB26_02565
3	A0A2T6DVS7	1	A0A2T6DVS7	DB347_10865
3	A4WQN8	1	A4WQN8	Rsph17025_0796
3	A0A2V5STV8	1	A0A2V5STV8	DME86_12410
3	A0A1V5KGT4	1	A0A1V5KGT4	BWY82_02705
3	A0A2V6FPF9	1	A0A2V6FPF9	DME32_04155
3	A0A4V1SBF7	1	A0A4V1SBF7	EOP86_03060
3	A0A2T6D1S0	1	A0A2T6D1S0	DB354_06930
3	A0A2V6DPU1	1	A0A2V6DPU1	DME38_00025
3	H0FYN8	1	H0FYN8	C3L21_29690|C7U62_23615|CDO25_27880|CEJ86_04895|CN238_15230|CN933_22920|HB772_34910|SM0020_11710|SM_b20994|SinmeB_3555
3	A0A4Q2Y2H7	1	A0A4Q2Y2H7	EOP87_15185
3	A0A1H7YWG0	1	A0A1H7YWG0	SAMN05216436_10528
3	A0A1J5SG11	1	A0A1J5SG11	GALL_105620
3	A0A525VP08	1	A0A525VP08	CAF41_000290
3	A0A3D3P152	1	A0A3D3P152	DIT13_15315
3	A0A4P5QVE9	1	A0A4P5QVE9	LBMAG57_34320
3	A0A651H470	1	A0A651H470	EA425_14900
3	A0A6N6ZCE6	1	A0A6N6ZCE6	E1N59_3301
3	A0A286GV89	1	A0A286GV89	SAMN05421508_10925
3	A0A378ZXM0	1	A0A378ZXM0	APZ00_16190|Ga0061067_11946|NCTC13350_02531
3	A0A1T4Y6H0	1	A0A1T4Y6H0	SAMN02745166_02551
3	A0A258B266	1	A0A258B266	B7Z37_04420
3	A0A512M6A5	1	A0A512M6A5	BGE01nite_15670
3	A0A4V3FEZ7	1	A0A4V3FEZ7	DCP71_04260|EI77_03130|HNQ64_001710
3	A0A6N6PGK6	1	A0A6N6PGK6	DVB27_06805
3	A6UI35	1	A6UI35	EMEDMD4_560041|GHJ91_26065|I0J99_30105|Smed_4515
3	A0A7W7Y884	1	A0A7W7Y884	HNQ65_000960|HNQ65_003348
3	A0A2C9DDV6	1	A0A2C9DDV6	HDIA_P0103|SL003B_1406
3	A0A2V5T715	1	A0A2V5T715	DME66_04640|DME82_15235
3	A0A1B3MMP8	1	A0A1B3MMP8	B5M41_22270|B5M44_16565|BSY16_5290|D0Y60_18555|EV665_12133|EXZ48_03175|GGQ64_000849|GR138_15670|GR156_09410|GR158_11610|HNQ66_003336|SHLA_10c001140|shn_22530
3	A0A7V9NEP2	1	A0A7V9NEP2	H0U94_00075
3	A0A495SCL5	1	A0A495SCL5	BCF58_1868|CHRYMOREF3P_4463|FW780_16645|SAMN06265171_10141
3	A0A1N7IHG1	1	A0A1N7IHG1	SAMN05421779_10131
3	A0A1W2EY79	1	A0A1W2EY79	SAMN05880593_12666
3	E0TDZ6	1	E0TDZ6	PB2503_03712
3	A0A7W1MQN4	2	A0A7W1MQN4|A0A7W1U5P4	H0X34_02490|H0X40_07970
3	A0A497UMP1	1	A0A497UMP1	CLU97_1353
3	A0A1I4DPV0	1	A0A1I4DPV0	G3576_03035|SAMN02745775_111119
3	A0A1G7Y8Q0	1	A0A1G7Y8Q0	SAMN05421742_103227
3	A0A7K1YB02	1	A0A7K1YB02	GS399_12335
3	A0A0B6WWI3	1	A0A0B6WWI3	PYK22_00619
3	A0A1G4TGA3	1	A0A1G4TGA3	EJV44_20380|EV667_1471|SAMN05660859_2943|STARVERO_00711|Snov_0803
3	A0A1H8JWG7	1	A0A1H8JWG7	D3P05_04195|SAMN04489859_101927
3	A0A524IAF8	1	A0A524IAF8	E4H32_10570
3	A0A7K1XZ02	1	A0A7K1XZ02	GS398_12155
3	A3PSC6	1	A3PSC6	DDV93_12370|DWF04_11670|EBL86_23315|RSKD131_4470|RSP_3865|Rsph17029_4175|SAMN05421763_11211
3	A0A2A2XTJ1	1	A0A2A2XTJ1	CAK90_08905
3	A0A5E8ASY0	1	A0A5E8ASY0	IMPR6_690329
3	S5XVD5	1	S5XVD5	JCM7686_0219
3	A0A1M4SB87	1	A0A1M4SB87	SAMN05444278_10166
3	A0A223NXB8	1	A0A223NXB8	BC343_29985|HDF18_000519|MuYL_2618|SAMN05216490_1968|SAMN05216524_101806
3	A0A2A3K0E2	1	A0A2A3K0E2	CEW88_21220|CLG85_01515|G0Q01_11635
3	A0A2E2KVL1	1	A0A2E2KVL1	CML66_18215
3	A0A536TXS7	1	A0A536TXS7	E6H53_06955|E6H76_01780
3	A0A6L7G7J4	1	A0A6L7G7J4	GR170_19340
3	A0A7J5U2K8	1	A0A7J5U2K8	EAZ91_07870|F5984_07400
3	A0A7W5LJG8	1	A0A7W5LJG8	FHT86_002390
3	A0A3M2B1K4	1	A0A3M2B1K4	D6704_01575
3	A0A7D5MUJ1	1	A0A7D5MUJ1	C8N32_101174|HCU73_15140|HWD60_04685
3	A0A0E3VAI0	4	A0A0E3VAI0|A0A6G9AG22|A0A6M0IC45|I2GS07	EXU85_35075|GO755_07320|H3H32_29845|HMF3257_23655|HNV11_23440|SAMN06269250_5436|SD10_27615|G8759_01475|GJR95_10485|GK091_00320|AWR27_20770|BN8_06067|DYU11_29040|EQG79_22640
3	A0A2T5JRG1	1	A0A2T5JRG1	C8J28_1303
3	A0A5D8YLA4	1	A0A5D8YLA4	FW774_12135
3	H4F3D5	1	H4F3D5	PDO_1360
3	A0A1F8QV50	1	A0A1F8QV50	A2W35_17790
3	A0A1S2VHK4	2	A0A1S2VHK4|A0A2T0TIJ7	BLX24_17510|CLV58_102269|EOO39_14895
3	A0A2P5NL97	1	A0A2P5NL97	CTY15_12600
3	A0A399IV99	1	A0A399IV99	DL237_19675
3	W6VWP1	1	W6VWP1	EDF70_103561|FHP24_06105|GAO09_12765|PMI07_003211
3	A0A1G7AJ24	1	A0A1G7AJ24	CMP09_19250|SAMN04488105_101166
3	A0A1N7MVQ4	1	A0A1N7MVQ4	SAMN05421795_11075
3	A0A318X7G7	1	A0A318X7G7	B5U98_12125|B6S44_26500|BOSE62_150427|C7490_102152|SAMN04515666_10712|SAMN05428997_101484
3	A0A511Y4P9	1	A0A511Y4P9	ACM40_14680|CLA01_02310|SAMN05421866_2891
3	A0A7H0G5I7	1	A0A7H0G5I7	H9L15_01965
3	A0A7R8B4B3	1	A0A7R8B4B3	F183_18520
3	A0A7X4C908	1	A0A7X4C908	F4090_00220|F4224_01300|F4X63_09995|F4Z24_06075
3	I0K4C6	1	I0K4C6	A6C57_10915|EOO39_21075|FAES_0968|SAMN05216167_10373
3	W9GWC0	1	W9GWC0	N825_14850
3	A0A1H6GKK0	1	A0A1H6GKK0	ASG19_02280|EOP17_15030|F4695_002306|SAMN03159407_1904
3	A0A1W6MZ03	1	A0A1W6MZ03	B1812_18895
3	A0A355QZ86	1	A0A355QZ86	DD444_23325|SAMN04487993_100363
3	A0A372NCG7	1	A0A372NCG7	D0Y60_18540
3	A0A3M2DAG8	1	A0A3M2DAG8	D6690_10145
3	A0A3S0ECH6	2	A0A3S0ECH6|A0A6B8M8X7	EKK29_04860|F7D14_17295
3	A0A6J4TAR1	1	A0A6J4TAR1	AVDCRST_MAG39
3	D2QFU1	1	D2QFU1	CWM47_10915|GK108_00325|Slin_5437
3	A0A1G7TCP6	1	A0A1G7TCP6	SAMN04487974_10228
3	A0A2G8REE1	1	A0A2G8REE1	P775_12175
3	A0A7Y4TI57	1	A0A7Y4TI57	HOP14_15520
3	J7Q3I1	1	J7Q3I1	BN69_0363|C5688_14900|D1O30_12240|EHO51_06255|F7D13_00005|FD139_2332|FEV16_11825
3	Q2RNV2	1	Q2RNV2	Rru_A3399
3	A0A257VCL9	1	A0A257VCL9	B7X34_10570
3	A0A2V5TNQ2	2	A0A2V5TNQ2|A0A533XS98	DME82_02495|E6K67_01150
3	A0A2W5T0E7	1	A0A2W5T0E7	DI549_03405|GBB76_00900
3	A0A327WXR9	1	A0A327WXR9	DUE52_19295|EHT25_28580|EV590_0200|F0P93_16530|GJJ30_20465|LX87_03005
3	A0A386E638	1	A0A386E638	FHP24_21485|FHW34_005964|FHW37_101755|NCHU2750_49800|SAMN03159496_00701
3	A0A4R2PU55	1	A0A4R2PU55	EV659_101485
3	A0A4V6BG83	1	A0A4V6BG83	XW59_021375
3	A0A6P1YQU3	1	A0A6P1YQU3	G3A50_16630
3	A0A1H4SZU5	1	A0A1H4SZU5	BGP04_07475|SAMN05443249_2823
3	A0A1H5EB89	1	A0A1H5EB89	SAMN05519105_4805
3	A0A1T5GR45	1	A0A1T5GR45	ASG33_22110|BGO21_23185|CLV60_105213|Dfer_3527|FEM33_11565|FEN17_24485|SAMN04487996_106270|SAMN05216327_11610|SAMN05660293_04294
3	A0A1V1PJP3	1	A0A1V1PJP3	U91I_00396
3	A0A285U723	2	A0A285U723|A0A2T5BB62	SAMN05892877_104203|C7449_103246|GGQ64_002281
3	A0A2N3BFN3	1	A0A2N3BFN3	CVT82_07075
3	A0A4P5SS22	1	A0A4P5SS22	LBMAG20_17910
3	A0A533Z1C1	1	A0A533Z1C1	E6K60_09600
3	A0A545B6U9	1	A0A545B6U9	ERN12_12270
3	A0A6I7QH22	1	A0A6I7QH22	EA394_09730
3	A4WZ09	1	A4WZ09	C8J28_1236|Rsph17025_3759|SAMN05878503_10851
3	A5EET4	1	A5EET4	BBta_2519
3	V7FUT4	2	V7FUT4|X6CEJ8	BQ8482_20067|CIT26_28970|CIT31_19390|E5V72_03665|E5W87_22510|E5X39_30915|E5X53_21730|E5X61_19290|E5Y16_11750|EN794_049370|EN856_33650|EOA78_04240|EOA86_18295|EOA88_07315|EOQ33_04500|EOQ37_26645|EOQ42_14915|EOR84_32760|EOS06_09955|EOS11_32625|EOS14_31355|EOS18_05460|EOS43_20605|EOS70_29370|FJV76_32190|SAMN05428953_103136|X726_19345|X727_30560|X728_28140|X729_29990|X730_14025|X731_25750|X732_22290|…
3	A0A086Y4M9	1	A0A086Y4M9	CDV49_14100|CDV52_08315|CN97_16240
3	A0A1M3AH37	1	A0A1M3AH37	BGO05_16765
3	A0A2C9D0B7	1	A0A2C9D0B7	HDIA_0098
3	A0A2N2PSX4	1	A0A2N2PSX4	CVU38_14260
3	A0A350UM00	1	A0A350UM00	DCY80_13555
3	A0A3S4T7B5	1	A0A3S4T7B5	ASG31_07535|B0A70_01985|BA768_04220|C1631_014045|CHSO_1685|DEU39_0062|EAG08_03115|EG344_03680|HNQ33_000336|IX39_17230|NCTC13492_03777|NCTC13529_01999
3	A0A4R6RAX6	1	A0A4R6RAX6	EDD54_3250
3	A0A522Z9I0	1	A0A522Z9I0	EPO41_14515
3	A0A524IUB6	1	A0A524IUB6	E4H32_01430
3	A0A525IZP0	1	A0A525IZP0	E8A12_17750|E8A49_18355
3	A0A6N6RIS1	1	A0A6N6RIS1	F8C67_00505
3	A0A7V2CWQ3	1	A0A7V2CWQ3	ENQ69_03960
3	A0A7Y5GDK8	1	A0A7Y5GDK8	HUU41_05950
3	A0A1I5YWQ4	1	A0A1I5YWQ4	SAMN05444277_11476
3	A0A1M5DPV9	1	A0A1M5DPV9	SAMN02745157_2761
3	A0A1Q9AE60	1	A0A1Q9AE60	BJF92_00040|BJF93_06385
3	A0A1W6D0U9	1	A0A1W6D0U9	B0A89_02415
3	A0A1Z8S5A7	1	A0A1Z8S5A7	CBC05_04845|CL839_03150|CMC99_06215
3	A0A2A2R8G0	1	A0A2A2R8G0	B9S32_03895
3	A0A2T5J6H6	1	A0A2T5J6H6	C8P68_107205|HQ865_06630
3	A0A2T6CPE4	1	A0A2T6CPE4	DB346_24205
3	A0A2U2DIT1	1	A0A2U2DIT1	BGN83_17400|DEM27_26450
3	A0A359LSW8	1	A0A359LSW8	DEH78_09010
3	A0A371WXT8	1	A0A371WXT8	DYI37_19425
3	A0A3D3PEP4	1	A0A3D3PEP4	DIT07_12665
3	A0A3L7VZ57	1	A0A3L7VZ57	DWI30_02405
3	A0A4R6RG22	1	A0A4R6RG22	EDD54_2125
3	A0A4S5J7M1	1	A0A4S5J7M1	EHS39_12440|GHK62_15105
3	A0A539DL27	1	A0A539DL27	FD124_450|FD160_2604
3	A0A546ZLB4	1	A0A546ZLB4	A6U86_16735|A9Z06_25885|Arad_2848|BSK43_019270|C7U61_11320|C9E91_11375|CCGE525_12300|CCGE532_11095|CKA34_14240|CPY51_14890|DQ393_22560|DTW90_00455|DXT98_06165|EV561_109179|EXN70_02485|FBZ97_1011066|FHT28_003615|FHT86_000793|FHT90_000945|FHT95_003083|FHX11_000455|FP026_20495|GA0061100_101266|GA0061101_10664|GA0061102_10693|GA0061103_6143|GGD46_002344|GGD50_002125|GGE60_003140|GR212_16290|HB780_174…
3	A0A5J6N6I0	1	A0A5J6N6I0	FRZ44_22220|FRZ61_24880
3	A0A6L3ZIQ9	2	A0A6L3ZIQ9|A0A7Y6YFY6	F8C82_05670|HWD92_06135
3	A0A7G6ST20	2	A0A7G6ST20|Q98DW8	HB778_14310|A4R28_24185|A8146_12590|A9K65_004360|ASD12_03900|ASE05_18435|B5V01_30155|B5V02_09590|BAE39_04580|BFX40_04510|BQ8794_170117|C1D09_02040|C7492_2722|C8D77_10346|CK227_30630|D3227_24250|DNR46_16915|E5V35_27390|E5V36_20735|E5V49_11320|E5W70_15620|E5W81_07290|E5W83_12195|E5Y03_00890|E5Y04_18560|E5Y31_21740|E5Y61_25015|EB229_04350|EB230_04685|EB231_04505|EB233_04305|EB235_04975|EB815_04715|E…
3	B6IY31	1	B6IY31	RC1_3862
3	A0A0B4X5B1	2	A0A0B4X5B1|A0A5F1S9A4	AJ87_15940|AM571_CH03042|ASC90_19340|ASC97_16310|BCL32_7218|C9413_18785|CWR43_21945|EV128_11671|EV129_12132|EV569_6085|GGE12_004548|HGP14_24340|IE4872_CH03167|RGR602_CH03014|SAMN02927900_03698|BGP09_07170|C9417_08270|EV296_102257|FHT85_000332|FHX13_000641|GXW80_04255|OD81_101433
3	A0A0B5DXM0	7	A0A0B5DXM0|A0A1V1UHU8|A0A291GCM3|A0A2N3BUT6|A0A2N3C6E5|A0A2N3EWL4|A0A3N2R6R8	D3P04_04215|P73_1145|SAMN05444142_101337|GQA70_20430|P279_04745|RA2_02538|ROSMUCSMR3_00094|RV134_350526|C8N42_101543|CEW89_09585|SAMN05444398_110137|CVT84_04345|CVT80_16935|CVT70_08450|EAT49_06955
3	A0A0D6AX69	1	A0A0D6AX69	B5V46_02895|BV392_13530|C8N38_112130|DSD19_15825|EV657_1022|GXP64_12625|NHU_00301
3	A0A0Q5VW13	1	A0A0Q5VW13	ASG39_08020|ASG58_01100|C8J31_102424|C8J33_1012008|C8J34_101516|C8J36_103462|C8J37_11278|C8J38_101510|DFI02_101822|GA0004734_00011500|SAMN03159406_01563
3	A0A1E3H7R2	1	A0A1E3H7R2	A6302_00305
3	A0A1E3VX57	1	A0A1E3VX57	AUC68_10060
3	A0A1F8THC2	1	A0A1F8THC2	A2Z49_06880
3	A0A1H2ZNZ5	1	A0A1H2ZNZ5	SAMN04488238_10611
3	A0A1H8BWQ9	1	A0A1H8BWQ9	SAMN04488003_105171
3	A0A1Q3W8V6	1	A0A1Q3W8V6	BGO59_24535
3	A0A2E1H8U3	1	A0A2E1H8U3	CMP81_02945
3	A0A2E6HEK0	1	A0A2E6HEK0	CMO77_05185
3	A0A2H5F2Q6	2	A0A2H5F2Q6|A0A553ASQ4	CX676_18065|FNJ84_08720
3	A0A2M9CW27	1	A0A2M9CW27	BXY57_1701|SAMN05660895_2026
3	A0A2S6IPR0	1	A0A2S6IPR0	LY01_00058
3	A0A2T7UT01	1	A0A2T7UT01	DDE23_10135
3	A0A2U2PDQ5	1	A0A2U2PDQ5	DDR33_16975|EKH83_17825
3	A0A2V8HJ43	1	A0A2V8HJ43	DMF87_18630|DMF88_14900
3	A0A2W7PY52	1	A0A2W7PY52	LX81_02863
3	A0A317J4F5	1	A0A317J4F5	C5B51_11015
3	A0A368P1R5	1	A0A368P1R5	Avi_5475|BBK77_23995|BJF91_13570|DXT89_04710|GOZ90_04140
3	A0A4Q3CVI1	1	A0A4Q3CVI1	EOP61_17400
3	A0A4Q3DG44	1	A0A4Q3DG44	EOP42_32990|EOP44_05410|GO621_11130
3	A0A4Q3RAW6	1	A0A4Q3RAW6	EOO03_16690
3	A0A4V3EQ51	1	A0A4V3EQ51	A9200_12600|CLV90_3661|DCG42_15260|DFQ03_3763|ENH58_18955|ES765_12270|JM81_1557|LCGC14_0166270|MARI151_10698|SAMN04488007_3754|SAMN04488008_11021|SAMN04488010_3523|SAMN05192540_0403|SAMN05421797_10674|SAMN05660866_02914
3	A0A521ZPH1	2	A0A521ZPH1|A0A6N6PVC2	EPO07_15890|DVB33_01975|HOP33_02190
3	A0A525JKY5	1	A0A525JKY5	E8A49_11505
3	A0A5B0FHL7	1	A0A5B0FHL7	E0F88_22755|FEM55_20860|FXO21_11595
3	A0A5C6SBS0	2	A0A5C6SBS0|A0A7W2A3V3	FQV27_04250|H1S04_02730
3	A0A5Q4E3H4	1	A0A5Q4E3H4	EA361_17585
3	A0A6I2M4A4	1	A0A6I2M4A4	GI374_17385
3	A0A6N9E0X8	1	A0A6N9E0X8	F4101_02160|F4142_10385|F4201_11420|F4X01_07130
3	A0A6N9NG13	1	A0A6N9NG13	GQN54_05525
3	A0A7G9SHM0	1	A0A7G9SHM0	H9L13_12185
3	A0A0C1UMP8	2	A0A0C1UMP8|B3DZ73	A7D33_06800|A7Q09_08330|MFUM_920014|kam1_211|A7Q10_00040|Minf_2111
3	A0A0D5YTU0	1	A0A0D5YTU0	CMH48_14440|VC82_2051
3	A0A0N9NHR1	2	A0A0N9NHR1|A0A2W7QYM9	CL814_06770|JT55_13140|TQ29_16090|C5F48_11015|FAZ78_14835|LX76_04168
3	A0A0T1XHW1	3	A0A0T1XHW1|A0A1C7PA92|A0A657LZG0	ASD31_21670|GGD55_000456|ADU59_02570|ASC96_01025|ASD32_01425|ASG68_03215|AX760_09240
3	A0A1A9FP12	3	A0A1A9FP12|A0A248UA94|A0A6N6QVJ2	AB664_11790|BCF22_1223|BG46_04770|BLA27_04830|BRY73_08900|CES86_4147|CEV34_2324|CN879_17425|CQ062_11220|D584_10472|DK867_20280|ECB98_05745|EDF68_10417|F9K98_14255|F9L02_16055|FHW01_004144|FHW02_004286|FHW03_004908|FIC94_09805|O206_19185|OHAE_2887|OINT_2001761|Oant_4356|Q644_19580|CES85_4292|CEV33_3805|EC911_101608|F3W84_03800|F7Q93_14280|F9K79_10095
3	A0A1A9FWV4	1	A0A1A9FWV4	EV665_10664|EXZ48_23765|SHLA_27c000290|shn_03260
3	A0A1G1G0U4	1	A0A1G1G0U4	A2X58_00205
3	A0A1G3FW39	1	A0A1G3FW39	A2X69_02430|DC061_17960|DEF16_17915
3	A0A1H8IW22	1	A0A1H8IW22	D3P05_13980|SAMN04489859_101467
3	A0A1H8J5C4	3	A0A1H8J5C4|A0A4R1RZ16|Q2K4V9	AS026_06130|ASE04_20865|ATY79_15420|ATY81_14275|B5K06_15425|BCL34_11356|BN77_3308|C8K34_11766|EV291_12533|FHT94_002491|FHT96_004160|FZ934_11850|GGQ67_002719|LPU83_3263|PMI09_01842|RGCCGE502_14975|RTCCBAU85039_2118|EV286_10595|A4A59_02850|A4U53_20165|A6U87_25110|A6U98_29275|AMC80_CH03500|AMJ96_CH03579|AMK08_CH103603|AOG23_12445|ATY77_25150|ATY78_11310|B5E41_08695|B5K03_17870|B5K10_18485|B5K11_1799…
3	A0A1X4IW52	1	A0A1X4IW52	BV911_12585
3	A0A1Z8WDT8	1	A0A1Z8WDT8	CBC27_10065|CMO51_09395|CMO71_08335|EVA72_04190
3	A0A225NJT7	1	A0A225NJT7	ATO3_12300
3	A0A257GN44	4	A0A257GN44|A0A3D6CUM4|A0A6A4UVD9|A0A6M1MNJ0	CFE33_10835|A3D16_22230|DHV56_06725|ACD_54C01134G0001|FD162_1692|G5B31_12000|G5B31_12360
3	A0A2D5ML38	1	A0A2D5ML38	CMO44_01585
3	A0A2E0PFF0	1	A0A2E0PFF0	CMO57_09915
3	A0A2S0UPG4	2	A0A2S0UPG4|A0A344PG56	HYN69_15395|DRW48_00340
3	A0A2S6BL61	2	A0A2S6BL61|A0A7Y0FY68	C0075_22205|CTR54_16780|EUU22_15585|RHIZ71P_608|HHL25_21310
3	A0A2V9LZF7	1	A0A2V9LZF7	DMG06_28915
3	A0A351DWW8	1	A0A351DWW8	DCX49_07590
3	A0A356R9F9	1	A0A356R9F9	DD706_14865
3	A0A395CUC4	1	A0A395CUC4	C3F11_16835
3	A0A3A4PPQ1	1	A0A3A4PPQ1	C4527_02715
3	A0A3N5G5T2	1	A0A3N5G5T2	EHM81_08940
3	A0A3N5GI51	1	A0A3N5GI51	EHM89_06090
3	A0A419A159	2	A0A419A159|A0A5D3Y2B4	D3P06_03095|A9A71_10716|ABS73_14815|EOJ32_02770|FA740_04215|FA740_18485|FHD67_03995|SY26_11590
3	A0A421BNW8	1	A0A421BNW8	DYS74_10635|EOW65_04625|EOW66_07240
3	A0A525L877	1	A0A525L877	E7812_02300
3	A0A5E6M9F4	2	A0A5E6M9F4|A0A5E6MB23	MAMT_00830|MAMC_00641
3	A0A5Q4DT24	1	A0A5Q4DT24	EA338_09320
3	A0A6B8KBM9	1	A0A6B8KBM9	H2LOC_004885
3	A0A6F9WX59	1	A0A6F9WX59	GSbR_20920
3	A0A7C5EH69	1	A0A7C5EH69	ENW18_07630
3	A0A7K0KQ77	1	A0A7K0KQ77	F2911_09020|UFOPK4150_01808
3	A0A7T8MDP3	1	A0A7T8MDP3	IGS68_07085
3	A0A7W3WEP5	1	A0A7W3WEP5	H2O14_21820
3	A0A7W6NKN9	1	A0A7W6NKN9	GGR23_001669
3	A0A7Y4SUK7	1	A0A7Y4SUK7	HOP16_17810
3	A0A7Z1ZF29	1	A0A7Z1ZF29	DI629_06105
3	A0A0B4XBP4	1	A0A0B4XBP4	EV128_1091|EV129_11564|IE4872_PC00455|RGR602_PC00163
3	A0A0B5FSZ0	1	A0A0B5FSZ0	GSUB_09465
3	A0A0M3BAB9	2	A0A0M3BAB9|A0A1X7DVG3	FDR95_12850|LCM4573_24485|YH62_22485|SAMN02982989_5623|SAMN02982989_5881
3	A0A0P6XTD5	1	A0A0P6XTD5	AC812_07150
3	A0A0Q6SQ17	1	A0A0Q6SQ17	ASC86_04245
3	A0A0Q8ABQ6	1	A0A0Q8ABQ6	ASD50_17810|ASD64_09985|BFN67_00125|BGO03_15380
3	A0A136MFB4	1	A0A136MFB4	HUU36_09345|UZ16_OP3001002569
3	A0A143B387	1	A0A143B387	DBW_0129
3	A0A177PIS7	2	A0A177PIS7|A0A1A6FGA7	A1351_09910|C5689_13235|EDE12_10486|MSC49_30250|A8B73_20720|CQW49_10350
3	A0A1F3KD41	1	A0A1F3KD41	A2X09_00115|CVU06_06920|DEO70_08710
3	A0A1F6D321	1	A0A1F6D321	A3F84_24815
3	A0A1G0LJ50	2	A0A1G0LJ50|A0A7C8B4S4	A2079_04060|HPP94_11120
3	A0A1G0M779	2	A0A1G0M779|A0A7K0IXF1	A2X82_09450|DER40_02595|GJV46_03425
3	A0A1G0MRD8	1	A0A1G0MRD8	A2076_15250|HPP76_12560|HPP97_14310
3	A0A1G1NIS3	1	A0A1G1NIS3	A3B78_00395
3	A0A1H2FG45	1	A0A1H2FG45	SAMN05444156_1744
3	A0A1W2EZP5	1	A0A1W2EZP5	SAMN05880593_12672
3	A0A212PDY9	1	A0A212PDY9	SAMN06269301_0508
3	A0A257PMQ3	1	A0A257PMQ3	B7Z81_05595
3	A0A2D5WCV0	1	A0A2D5WCV0	CMO43_01565|CMO68_01840|CMO75_08775|COC21_00475|DCO70_00520|DSZ35_09430|METZ01_LOCUS155821|METZ01_LOCUS377066
3	A0A2M9PEJ8	1	A0A2M9PEJ8	CNY89_05350
3	A0A2N2FZK5	1	A0A2N2FZK5	CVU69_00140
3	A0A2N2LS62	1	A0A2N2LS62	CVU46_13970
3	A0A2N9NFT2	2	A0A2N9NFT2|A0A2V5PHN5	SBV1_1240008|DME25_05360
3	A0A2T6B4W3	1	A0A2T6B4W3	BGP11_10005|C8N34_104230|D2N39_04700
3	A0A2U2SLN2	1	A0A2U2SLN2	ANABAC_2423|DDG59_04475|ENS17_00690
3	A0A2V5P3C5	1	A0A2V5P3C5	DME25_20210
3	A0A2V5UFX9	4	A0A2V5UFX9|A0A2V6F2T5|A0A533YX78|A0A538PEK9	DME21_07125|DME24_02185|DME18_02515|DME22_00720|DME23_16975|E6K60_12355|E6L09_00775
3	A0A2V9R8H9	1	A0A2V9R8H9	DMG05_11440
3	A0A2W4B049	1	A0A2W4B049	CPJ17_27775|EQW74_02620
3	A0A2W5Q235	1	A0A2W5Q235	DI556_03985|FJM51_09060
3	A0A2Z5SD74	2	A0A2Z5SD74|Q39UD8	GSU1345|RW64_20560|SE37_08400|YM18_1326|ED859_09715|GPICK_00975|GPICK_06790|Gmet_1907
3	A0A353MBF3	6	A0A353MBF3|A0A6I1KJ67|A0A6V8MNZ1|A0A7V4Q3S8|B5EG27|E8WTQ3	A2075_12675|DDY22_08575|FD174_2148|GMLC_19910|GMST_36740|ENR76_00720|GEOBRER4_n1805|GM21_1735|GPEL0_01r2031|Gbem_2484|GM18_1682
3	A0A399I7J7	1	A0A399I7J7	CXR31_01310
3	A0A3A0D285	1	A0A3A0D285	DCC62_20430|HUU40_08950
3	A0A3B8PZC9	1	A0A3B8PZC9	DCE44_10890
3	A0A4P8RD46	1	A0A4P8RD46	C1N53_09610
3	A0A4Q5VWA0	3	A0A4Q5VWA0|A0A4R1B800|A0A4R4EAQ4	EOO15_18785|EOO16_06085|EPD60_13230|E0486_01330
3	A0A4S1CHQ0	3	A0A4S1CHQ0|A0A6V8MXI2|E8WN50	E4633_10145|GMPD_21620|GM18_2343
3	A0A521ETV0	1	A0A521ETV0	SAMN06265221_11539
3	A0A521SJC7	1	A0A521SJC7	EPO39_06605
3	A0A533RFT9	1	A0A533RFT9	FDZ69_02935
3	A0A562TVB9	1	A0A562TVB9	JN11_03379
3	A0A5A9X656	1	A0A5A9X656	ET418_18030|F6V25_15920|F6V30_15505|F6V30_16905|FO488_07425
3	A0A5C8K812	1	A0A5C8K812	FVR03_06555
3	A0A6B2JZR0	1	A0A6B2JZR0	GZA08_14305
3	A0A6F9WYB9	1	A0A6F9WYB9	GSbR_25830
3	A0A6I2SR31	1	A0A6I2SR31	GJT30_13825
3	A0A6N6JR00	1	A0A6N6JR00	DCC64_13735|EDM80_09850|HUU03_06010
3	A0A6V8MVT4	1	A0A6V8MVT4	GMPD_19030
3	A0A7C4K679	1	A0A7C4K679	ENT05_11860
3	A0A7C4KNL1	1	A0A7C4KNL1	ENS97_12250
3	A0A7C8EQJ7	1	A0A7C8EQJ7	HPP76_10485
3	A0A7C9G8S9	1	A0A7C9G8S9	GEU84_00225
3	A0A7V6YYQ0	1	A0A7V6YYQ0	GYA07_04195
3	A0A7V9P2R6	1	A0A7V9P2R6	H0U95_19440
3	A0A7W1ZQQ9	1	A0A7W1ZQQ9	H0X66_05780
3	A0A7W3WB34	1	A0A7W3WB34	H2O14_10365
3	A0A7W9L354	1	A0A7W9L354	GGQ63_003273
3	A0A7X7JN28	1	A0A7X7JN28	GX607_14025
3	A0A7Y4RJ51	1	A0A7Y4RJ51	HOP27_00480
3	A0A7Y5CRN6	1	A0A7Y5CRN6	HUU39_18480
3	A0A7Y5MMN1	1	A0A7Y5MMN1	HUU16_09770
3	A0A7Y7NAW2	1	A0A7Y7NAW2	HXX11_12905
3	A0A7Y7NRB7	1	A0A7Y7NRB7	HXX17_13435
3	A5G8C6	2	A5G8C6|B9M627	Gura_3895|Geob_1650
3	A6U5X0	1	A6U5X0	ATB98_19775|C3L21_03065|C7U62_03300|CEJ86_01965|CN070_16160|CN933_06100|EMEDMD4_20045|GHL01_15615|SM0020_18722|SM11_chr0197|SMc02267|SinmeB_0191|Smed_0191
3	B9M025	1	B9M025	Geob_2452
3	B9XE30	1	B9XE30	Cflav_PD4584
3	F9Y7U7	1	F9Y7U7	KVU_0074
3	A0A0C9NPK9	8	A0A0C9NPK9|A0A0M2UVE1|A0A1G2XAJ9|A0A1G3BPE6|A0A1G3CKG3|A0A1V4AWQ2|A0A1V6LXZ5|I3IQN1	BROSI_A2359|DB853_13855|HND38_02025|UZ01_03668|BROFUL_02349|DCC43_03275|A2099_00485|A2Y09_03505|A2Y11_05630|A3G70_00320|A2W74_06285|A2545_07500|A3K25_05545|AYP45_02580|B188_20540|BIY37_10490|EX330_06225|IPI25_02090|EDM77_12275|JETT_1062|KSU1_D0717
3	A0A0M3B8N3	1	A0A0M3B8N3	FDR95_23330|LCM4573_15170|YH62_19080
3	A0A0Q5GBA2	4	A0A0Q5GBA2|A0A371WXT7|A0A7W6MLI3|A0A7W6MNR3	ASF65_14620|D3218_12335|GGR05_002576|DYI37_19375|GGR04_003692|GGR03_001197
3	A0A0Q6C6U8	1	A0A0Q6C6U8	ASG43_08650|ASG54_10225|ASG62_07625
3	A0A0Q6ENW4	1	A0A0Q6ENW4	ASG48_11645
3	A0A0Q6EX85	1	A0A0Q6EX85	ASG48_05825
3	A0A0S2ETB7	2	A0A0S2ETB7|A0A175RP46	M673_17570|NS226_04880
3	A0A142W3M8	1	A0A142W3M8	AOA14_18710
3	A0A1H8C8E5	3	A0A1H8C8E5|A0A2N4YGV8|A0A3S8U3Y2	SAMN04488103_102419|C0V75_11300|EI545_05255|G5V65_19480
3	A0A1H9K2J8	1	A0A1H9K2J8	SAMN05216548_10957
3	A0A1M3HNE7	2	A0A1M3HNE7|U2Y3A4	BGO57_05430|NT2_01_02090
3	A0A1N6SM54	2	A0A1N6SM54|A0A1W2BTX5	FNA46_01965|SAMN05880590_10433|SAMN05880593_10674
3	A0A1Q8ZKS8	2	A0A1Q8ZKS8|A0A353G4P0	BJF95_23220|E6C51_16790|FB480_1146|DDW73_08900
3	A0A1Q8ZVJ2	1	A0A1Q8ZVJ2	BJF95_14890|E6C51_02895|FB480_101821
3	A0A1Y6CRL3	1	A0A1Y6CRL3	SAMN05428998_1553
3	A0A239BB18	1	A0A239BB18	SAMN06296052_101238
3	A0A239JTW8	1	A0A239JTW8	SAMN06295955_11161
3	A0A285TDI0	2	A0A285TDI0|A0A378ZX85	SAMN05421512_110182|APZ00_16170|Ga0061067_11942|NCTC13350_02535
3	A0A285XE56	1	A0A285XE56	SAMN05421890_2038
3	A0A285XI97	1	A0A285XI97	SAMN05421890_3565
3	A0A2D2B0X4	1	A0A2D2B0X4	CSW64_16690
3	A0A2K2G3D6	1	A0A2K2G3D6	A8V01_16270
3	A0A2N1KMF6	1	A0A2N1KMF6	BWI96_12795
3	A0A2N3EKS3	1	A0A2N3EKS3	CVT71_00310
3	A0A2W4P4Y9	1	A0A2W4P4Y9	DIU78_00055
3	A0A2W5KP53	1	A0A2W5KP53	DI565_03530
3	A0A2W5S3M6	1	A0A2W5S3M6	DI533_18355
3	A0A351WX48	1	A0A351WX48	DCZ75_13920
3	A0A353SZI7	1	A0A353SZI7	A2X25_07515|DDW79_05620
3	A0A397NI15	1	A0A397NI15	DFR49_3059
3	A0A3A0BJY7	2	A0A3A0BJY7|A0A7C4YHS9	DCC59_06770|ENR56_00605
3	A0A3B8Q3F4	1	A0A3B8Q3F4	DCE44_18590
3	A0A3C1H756	1	A0A3C1H756	DCM86_02285
3	A0A3D1BG54	1	A0A3D1BG54	CL822_00520|DCL98_00400|DEP62_06015
3	A0A3N5V9W3	1	A0A3N5V9W3	EHM33_13305
3	A0A437L194	1	A0A437L194	EOD40_05655
3	A0A443K4R0	1	A0A443K4R0	D2T31_15730
3	A0A4R3M8Q9	1	A0A4R3M8Q9	EDC22_106118
3	A0A4R6WUL9	1	A0A4R6WUL9	A8950_3173
3	A0A521LGS1	1	A0A521LGS1	EPO64_02960
3	A0A521VZA7	1	A0A521VZA7	EPO23_03815
3	A0A562ES09	1	A0A562ES09	L611_000700000360
3	A0A5B0DZ12	1	A0A5B0DZ12	FPY71_07895
3	A0A645G545	1	A0A645G545	SDC9_169410
3	A0A6I2UPY6	1	A0A6I2UPY6	GB879_14685|GB880_14860
3	A0A6N6QB72	1	A0A6N6QB72	DVB31_06520
3	A0A6P1T2W9	1	A0A6P1T2W9	GO499_14755
3	A0A7C2TE18	1	A0A7C2TE18	ENQ84_03875
3	A0A7C3I608	1	A0A7C3I608	ENS85_05585
3	A0A7C3KQ58	1	A0A7C3KQ58	ENR67_16920
3	A0A7C4J9H5	1	A0A7C4J9H5	ENT13_15880
3	A0A7L5DN19	1	A0A7L5DN19	HH216_16560
3	A0A7V0UKK1	1	A0A7V0UKK1	ENQ96_20845
3	A0A7V7TVA5	1	A0A7V7TVA5	F6X38_17625
3	A0A7V9FJI7	1	A0A7V9FJI7	H0V43_13410
3	A0A7W1PLR4	1	A0A7W1PLR4	H0X69_04200
3	A0A7W9EQY4	1	A0A7W9EQY4	FHR21_002341
3	E3I6X9	1	E3I6X9	Rvan_2634|T281_04930
3	W8I6F4	1	W8I6F4	AC244_18690|ASE60_05770|B0E45_30605|BC361_05485|BC362_02220|BLJAPNOD_06026|C6558_14835|C7491_107122|DFS11_10466|HT585_14730|N183_10240|N184_07400|OV14_a1094|SAMN03159448_05853|SAMN05216328_109130
3	A0A068SZR6	1	A0A068SZR6	F4V91_27200|NGAL_HAMBI1145_49570|PMI07_005350|RG1141_PA00110|RG540_PA00110
3	A0A099FS15	3	A0A099FS15|A0A1G9LA92|A0A7W4GRB3	HGN31_03690|IX56_11515|CK240_04420|SAMN04487971_11418|H5394_11825
3	A0A0B1Q4H6	1	A0A0B1Q4H6	LA66_12555|SAMN02745911_0899
3	A0A0C2YB95	1	A0A0C2YB95	CCC_01812
3	A0A0P6WFR0	1	A0A0P6WFR0	ABB55_26070
3	A0A0Q7Y889	2	A0A0Q7Y889|A0A549TEN6	ASD54_25825|GGQ72_002753|FNA46_05335|SAMN05880590_103112
3	A0A0Q7Z3S7	1	A0A0Q7Z3S7	ASD54_02345|GGQ72_001394
3	A0A0S6X6D9	2	A0A0S6X6D9|A0A2N3DZ15	MBENS4_3807|CVT74_01190
3	A0A120MYT6	1	A0A120MYT6	MgSA37_01989
3	A0A1D7U5G7	3	A0A1D7U5G7|A0A370LCN9|A0A4R3E078	BHK69_21095|DWE98_04115|EV560_10645
3	A0A1E2RUW8	2	A0A1E2RUW8|A0A6N0DWJ8	A7A08_03183|HT051_03845
3	A0A1E4GXS7	1	A0A1E4GXS7	ABS78_07930
3	A0A1G0CHA9	2	A0A1G0CHA9|F2IHT3	A3E30_14350|FO442_02785|Fluta_3928
3	A0A1G1E5A8	1	A0A1G1E5A8	A3G93_11195
3	A0A1G5N2H3	1	A0A1G5N2H3	SAMN03080610_01331
3	A0A1H0GQX9	1	A0A1H0GQX9	SAMN05192530_103259
3	A0A1M3AX98	1	A0A1M3AX98	BGO05_18815
3	A0A1M5XTZ4	1	A0A1M5XTZ4	SAMN04488109_6867
3	A0A1Q3ZJH6	1	A0A1Q3ZJH6	BGO87_14045
3	A0A1V5SDU1	1	A0A1V5SDU1	BWY44_00639
3	A0A1W6N1R7	1	A0A1W6N1R7	B1812_18015
3	A0A249P6T9	1	A0A249P6T9	A8M32_16810|EHS39_30190|GHK62_09985|LCM4579_10290|SJ05684_c01830
3	A0A2A3U716	1	A0A2A3U716	CNR22_04245
3	A0A2J0LEZ0	1	A0A2J0LEZ0	COW13_00135
3	A0A2N2MKU6	1	A0A2N2MKU6	CVU44_05585
3	A0A2N2P414	1	A0A2N2P414	CVU39_20545
3	A0A353G1V1	1	A0A353G1V1	DDW73_03750
3	A0A356J067	1	A0A356J067	DD648_05795
3	A0A357BI70	1	A0A357BI70	DD723_01180
3	A0A368YW36	1	A0A368YW36	DFP89_10920
3	A0A399ZGG1	2	A0A399ZGG1|A0A419EAG4	DCC54_03325|C4557_08110
3	A0A3A1P4F0	1	A0A3A1P4F0	D2V17_09855
3	A0A3C1WGT4	1	A0A3C1WGT4	DCQ83_02205
3	A0A431VC49	1	A0A431VC49	D3877_22025|EJ903_20690
3	A0A4Q5XK67	1	A0A4Q5XK67	EOO73_04015
3	A0A4V2AGN9	1	A0A4V2AGN9	EOO11_03845
3	A0A4Y8RQ72	1	A0A4Y8RQ72	E3C22_07550
3	A0A525IUD2	1	A0A525IUD2	E8A46_13615
3	A0A533ICZ4	1	A0A533ICZ4	DI616_03410
3	A0A5C7U6U6	1	A0A5C7U6U6	E6Q73_01445
3	A0A5D4H2W6	1	A0A5D4H2W6	FY036_08925
3	A0A5M6IZV2	1	A0A5M6IZV2	F1189_03395
3	A0A5M8QUE1	1	A0A5M8QUE1	FEM33_16250|FEM55_16300
3	A0A6G7YNF1	1	A0A6G7YNF1	G7077_04395
3	A0A6M1SXH8	1	A0A6M1SXH8	G5575_16260
3	A0A7C3NZA7	1	A0A7C3NZA7	ENR91_16085
3	A0A7Y3P2P0	1	A0A7Y3P2P0	HKL88_09870
3	A0A7Y8IE37	1	A0A7Y8IE37	HXY46_08240
3	A0A7Z0XTY7	2	A0A7Z0XTY7|V4RR15	ATO13_14150|N177_1702
3	C3MH28	1	C3MH28	AB395_00002624|AOX55_00002868|ATY31_15150|AU381_26850|CO661_07385|CO664_03315|CO676_21575|N181_26665|NGR_c25570|NXT3_CH02798|SAMCCGM7_Ch2768|SAMCFNEI73_pB0279|SAMN05880582_10882|SF83666_c26560|SFHH103_02418|SS05631_c26680|USDA257_c49820
3	A0A011U686	1	A0A011U686	BG36_17475|HNR59_003699
3	A0A060DJY4	6	A0A060DJY4|A0A2S2CWJ0|A0A2U1VQ01|A0A2U1W2C5|A0A431VD09|G7ZF63	ABAZ39_20785|AZOBR_p1110129|DS843_26970|TSH58p_24985|D3877_25970|DEW08_22700|EJ913_11840|EJ913_28485|SAMN02982994_2098|TSO221_28325|TSO221_16540|EJ903_19285|A6A40_30115|AZL_c04130|AZOLI_p30241|CRT60_19480|DM194_17295|E6C67_15765|E6C72_20030|FZ029_24675|FZ942_32770|FZ983_21855|HUE56_03430|SAMN02982917_2449|TSA6c_24920|TSH20_32210|TSH64_32110|TSO352_22825|TSO5_01900|VY88_17730
3	A0A086Y499	10	A0A086Y499|A0A1G5B6Y9|A0A1N7LMB9|A0A257EY26|A0A2M8MYW9|A0A2T4J6V4|A0A3M0MGQ8|A0A3P5XQ86|A0A443JPS4|A0A7L5ZU98	CG50_13005|SAMN05660710_00020|SAMN05421774_10222|CFE34_09250|CUR21_13215|G3572_16965|C5F44_13575|C9E81_21620|SAMN05519105_0378|XINFAN_02416|D2T29_09835|HZT43_21400
3	A0A0A8WW73	1	A0A0A8WW73	OR1_02589
3	A0A0F5FEX4	1	A0A0F5FEX4	VE25_19590
3	A0A0J6SCE6	2	A0A0J6SCE6|B8IE88	DA075_30900|DK412_05130|DK412_29480|EOE48_21205|EU555_12910|FF100_15010|NS229_05715|SAMN02799631_04812|SAMN04487843_11793|VQ03_27245|M446_5300|Mnod_2672
3	A0A0N1BRN3	2	A0A0N1BRN3|A0A6N7JIA7	C0V82_21865|CHU95_21735|IP70_21425|SAMN05880556_109162|GE253_04290
3	A0A0Q9I4K6	2	A0A0Q9I4K6|A0A117MVA2	ASE63_23405|DK26_06730|EV277_1040|FHW41_0923|SAMN04488115_11924
3	A0A1E4A5M2	1	A0A1E4A5M2	ABS46_09550
3	A0A1F9D8B4	1	A0A1F9D8B4	A2156_06580
3	A0A1G3BDE0	1	A0A1G3BDE0	A3E19_03685
3	A0A1G3BJA7	1	A0A1G3BJA7	A3I59_09765|DIS73_05245
3	A0A1G7TEL2	1	A0A1G7TEL2	SAMN04487974_10230
3	A0A1L3SV67	1	A0A1L3SV67	BSQ44_19095
3	A0A1M3A829	1	A0A1M3A829	BGO00_08410
3	A0A1Q3KVM9	1	A0A1Q3KVM9	BGN94_02455
3	A0A257PP20	1	A0A257PP20	B7Z81_05495
3	A0A285SMZ4	3	A0A285SMZ4|A0A318TZR3|O68025	SAMN05877831_107124|C8J30_10650|FBT96_14595|H9N28_08490|RCAP_rcc02142|U715_12195
3	A0A285TDX3	1	A0A285TDX3	SAMN05421512_110183
3	A0A2M7DY52	1	A0A2M7DY52	A2X08_11090|COS14_11700|COZ21_10955|COZ59_13635
3	A0A2T4DQ61	1	A0A2T4DQ61	C9994_09495
3	A0A2U2S1W9	1	A0A2U2S1W9	DDG60_15115
3	A0A2V4WRE7	1	A0A2V4WRE7	AC244_10320|ASE60_02590|B0E45_17900|BC361_16480|BC362_14950|BLJAPNOD_00045|C6558_02550|C7491_101453|DFS11_101854|HT585_02560|N183_06135|N184_07930|OV14_1501|SAMN03159448_00126|SAMN05216328_103305
3	A0A369W3Y1	1	A0A369W3Y1	DVH29_10505
3	A0A3A3DS18	3	A0A3A3DS18|A0A3S4CVR8|A0A4P7HI28	DWB67_15570|FIU66_13160|GIY56_07960|PARHAE_00083|SAMN06265378_102340|E4191_00125|E4L95_01540|FA743_10175
3	A0A3D3GPJ9	1	A0A3D3GPJ9	DIS66_07565
3	A0A3P3DSP4	1	A0A3P3DSP4	EG244_03635|EP867_01710
3	A0A3R9YNF2	1	A0A3R9YNF2	HMF7854_11935
3	A0A3S3RLM6	1	A0A3S3RLM6	EPK99_12425
3	A0A418WUH3	1	A0A418WUH3	D3874_00745
3	A0A4Q5SQD0	1	A0A4Q5SQD0	EOO08_14730
3	A0A4R5DJZ7	1	A0A4R5DJZ7	E0F88_14785
3	A0A4V4RAN5	1	A0A4V4RAN5	ELI80_05245
3	A0A512DSZ6	1	A0A512DSZ6	SAE02_37390
3	A0A512E023	1	A0A512E023	SAE02_62220
3	A0A515A5U1	1	A0A515A5U1	EXU85_27245|GO755_18235|H3H32_01105
3	A0A521D8Q1	1	A0A521D8Q1	SAMN06265350_10672
3	A0A522B0B0	1	A0A522B0B0	EPO02_05605
3	A0A534SFG4	1	A0A534SFG4	E6J73_11825
3	A0A534V7T5	1	A0A534V7T5	E6J74_11050
3	A0A5C7Q9M3	1	A0A5C7Q9M3	E6Q89_06370
3	A0A5C7UL37	1	A0A5C7UL37	E6Q66_08415
3	A0A6B8M5R7	1	A0A6B8M5R7	F7D14_09985
3	A0A6I4IR90	1	A0A6I4IR90	GO816_18220
3	A0A7V4ZQF5	1	A0A7V4ZQF5	ENW68_07015
3	A0A7W6J4S7	1	A0A7W6J4S7	GGR23_001035
3	A0A7Y9HWK5	1	A0A7Y9HWK5	HDF19_001611
3	E3I4V9	1	E3I4V9	Rvan_3610
3	F8JEJ6	1	F8JEJ6	HYPMC_3378
3	L0FVC3	1	L0FVC3	DN752_10685|Echvi_0986|FKX85_05965
3	M7NQ97	1	M7NQ97	ADICEAN_00952
3	A0A017HEY0	3	A0A017HEY0|A0A5C4N631|A0A6J4NCY1	Rumeso_04797|FHG66_02940|AVDCRST_MAG15
3	A0A024ITH3	5	A0A024ITH3|A0A0N1KXV4|A0A0Q7A0D7|A0A292E8B7|A0A6I7HJ51	A6U90_07400|A6U97_15110|A7J57_10695|A8L48_03990|AGR13a_Lc60179|AGR1A_Lc80501|AGR1B_Lc10605|AGR1C_Lc20412|AGR2A_Lc150042|AGR3A_Lc110089|AGR4B_Lc60481|AGR4C_Lc40233|AGR5A_Lc90066|AGR6A_Lc160072|AGR7A_Lc120862|AGR7B_Lc40195|AGR7C_Lc80095|AGROH133_11506|AGTUEHA105_LOCUS3203|AKG12_11740|ASD85_03040|AT5A_01325|Agau_L300262|At1D1609_34130|Atu3423|BA725_02605|C241_10481|C9410_14555|C9418_08975|CFBP5499_1…
3	A0A062VBW7	2	A0A062VBW7|A0A259LS85	BBF93_12930|HPO_18128|B7X53_12690|B7Z22_12860
3	A0A086XZ73	1	A0A086XZ73	CDV49_08945|CDV52_17135|CN97_01035
3	A0A088EW90	3	A0A088EW90|A0A4U9UYS2|A0A6M1N420	BN1088_1432981|C8N37_104335|DEF78_07080|DF610_05285|EDF66_10810|EDF67_105298|GEO21_00485|HCX49_19760|KO02_01320|L950_0209175|BWD42_12730|DCO56_18920|G6053_00800|NCTC11429_01452|G5B00_12240|G5B30_03065|G5B32_14655
3	A0A0A1PAI3	2	A0A0A1PAI3|A0A4D7B0N2	BN1110_00504|E8M01_19965
3	A0A0D5LKS9	2	A0A0D5LKS9|A0A422R0Y3	TM49_00880|A7A09_000035
3	A0A0F5PR30	2	A0A0F5PR30|A0A0F5QG57	SAMN04488059_12343|SAMN05428969_0406|WH87_06585
3	A0A0K2DFE7	1	A0A0K2DFE7	AL346_15790|DIU59_13205
3	A0A0K2DGS0	1	A0A0K2DGS0	AL346_19190
3	A0A0P0CSH5	1	A0A0P0CSH5	DC20_03000|EFA69_08270|EFB08_01090|FOA19_01225|FOE74_07205|TH63_12440
3	A0A0P6VZ45	1	A0A0P6VZ45	ABB55_01000
3	A0A0Q7WHR4	10	A0A0Q7WHR4|A0A1I3WD15|A0A2P7SMH3|A0A2S0XK29|A0A3F2U1A9|A0A432VCE7|A0A440WTD5|A0A5B8B1P3|M5EI15|X6GR62	ASD44_08490|G6N74_08350|SAMN04488498_102130|C7441_10724|C7I85_00285|E5V89_13640|E5X43_33685|AA2016_2905|ABS58_10550|ASC75_01105|C8K44_109232|CO731_02887|GGR00_000630|GJR93_00145|HNQ95_000474|HNQ96_000489|NCTC10684_02549|D8676_22010|EET67_02865|EOQ76_25610|E6C48_00105|FGU64_06625|CIT25_12210|E5W21_34710|E5W40_05370|E5X73_14180|EJ066_07260|EJ077_30855|EN799_63745|EN810_33195|EOD08_12960|EOS09_18515…
3	A0A0Q9IL77	1	A0A0Q9IL77	ASE66_09420
3	A0A0U5MN44	4	A0A0U5MN44|A0A364NU09|A0A522WL65|Q2W8G7	WV31_05140|XM1_4138|CU669_18010|EPN20_09820|H261_17433|amb1054|amb1848
3	A0A150AIJ8	1	A0A150AIJ8	AVL50_12700|HHU12_26600
3	A0A165SQI7	1	A0A165SQI7	AKL17_2903
3	A0A178MP64	2	A0A178MP64|H8FSM8	A6A04_18225|K678_15354|PHAMO_270207|SAMN04244559_01330
3	A0A1D9MFI4	1	A0A1D9MFI4	LPB142_15340
3	A0A1E4F505	1	A0A1E4F505	ABS75_29045
3	A0A1F8Q8N4	1	A0A1F8Q8N4	A2Z16_10220
3	A0A1I3YCN1	4	A0A1I3YCN1|A0A539CQD1|B2IK84|B8ELE1	SAMN05444581_105146|CU048_02080|DLM68_08655|USCAAHI_03000|Bind_1376|CR492_14905|Msil_0558
3	A0A1M4X5Z0	1	A0A1M4X5Z0	SAMN05444008_103262
3	A0A1M7NQ13	1	A0A1M7NQ13	SAMN05444272_3896
3	A0A1M7ZDQ7	2	A0A1M7ZDQ7|A0A6A7Y172	SAMN02745172_01238|F0357_07415
3	A0A1N6QKH9	1	A0A1N6QKH9	SAMN05880582_101989
3	A0A1N7Q902	1	A0A1N7Q902	SAMN05421779_11224
3	A0A1X7PJ45	2	A0A1X7PJ45|A0A522RYQ6	SAMN02982922_4222|EPN45_09045
3	A0A292E489	1	A0A292E489	ACO34A_06510|DI528_13335|G6N76_07325
3	A0A2A4NP18	1	A0A2A4NP18	COB98_10350
3	A0A2E2FH85	1	A0A2E2FH85	CL843_06260
3	A0A2E6QJH3	1	A0A2E6QJH3	CMM50_10155
3	A0A2H6BEK1	1	A0A2H6BEK1	METY_1813
3	A0A2H6BH06	2	A0A2H6BH06|A0A4Q9GQ29	METY_2688|EYR15_01740
3	A0A2M6GIC1	1	A0A2M6GIC1	COW65_10245
3	A0A2N9W2G3	2	A0A2N9W2G3|J2VUZ5	B5P45_05190|C5750_02445|CU102_06280|CU103_04815|GF108_15340|HB779_18040|SAMN05428967_0746|SAMN05443582_101662|PMI41_01650
3	A0A2P7SH81	2	A0A2P7SH81|X6FN03	C7I84_09070|E5W40_12895|E5X53_29395|E5X61_35995|E5Y03_19390|EN786_31925|EOQ43_33930|EOQ57_20835|EOQ88_27305|EOR45_33400|EOS62_31060|X737_33585
3	A0A2S6MTP5	2	A0A2S6MTP5|A0A6N8DUX4	CCR94_24185|SAMN06265338_102565|GGD85_003691|GJ654_18380
3	A0A2S9Q4R1	1	A0A2S9Q4R1	C5L14_27460|FZC33_30670
3	A0A2U1SI43	1	A0A2U1SI43	C5688_06640|CTY36_01375
3	A0A2V3TWD8	1	A0A2V3TWD8	C7450_11414
3	A0A2V5CDT2	1	A0A2V5CDT2	C7493_101198
3	A0A2W5KPJ5	1	A0A2W5KPJ5	DI565_00945
3	A0A2W5MJF6	1	A0A2W5MJF6	DI565_03040|EK403_05650
3	A0A2W6SIA6	2	A0A2W6SIA6|A0A6M5JBM4	DI605_04245|HL653_09400
3	A0A316AFI1	1	A0A316AFI1	CLV98_11139
3	A0A318WR54	1	A0A318WR54	C7490_11291
3	A0A327L092	1	A0A327L092	CH341_11830
3	A0A353FAZ0	1	A0A353FAZ0	CMI35_11065|DCG19_05865
3	A0A366FBZ9	1	A0A366FBZ9	DFR50_117121
3	A0A370FYN7	1	A0A370FYN7	C7453_11541
3	A0A395D1K8	1	A0A395D1K8	C3F11_12540
3	A0A3D9YZG9	1	A0A3D9YZG9	DES32_1805
3	A0A3N5TD10	1	A0A3N5TD10	EHM36_05955
3	A0A431QN67	1	A0A431QN67	E2577_14285|EJV44_04260
3	A0A433XFD7	1	A0A433XFD7	EMQ25_06465
3	A0A440A3R3	1	A0A440A3R3	EOS34_22560
3	A0A442M7S6	1	A0A442M7S6	EOQ90_06815
3	A0A4Q0MMW0	1	A0A4Q0MMW0	EK403_03480
3	A0A4Q2UB13	1	A0A4Q2UB13	D3272_00375|D3273_00565
3	A0A4Q3IWN7	2	A0A4Q3IWN7|A0A4V1SXI0	EOP19_20235|EOP22_00325
3	A0A4Q9GG86	1	A0A4Q9GG86	EYR15_11755
3	A0A4R3KNY4	1	A0A4R3KNY4	EDD80_10859
3	A0A4U3KZ31	1	A0A4U3KZ31	FC093_14780
3	A0A4U6BYH1	1	A0A4U6BYH1	XW59_019075
3	A0A512DLP3	1	A0A512DLP3	SAE02_15500
3	A0A522GR07	1	A0A522GR07	EPN75_06130
3	A0A525JED1	1	A0A525JED1	E8A49_16640
3	A0A533Y3P3	1	A0A533Y3P3	E6K57_03965|E6K64_08010
3	A0A564WAS3	1	A0A564WAS3	DF3PA_130060|DF3PB_70038
3	A0A5B8V884	1	A0A5B8V884	FRZ67_09060
3	A0A5D4H6K3	1	A0A5D4H6K3	FY036_01140
3	A0A6B2D250	1	A0A6B2D250	GT358_03495
3	A0A6B5PIG8	1	A0A6B5PIG8	G5B10_08785
3	A0A6B8KAC0	1	A0A6B8KAC0	H2LOC_001085
3	A0A6G6WU54	1	A0A6G6WU54	E6G87_07710|G5V57_13115
3	A0A6J4FWE8	1	A0A6J4FWE8	MTBSS4_50083
3	A0A6S6QS37	1	A0A6S6QS37	IZ6_04350
3	A0A7C9UVD9	1	A0A7C9UVD9	G4223_14620
3	A0A7D5MWX7	1	A0A7D5MWX7	HWD60_19950
3	A0A7H1N5I4	1	A0A7H1N5I4	HQ394_18705
3	A0A7J5TYE7	1	A0A7J5TYE7	F5984_12955
3	A0A7K1S3U1	1	A0A7K1S3U1	GO755_00515
3	A0A7V0S3W5	1	A0A7V0S3W5	ENN20_02765
3	A0A7V7CTU2	1	A0A7V7CTU2	HPP80_01010
3	A0A7V7E5C2	1	A0A7V7E5C2	HPQ04_03900
3	A0A7V7JJP1	1	A0A7V7JJP1	HPQ04_03575
3	A0A7W6EGC2	1	A0A7W6EGC2	FHS81_001412
3	A0A7W6GDF6	1	A0A7W6GDF6	GGR24_000409
3	A0A7W6HBS4	1	A0A7W6HBS4	GGR03_001208
3	D7A640	1	D7A640	G3A50_03540|Snov_0866
3	F8J6L8	1	F8J6L8	HYPMC_0166
3	G8QZB6	1	G8QZB6	Oweho_1554
3	H8KUF5	1	H8KUF5	C3K47_12725|Solca_2278
3	S9R0I8	1	S9R0I8	ruthe_00785
3	A0A024KBS6	2	A0A024KBS6|A0A1E5XIJ5	ABS47_13685|ASC68_08880|ASC89_10695|EOP24_00660|VW23_005280
3	A0A062U8T7	1	A0A062U8T7	HY30_06460
3	A0A099F640	2	A0A099F640|S5YGB5	IT41_05735|A6J80_09575|AQY21_13310|ATH84_1003178|BDE18_0115|D1H97_09540|DIE28_08580|DPM13_07730|E3D03_03930|F8A10_00045|GL284_13155|GL286_11015|IQ24_02503|JCM7686_3458|PY32053_03074|Pden_2812|SAMN02746000_02585|SAMN04488021_13637|SAMN05421641_1048|SAMN06265221_108138
3	A0A0D0J3D0	2	A0A0D0J3D0|H4F2U3	ABS40_01225|ASC71_21075|ASF69_11785|C0V73_06925|D4A92_11150|FAA97_16865|FJQ55_03655|H6M51_19335|RU07_17700|PDO_4491
3	A0A0D3LB95	1	A0A0D3LB95	D770_04360
3	A0A0H1RCQ1	1	A0A0H1RCQ1	AA309_11480|DC522_13085
3	A0A0J0YB31	2	A0A0J0YB31|A0A4R5MMP5	AB669_01445|ASE74_13785|ASE92_07855|ASF92_10370|ASG14_08015|ASU31_13690|BCL90_0842|C7487_112154|C8K21_115108|C8K22_3473|C8K23_4248|C8K27_3362|CA265_04090|CBW18_15005|D7004_02935|DBR40_26230|DF947_11530|DHW03_01220|DRW42_26530|DU508_05230|EA772_12715|EOO86_02885|EOO96_26385|EV200_101689|EYS08_05475|EZ449_16310|EZ456_19850|FHT22_000919|FHW25_11215|GGQ60_002227|GJU39_15870|H9L23_05025|H9N25_04385|OC…
3	A0A0Q4NMH6	2	A0A0Q4NMH6|A0A7T8XWL2	ASE94_13805|JI748_12000
3	A0A0Q8IXN3	3	A0A0Q8IXN3|A0A1E4E1D6|A0A1E4F494	ASD83_07090|JP75_19940|ABS74_06235|DEVEQU_01701|ABS75_29155
3	A0A178MH57	2	A0A178MH57|V6F7K6	A6A05_03340|MTBLM5_100058|BGO92_18280|FD176_1543|MGMSRv2__4239|MGR_0280
3	A0A1G7VII8	1	A0A1G7VII8	SAMN04487974_104155
3	A0A1G9X606	1	A0A1G9X606	BWI93_21030|BWI97_12185|C5O19_17965|SAMN04488090_4570
3	A0A1H8UDI0	6	A0A1H8UDI0|A0A2A6J3Z8|A0A2W4C5Y7|A0A2W4F6N1|A0A7J4VXM0|N6UZH3	A4A59_21430|A4U53_24685|A6U87_03355|A6U98_30680|AM571_CH01056|AMC80_CH01140|AMJ96_CH01173|AMK08_CH101217|AOG23_02080|AS026_04115|ASC90_10535|ASC97_02495|ASE04_15805|ATY77_06930|ATY78_02585|ATY79_10715|ATY81_20995|B5E41_27100|B5K06_05075|B5K10_06025|B5K11_05505|BBJ66_32070|BCL32_5108|BCL34_11539|BN77_1882|BS630_00985|Bra5_CH01158|C8K34_112131|C9413_23755|CO652_22450|CO654_18330|CO660_29090|CO670_3…
3	A0A1J5RM18	1	A0A1J5RM18	GALL_208110
3	A0A1K2HXY1	1	A0A1K2HXY1	SAMN02983003_2090
3	A0A1M5CAF4	1	A0A1M5CAF4	SAMN05444339_10792
3	A0A1M5N4G0	1	A0A1M5N4G0	D4L85_13165|SAMN04488109_2095
3	A0A1Q4BFT2	1	A0A1Q4BFT2	BGP04_05645
3	A0A1W6NX09	1	A0A1W6NX09	BVG79_00337
3	A0A212QQF9	1	A0A212QQF9	SAMN07250955_102366
3	A0A258GUR7	2	A0A258GUR7|A0A4Q5XXQ8	B7Y90_09945|EON61_04775
3	A0A259KIP5	5	A0A259KIP5|A0A3L7AJC8|A0A7W2BZA2|A7IBS4|A8IC96	B7X67_21345|B7Y12_05965|B7Y61_08450|B7Y95_00385|B7Z45_06915|D9R14_08605|H2042_17850|EZH22_06130|FBQ73_15170|Xaut_0208|AZC_3179
3	A0A2N3PX38	1	A0A2N3PX38	CWS72_08860|F8N37_10970
3	A0A2N4XA81	1	A0A2N4XA81	C0V77_15455|D0T08_08040|EWM59_05540
3	A0A2P7AN95	1	A0A2P7AN95	C7476_102148|CU100_18515
3	A0A2S5TUT8	1	A0A2S5TUT8	C3941_17080
3	A0A2S6BIX5	3	A0A2S6BIX5|A0A512HFI8|A0A7Y0AW21	C0075_17885|CTR54_05480|RHIZ70_4155|RHIZ71P_503|RNA01_11560|HHL25_09965
3	A0A2S9Q776	1	A0A2S9Q776	C5L14_22170|FZC33_25695
3	A0A2T8HK76	1	A0A2T8HK76	DC487_07965
3	A0A2V3UFG0	1	A0A2V3UFG0	C7450_102536
3	A0A2W2BQ61	1	A0A2W2BQ61	DK847_00435
3	A0A317E6G8	1	A0A317E6G8	DKG75_07585
3	A0A328ANA9	1	A0A328ANA9	DJ018_00005
3	A0A353YHE5	1	A0A353YHE5	DCL72_06710
3	A0A364P203	1	A0A364P203	CU669_04320
3	A0A371WNZ8	1	A0A371WNZ8	DYH55_15595
3	A0A3D0QLT7	1	A0A3D0QLT7	DEP18_04145
3	A0A3Q8XS12	1	A0A3Q8XS12	D5400_16205
3	A0A3S0GEB0	1	A0A3S0GEB0	EKK29_10275
3	A0A3S2UIV8	1	A0A3S2UIV8	EOD41_19065
3	A0A3S9B8G2	2	A0A3S9B8G2|A0A5E7XVZ4	D5400_20115|RHIZ404_180039
3	A0A418WC24	1	A0A418WC24	D3874_11450
3	A0A426H603	3	A0A426H603|A0A4U1BXU1|F0S6R5	EIM50_22835|FA046_10645|Pedsa_1616
3	A0A4R2ZXZ5	3	A0A4R2ZXZ5|A0A6A8AEZ1|A0A7W6S9L8	EDF70_103159|GAO09_25125|FHW34_003809|GGE31_002541|HNQ72_003753
3	A0A4R6FV26	1	A0A4R6FV26	EV664_102400
3	A0A4Y8I1Z1	1	A0A4Y8I1Z1	E3V08_01560
3	A0A512H6L5	2	A0A512H6L5|H6SKC9	ROR02_12370|RSPPHO_01818
3	A0A522W239	1	A0A522W239	EPN26_03420
3	A0A525IJL8	1	A0A525IJL8	E7774_01875
3	A0A525KE15	1	A0A525KE15	E8A12_01690
3	A0A550KL87	1	A0A550KL87	FKB34_05495
3	A0A562CI73	1	A0A562CI73	L598_002300000090
3	A0A5B8FHK0	1	A0A5B8FHK0	FDP22_10255
3	A0A5C7NRG7	1	A0A5C7NRG7	E6Q98_12050
3	A0A6B3PTJ6	1	A0A6B3PTJ6	GZH53_16100
3	A0A6I7P443	1	A0A6I7P443	EA356_08045
3	A0A6J4L589	1	A0A6J4L589	AVDCRST_MAG56
3	A0A7C4K8X8	1	A0A7C4K8X8	ENS79_06790
3	A0A7T9DTH6	1	A0A7T9DTH6	IPK18_10235
3	A0A7V7E589	1	A0A7V7E589	HPQ04_03920
3	A0A7X0DNI6	1	A0A7X0DNI6	FHS48_002853
3	A7HUV9	1	A7HUV9	CVT72_07605|CVT81_14245|Plav_2078
3	H4FE73	1	H4FE73	DFO46_1165|FBY19_1081|PDO_3608
3	I2GG11	1	I2GG11	BN8_01870
3	L8K1P7	1	L8K1P7	C900_04229
3	Q2RV73	1	Q2RV73	Rru_A1171
3	W9H303	1	W9H303	IGS68_24585|N825_07455
3	A0A081MGU9	1	A0A081MGU9	GV67_04600
3	A0A098RYK6	1	A0A098RYK6	FRY97_04290|IX84_30815
3	A0A0M9VI89	1	A0A0M9VI89	AM493_10405
3	A0A126SYV4	1	A0A126SYV4	None
3	A0A177PNW1	2	A0A177PNW1|A0A2U1SBP5	A1351_05880|EDE12_101694|MSC49_04270|C5688_17720|FM996_08570
3	A0A179DJH1	1	A0A179DJH1	A5893_07815
3	A0A1A6FGN8	1	A0A1A6FGN8	A8B73_19825|CQW49_21990
3	A0A1B9TR96	4	A0A1B9TR96|A0A1R3TDD5|A0A2S4EDL2|A0A2T7WAW7	A6U92_07625|GGQ73_001387|RRU01S_07_02470|ASF29_02595|ATO67_08415|CFBP5473_19610|DSM25558_1555|DSM25559_2447|CPJ18_10245|ASD74_00440|DC415_04425|DC430_18320|DCP16_04425
3	A0A1G7I2C5	2	A0A1G7I2C5|A0A5M6I926	SAMN05421720_1292|F1188_16900
3	A0A1G9VDI3	3	A0A1G9VDI3|A0A1T5EPU9|A0A258WRV6	SAMN05421813_12030|SAMN05661099_3107|B7Y24_10840|B7Y76_03235
3	A0A1I3NB30	1	A0A1I3NB30	SAMN05216258_11320
3	A0A1I4TZT3	1	A0A1I4TZT3	C8K29_103387|C8K29_11414|CJ014_17530|CXZ10_18900|KL86PLE_40716
3	A0A1I4ZAM5	1	A0A1I4ZAM5	SAMN04488056_10115
3	A0A1Q3WAA1	1	A0A1Q3WAA1	BGO59_32865
3	A0A1Q7PNT8	1	A0A1Q7PNT8	AUI21_02525|E6K58_09575|E6K61_04830
3	A0A255XM94	1	A0A255XM94	CHR90_16080
3	A0A257M215	1	A0A257M215	CFE26_08680
3	A0A285TY58	2	A0A285TY58|A0A2N3KTD0	SAMN05428964_102547|SAMN05428964_1143|TH15_17820|COO20_11860
3	A0A2T5FTP0	1	A0A2T5FTP0	CLG96_17975
3	A0A2W4NY77	1	A0A2W4NY77	DIU65_10040
3	A0A328ASH2	2	A0A328ASH2|A0A525L1U3	DJ017_15820|E7812_10365
3	A0A328B599	1	A0A328B599	DJ019_19215
3	A0A380C9J3	1	A0A380C9J3	EDC17_100717|HMPREF0765_3361|HMPREF0766_10833|I6J01_08625|NCTC11388_02393
3	A0A3S9P3J1	1	A0A3S9P3J1	EI427_10450|EO216_13990
3	A0A418M3B0	1	A0A418M3B0	DYU11_24270
3	A0A419S711	1	A0A419S711	BCY91_02840
3	A0A4D7KAE6	1	A0A4D7KAE6	DCC35_17150
3	A0A4Q3GCV0	1	A0A4Q3GCV0	EOP21_07450
3	A0A4U1C739	1	A0A4U1C739	EOO47_14425|EOO96_26365|EOP00_07865|EZ428_09845|FA045_07935|FA048_14795
3	A0A521JWE1	1	A0A521JWE1	EPO61_14570
3	A0A525VWT7	1	A0A525VWT7	CAF43_000560|E8D50_08500
3	A0A5A7MV83	1	A0A5A7MV83	JCM17844_28700
3	A0A653J9W4	1	A0A653J9W4	HNO88_002253|NOVOSPHI9U_60188
3	A0A6I7QZN4	1	A0A6I7QZN4	EA412_09595
3	A0A6M0QXZ9	1	A0A6M0QXZ9	G4Z14_15145
3	A0A7L5E4J6	1	A0A7L5E4J6	HH214_16235
3	A0A7V1Y5M9	1	A0A7V1Y5M9	ENQ86_11940
3	A0A7V6Y8G0	1	A0A7V6Y8G0	GYA10_03140
3	A0A7W1AXB0	1	A0A7W1AXB0	H0T75_09535
3	A0A7W9X7L2	1	A0A7W9X7L2	HDF18_001330
3	A0A7X9J5T2	1	A0A7X9J5T2	GYA58_01550
3	E4TPU1	1	E4TPU1	DSY77_11545|Ftrac_3659|SAMN05661096_03510
3	G4REG7	1	G4REG7	CMJ15_05015|CML24_08810|KKY_3918
3	A0A0D6PEW0	2	A0A0D6PEW0|K5XV95	Aam_020_163|MXAZACID_05031
3	A0A0P0DAB9	1	A0A0P0DAB9	APS56_07420
3	A0A0Q5EM57	3	A0A0Q5EM57|A0A7Y8T3W8|F7U674	ASF69_13925|HWX89_12520|A6U90_03520|A6U97_06290|A7J57_16975|A8L48_18885|AGR13a_Cc90049|AGR1A_Cc20494|AGR1B_Cc120111|AGR1C_Cc10710|AGR1_09515|AGR2A_Cc70094|AGR3A_Cc370034|AGR4B_Cc70145|AGR4C_Cc50405|AGR5A_Cc100138|AGR6A_Cc120141|AGR7A_Cc250093|AGR7B_Cc30048|AGR7C_Cc230089|AGR9A_Cc180028|AGROH133_04514|AGTUEHA105_LOCUS501|AKG12_02315|ASD85_15425|AT5A_04020|Agau_C102272|At1D1609_08650|Atu0819|BA725_…
3	A0A179DHR3	1	A0A179DHR3	A5893_04670
3	A0A1E4GFQ1	2	A0A1E4GFQ1|A0A7G5LK39	ABS76_08400|H4N61_16055
3	A0A1F3Q8X1	1	A0A1F3Q8X1	A3F72_10335
3	A0A1F5V5L0	1	A0A1F5V5L0	A2Y62_13075
3	A0A1G1L8L7	1	A0A1G1L8L7	A3K11_10655
3	A0A1G2WGL6	3	A0A1G2WGL6|A0A2D7ZM77|A0A328AW75	A2882_09590|B7Z13_01295|CMJ17_12980|DJ021_00765
3	A0A1G2ZBY3	1	A0A1G2ZBY3	A2W17_01135
3	A0A1H6ZSJ8	2	A0A1H6ZSJ8|A0A3D8Y804	FDK13_16415|SAMN04487995_5308|DSL64_19860
3	A0A1I1IV24	1	A0A1I1IV24	EAS52_18595|SAMN05421740_110105|SAMN05421747_109140|SAMN05444682_112108|SAMN05660226_02769
3	A0A1I3NWH1	1	A0A1I3NWH1	SAMN03080618_02177
3	A0A1R3WL00	1	A0A1R3WL00	C8E01_103236|SAMN05444128_0637
3	A0A1T5ML15	1	A0A1T5ML15	SAMN05660236_5727
3	A0A1Y0BEA2	1	A0A1Y0BEA2	F2P47_02070
3	A0A223NVN3	1	A0A223NVN3	MuYL_2043
3	A0A258FAL5	1	A0A258FAL5	B7Y99_13730
3	A0A2G4JU76	2	A0A2G4JU76|B0T8T4	CSW58_02135|AQ619_04375|ASD21_23115|ASD47_17865|ASD79_04670|Caul_3724|EV278_108182|FHW61_101707|PMI01_00870|SAMN02799626_05136
3	A0A2N2XTH7	1	A0A2N2XTH7	CVU05_10760
3	A0A2S7T827	1	A0A2S7T827	BST99_08310
3	A0A350ZWW8	1	A0A350ZWW8	DCY26_16745
3	A0A363U2X5	1	A0A363U2X5	C3F07_18325
3	A0A364XUD1	1	A0A364XUD1	DQQ10_27005
3	A0A4Q6ECR5	1	A0A4Q6ECR5	EOP47_11505
3	A0A4Q9VI45	1	A0A4Q9VI45	EYW49_17360
3	A0A512B5J1	1	A0A512B5J1	AAE02nite_48830|F0145_23675
3	A0A522SKV5	1	A0A522SKV5	EPN37_11920
3	A0A7G9L1T7	1	A0A7G9L1T7	H8M03_11365
3	A0A7V3X9W6	1	A0A7V3X9W6	ENR90_00490
3	A0A7Y5SZM0	1	A0A7Y5SZM0	HUU10_05500
3	D7CVJ1	1	D7CVJ1	Trad_1092
3	L0NBL0	1	L0NBL0	HNP80_004369|HNQ75_002996|NT26_0746
3	A0A0B8YGJ1	1	A0A0B8YGJ1	FYC62_07895|GJJ64_14620|PBAC_00750
3	A0A0F5FFS1	3	A0A0F5FFS1|A0A0F5LPU0|A0A1E4F2V6	A3840_03025|ASE94_06225|DMC47_16505|JP75_17740|SAMN05216456_2798|VE26_13060|SAMN02745223_03181|ABS75_30910
3	A0A0Q0VKU5	4	A0A0Q0VKU5|A0A1I2WIV3|A0A4V1TU79|A0A519TRZ7	AQF98_04830|SAMN04489864_10485|EOO42_05310|EOO87_20800|EOO07_00390|EOO90_24350
3	A0A0S4KRT2	1	A0A0S4KRT2	NITINOP_2176
3	A0A0X8X2X7	3	A0A0X8X2X7|A0A563U6A1|H1YCR0	MgSA37_02807|FPZ42_07545|BDD43_3322|BEL04_04465|Mucpa_0043
3	A0A127B109	1	A0A127B109	GU926_07310|TH61_02035
3	A0A127VJL1	4	A0A127VJL1|A0A4Q3HED6|A0A520HZ20|C6XUT2	AY601_4662|B0O44_109129|CLV32_4236|HDE68_002378|HDE69_005011|N180_19680|SAMN03003324_04129|SAMN05443550_10689|SAMN06265348_103124|TH53_07935|EOP48_02445|C8K25_110149|DBR11_01725|EOO88_46445|AQ505_02655|ATK78_2305|BFS30_07470|C8K26_1054|CPT03_15955|DBR43_23300|EOO85_10585|EOO92_00785|EZ437_00920|EZ444_20865|FA047_16835|FBD94_14005|HDC92_002400|N824_14440|PBAL39_04363|Phep_3749|SAMN04487898_11111|S…
3	A0A1G2WCW3	2	A0A1G2WCW3|A0A522CVH0	A2790_02600|DI570_23600|EPO51_23435|EPN98_10515
3	A0A1G6MXS6	1	A0A1G6MXS6	SAMN05444678_10465
3	A0A1G7V126	2	A0A1G7V126|K4IEK8	G3567_03400|SAMN04488027_1036|CXF67_17120|P700755_000473|pgond44_04400
3	A0A1G9BX78	1	A0A1G9BX78	SAMN05421823_102739
3	A0A1I2DEI7	1	A0A1I2DEI7	SAMN05216167_11998
3	A0A1M3KK65	1	A0A1M3KK65	BGO81_18110|BGO82_08495|EOP22_07655
3	A0A1S2VAT2	1	A0A1S2VAT2	BLX24_30785
3	A0A1W6ZS82	1	A0A1W6ZS82	CAK95_14675
3	A0A285ZY03	2	A0A285ZY03|A0A2T3HLZ7	DPV69_01880|EOO42_21100|SAMN06297358_1618|C7T94_12890
3	A0A286IJ31	1	A0A286IJ31	SAMN06298216_0571
3	A0A2K8YTF3	2	A0A2K8YTF3|A0A4Q2UNW5	CWM47_02905|EQG79_12815
3	A0A2M9TTL7	1	A0A2M9TTL7	CAP47_05360|SAMN05421540_10418
3	A0A2U2DII3	1	A0A2U2DII3	DEM27_27470
3	A0A2W4PFQ6	1	A0A2W4PFQ6	DIU61_08160
3	A0A2W6TAF9	1	A0A2W6TAF9	DI589_16905|GGQ66_000868
3	A0A364Y1A5	1	A0A364Y1A5	DQQ10_13590
3	A0A369W2J4	1	A0A369W2J4	DVH29_10495
3	A0A369W8D3	1	A0A369W8D3	DVH29_03225
3	A0A3N9NQS4	1	A0A3N9NQS4	EH224_06960
3	A0A419S684	1	A0A419S684	BCY91_04430
3	A0A495IWL9	1	A0A495IWL9	BDD43_0531
3	A0A4R1LVA7	1	A0A4R1LVA7	C8N28_1281
3	A0A4U6D8F4	1	A0A4U6D8F4	FDK13_07315
3	A0A522RDU6	1	A0A522RDU6	EPN39_06230
3	A0A533ZT03	1	A0A533ZT03	E6K59_03335
3	A0A552UFC5	1	A0A552UFC5	FMM06_01560
3	A0A563DIJ8	1	A0A563DIJ8	ETU09_02750
3	A0A660XWG7	1	A0A660XWG7	DRP96_07230
3	A0A6J4T5I1	1	A0A6J4T5I1	AVDCRST_MAG44
3	A0A7X8GVW6	1	A0A7X8GVW6	GX437_06450
3	A0A7X9JP13	1	A0A7X9JP13	GYA62_16730
3	A0A7Y2VEN9	1	A0A7Y2VEN9	HKP04_03085
3	A0A7Y4TBI6	1	A0A7Y4TBI6	HOP13_17820
3	A0A7Y8MRM6	1	A0A7Y8MRM6	HXY22_05615
3	F4C802	1	F4C802	FKG96_26275|H8S90_02600|SAMN05661044_05416|Sph21_0557
3	A0A0D7WCD1	1	A0A0D7WCD1	PW52_09930
3	A0A0K2GFG9	10	A0A0K2GFG9|A0A0S4LKK3|A0A0S4LMW5|A0A177QNF2|A0A1W1IAK4|A0A1W9G5K8|A0A1W9GHS8|A0A330LAS8|A0A532AUT0|A0A533BAE2	NITMOv2_3195|CAF42_014405|COMA2_40193|E8D40_17985|E8D42_09075|E8D48_00660|E8D52_11400|A4C66_10690|CCU26_00230|COMA1_60154|DDY39_12255|AYO43_03380|CAF45_010585|E6K65_15925|HOP22_09765|HXY51_17900|NSJP_3869|A4E20_16505|BVN28_01395|A4E19_17435|ENR19_18045|BVN29_11015|CAF44_002530|E8D44_00435|NITLEN_50052|A2V62_04575|E8D51_05035|EWM72_01413
3	A0A0Q8UED5	1	A0A0Q8UED5	ASC73_09350|ASC79_18240|ASE17_15470
3	A0A135HS32	1	A0A135HS32	ATN84_13780|C5748_14540|DUT91_12185
3	A0A177P4R0	6	A0A177P4R0|A0A1A6FSX3|A0A1W6MSD7|A0A6B8K977|A0A6B8M1U1|B8EMC0	A1351_16745|C3F11_06650|C5689_16010|EDE12_11292|MSC49_33680|A8B73_01020|CQW49_09450|B1812_04615|H2LOC_001005|C5688_06720|CTY36_01455|F7D14_10035|Msil_3139|SAMN05444581_101199
3	A0A1A9FPK6	2	A0A1A9FPK6|A0A397LX37	CES85_5616|CEV32_3023|CEV34_2363|CQ062_21490|EC911_1052|EDF68_109109|F3W84_09085|F7Q93_21970|FHY56_14180|BCF22_0954|BRY73_22305|ECB98_03955|F9K79_20330|FHW03_005048|FIB18_17170|FIC94_08450|H7Q97_19375|OHAE_3981
3	A0A1G6TLF9	6	A0A1G6TLF9|A0A1N6X4L8|A0A316HCF2|A0A3E2NVC5|A0A554SJM0|A0A556MLR2	SAMN05216464_101317|A9A38_1192|C7486_104399|DCO83_07960|DFS16_1010|DJ568_05750|EOP51_33230|FRZ54_18190|FSB76_30795|HDF20_004894|JN11_03254|SAMN05421821_104194|SAMN05428947_104378|SAMN05428975_2187|BGO48_15785|C0154_01235|CKK33_14185|D0C36_03135|DEO27_010835|DIU31_011545|DIU38_011665|ENO28_13455|EOP46_06600|EPL05_14825|FHW88_001679|HDF21_001420|HYN43_005885|LX99_01342|SAMN03159284_00988|SAMN051925…
3	A0A1H5MVP3	1	A0A1H5MVP3	SAMN04488034_103107
3	A0A1I4YWW3	1	A0A1I4YWW3	SAMN05660413_01001
3	A0A1L7I5C9	1	A0A1L7I5C9	C7S20_09505|CME35_07000|GRFL_2105
3	A0A1P9WTX0	1	A0A1P9WTX0	AWR27_05190
3	A0A1Q3JLC8	1	A0A1Q3JLC8	BGN86_02465
3	A0A212S2V5	1	A0A212S2V5	GGD85_003618|GJ654_15645|SAMN06265338_11128
3	A0A2G4HVG2	2	A0A2G4HVG2|A0A532CEZ5	CK534_06160|LBMAG45_00440|E8D41_05615|E8D46_01060|E8D47_10780|E8D49_00210|EWM73_01061
3	A0A2N4X8V5	1	A0A2N4X8V5	C0V77_18285|D0T08_23320|EWM59_21740
3	A0A2U8QYI0	1	A0A2U8QYI0	DI487_15505
3	A0A386HQ50	1	A0A386HQ50	D6B99_08830
3	A0A3B9ZST5	1	A0A3B9ZST5	DCL77_09155
3	A0A3D5KKH8	1	A0A3D5KKH8	DGG95_04560
3	A0A4Q2TD94	1	A0A4Q2TD94	DFR48_110133|EUU22_09660
3	A0A533YF85	1	A0A533YF85	E6K63_06620|E6K69_00205
3	A0A5C7JPN6	1	A0A5C7JPN6	E6R12_07545|E6W36_04825
3	A0A6N6M557	1	A0A6N6M557	F3059_10430
3	A0A7D5RM25	1	A0A7D5RM25	HWD62_16540
3	A0A7Y4QBA7	1	A0A7Y4QBA7	HOP37_09390
3	A0A7Y8STC7	1	A0A7Y8STC7	HXY28_09050
3	F0SEF6	1	F0SEF6	Pedsa_0235
3	W0AHR7	1	W0AHR7	NX02_21010
3	A0A097EGB5	20	A0A097EGB5|A0A0Q4FR25|A0A0Q4KCY6|A0A0Q5QXM3|A0A0Q6L1F1|A0A0S9CJI8|A0A0T0PSD3|A0A147ILB8|A0A175Y662|A0A1B3Z5N1|A0A1G7L0K8|A0A1I5UCL2|A0A1W9HCD7|A0A2A4IA69|A0A2U0VID1|A0A397P455|A0A430BDH3|A0A520HLA6|A0A6G6Y1V8|A0A7W9EUC7	BW41_01329|EOP65_03390|MC45_09700|ASE75_01420|B7Y43_18440|B7Y49_11365|B7Y98_08815|BGO24_14020|BVN32_13690|BVN33_08405|F9288_00235|SPHINGO361_100308|ASE86_00110|ASG11_06495|E2E30_00740|EAH76_00795|EJC47_04025|EOP89_16970|H5J25_03240|HMP06_1924|MGWOODY_Smn22|ASG67_00300|ASE95_02460|DI544_06505|EV292_1036|F4693_001233|FHY02_003636|FHY03_002683|NS334_11240|SAMN05216382_2582|SPHINGO8AM_190029|ASG07_01…
3	A0A098LAE0	1	A0A098LAE0	MYP_1124
3	A0A0B8YL59	2	A0A0B8YL59|A0A4U1C5C3	FYC62_08960|GJJ64_13605|PBAC_02830|FA046_05315
3	A0A0F9N279	2	A0A0F9N279|A0A2R3Z5B9	LCGC14_1003970|C7S20_09460|CAP47_00020|CMC87_07890|CMH14_02185
3	A0A0Q4CMX3	10	A0A0Q4CMX3|A0A0Q8XG88|A0A1E3LUZ9|A0A1H8BED9|A0A1V2EUK7|A0A1W9H9Z9|A0A1Y2QR06|A0A285QX42|A0A2A2SCW7|A0A2E2ZUL6	ASE58_12675|ASE65_03470|ASE70_03120|ASE78_10575|ASE81_03540|ASE83_01870|ASE90_06520|ASE97_14665|ASG37_15410|CA237_01475|DI625_06490|DI632_10895|ASE13_11560|CVN68_15175|E5A73_11055|E5A74_13470|BFL28_17195|SAMN05192583_1332|CA236_02825|F1C10_01685|SAMN05428950_1011168|SPDO_02820|SPHI_15820|SPMU_30180|XM50_13145|A4S16_04565|B7Y97_01300|BXU08_14710|CAP40_03835|CVT77_08460|DMC47_28585|DVW87_05860|EOP6…
3	A0A0Q8M0A3	1	A0A0Q8M0A3	ASE02_20920
3	A0A0X3ARH2	1	A0A0X3ARH2	GFU97_05720|GFV01_06265|Ga0061079_11416
3	A0A1B2ZAL1	1	A0A1B2ZAL1	VIS_S3ASA20006
3	A0A1M3MK99	3	A0A1M3MK99|A0A316JPY2|A6X6L9	BGP07_11510|DKP76_10920|BAAA_8000003|BAAG_01113|BAB2_1077|BABG_00002|BACG_00002|BADG_01897|BAFG_00002|BAHG_01887|BAKG_02717|BALG_03014|BAMG_03197|BANG_03011|BAOG_02417|BAQG_01848|BARG_01092|BATG_00002|BAVG_2849|BAYG_02957|BAZG_01885|BAbS19_II10020|BCAN_B1147|BCETI_6000228|BLA27_04020|BMEA_B1113|BMEII0180|BMI_II1125|BOV_A1024|BR10RB9215_C20889|BS1330_II1110|BSUIS_B1346|BruAb2_1057|C3731_16145|CES8…
3	A0A257X2E8	3	A0A257X2E8|A0A2G4KJP6|Q9A540	B7Y81_10990|B7Z44_08035|CSW59_00030|ASC62_20710|ASC70_02545|CA606_01795|CCNA_02708|CC_2625|CSW60_17540|CSW62_05500|CSW63_07565|Cseg_1072|DI526_22975|E6Q40_12060|EIK80_04800|OR37_02789
3	A0A2D9N7K2	1	A0A2D9N7K2	CL605_10885
3	A0A2H9VLB7	1	A0A2H9VLB7	CLV57_2241
3	A0A2K9PU67	1	A0A2K9PU67	C1H87_15835|EM932_05865
3	A0A2S5TT46	1	A0A2S5TT46	C3941_20105
3	A0A2S6HZZ0	1	A0A2S6HZZ0	CLV84_4250
3	A0A2T0T2M6	1	A0A2T0T2M6	CLV58_10723
3	A0A2T0TTA5	1	A0A2T0TTA5	B0I27_11366
3	A0A2T5XNF4	1	A0A2T5XNF4	C8K45_1763
3	A0A2V8MMD2	1	A0A2V8MMD2	DMG14_16135
3	A0A317E1X6	1	A0A317E1X6	DKG74_15805
3	A0A318SZS2	1	A0A318SZS2	C7477_11111
3	A0A348PKM5	1	A0A348PKM5	DCR48_00025
3	A0A355BSF8	2	A0A355BSF8|A0A401U9Q0	DDZ56_05320|HOP08_12910|SanaruYs_18340
3	A0A396RVA5	2	A0A396RVA5|A0A502CNA1	D1610_04310|EAH84_05405
3	A0A3B8W489	1	A0A3B8W489	DCE81_07685
3	A0A3C1WR45	1	A0A3C1WR45	DCQ93_09915
3	A0A494THY4	1	A0A494THY4	D3Y57_14550
3	A0A4P5TPM0	1	A0A4P5TPM0	LBMAG27_15990
3	A0A4Q5T1H4	1	A0A4Q5T1H4	EOO06_20045
3	A0A4Q7FX83	1	A0A4Q7FX83	CWO90_31825
3	A0A4R4KGE6	1	A0A4R4KGE6	EZE20_09525
3	A0A521T424	1	A0A521T424	EPO32_02130
3	A0A679I051	1	A0A679I051	W02_11380
3	A0A6B3PLV0	1	A0A6B3PLV0	GZH53_01720
3	A0A6C0GI54	1	A0A6C0GI54	GXP67_13880
3	A0A6C0GSY7	1	A0A6C0GSY7	GXP67_29875
3	A0A6I6MS28	1	A0A6I6MS28	DSM104635_03084
3	K2Q1Q7	1	K2Q1Q7	ABS40_21320|BSY240_1558|C0V73_08810|D4A92_12750|E9677_00020|ENP70_02160|FAA86_03820|FVA81_21270|H2043_17530|H6M51_08005|HNR26_000474|IP85_17500|QWE_20793|SAMN05880561_1011210
3	W0AMU4	1	W0AMU4	NX02_27040
3	A0A085FJZ6	4	A0A085FJZ6|A0A0F5FQF3|A0A0F5PVB2|A0A0F5Q4T6	ABS74_00755|ABS75_18990|ASD83_17850|C4375_08610|C7966_101203|DEVEQU_00456|FF80_00408|G5575_00745|GGR20_003031|GO014_09925|JI748_16585|SAMN06295905_3516|VW35_11535|VE25_14955|SAMN04488059_10634|SAMN05428969_2482|ASD04_09985|ASD80_06635|FPZ08_14525|JI749_03935|WH87_15105
3	A0A087LMH6	1	A0A087LMH6	FNA67_19515|GHV40_03065|JP74_16885
3	A0A099FCU4	2	A0A099FCU4|A0A1M7JLZ1	IC63_04880|SAMN05444389_11268
3	A0A0E3ZZS4	1	A0A0E3ZZS4	SD10_25965
3	A0A0Q8ILE4	1	A0A0Q8ILE4	ASD83_10040|JP75_15115
3	A0A0R2V4X4	1	A0A0R2V4X4	ABR94_12575|ABR95_09485
3	A0A0V2F8E1	2	A0A0V2F8E1|A0A2R7LEK1	AS593_04905|C1707_01595|DDF62_08760|DDF65_06280|DDF67_01995|DMC18_06040|G5B46_19845|SGCZBJ_03430|DBR10_09770
3	A0A124JUS8	1	A0A124JUS8	AQZ50_19630
3	A0A1E5XHY4	1	A0A1E5XHY4	ABS47_16120|ASC68_04560|ASC89_00515|EOP24_05955|VW23_005985
3	A0A1G0CBD3	1	A0A1G0CBD3	A3E30_10550
3	A0A1H6MUM6	1	A0A1H6MUM6	SAMN04488075_2559
3	A0A1I6JLY9	1	A0A1I6JLY9	SAMN05192580_0499
3	A0A1L3ZWL4	1	A0A1L3ZWL4	BSL82_12455
3	A0A1W6E4D5	2	A0A1W6E4D5|D2QKJ5	A6C57_07530|EOO39_07485|SAMN06269250_3236|Slin_4175
3	A0A2A4B303	1	A0A2A4B303	COC42_12845|DEP91_13035|FHR19_001575
3	A0A2E4P9L2	1	A0A2E4P9L2	CMP77_03830
3	A0A2H9VTA9	1	A0A2H9VTA9	CLV57_1071
3	A0A2U1FZ10	1	A0A2U1FZ10	H952_0886
3	A0A315ZH70	1	A0A315ZH70	BC781_101900
3	A0A318ANZ9	1	A0A318ANZ9	DMC47_35960
3	A0A318SUI3	1	A0A318SUI3	DFP88_102831
3	A0A351G7Y7	1	A0A351G7Y7	DCY42_12280
3	A0A369Q951	1	A0A369Q951	AHMF7605_00010|AHMF7616_00002|AVDCRST_MAG95|HUW48_12865|HUW51_03805
3	A0A3D4IRP8	1	A0A3D4IRP8	DIS90_14540
3	A0A419MVV8	1	A0A419MVV8	CFE32_19440|D5I55_01535
3	A0A4U3LAK7	1	A0A4U3LAK7	FC093_03735
3	A0A4U5TRW0	1	A0A4U5TRW0	EIG84_07790|FCN74_00890
3	A0A519LSP0	1	A0A519LSP0	EOO44_12170
3	A0A524PD16	1	A0A524PD16	E4G99_11185
3	A0A6I0E972	1	A0A6I0E972	F9K37_03620
3	A2TZT6	1	A2TZT6	I602_1696|LPB3_15340|MED152_06190
3	C7PCD9	1	C7PCD9	C7475_10553|C7544_105144|CLV42_106349|Cpin_2027|ECE50_24025|F0L74_19140|FEF09_08875|GO495_10705|GWR21_25575|HF324_32240|SAMN04488121_103156|SAMN04488128_105213|SAMN05216311_11352|SAMN05428949_2531|SAMN05428988_3526|SAMN05518672_104506|SAMN05660909_04753
3	F7XJY3	1	F7XJY3	SM11_pD0479
3	K2PZ38	1	K2PZ38	I215_15335
3	A0A0N0JW79	3	A0A0N0JW79|A0A255YNR1|A0A7C9GP16	IP88_11520|B7Y35_13425|B7Y82_06935|CHU93_06220|CFE37_00590|DCF31_03305|F3168_07955
3	A0A0P7C532	1	A0A0P7C532	AFM12_02205
3	A0A0Q5QMH9	1	A0A0Q5QMH9	ASG01_03565
3	A0A1B1FSJ8	1	A0A1B1FSJ8	HGP29_05865|HHH56_12420|MY04_1748|NH26_06730
3	A0A1J5KHN8	1	A0A1J5KHN8	BM557_03950
3	A0A1K1PU59	1	A0A1K1PU59	CLV51_103731|DVR12_07015|FHW35_102672|FHW36_106234|SAMN04488122_2111|SAMN05444266_10127|SAMN05660461_1670|SAMN05661012_02149
3	A0A1M6C5F0	1	A0A1M6C5F0	SAMN05444417_1019
3	A0A2E2SM51	1	A0A2E2SM51	CL868_12735
3	A0A2G2FDN8	1	A0A2G2FDN8	COA32_08300
3	A0A2H5EYE7	2	A0A2H5EYE7|A0A553AM90	CX676_09065|FNJ84_17555
3	A0A2N0EQL7	1	A0A2N0EQL7	ATE92_0528
3	A0A2V5BHS5	1	A0A2V5BHS5	C7493_11541
3	A0A370QLK6	1	A0A370QLK6	C8D94_1011130|CMC70_00585
3	A0A3C2D5X2	2	A0A3C2D5X2|A0A5K7SEF8	DCR40_14220|AQPE_4063
3	A0A3L9YRU6	1	A0A3L9YRU6	BXY75_3099
3	A0A4V2AMI4	1	A0A4V2AMI4	EOO10_23460
3	A0A4Y9EKZ6	1	A0A4Y9EKZ6	EUV02_13160
3	A0A5C4N761	1	A0A5C4N761	FHG71_20325
3	A0A6N6SH60	1	A0A6N6SH60	F9K34_02540
3	A0A7C2HUS8	1	A0A7C2HUS8	ENQ98_10425
3	A0A7Y1YNN7	1	A0A7Y1YNN7	HKN89_08975
3	D8PDQ0	1	D8PDQ0	ABS70_00855|DCC63_16400|DCQ20_08980|DCQ94_03820|NIDE1624|NSND_60328
3	F4AV58	1	F4AV58	DCS32_08310|Krodi_0747
3	I3C847	1	I3C847	JoomaDRAFT_2829
3	A0A099G7G4	1	A0A099G7G4	HGN31_09350
3	A0A167EZ69	1	A0A167EZ69	ULVI_13260
3	A0A172TW53	1	A0A172TW53	SY85_11150
3	A0A1G0B235	2	A0A1G0B235|A0A1H2Z6C0	A3F91_10415|CVU08_04120|DER05_12580|GZ086_09670|SAMN05444411_103158
3	A0A1M5ISY7	1	A0A1M5ISY7	SAMN05443549_103226
3	A0A291QVE1	1	A0A291QVE1	COR50_12425|LX64_03221
3	A0A2D7VVX0	2	A0A2D7VVX0|A0A6G6GL20	CMC13_15630|G5B37_06655
3	A0A2D8FU35	2	A0A2D8FU35|A0A2D9B585	CMC14_01360|CL596_02620|CMC74_11875
3	A0A2G4GJ01	1	A0A2G4GJ01	CK547_05530
3	A0A2I0QZ66	3	A0A2I0QZ66|A0A2U2XAI1|A0A4Q4KUJ7	CW751_14125|DIT68_12770|ERX46_02130
3	A0A2S6N4K5	1	A0A2S6N4K5	CCR94_15155|GGD85_003731
3	A0A2S7T1F2	1	A0A2S7T1F2	CJD36_003140
3	A0A3M8GQL4	1	A0A3M8GQL4	ED555_01215
3	A0A512B7X8	1	A0A512B7X8	SAE01_04130
3	A0A6N4ES47	1	A0A6N4ES47	DI538_03465
3	A0A6N4SMJ0	1	A0A6N4SMJ0	CHU_0197
3	A0A7C9FY73	1	A0A7C9FY73	GBK04_11375
3	I0K7A2	1	I0K7A2	FAES_1996
3	A0A090V9E4	6	A0A090V9E4|A0A098LMG4|A0A0C5W811|A0A1M6F6H9|A0A2U2X9A3|A0A3D9HLC1	DFQ06_1632|CLV33_105165|EYD45_10990|SAMN05421824_0919|AW14_06085|SAMN05216261_2226|DIS18_07240|DFQ02_101324|E1J38_005805|FUA22_01205
3	A0A0J7IJM2	1	A0A0J7IJM2	ACM46_03130|EGI16_17825
3	A0A150X958	1	A0A150X958	AWW68_10430|DCO95_17135|HWE07_04890
3	A0A1H1L1B2	3	A0A1H1L1B2|A0A1H2GRI5|A0A2S7WZH1	SAMN05216503_0361|SAMN04487762_2527|BST83_00415|BTO16_09585|FDT66_01525
3	A0A1H6KEN4	1	A0A1H6KEN4	SAMN02927937_01161
3	A0A1I4YQX2	1	A0A1I4YQX2	EG242_03030|F0460_05180|SAMN05421741_1052
3	A0A223V6Q8	2	A0A223V6Q8|A0A524JQZ0	BFP75_16555|CJ263_13270|DZC72_16160|F0361_16835|FEK29_15225|E4H26_04025
3	A0A238WFK0	1	A0A238WFK0	SAMN06265371_103152
3	A0A249SVN7	3	A0A249SVN7|A0A327W4W5|A0A512RDJ3	BW716_02555|CK934_12160|DCC81_13290|DF182_06320|DXN04_02920|EG028_03830|FW415_09900|GA0116948_101248|GO493_17550|LX66_2625|SAMN04488055_5846|SAMN04488505_103522|CLV59_103383|CCY01nite_00170
3	A0A257IXI3	1	A0A257IXI3	CFE22_03495
3	A0A2A5X565	1	A0A2A5X565	CNC91_03465
3	A0A2H0B884	1	A0A2H0B884	COX07_08660
3	A0A2H0QE60	1	A0A2H0QE60	COV36_04115
3	A0A2I7SIG7	1	A0A2I7SIG7	C1A40_09665|F6U93_06950|JJL45_00170
3	A0A2M8A4Y8	1	A0A2M8A4Y8	CO119_05560|CVT96_07675
3	A0A2N2ZQ45	1	A0A2N2ZQ45	A3K10_02880|CO022_04985|CO118_06475|COW67_04340|COX70_05655|CVT95_10845
3	A0A2S7WBV5	1	A0A2S7WBV5	ABS28_01080|BTO13_07525|COZ16_13115
3	A0A2S8ADV4	1	A0A2S8ADV4	C4S77_05590
3	A0A352BSV2	1	A0A352BSV2	DCZ44_04010
3	A0A357ZA75	1	A0A357ZA75	DEB23_07835
3	A0A4Q3U122	1	A0A4Q3U122	EON96_03300
3	A0A4Q5SA72	1	A0A4Q5SA72	EOO04_00440|EOO04_22580
3	A0A4Q5U502	1	A0A4Q5U502	EOO05_07775|EOO09_01865
3	A0A537IG64	1	A0A537IG64	E6H09_17370
3	A0A5J4J068	1	A0A5J4J068	ULMA_27540
3	A0A6N6PSA8	1	A0A6N6PSA8	DVB32_11135
3	A0A7Y3HX55	1	A0A7Y3HX55	HKO54_05005
3	E4RU39	1	E4RU39	Lbys_0227
3	F2ICP8	1	F2ICP8	FO442_09350|Fluta_0266
3	A0A074LHQ0	5	A0A074LHQ0|A0A2P8E8D2|I5C178|K1LIA7|M7Y817	EL17_13315|BC751_0330|CLV48_103264|A3SI_13108|A33Q_0215|B879_01295|Belba_0698|CLW00_109141|EA341_01260|EF405_01510|P872_11065|SAMN00777080_0246|SAMN05421761_102357|SAMN06295967_103123|C943_00604
3	A0A090PDG1	1	A0A090PDG1	BBFL7_01894|BST92_07720|IL45_08095|JCM19275_444|JCM19297_3152
3	A0A0D5BSX8	3	A0A0D5BSX8|A0A1M6ZHS0|A0A4U8VUV9	AMC91_03030|AYC65_00975|AYC66_00655|BAY32_10495|BAZ10_10965|BD94_3251|BMF97_14875|C874_10490|C8J94_108142|DSC47_12080|E18064_410022|FCS00_14860|ACM40_03820|AMQ68_20310|AU378_12800|CLA01_20740|CLU96_0640|DRF60_01700|EG346_06010|HHL23_08255|IQ37_18745|IW22_04290|IX38_01270|PMI13_02697|SAMN02787073_0683|SAMN02787100_3697|SAMN05421594_3794|SAMN05421639_103631|SAMN05421866_1983|AOB46_11730|BBI00_06045…
3	A0A0D7W0A7	2	A0A0D7W0A7|A0A1I1PNB3	PK35_09990|F2B50_05880|SAMN04487987_10486
3	A0A0Q9ZCM2	5	A0A0Q9ZCM2|A0A1L3J5A8|A0A1M5GBB3|A0A542AZE6|A0A550HZD7	AO058_00915|APR40_03885|APR41_11020|APR42_02270|DET49_105113|SAMN04488033_10367|SAMN05660776_2800|SAMN05878281_0506|LPB144_07630|SAMN05444483_10486|JM79_2668|FGM01_11370
3	A0A0X8G5W4	7	A0A0X8G5W4|A0A238XXM5|A0A2A4LWK6|A0A3D9RUN9|A0A4Q1IQ95|A0A4Y8AQV6|A0A7X8N962	HKP59_01560|Lupro_04915|SAMN04488111_2210|COC22_04735|BX611_2034|EC396_05755|E2488_13140|HGB55_08660
3	A0A142EIP8	2	A0A142EIP8|A3HVR2	AO498_01275|B0E43_12210|CLV31_11970|D0X99_07710|DFQ04_2074|E1898_02795|SAMN03080598_01887|SAMN03080617_02423|ALPR1_03295|C8N25_12973|ESV85_02250|LV83_00489|LV84_01046|LV85_00372|SAMN04488104_104317|SAMN04489723_10187|SAMN04489724_2027
3	A0A173ML87	1	A0A173ML87	C7485_110100|FHW48_107122|SAMN05421788_11250
3	A0A1G7C612	1	A0A1G7C612	SAMN05421855_101199
3	A0A1H6YQK7	2	A0A1H6YQK7|A0A7K1GJP0	AV926_16790|SAMN04488018_13210|GJV77_00690
3	A0A1I6STA2	1	A0A1I6STA2	SAMN04488006_0102
3	A0A1K1QT33	1	A0A1K1QT33	DN748_00645|ED312_12795|SAMN02927921_02850
3	A0A1Y0MMQ7	1	A0A1Y0MMQ7	BTO09_03325
3	A0A256FM95	1	A0A256FM95	CEV31_2744|CN879_09210|CQZ93_17190|F9K77_18640|F9L02_13360|FHS76_003970|FHW01_003390|FHW02_003344|HWX16_15335
3	A0A2A5XDF9	2	A0A2A5XDF9|A0A3D6DLV6	CND43_00585|CBC02_011415|DHV04_06435
3	A0A2N3V0X6	2	A0A2N3V0X6|A0A7X0R6G1	BD749_0216|H7F15_16615
3	A0A2U0I7T2	1	A0A2U0I7T2	CMC07_10270|DDV96_00900|DEG69_11440|DZ858_06800
3	A0A3B0TFF7	1	A0A3B0TFF7	MNBD_BACTEROID03
3	A0A3N4PZ87	1	A0A3N4PZ87	DLD77_01075|EGT74_01285|GFS24_26215
3	A0A3N5EQZ4	1	A0A3N5EQZ4	EHM93_00890
3	A0A4Q5T6S4	1	A0A4Q5T6S4	EOO06_17960
3	A0A523PZ44	1	A0A523PZ44	C4K58_02415
3	A0A5J5III6	1	A0A5J5III6	FW778_09970
3	A0A5P2G569	1	A0A5P2G569	E0W69_011650
3	A0A653TEQ7	1	A0A653TEQ7	FLAVO9R_30418
3	A0A7C3RLW8	1	A0A7C3RLW8	ENW40_00725
3	A0A7D7FVZ2	1	A0A7D7FVZ2	H1R17_12705|H3159_12955
3	A0A7G8PRK9	1	A0A7G8PRK9	ALE3EI_0388
3	A0A7I0NPL2	1	A0A7I0NPL2	HN014_01885
3	A0A7Y1Z8S2	1	A0A7Y1Z8S2	HKN48_00685
3	A6EMB1	1	A6EMB1	SCB49_07877
3	G0IVQ8	2	G0IVQ8|R7ZXR9	ADICYQ_0329|CA2015_0950|CQA01_39750|Cycma_1053|ADIS_0710|SAMN04488057_102243|SAMN05192553_103317
3	G8TIZ7	1	G8TIZ7	A3860_27045|A4H97_16645|A4R26_14670|C8K05_11618|FAM09_22580|Niako_1139
3	H2BVY3	1	H2BVY3	Gilli_1195
3	A0A066WQN0	9	A0A066WQN0|A0A085EMK7|A0A1G0ALW5|A0A243SDA1|A0A2N0HAD5|A0A2S5A6W5|A0A495SH30|A0A553E8U2|A0A7J5AGH1	FEM21_18730|B0E44_03070|FEM08_07190|A2X21_04640|DER08_02725|DR871_001215|FPG59_13255|IQ05_00337|CLU82_0994|C3L50_13365|C8C88_0687|FNW21_05220|F6464_04505
3	A0A099XUT7	12	A0A099XUT7|A0A176T9T1|A0A1B8U7K0|A0A1L3JMD3|A0A1Y0MAM8|A0A2P6C908|A0A2S7WQ30|A0A2U2J8T2|A0A395JS56|A0A559S4G7|A0A7G9L772|A4BWA4	BTO07_14785|PHEL85_1557|BTO15_08355|LPB303_11440|LPB301_00745|BXQ17_13045|CW731_13070|ES045_09860|LPB136_13090|SAMN05720268_1852|BTO04_11940|BTO14_15490|BTO18_09670|DIS07_12105|DUT90_12510|OD91_2582|H9W90_09700|PI23P_02087
3	A0A0A2LYI9	5	A0A0A2LYI9|A0A2E4PCY3|A0A2S1QTM2|A0A370EQ00|A0A3S3SG73	FUA48_07535|GN157_07990|NU09_0158|Q763_00545|CMP77_13360|HYN59_01010|DEU42_104143|FHW86_001648|EPI11_03790
3	A0A0A2M6Z9	1	A0A0A2M6Z9	FMM05_08810|GR160_09845|Q765_07025|Q766_08500
3	A0A0C1L2E0	1	A0A0C1L2E0	OI18_14445
3	A0A0D6TJ61	3	A0A0D6TJ61|A0A2E4PG88|A0A2U8QT63	SY27_17450|CMP76_02360|FLAVO9AF_170105|GOQ30_01195|DI487_03800
3	A0A0P7XX12	1	A0A0P7XX12	C7973_101432|CL554_02085|E4S40_15305|HLUCCX10_16710|SAMN04487988_10821|SAMN04488108_1461|SAMN04488519_103161|SAMN05444394_2686
3	A0A0Q0XM47	1	A0A0Q0XM47	AAU57_00505|BST86_09765
3	A0A0X7BA99	7	A0A0X7BA99|A0A1D9PCL3|A0A1M5KFW4|A0A1M5S5S4|A0A2U1JJD1|A0A4R5C6V0|A0A6J4G8X8	AP058_02176|BIW12_10620|EOD40_07995|FBGL_05870|FFL01_26760|FFWV33_00600|G7A72_06270|SAMN04487942_0437|SAMN05443549_104298|BC952_1085|C8C85_0915|C8C87_2485|C8P67_106264|CLU83_2612|CLV00_1514|DB891_14040|DOS84_17150|DR980_08325|E0F91_13485|E0H99_05260|E0I26_12200|EKL32_20965|EKL98_12490|EKM02_11705|FNW11_11525|FNW52_01990|HQN62_05990|OA85_08010|SAMN04488130_10512|SAMN05216269_101112|SAMN05443373_11…
3	A0A150Y2Y2	3	A0A150Y2Y2|A0A1E5SK74|A0A1I0RMY5	AWN68_04650|AWW67_16380|COW03_08250|MB14_11485|OB69_15845|BFP71_08045|BFP97_19120|SAMN05216290_3861
3	A0A1B1Y2S5	1	A0A1B1Y2S5	AXE80_01495|SAMN05444281_2400
3	A0A1E5T9B9	8	A0A1E5T9B9|A0A1K2IEU6|A0A1U7DSV3|A0A2G5GNF0|A0A4Q9FLF1|A0A5C4SRL0|A0A5C7AQ72|A0A5D0HEZ2	A8C32_16050|CJ739_2122|EV196_105138|SAMN05428642_1011276|TRG1_2330|BWZ22_09410|BFR04_13815|EYD46_13130|FGF67_04220|FUA26_09705|FUA24_21570
3	A0A1F3PEK2	2	A0A1F3PEK2|A0A352MIB5	A2V46_00820|A2Y71_11465|DCZ51_16310
3	A0A1I4YZS4	1	A0A1I4YZS4	BXU11_08245|SAMN05444143_11333
3	A0A1I6U0L3	1	A0A1I6U0L3	P278_01920|SAMN04487906_2278
3	A0A1J5M021	1	A0A1J5M021	BM563_03995
3	A0A1M6CRY3	1	A0A1M6CRY3	SAMN05444337_0448
3	A0A255Z618	1	A0A255Z618	CHU92_09860
3	A0A2A5FIW0	1	A0A2A5FIW0	COA49_09615|EYO58_00500
3	A0A2E2ESB8	2	A0A2E2ESB8|A0A7K1GIP9	CMC76_03585|F1003_14405
3	A0A2E6PT00	2	A0A2E6PT00|A0A368DK86	CMC82_02375|DBW73_04875
3	A0A2S0HX36	2	A0A2S0HX36|A0A7Y2Z2R2	C5O00_08350|DWP94_02590|HKO97_01875
3	A0A2S1LNL1	1	A0A2S1LNL1	FK004_08880
3	A0A2S1R0G3	1	A0A2S1R0G3	HYN59_13995
3	A0A2S7KLY3	1	A0A2S7KLY3	BST85_01060
3	A0A2W5ECI1	1	A0A2W5ECI1	DI598_17860
3	A0A2W7S9K4	1	A0A2W7S9K4	EKK39_15000|EO766_01945|LX80_01340
3	A0A2Z4G852	1	A0A2Z4G852	DJ013_04005
3	A0A316EFA2	1	A0A316EFA2	LV89_01697|SAMN04515674_11252
3	A0A345GU58	1	A0A345GU58	C8N46_105170|EZY14_006905|IMCC3317_18420|KAOT1_11982|KORDIASMS9_00028
3	A0A345H9B6	1	A0A345H9B6	DVK85_02615
3	A0A366DUX5	1	A0A366DUX5	DFR47_1051|HNQ68_002931
3	A0A3A9USZ3	1	A0A3A9USZ3	D1817_03800
3	A0A3D4TCF0	1	A0A3D4TCF0	DCO78_08260
3	A0A3M8G1J6	1	A0A3M8G1J6	ED556_12170
3	A0A3P3WFZ4	1	A0A3P3WFZ4	EG240_00695
3	A0A431MTI1	1	A0A431MTI1	EKK37_03155
3	A0A4P5TV00	1	A0A4P5TV00	LBMAG23_08160
3	A0A4P6YE05	1	A0A4P6YE05	DCM02_05295|E1750_07440|FNW17_11145|GZ087_07980
3	A0A4Q3B5N1	1	A0A4Q3B5N1	EOO13_07095|EOP53_18670
3	A0A4R7Q8F2	3	A0A4R7Q8F2|A0A5C7AFR3|A0A7W2M7F2	BXY82_1289|ES711_12795|H3Z82_15510
3	A0A4R8DGC6	1	A0A4R8DGC6	EDB95_3832
3	A0A522A023	1	A0A522A023	EPO08_18665
3	A0A522FM59	1	A0A522FM59	EPN88_07340
3	A0A537K9L0	1	A0A537K9L0	E6H08_12255
3	A0A537KQ91	1	A0A537KQ91	E6H06_00300|E6H10_00030
3	A0A5B7UGD4	1	A0A5B7UGD4	FGE20_07370
3	A0A6G9AUQ8	1	A0A6G9AUQ8	G8759_28065|GJR95_33850|GK091_22200|GK108_28140
3	A0A6M0CE95	1	A0A6M0CE95	GWK10_03045
3	A0A6P0U8C2	1	A0A6P0U8C2	GWK09_02605
3	A0A7C0TUU5	1	A0A7C0TUU5	ENF52_03130
3	A0A7K0E9B6	2	A0A7K0E9B6|A0A7Y2FC02	GH721_13510|HKN52_09520
3	A0A7U3E584	1	A0A7U3E584	EZH22_01775
3	A0A7V3UBG6	1	A0A7V3UBG6	ENR41_02905
3	A0A7X8CQD7	1	A0A7X8CQD7	GX431_04985
3	A0A7Y3AT25	2	A0A7Y3AT25|A0A7Y3HRD4	HKP39_02930|HKP24_02640
3	A0A7Y5DD88	1	A0A7Y5DD88	HOP05_20425
3	A0LY62	1	A0LY62	C8P64_0274|EZJ28_02625|FLP08_05310|GFO_0321|SAMN04488552_0836|SAMN04488553_1492
3	A3XKN1	1	A3XKN1	CJ305_08485|CMF32_03870|CMF36_15440|CMF37_10185|COA80_15300|DSL99_3803|DSM00_2333|DSM02_966|DSM04_101676|MED217_02050|SAMN04487999_1408
3	F4KVJ2	1	F4KVJ2	Halhy_3449
3	A0A023BRR0	6	A0A023BRR0|A0A163APR6|A0A1H7UK86|A0A504IYQ8|A0A5B1BEJ9|A0A5S5C5B4	ATE84_4746|ATO12_21270|FOF46_02540|AWE51_07080|D1816_22330|SAMN04488508_106136|AB832_03280|D1815_11610|D1818_20035|SAMN04487910_3768|FHK87_25185|F0000_10970|BD809_105107
3	A0A024FDH7	11	A0A024FDH7|A0A1M5GY47|A0A221UR53|A0A2K8XKZ2|A0A327REA5|A0A3D9H130|A0A3R9UTQ0|A0A420ZJW5|A0A5C6Y3A5|A0A6H3Q2K5|A0A6L6UAK4	FBALC1_15737|WPG_0736|EHW67_14530|SAMN03080594_11272|SAMN04487911_11433|AREALGSMS7_00361|C21_01119|C7972_113142|D0S24_12380|LV92_02898|SAMN03080602_02769|CW733_15765|LY08_01724|DFQ10_106135|EJA19_08440|CLV86_0761|ES044_14995|DZC78_12750|GN138_05170
3	A0A0E9N0Y6	1	A0A0E9N0Y6	FPE01S_02_04160
3	A0A0F9PHS4	18	A0A0F9PHS4|A0A0Q0WWP2|A0A0S1SI76|A0A1G7GRT1|A0A2G1Y712|A0A2G6QU89|A0A316EH02|A0A3B0C1P3|A0A3G2L3L9|A0A3S9NMZ2|A0A495DT61|A0A4R6TJQ6|A0A5B7SPQ4|A0A5S3PU95|A0A6L9EGQ9|A4ATS0|E6X5C4|G0L241	LCGC14_1214510|AAY42_08270|C7971_1381|CMH44_11460|DN53_15930|SAMN04487892_2621|SB49_15210|SAMN05421636_108259|COC08_09250|CR994_06450|GJ691_16835|LX92_03179|D7Z94_20545|B0O79_2846|CML05_02165|D1013_05335|D9O36_08860|HYG79_03530|SAMN04488513_10520|BFP77_09725|EJ994_00525|CLV91_2932|CLV82_1319|FGM00_02135|FEE95_16715|GTQ38_18185|FB2170_17186|Celal_2165|FLV31_00580|M666_08160|SAMN05660703_0221|SAMN0…
3	A0A0N0JAU6	1	A0A0N0JAU6	FAA97_10480|IP76_03035
3	A0A0P7A6P1	2	A0A0P7A6P1|A0A411E6V1	I595_837|EQY75_01745|HKO11_12445|HKO75_00055|HKP08_06295
3	A0A105TRR0	11	A0A105TRR0|A0A199XS76|A0A1D9P7Z8|A0A1M5F545|A0A2H3KPQ1|A0A2M8Y541|A0A2S1LBY2|A0A366AXG6|A0A4R5AVY9|A0A562PKV5|H7FPK7	AB674_00435|AP058_03192|AR687_04235|ASC72_05570|ASD98_18720|ASE21_04180|ASF10_02445|B0A64_02040|B0A65_08245|B0A66_09170|B0A67_16900|B0A75_01815|B0E44_09495|B0M43_0007625|B4N84_25040|B8T70_00540|BD847_2132|BHE19_00825|BKM63_08480|BOW55_04220|BOW57_04530|BXU01_11470|BXU10_09605|C8C83_1324|C8C85_2179|C8K67_0535|C8K71_0536|C8P67_110109|CLU81_3174|CLU99_0006|D0809_02145|D0817_07950|DBB36_04990|DBR27_1…
3	A0A162NZF7	1	A0A162NZF7	A1D16_19615
3	A0A1A7QP98	1	A0A1A7QP98	LX77_02490
3	A0A1D8P7S1	1	A0A1D8P7S1	LPB138_07930
3	A0A1F3LGK0	1	A0A1F3LGK0	A2X18_05010
3	A0A1G3J4H4	3	A0A1G3J4H4|A0A1T4KZE7|A0A4R6IYU0	A2546_03670|B7Y11_07700|B7Y37_11765|CUR34_06245|SAMN04488132_102213|BC659_2445
3	A0A1I7F7Q6	1	A0A1I7F7Q6	SAMN05216480_101713
3	A0A1J5T969	1	A0A1J5T969	GALL_59040
3	A0A1M3HA16	1	A0A1M3HA16	BGO55_01875
3	A0A1Q3TAA6	1	A0A1Q3TAA6	BGO52_08130|BGO54_21325|E6Q24_06785
3	A0A239C1C6	1	A0A239C1C6	SAMN06265376_10774
3	A0A257HVB1	2	A0A257HVB1|A0A521PC03	CFE25_17825|EPO58_00525
3	A0A267TIH0	1	A0A267TIH0	BWI92_05030
3	A0A2A5GX96	1	A0A2A5GX96	COA50_05305
3	A0A2G2CX41	1	A0A2G2CX41	COA38_21265
3	A0A2G2P2Q1	1	A0A2G2P2Q1	COB01_03855
3	A0A2K8WXR9	1	A0A2K8WXR9	CW732_06215|E9099_03970|SAMN05443431_102261
3	A0A2N3HNE1	1	A0A2N3HNE1	B7Z06_00760|CSW08_02640
3	A0A2S7TES7	1	A0A2S7TES7	BST93_04875
3	A0A2T4XAK1	1	A0A2T4XAK1	DA408_03990
3	A0A3B7MMN6	1	A0A3B7MMN6	D3H65_17805|EV199_5838
3	A0A3D4C6H1	1	A0A3D4C6H1	DIT52_01590
3	A0A3E1NM51	2	A0A3E1NM51|A0A4Q1D7T8	DXN05_09070|ESB13_00645
3	A0A3G3GT42	1	A0A3G3GT42	DCR35_09020|DR864_15160|DTQ70_20375|DVG78_24600|FHS57_004986|Runsl_1269
3	A0A3M0G5F8	1	A0A3M0G5F8	EAX61_14685
3	A0A3M9NED4	1	A0A3M9NED4	EFY79_10565
3	A0A3S9MWI9	1	A0A3S9MWI9	EJ995_04610
3	A0A424P0V6	1	A0A424P0V6	CBC41_000085
3	A0A5B8V7S6	1	A0A5B8V7S6	FRZ67_08810
3	A0A7G6TAJ0	1	A0A7G6TAJ0	E5V44_08705|EN981_11885|HB777_07570|HB778_01730
3	A0A7V9GM89	1	A0A7V9GM89	H0V30_07425
3	A0A7Y4Z348	1	A0A7Y4Z348	HOO91_10240|HXX16_18400
3	A0A7Y7CJV1	1	A0A7Y7CJV1	HWD84_01155
3	A0A7Y7PBE9	1	A0A7Y7PBE9	HXX13_12810
3	A3U7S1	1	A3U7S1	CA2559_05995|DCS22_04825
3	A0A084TM55	9	A0A084TM55|A0A1G6EF80|A0A1V1ZHC5|A0A2A4G3S2|A0A3N4NNB0|A0A497CJC0|A0A4Q9RMW0|A0A6G7RSC0|T2KGZ6	IA57_02640|OE09_2546|SAMN03097699_2142|BKM32_07380|B7P33_14000|EGM88_08100|DRI75_05715|DMZ43_13845|C7H62_0593|EVU94_10710|BKP44_02220|BN863_3530|FNB79_02235
3	A0A0A2GVE9	1	A0A0A2GVE9	NV36_05140
3	A0A0C1F8T7	2	A0A0C1F8T7|A0A4P6ZHZ8	EIB73_01055|OA86_11285|NBC122_02654
3	A0A0U3K067	10	A0A0U3K067|A0A1H5HJN5|A0A1Y2PEE7|A0A238UFE0|A0A2G2KEZ6|A0A2H1ED00|A0A2K8VEG7|A0A3Q8RRK2|A0A4R1ADZ5|A0A5S5DU86	AUW17_05560|BA195_12960|CXF68_17615|F7018_10745|TDCHD05_90078|TFHFJT_50016|TNO010_90014|TNO020_40162|SAMN04487765_1999|WH52_08740|TJEJU_3530|COA88_04945|C7448_11420|DFQ07_1834|MARIT_2603|TM902_120090|BTO06_13315|DDE71_00065|EV195_101698|SAMN04489761_4147|BSU00_00760|C8N26_1694|C8N27_0010|CSC81_02360|CSC82_25045|D6T69_08790|EI424_10425|KUL118_64920|SAMN05444344_1696|EYW44_10695|C7447_10169
3	A0A101CAG9	6	A0A101CAG9|A0A1I3DKL4|A0A1N6SSR9|A0A1Z3VXY2|A0A239WNI1|A0A6L7IME0	AR685_05035|EOO19_01880|SAMN05443292_0539|SAMN05880574_11313|A0O34_01900|AB670_01828|AC804_16870|ACM39_13155|ACM46_14905|AMQ68_10745|AOB46_05085|AR438_12625|AR686_08590|ASE55_04670|ASG21_05920|ASG22_19230|AU378_17035|B0E34_15945|BBI00_02000|BBI01_05480|BOQ62_03040|BOQ64_04035|C1634_006825|C1638_008470|CEY12_21710|CHA01nite_35050|CHRY9293_00039|CHRY9393_03426|CHRYSEO8AT_370052|CLU96_2061|CLV73_013…
3	A0A191TQ14	1	A0A191TQ14	A9P82_14265
3	A0A1A9I7V6	4	A0A1A9I7V6|A0A1Y2QYP9|A0A7C4U9S1|W0F431	A8C56_19000|CAP36_16190|ENR39_04440|NIASO_18170|SAMN04487894_104358
3	A0A1F3JE53	1	A0A1F3JE53	A2X02_06070|A2X12_02480
3	A0A1I6FRV6	6	A0A1I6FRV6|A0A2E1AX77|A0A2N0GI24|A0A4U1M9R3|A4CPR5|G2PKH6	SAMN04490243_0525|CMH46_17370|D2U88_02405|D2V05_14855|GO009_05670|GTK07_08745|AXZ78_1651|CBB72_005990|D2V08_00400|GVT53_00365|BUL40_04335|D2V93_12345|DSY83_04425|FBT53_02410|FOT42_006590|SAMN05216293_1481|RB2501_03140|CLV81_1842|DKG77_14030|DX873_14330|EW142_09520|EZV76_10675|FVB32_01385|HME9304_02249|Murru_1956|SAMN04488116_2626|SAMN06265377_2720
3	A0A1J5L417	1	A0A1J5L417	BM564_08390
3	A0A1M3E9F9	2	A0A1M3E9F9|A0A4V1STT1	BGO31_11940|EOP54_07960
3	A0A1M3GRC5	2	A0A1M3GRC5|A0A7Y4WYM9	BGO56_14440|HOP10_00130
3	A0A1Q3K7H7	1	A0A1Q3K7H7	ABS67_02695|BGN92_05885
3	A0A1V5GC72	1	A0A1V5GC72	BWZ05_01563
3	A0A1W2AES8	1	A0A1W2AES8	SAMN06296427_10498
3	A0A219AF21	3	A0A219AF21|A0A246AME2|A0A246BA96	CDW55_05775|CBW16_01550|AP75_05345|EG338_08960|EGH90_03450|H0S70_02230
3	A0A2B7ZYW1	1	A0A2B7ZYW1	CRN43_18225
3	A0A2E9ZRT7	1	A0A2E9ZRT7	CMO58_07165
3	A0A2G6F3T0	1	A0A2G6F3T0	CR989_03900
3	A0A2K8X7W8	2	A0A2K8X7W8|L7W5K6	CW736_06315|F0365_07335|A9Q93_11585|DDD_1813
3	A0A2N2X6K2	1	A0A2N2X6K2	CVU09_00940
3	A0A2W1N251	1	A0A2W1N251	DNU06_04560
3	A0A3N5YLI2	1	A0A3N5YLI2	EHM20_10490
3	A0A3R8TJY8	1	A0A3R8TJY8	AS589_12600|DEQ26_00060|E4J94_14830|EAH69_08210|EB1_04340|EGI89_12490|HNV03_04775|NCTC13456_02350|SAMN05421738_101133|SAMN05443634_109145
3	A0A437PMA4	1	A0A437PMA4	EOJ36_11230|ESB04_08525|EWU20_03070|HME7025_02292
3	A0A495Q007	3	A0A495Q007|A0A559PP33|D5BKN1	BC962_1100|JM83_2269|CMB97_10320|CMP12_04910|DGQ38_03520|IIF7_00320|SAMN04487907_1011168|ZPR_3633
3	A0A4Q3SXS2	1	A0A4Q3SXS2	EOO02_06790
3	A0A4Q7PLW3	1	A0A4Q7PLW3	EV197_1213
3	A0A4S3M4X5	1	A0A4S3M4X5	E7Z59_06435
3	A0A4U9JDM5	1	A0A4U9JDM5	AAW12_11390|B0I21_103150|BC792_11860|BCY89_14725|BGP15_16275|BV902_01825|C5745_02625|C5749_10230|CHT99_12835|CLV99_3679|D7322_16135|DCG88_19480|DCP78_15075|DFQ12_4513|DI53_1469|E2P86_17435|E3D81_01020|EWE74_13810|FAZ15_13150|FAZ19_01610|FM107_11510|FXV77_06155|G5B43_10430|GFH32_01360|GQF63_07355|HMPREF3127_13515|HNP72_000471|HS960_20140|M472_06160|NCTC11343_03452|NCTC13534_00206|SAMN05192578_1122…
3	A0A537I0P3	1	A0A537I0P3	E6H07_02365
3	A0A559REN3	2	A0A559REN3|F6GC63	BFP78_00725|JM82_3206|BM549_08755|Lacal_0466
3	A0A559RSX4	1	A0A559RSX4	OD90_2418
3	A0A5B7TYL7	1	A0A5B7TYL7	FF125_19190
3	A0A5C6UYZ8	1	A0A5C6UYZ8	FRX97_07960
3	A0A5J4FW13	1	A0A5J4FW13	ULMS_24250
3	A0A6L9F292	1	A0A6L9F292	GTQ40_15485|GWK08_17305
3	A0A6N6KA41	1	A0A6N6KA41	DWQ02_28125
3	A0A7X8GNC3	1	A0A7X8GNC3	GX439_09855
3	A0A7Y7AFS3	1	A0A7Y7AFS3	HWE22_17385
3	A0A7Y7TKH6	1	A0A7Y7TKH6	HXX18_07555
3	A0A7Y8NWD2	1	A0A7Y8NWD2	HXX14_16105
3	F0RD88	1	F0RD88	AX016_0171|Celly_1967|JM80_0132|SAMN05660313_01723
3	I0WDU3	1	I0WDU3	W5A_08512
3	A0A0S4Q4Q6	1	A0A0S4Q4Q6	BV133_2656|BVIRIDIS_15210
3	A0A1I6XCZ8	1	A0A1I6XCZ8	SAMN05216474_0109
3	A0A2E7AYL1	1	A0A2E7AYL1	CMB32_02200
3	A0A2T1NEA2	1	A0A2T1NEA2	C7H52_05730
3	A0A2T7QE86	2	A0A2T7QE86|A0A317IBA7	BGP13_22275|BGP14_10610|DC498_03685|C5B52_17055
3	A0A316K683	1	A0A316K683	DCO96_11350
3	A0A386HQN8	2	A0A386HQN8|A0A5B8VPD2	D6B99_11500|FSB73_13480|SAMN05192529_10856
3	A0A3C1LIW4	1	A0A3C1LIW4	DCL43_15415
3	A0A4P5T5M9	1	A0A4P5T5M9	LBMAG24_02630
3	A0A5A7N7X7	1	A0A5A7N7X7	AQ1_00889|JCM17846_11720
3	A0A5C6V9W9	1	A0A5C6V9W9	FRX97_02325
3	A0A5C9C921	1	A0A5C9C921	FD136_381
3	A0A7G5XIY8	1	A0A7G5XIY8	ESA94_07115|H4075_04360|IQ13_3826
3	A0A7V9M042	1	A0A7V9M042	H0V14_01045
3	A0A0A8K3T7	1	A0A0A8K3T7	GL4_1206
3	A0A3M1J9E4	1	A0A3M1J9E4	D6772_03565
3	A0A521ET09	1	A0A521ET09	SAMN06265219_113128
3	A0A1I0XVT1	1	A0A1I0XVT1	CYG48_02460|E2F50_10960|EDE09_10623|EPK99_16685|F4V91_03650|FHW34_000844|FHW37_102757|GGE31_002093|HNQ72_002256|NCHU2750_06540|NGAL_HAMBI1145_00900|NGAL_HAMBI1189_06830|RG1141_CH06670|RG540_CH06850|SAMN02982989_2436|SAMN03159496_01567
3	A0A4Q2XIX8	1	A0A4Q2XIX8	EOP86_28360
3	A0A0B4CNM0	1	A0A0B4CNM0	BCF58_2345|EGI05_02505|RM51_11365
3	A0A0E2I2A4	1	A0A0E2I2A4	AS202_14760|HMPREF9712_03662|HMPREF9715_01985|MPR_1887
3	I3TWE7	1	I3TWE7	CMO30_20250|DCK97_06795|TMO_c0475
3	A0A3B0QSL7	1	A0A3B0QSL7	MNBD_BACTEROID02
3	A0A1Q5ZV06	1	A0A1Q5ZV06	RG47T_1058
3	A0A2T2VUW8	1	A0A2T2VUW8	C7M88_04430
3	A0A2W4PQV2	1	A0A2W4PQV2	DIU59_12510
3	A0A2W5DT19	1	A0A2W5DT19	DI607_12870
3	A0A2V5QM31	1	A0A2V5QM31	DME99_12150
3	A0A527GSM9	1	A0A527GSM9	E5Y30_33625
3	A0A4Q3VUW7	1	A0A4Q3VUW7	EOO01_17955
3	D5QEB5	1	D5QEB5	ATCC53582_02036|GXY_07400
3	A0A1F3NJ97	1	A0A1F3NJ97	A2Y71_11440
3	A0A4V6IMG3	1	A0A4V6IMG3	MTUNDRAET4_1150
3	A0A4Q5RVG5	1	A0A4Q5RVG5	EOP41_04955

## Sheet: Sheet4
Sequence Count Cluster Number	shared name	# repnode IDs	List repnode IDs	Gene names
4	A0A2M8X1N2	1	A0A2M8X1N2	CLU85_1857
4	A0A1M7ZHQ9	1	A0A1M7ZHQ9	SAMN02745172_01704
4	A0A4R3YUM3	1	A0A4R3YUM3	EDC52_104225
4	A0A4V2TIG6	1	A0A4V2TIG6	EDF69_11969
4	Q7UTU3	1	Q7UTU3	Pan14r_52260|Poly24_46190|RB3680|RISK_002596
4	A0A017THD5	1	A0A017THD5	CAP_6006
4	A0A1S7SA73	1	A0A1S7SA73	AGR4C_pa50011
4	A0A653QEZ8	1	A0A653QEZ8	LUTEI9C_150114
4	A0A6J5FUH3	1	A0A6J5FUH3	LMG27177_01740
4	A0A3Q9P797	1	A0A3Q9P797	AC609_02960|AC801_02910|AO826_11355|BHL63_12880|BJD13_13760|FHY31_001479|G3W62_10310|IA54_014240|IM53_005350|XANMN_03370|XAP6984_480033|XAXN_17960|XCV0646|XabCFBP2524_09355|XaclCFBP3371_13665|Xcom_19000
4	A7HFG2	1	A7HFG2	Anae109_3265
4	Q2T575	1	Q2T575	A8H37_11635|BTH_II1478|C6946_05690|GNZ24_29960
4	A0A2N3KVV9	1	A0A2N3KVV9	COO20_07540
4	A0A1N6W7Z1	1	A0A1N6W7Z1	SAMN05880561_105137
4	A0A4R3YLQ7	1	A0A4R3YLQ7	EC912_10560
4	C1A6Y3	1	C1A6Y3	DGD08_06100|GAU_0951
4	A0A519HR84	1	A0A519HR84	EOP39_22205
4	A0A1M5M147	1	A0A1M5M147	SAMN05428948_1698
4	A0A1N6L7Z9	1	A0A1N6L7Z9	SAMN05444166_7486
4	A0A7Z2ZSU5	1	A0A7Z2ZSU5	HH212_13335
4	K2Q974	1	K2Q974	QWE_21352
4	A0A261TJN8	1	A0A261TJN8	CAL25_14535
4	A0A2E3PMG7	1	A0A2E3PMG7	CML67_00020
4	A0A2T6JC79	1	A0A2T6JC79	A2710_05015|A2Z90_20765|A3E23_15560|ABS37_12120|ABS39_18580|ACINB_13730|AE621_23585|ASF11_23395|ASF16_15475|ATF69_3689|BGO35_08605|C8C93_1939|C8C94_0732|C8C99_1152|CBY09_17200|CLU86_2174|CLU87_2359|DEV74_04120|EAG14_06905|EON49_27330|FBY25_1460
4	A0A4Q6GUA3	1	A0A4Q6GUA3	EOP92_08730
4	B3PHZ5	1	B3PHZ5	CJA_3738
4	D0LMM3	1	D0LMM3	Hoch_6236
4	A0A0B4XVY7	1	A0A0B4XVY7	AUP42_04690|CMO06_14145|KO164_2007|SAMN05428964_1011490|SMB34_18950|TH24_12155|TH3_04240|TH44_16820|TH468_01675|TH5_10275
4	A0A1I4S060	1	A0A1I4S060	SAMN02982985_04557
4	A0A1Y2L8W3	1	A0A1Y2L8W3	TALK_18660
4	A0A358HY40	1	A0A358HY40	DEF21_19575
4	A0A4Q1VV92	1	A0A4Q1VV92	B6S44_02990
4	A0A562PKL5	1	A0A562PKL5	GO485_27650|IP92_04177
4	A0A1X7EVF7	1	A0A1X7EVF7	SAMN06295900_106341
4	A0A261SPP2	1	A0A261SPP2	CEG14_07565
4	A0A266QBX7	1	A0A266QBX7	B0D95_13930|CBP51_10470
4	E8RPD1	1	E8RPD1	Astex_0279
4	I3TSD9	1	I3TSD9	AUP44_04485|CMO29_07725|CMO30_01735|DCK97_21755|TMO_a0274
4	A0A1S1SSC6	1	A0A1S1SSC6	LCM4573_15345
4	A0A1U9YZW7	1	A0A1U9YZW7	CMH13_12430|EDC90_102312|GGR30_004396|Mame_01630
4	A0A2S7DP88	1	A0A2S7DP88	EBN15_16410|XcodCFBP4690_02350
4	A0A2T7H8L2	1	A0A2T7H8L2	DCO57_19745
4	A0A326KNU3	2	A0A326KNU3|A0A410NU42	DI552_08335|BJP32_04470|CD943_07970|CQ026_05060|EGK63_00950|EQG53_03485|FM111_15405|NCTC11165_00300|NCTC8545_03324|NCTC9239_03401
4	A0A438AET7	1	A0A438AET7	EKE94_14440
4	A0A6L9MDG4	1	A0A6L9MDG4	GTW51_02650
4	A0A0T2ZLI9	1	A0A0T2ZLI9	ASE11_00710
4	A0A167I258	2	A0A167I258|A0A255ZH94	LPB072_13655|A2037_06520|C5F53_08805|CFE43_17195|CHU94_07260|DHV01_15205|RS694_13260
4	A0A1I1WQX4	1	A0A1I1WQX4	SAMN05216204_1515
4	A0A1M6B4G6	1	A0A1M6B4G6	SAMN05444417_0770
4	A0A346R636	1	A0A346R636	D1F64_20465
4	A0A363RTU7	1	A0A363RTU7	DCO45_00440|EDF71_10610|HS961_15045
4	A0A378ZUE9	1	A0A378ZUE9	APZ00_20185|NCTC13350_01750
4	A0A420GPB7	1	A0A420GPB7	A8H39_39230|BCY88_04670|BX589_105273|GGD68_005047
4	A0A438KWY8	1	A0A438KWY8	DFH15_0829|HX829_07240|HX845_04755|HX876_12330|HX882_21900
4	A0A4Q3YZW2	2	A0A4Q3YZW2|A0A4Q3Z066	EU805_16925|EU805_16420
4	A0A4Q5VLG1	1	A0A4Q5VLG1	EOO69_07350
4	A0A6P2ES17	1	A0A6P2ES17	H4CHR_02103
4	A0A6S7AL89	1	A0A6S7AL89	LMG3458_05286
4	A0A7W9R069	1	A0A7W9R069	HNP59_000261|HNP60_002407|SLG_25170
4	A9C359	1	A9C359	ACM14_02085|BI380_01035|BW39_03176|CLU98_2155|CTI10_024240|DI604_26555|DR66_5815|Daci_4541|DelCs14_2279|E2582_16890|F3K36_21330|FB549_2048|GRX31_29685|HMPREF9701_06145|HMPREF9702_03852|KDK82_1249|SAMN05216519_1489|SAMN05421547_13938|SAMN05444579_1259
4	X7F7F9	1	X7F7F9	RISW2_06035
4	A0A085G165	1	A0A085G165	GEAM_4311|GJV10_16730|GXP68_21380|NCTC12157_05018
4	A0A0A0EUJ7	1	A0A0A0EUJ7	N799_11200
4	A0A0K8P5L5	1	A0A0K8P5L5	ISF6_4197
4	A0A0M3BC24	1	A0A0M3BC24	FDR95_23495|YH62_18915
4	A0A126ZEP4	2	A0A126ZEP4|A0A4Q4B217	AX767_14900|EOP76_15110|EON54_01490
4	A0A246J5Q0	1	A0A246J5Q0	CDN99_18440
4	A0A2S5KPA4	1	A0A2S5KPA4	C4K68_15100
4	A0A3A8NR35	1	A0A3A8NR35	D7V93_37820
4	A0A4R7BZJ6	1	A0A4R7BZJ6	EV668_3037
4	A0A558NLZ2	1	A0A558NLZ2	CMI06_09525|COB09_16110|FOT50_08080
4	A0A6P2FIS5	2	A0A6P2FIS5|A0A7W5DD87	APY03_1961|CHC07_00241|RA8CHR_06043|FHW64_005245|FHY07_003617
4	A0A7Y3IKD4	1	A0A7Y3IKD4	HKI82_02760
4	I3IE83	1	I3IE83	D0B88_04370|O59_000389
4	J2TVI2	1	J2TVI2	F7R28_01970|PMI15_03007|SAMN05216350_1153|SAMN05720382_1083
4	A0A0B2CB93	2	A0A0B2CB93|A0A1L5QVB3	OZ10_15370|A7D17_19025|ASF90_11850|BI313_18695|XVE_2532
4	A0A0F5FHS7	1	A0A0F5FHS7	VE26_15260
4	A0A127CNR4	1	A0A127CNR4	AZF01_20620|CML23_17835
4	A0A1B3Z9Z6	1	A0A1B3Z9Z6	AWL63_09930
4	A0A1H1GBE7	3	A0A1H1GBE7|A0A1V1V2L6|A0A354EN63	A4249_13620|ASF81_13495|CEP68_08385|E4341_01780|E7T10_01715|GGC30_11595|HNP47_002789|NCTC11166_02380|SAMN02787020_2663|SH203_02769|DDY79_01230
4	A0A2T5XIT3	1	A0A2T5XIT3	C8K45_2590
4	A0A2T6FGY1	1	A0A2T6FGY1	B0W54_14375
4	A0A318JBM4	1	A0A318JBM4	DFR42_11411|UNDKW_3616
4	A0A437QNG1	1	A0A437QNG1	EOI86_12595
4	A0A4Q3MBV0	1	A0A4Q3MBV0	EOO33_02235|EOO33_07870
4	A0A6A8A881	1	A0A6A8A881	GAO09_13005
4	A0A6B9GHV9	1	A0A6B9GHV9	CUN67_29600
4	V2TI02	1	V2TI02	P256_02381
4	A0A0L8BL98	3	A0A0L8BL98|A0A1V3QX56|A0A2T3D4E4	AC244_23665|BC361_23720|B0E45_16985|BLJAPNOD_01515|HT585_25850|C6558_20680
4	A0A165SKD6	1	A0A165SKD6	AKL17_1661
4	A0A1C3HJS9	1	A0A1C3HJS9	PWN146_03981
4	A0A1E4G5D1	1	A0A1E4G5D1	ABS76_23200
4	A0A1H5KRY3	2	A0A1H5KRY3|A0A1K1XVL2	AO356_28000|APS14_14145|B0E42_23745|C1892_26420|CD58_14245|CE140_06705|EDB98_10141|PSF113_2970|SAMN03159304_03394|SAMN03159439_00975|SAMN03159443_01783|SAMN04490188_5018|BIV08_08675|E3Z27_15145|SAMN03159309_03199|SAMN03159442_01981|SAMN03159507_03341|SAMN05428955_4309
4	A0A2D2DRB4	1	A0A2D2DRB4	CR152_25725
4	A0A2V3UJT5	1	A0A2V3UJT5	BY998_11197
4	A0A327Y1U1	1	A0A327Y1U1	BCL34_103177|FHT96_002730|GGQ67_003681
4	A0A4R7BMB1	1	A0A4R7BMB1	C8K91_101923|EOO68_08195
4	A0A4S4B883	1	A0A4S4B883	E7T06_13050
4	A0A5D0V996	1	A0A5D0V996	FMN50_26190
4	A0A6P1J0Q4	1	A0A6P1J0Q4	F9K07_23075
4	A0A0C9N8A6	2	A0A0C9N8A6|A0A7W6A9M9	BRX36_00755|DRN02_007495|SP6_07_01380|GGR48_002190
4	A0A0J5QK73	1	A0A0J5QK73	IMCC21224_113186
4	A0A0M5IL74	1	A0A0M5IL74	LH20_03825
4	A0A0Q5GT11	2	A0A0Q5GT11|A0A3E1KW54	ASF73_13895|AD14011_03135|D0A35_03110|D0A42_11025|XCC3545|XCCB100_0649|XC_0614
4	A0A0S9LRT5	1	A0A0S9LRT5	ASF45_29400|DES41_109241|DI587_32030
4	A0A142Y844	1	A0A142Y844	VN12_25085
4	A0A1B1PUJ5	1	A0A1B1PUJ5	AYJ57_17455
4	A0A1E4EAU6	1	A0A1E4EAU6	ABS59_07605
4	A0A1E4GVH0	1	A0A1E4GVH0	ABS78_12865
4	A0A1N6Y5M3	1	A0A1N6Y5M3	SAMN05880582_106169
4	A0A1V4CDQ4	1	A0A1V4CDQ4	BC358_11520
4	A0A2S9IB77	1	A0A2S9IB77	CQW29_13930
4	A0A323UCQ9	1	A0A323UCQ9	DNX69_20365
4	A0A367V4A5	3	A0A367V4A5|A0A367V4N2|A0A367WS07	CU041_19710|TH19_15390|TH8_20955|AUQ43_18175|DCM48_13275|TH6_16790|TH30_15460
4	A0A367VBF7	1	A0A367VBF7	CMO05_11910|COO92_10025|TH1_16820
4	A0A3A4RFT2	1	A0A3A4RFT2	C4535_16085
4	A0A430HRG8	1	A0A430HRG8	EJB06_07770
4	A0A4Q2U1V1	1	A0A4Q2U1V1	EUU22_00165
4	A0A5B9QRG6	2	A0A5B9QRG6|M5TTZ4	UC8_36190|CEE69_05610|RSSM_05879
4	A0A6N3G1K6	1	A0A6N3G1K6	EMLFYP7_02929
4	K2KMH0	1	K2KMH0	CLY44_2633|TH2_16086
4	L0MLZ1	1	L0MLZ1	D781_4166
4	M4SDT3	1	M4SDT3	BHE75_03222|CV103_06480|G432_05325
4	A0A0F4NG64	1	A0A0F4NG64	TW81_16025
4	A0A0K6HFV2	2	A0A0K6HFV2|A0A3R8NQP0	Ga0061061_109154|EIM50_08980
4	A0A0Q4G022	1	A0A0Q4G022	ASE72_15930
4	A0A0Q5HHT2	1	A0A0Q5HHT2	ASF77_13270
4	A0A0Q6RS71	1	A0A0Q6RS71	ASC97_00270
4	A0A0U3K046	1	A0A0U3K046	FD744_20005|HA51_05535|LH22_02060|LK04_18655|NH00_22760|PRCB_10125|QU24_03335|VH86_15730
4	A0A157QXT2	1	A0A157QXT2	SAMEA1982600_04168|SAMEA3906486_01495
4	A0A161YMG4	1	A0A161YMG4	CLV41_1175|OA90_24845
4	A0A178HZS4	1	A0A178HZS4	A3840_06405
4	A0A1A9HVU3	2	A0A1A9HVU3|A0A2G9CAF8	ABE85_26125|EOP37_00730|CS062_09620
4	A0A1B6VG40	1	A0A1B6VG40	A0123_03196|A0U94_14410|HK24_03200|IGS75_14110
4	A0A1B9S1A9	2	A0A1B9S1A9|A0A7X8SZD5	A6U86_30175|BSK43_005155|HGP17_20650
4	A0A1D2TWZ4	1	A0A1D2TWZ4	ABS86_05625
4	A0A1H2PIC0	1	A0A1H2PIC0	SAMN05216551_10114
4	A0A1Q4E721	1	A0A1Q4E721	BGP17_08315
4	A0A1X6YSS1	1	A0A1X6YSS1	AQY21_19120|ATO3_00225|B5V46_10175|BDD41_4102|C8N42_11679|CML66_22345|CMP09_14390|HWE37_02515|PSM7751_01218|Pden_1422|SAMN04488105_13622|SAMN05444398_10295|SDC9_25059|Salmuc_05082
4	A0A1Y2L3P5	1	A0A1Y2L3P5	TMES_01270
4	A0A1Y2R3H7	1	A0A1Y2R3H7	CAP37_03615
4	A0A220SIN8	1	A0A220SIN8	CEK62_02230
4	A0A240CBW0	1	A0A240CBW0	SAMEA4384070_04402
4	A0A261U8A0	1	A0A261U8A0	CAL20_10220
4	A0A2A4LIK2	2	A0A2A4LIK2|A0A2A4Z368	COC24_03775|COB13_07035
4	A0A3D4PZW1	1	A0A3D4PZW1	DIW64_07700
4	A0A4R2PAW0	2	A0A4R2PAW0|A0A7W5K9U7	EV292_11079|FHY02_001752
4	A0A518B9M4	1	A0A518B9M4	Pan216_45180
4	A0A519IK38	1	A0A519IK38	EOO54_20265
4	A0A7W1YP97	1	A0A7W1YP97	H0X37_17160
4	A0A7W6FVQ7	1	A0A7W6FVQ7	GGR05_003230
4	A0A7Z2PN32	1	A0A7Z2PN32	ACH79_03185
4	A0A068T4U3	2	A0A068T4U3|A0A1X7F8B0	NGAL_HAMBI1145_00450|RG1141_CH07110|SAMN02982989_2478
4	A0A0C3NNV2	1	A0A0C3NNV2	SQ11_14970
4	A0A0C5KDG3	1	A0A0C5KDG3	A9762_04890|PAN31108_00149|PAQ31011_00396|PCA20602_01042|PCA31118_00755|UC34_12915
4	A0A0E3UG56	1	A0A0E3UG56	CPBF1521_06820|F6Y24_08995|FHR63_002009|FHR65_002391|FHT07_000781|FHT09_002119|FPL04_03120|GGR68_002234|GGR73_002629|LMG19146_03480|XB05_20090|XPR_0451|XPU_2649|XacyCFBP1159_19375|XaraCFBP7407_14245|XarbCFBP7697_18760|XarjCFBP7645_18550
4	A0A0N1BW06	1	A0A0N1BW06	C0V82_08750|IP70_00225
4	A0A0N7KYL6	4	A0A0N7KYL6|A0A0S2ETP0|A0A6L9MC63|Q1YGS5	M673_18240|GTW51_01695|SI859A1_02750
4	A0A0P0ELC9	1	A0A0P0ELC9	D3868_23470|FBZ82_102577
4	A0A0Q6LQL7	1	A0A0Q6LQL7	ASC88_09165
4	A0A0Q7W2R8	2	A0A0Q7W2R8|K2PKL3	ASD50_16545|BGO03_07575|NA8A_15426
4	A0A142X213	1	A0A142X213	VT03_23840
4	A0A142YLV3	1	A0A142YLV3	VT85_22230
4	A0A1C3ETC5	1	A0A1C3ETC5	A6X21_02280
4	A0A1G6AY03	1	A0A1G6AY03	SAMN02982931_00995
4	A0A1I4GFG5	1	A0A1I4GFG5	C7502_2306|C7503_103153|CIW50_15225|SAMN03159423_0874
4	A0A1I6UWB3	1	A0A1I6UWB3	A3862_25315|CMH16_13090|DFJ57_1753|GGQ91_004965|HDN76_004637|HDN89_005065|MOC_1270|Mrad2831_1052|SAMN02799643_03816|SAMN04487845_11453
4	A0A1I7NPP6	1	A0A1I7NPP6	SAMN05216456_2585
4	A0A1N6RU94	1	A0A1N6RU94	SAMN05880557_10396
4	A0A1Q4AH77	1	A0A1Q4AH77	BGO93_01810
4	A0A1S8YT25	1	A0A1S8YT25	BTJ39_02245
4	A0A258AWA2	1	A0A258AWA2	B7Z37_13630
4	A0A258HZD4	1	A0A258HZD4	B7Y88_15085
4	A0A3N1WV01	1	A0A3N1WV01	EC845_3446
4	A0A4P6FQ46	1	A0A4P6FQ46	ETR14_11125
4	A0A4R3LR23	1	A0A4R3LR23	EDC64_11194
4	A0A4R3XGK7	1	A0A4R3XGK7	EDE09_10665
4	A0A4R6FMY6	1	A0A4R6FMY6	CMN72_10770|EV664_105154
4	A0A4V3FY08	1	A0A4V3FY08	CES85_4255|CEV32_4222|CEV33_4249|CEV34_5191|CQ062_11105|EC911_101574|EDF68_1087|EHE22_04255|F3W84_06635|F7Q93_12460
4	A0A4Y9SHY0	1	A0A4Y9SHY0	E4L96_05665
4	A0A517W532	1	A0A517W532	V6x_00320
4	A0A5B9MK29	2	A0A5B9MK29|A0A5B9PGR0	Mal15_56460|Enr13x_20890|KOR42_55030|MFFC18_47120
4	A0A7G2JTG2	1	A0A7G2JTG2	E5C26_22325|LCN16_04382
4	I5C566	1	I5C566	A33O_03815|SAMN05216452_1665
4	A0A011UIT1	1	A0A011UIT1	BG46_15020|BLA27_22610|CES86_5056|CN879_14290|CQZ93_20435|D584_06412|D7027_09610|DK867_16415|F9K77_11895|F9K85_16885|F9K94_14855|F9L02_20350|FHW01_001980|FHW02_002370|FIB18_02710|HWX16_02340|IAR37_18325|O206_20790|OINT_2000673|Oant_3584|Q644_25160
4	A0A084EHR4	1	A0A084EHR4	A0U87_19425|A6768_18350|AX777_18925|BRX37_01670|CG471_09255|CP98_03508|DI540_13865|E5554_22865|EBF16_18195|GGQ90_002204|GS397_17340|HH800_18230|HMPREF9718_01557
4	A0A085FX08	1	A0A085FX08	BIWAKO_06562|FG93_00143
4	A0A095B5J8	2	A0A095B5J8|A0A0A7PJQ3	A3E77_16275|ASE06_03610|ATE68_11930|ATE71_01705|E5675_04105|EOP63_04575|FG91_03902|FG95_01343|GGR90_000188|SAMN05428974_0807|SPPYR_3057|HDC29_002900|HDC35_003889|SC1_00656|SKP52_16500
4	A0A0B2BV04	7	A0A0B2BV04|A0A258LUJ2|A0A2D9I5Z0|A0A345ZVW2|A0A418VVP7|A0A6J4C022|W9H7V5	PK98_01760|B7Y70_09670|CMM78_04015|CMM81_18235|DW352_11375|D3877_13590|HMP09_2740|N825_33490
4	A0A0G3XB03	1	A0A0G3XB03	AM2010_1752
4	A0A0J6S8E9	2	A0A0J6S8E9|A9W8R9	VQ02_29325|ASF53_07830|AX289_16495|B2G69_02145|BK022_16040|BV511_12280|C0214_22275|E4V01_04935|FHR71_002823|GU700_19985|HNR51_002642|METD_I5042|MEX01_13040|MPPM_4413|Mchl_4418|MetexDRAFT_2238|MexAM1_META1p4438|Mext_4048|Mpop_4530|TK0001_1421|Y590_20160
4	A0A0Q4WST6	3	A0A0Q4WST6|A0A1I6WVZ8|A0A5A7ZFX6	ASF32_04245|F1D61_15980|FV229_06785|FV234_21795|SAMN02799642_00076|SAMN04487845_1681|SAMN05216360_13118|CIW48_29740
4	A0A0Q5DPG7	1	A0A0Q5DPG7	ASF69_05850
4	A0A0Q5J7V9	1	A0A0Q5J7V9	ASF71_19665
4	A0A0Q6SB28	1	A0A0Q6SB28	ASC93_24830
4	A0A0Q8XQD5	2	A0A0Q8XQD5|A0A1N7R778	ASE30_23960|HLG70_04560|A7J67_16710|ASD71_06530|CLM73_13905|DCR74_09185|LMG26684_01071|LMG26685_01516|LMG26690_00472|SAMN05428937_4843
4	A0A0Q9DGN9	2	A0A0Q9DGN9|A0A2R7NTH0	ASE52_02960|EON50_16835|DBR23_17235
4	A0A0R3LIW5	2	A0A0R3LIW5|A0A1B1UIP9	CQ12_27805|CP49_03555|CQ13_08230|LMTR13_23070|LMTR3_18515
4	A0A0R3N0V6	1	A0A0R3N0V6	CQ14_17815
4	A0A0V2FBK4	1	A0A0V2FBK4	AS593_14195|C1707_07910|DDF62_07160|DDF65_17700|DDF67_19540|G5B46_20000|SGCZBJ_14200
4	A0A117MV73	1	A0A117MV73	DK26_06955
4	A0A127PCM8	2	A0A127PCM8|A0A419TY67	CFter6_2686|CFU_2158|DFH22_2691|FHW24_103181
4	A0A1D7U314	2	A0A1D7U314|A0A5C8PL72	BHK69_16040|CYD53_107243|SAMN05216304_10129|FHP25_16990
4	A0A1E4AZ84	1	A0A1E4AZ84	ABS47_01390
4	A0A1E4CXF7	1	A0A1E4CXF7	ABS54_01480|BGN89_00505
4	A0A1E7WDY8	2	A0A1E7WDY8|A0A1E7X301	ASF04_00195|ASF61_20445|DUPY_40340|D0T23_28170|DUGA2_10200|DUGA6_25440|GEV02_06440|Jab_1c17080|SAMN05428959_102243
4	A0A1H4ML55	3	A0A1H4ML55|A0A521QJ85|A0A5C5SC48	BKA77_6345|SAMN05444158_5882|SAMN05444171_0027|EPO50_24880|F1599_09245|F7Q96_16715|FX016_02835|IC580_22240|FQU96_36390
4	A0A1I3D1M5	1	A0A1I3D1M5	BWP39_20805|SAMN05192543_10164
4	A0A1I4L4W0	2	A0A1I4L4W0|A0A2U8WGU0	CRT23_13130|E8E01_00540|EU555_10650|MTDSW087_05523|SAMN04488125_12755|VQ02_24795|VQ03_04555|DK389_23120
4	A0A1L6J915	1	A0A1L6J915	BDW16_1404
4	A0A1M7R223	2	A0A1M7R223|A0A6I1N4R0	GTP58_28045|SAMN05192549_109200|F8197_24560
4	A0A1R1Q869	1	A0A1R1Q869	A6X20_35680|AC628_38435|AOQ73_25180|AS156_19260|BE61_00950|BEL01nite_65110|BSN85_39485|C207_05157|CI1B_18820|CK489_11370|CO675_24740|CWS35_09690|FBZ93_108285|FDV58_26370|FNJ47_15880|G6P99_33620|HAP47_013450|HAP48_043165|NA75_110168|QU41_14115|SAMN05216337_1002130|SAMN05444164_5918
4	A0A1T1HXY9	1	A0A1T1HXY9	MF4836_17965
4	A0A1W6ZHY0	1	A0A1W6ZHY0	CAL15_22310
4	A0A1X1DDI7	4	A0A1X1DDI7|A0A286BTE0|A0A2V5BU37|A0A437T923	HA48_02285|DEO73_12115|SAMN06273570_1744|DEU53_11483|FCN45_00190|HX773_11710|CBW22_05165|EKH82_00310|Y788_00770
4	A0A1Y0KZ77	1	A0A1Y0KZ77	B9K09_20600
4	A0A211Z833	1	A0A211Z833	BWR60_30840|FFK22_019390
4	A0A252C0F5	2	A0A252C0F5|A0A511XDK7	HK28_11675|ANI02nite_28650
4	A0A257KJE8	2	A0A257KJE8|A0A4Q5PJH6	CFE29_23800|EON84_09705
4	A0A259MF10	4	A0A259MF10|A0A2K8MB48|A0A4Q2IXC5|A0A7T8RUZ2	B7X63_20655|B7Z15_19650|EPO41_15015|FD144_1581|CVN68_03195|B7Z15_20780|EO081_07320|IGS68_29635
4	A0A2A3LF78	1	A0A2A3LF78	CMZ84_14930
4	A0A2G9WTM6	2	A0A2G9WTM6|A0A6I4UQV6	CJ014_16965|GRI75_04040
4	A0A2K2FTP2	1	A0A2K2FTP2	A8V01_09715|DI555_00730|NTCA1_13480
4	A0A2L0A7L1	1	A0A2L0A7L1	C1T17_06305
4	A0A2S5GJX0	3	A0A2S5GJX0|A0A366GBW6|A0A6S6YL46	C4E15_26490|CQ050_20185|DFP87_101761|HG262_09875|QWC_00730|LMG3431_00554
4	A0A2S9QJ97	1	A0A2S9QJ97	C5L14_02225|FZC33_04025
4	A0A327K6C1	2	A0A327K6C1|A0A327L0W7	CH338_21225|CH341_08185
4	A0A366DLY3	1	A0A366DLY3	DFR47_11140
4	A0A371BCK7	1	A0A371BCK7	DXH78_12110
4	A0A380WJR3	1	A0A380WJR3	HNQ96_000177|NCTC10684_02217
4	A0A3B8Y1Q1	1	A0A3B8Y1Q1	CMI62_16610|DCF73_19405
4	A0A418NF71	1	A0A418NF71	D2V04_10970|ETX26_03055
4	A0A420ENY8	2	A0A420ENY8|A0A562K935	CL949_08085|D6851_03885|BV96_04111|C725_2736|EB810_15405|IQ35_02806
4	A0A423FP49	1	A0A423FP49	BK654_24735
4	A0A4D7BJK5	1	A0A4D7BJK5	E8M01_29285
4	A0A4P5VYN2	1	A0A4P5VYN2	LBMAG42_36710
4	A0A4P7F189	1	A0A4P7F189	CU048_07415
4	A0A4Q1K0N5	2	A0A4Q1K0N5|A0A4Q8LZB5	EPA99_06325|EA655_07250|EA656_01410|EA661_13590|EYC45_16755
4	A0A4Q3YDU3	1	A0A4Q3YDU3	EON57_18795
4	A0A4Q7S0P7	1	A0A4Q7S0P7	EV569_5732
4	A0A4Q8QVV7	1	A0A4Q8QVV7	CWO89_27650|CWO90_19260
4	A0A4R8EZX5	1	A0A4R8EZX5	C8K29_1257
4	A0A4S8NX59	2	A0A4S8NX59|U4QDT2	D4A92_21790|FAA97_16815|A7J57_22220|BN877_p0074|DOU54_13230
4	A0A4U0PBF5	1	A0A4U0PBF5	FAZ21_18645
4	A0A4Y8RJ99	1	A0A4Y8RJ99	E3C22_14745
4	A0A4Y9SVR9	1	A0A4Y9SVR9	E4O92_15875
4	A0A517MGH7	2	A0A517MGH7|A0A5C5WNE2	FF011L_27700|CA85_50620
4	A0A519KU35	2	A0A519KU35|A0A519QQJ7	EON86_12135|EON88_34650|EON88_00725
4	A0A5B8BQR3	1	A0A5B8BQR3	FHY55_06270
4	A0A5B8L4W0	1	A0A5B8L4W0	FQ775_23420
4	A0A5B9DU94	1	A0A5B9DU94	FNA67_17830
4	A0A5C8UJ37	1	A0A5C8UJ37	FV220_09060
4	A0A6I3KPE1	1	A0A6I3KPE1	GIW81_18705
4	A0A6I4TZ92	1	A0A6I4TZ92	GRI97_16745
4	A0A6J4MPA1	1	A0A6J4MPA1	AVDCRST_MAG89
4	A0A7U4LEJ7	1	A0A7U4LEJ7	TS85_04905
4	A0A7V7Z6U2	1	A0A7V7Z6U2	GCM43_22205
4	A0A7W7B3U7	1	A0A7W7B3U7	GGQ98_003131
4	A0A7W9S596	1	A0A7W9S596	HNR59_003756
4	A0A7X4K8F3	1	A0A7X4K8F3	GR702_20380
4	A7HRR0	1	A7HRR0	Plav_0970
4	D7A8F5	1	D7A8F5	Snov_1318
4	E0THX4	1	E0THX4	PB2503_00070
4	M4ZHD0	1	M4ZHD0	S58_70360
4	W6VWL2	1	W6VWL2	PMI07_003166
4	A0A086MD28	1	A0A086MD28	JH26_25985
4	A0A095UCL7	1	A0A095UCL7	AGI3411_02737|E2603_05025|FOC81_13100|JL37_28500
4	A0A0A1PBF4	1	A0A0A1PBF4	BN1110_03154
4	A0A0D6JFK6	2	A0A0D6JFK6|A0A6N7GU73	YBN1229_v1_1828|GEU95_13990
4	A0A0G4JKS8	1	A0A0G4JKS8	PAN31117_00667|PAP18089_04711|PCO31010_00405|PCO31110_01283|PCO31111_02752|PFI31113_00469|PHO31112_03744|PSP31121_01280
4	A0A0H1AKC8	1	A0A0H1AKC8	WQ56_12930
4	A0A0J6GIE5	1	A0A0J6GIE5	TU78_13145
4	A0A0K2DGU4	3	A0A0K2DGU4|A0A135HUY1|A0A368K5M4	AL346_19330|ATN84_13605|DUT91_09530
4	A0A0Q7AB43	4	A0A0Q7AB43|A0A2N4Y6E0|A0A4V4HMV6|K2QUZ6	ASC71_05445|DFO46_2927|FVA81_18870|C0V73_06660|FAA97_06485|ABS40_03430|D4A92_10590|E9677_02605|ENP70_13730|FBY19_2417|H6M51_03045|QWE_12223|SAMN05880561_101716
4	A0A0Q8HC66	2	A0A0Q8HC66|A0A397RMB2	ASC81_06560|ASC91_04260|ASC95_22695|ASD88_06565|C8K28_2118
4	A0A0Q9JAS3	1	A0A0Q9JAS3	ASE66_26580|B5U98_29835|BOSE62_110256|C7490_110284|EOP19_04200|SAMN04515666_104293|SAMN05428997_11181
4	A0A0S2FSG0	1	A0A0S2FSG0	ASD86_14520|AZ78_0033|CNO08_14085|LC55x_3139
4	A0A0W1QNZ2	1	A0A0W1QNZ2	ATB93_05535
4	A0A176FAY5	1	A0A176FAY5	A3731_14740
4	A0A1C1YZV3	1	A0A1C1YZV3	AWJ14_05015
4	A0A1E2RWB7	1	A0A1E2RWB7	A7A08_02626
4	A0A1E4DM65	1	A0A1E4DM65	ABS59_17570
4	A0A1G7DVN3	1	A0A1G7DVN3	SAMN05192589_12057
4	A0A1H0SCD1	2	A0A1H0SCD1|A0A429WBD5	SAMN05216303_104105|EJI01_26390
4	A0A1H0W4G6	1	A0A1H0W4G6	SAMN05443582_11257
4	A0A1H3EFW6	1	A0A1H3EFW6	BV903_15725|D9T17_00010|GLE_0622|JHW38_19790|LEN_4313|SAMN04487939_106238|SAMN05421681_107297
4	A0A1H4WG76	1	A0A1H4WG76	BGP04_22205|SAMN05443249_3902
4	A0A1I4UIL8	1	A0A1I4UIL8	CXZ10_10820
4	A0A1M3ACQ6	1	A0A1M3ACQ6	BGO00_00780
4	A0A1M3HGW2	1	A0A1M3HGW2	BGO57_00385
4	A0A1M7HE50	1	A0A1M7HE50	SAMN02787076_00907
4	A0A1N6E9L9	1	A0A1N6E9L9	SAMN05444002_0483
4	A0A1V3YUP4	2	A0A1V3YUP4|A0A5C5CT12	BRY73_02305|FHW03_003221|ECB98_07025|FIC94_13910|OHAE_4618
4	A0A1W6LCH9	1	A0A1W6LCH9	A4W93_19490
4	A0A1W6ZN64	1	A0A1W6ZN64	CAK95_06865
4	A0A1Y2Q8E1	1	A0A1Y2Q8E1	CAP40_15715
4	A0A221T0F7	2	A0A221T0F7|H8H2W3	DFI_14430|DGo_PC0068
4	A0A239FUS3	2	A0A239FUS3|A0A6N7JJK6	SAMN05880556_1087|GE253_10200
4	A0A285PCW3	1	A0A285PCW3	DCS30_07540|SAMN06265368_2674
4	A0A2E2M8X5	3	A0A2E2M8X5|A0A2E2X2Z7|A0A4R5PNQ2	CML29_09720|CME90_04565|CML31_16935|E2A64_06090
4	A0A2G6X023	5	A0A2G6X023|A0A2P1VC94|A0A7Y7LIF1|E6UZ06|J2TCY0	AO062_25025|ASD05_20730|ASD34_25535|CKY39_00565|CLU95_3136|CY658_12890|D3H34_12480|FFI97_029275|GFK26_06570|SAMN05518800_0207|VCH24_49300|VHAB30_51040|ABS94_15320|C4F17_18535|EJP69_22295|SAMN03159339_3728|FHT33_005295|Varpa_0113|ASC92_11495|PMI12_02517
4	A0A2N2TEW5	1	A0A2N2TEW5	CVU22_17525
4	A0A2N7RUA1	1	A0A2N7RUA1	JaAD80_04600
4	A0A2S0XP12	1	A0A2S0XP12	ASC75_10720|CO731_04232|GGR00_001041
4	A0A2S9IW46	1	A0A2S9IW46	C5748_04760
4	A0A2Z5UE52	1	A0A2Z5UE52	SPYCW_2625
4	A0A317PPK4	1	A0A317PPK4	DFR52_102512
4	A0A357RUI7	1	A0A357RUI7	DD444_13520|SAMN04487993_1004109
4	A0A397LAM9	2	A0A397LAM9|A0A7H9BZ40	BCF22_3400|C7374_11737|HYQ43_18125|HYQ43_18185
4	A0A3B6VVV6	2	A0A3B6VVV6|A3NJ10	BPSS0918|BURPS1710A_A0409|BURPS406E_G0409|BURPSS13_T0389|ERS013345_00174|BMA10229_0567|BMA10247_A1000|BMAA1311|BMAGB8_A1481|BMAJHU_I0425|BOC38_36250|BP1026B_II1006|BUC_5491|BUH_5581|BURPS1106A_A1261|BURPS668_A1334|DF122_08035|DP49_3364|EGT66_21555|GBP346_B0592|WI23_25460|X980_3585
4	A0A420WML5	1	A0A420WML5	BCL74_0011|P24_01880
4	A0A495RWH1	1	A0A495RWH1	DFR51_1406
4	A0A4P8JH37	1	A0A4P8JH37	D0C27_00520|DF183_02565|DUD43_12495|EGY22_16640
4	A0A4Q3S715	1	A0A4Q3S715	EON95_10445
4	A0A4Q3ZIB9	1	A0A4Q3ZIB9	EON54_27315
4	A0A4Q5Q585	1	A0A4Q5Q585	EOO53_14165
4	A0A4R1UHX7	1	A0A4R1UHX7	EDF56_107177
4	A0A4R6YWC1	1	A0A4R6YWC1	DFR29_107134
4	A0A4U8V986	1	A0A4U8V986	MW7_006875
4	A0A4V3AN96	1	A0A4V3AN96	E2F49_14480
4	A0A518RDJ0	1	A0A518RDJ0	FPZ54_05030
4	A0A6M1S3M5	1	A0A6M1S3M5	G6N76_08830
4	A0A6N1X920	1	A0A6N1X920	HUK68_20460
4	A0A7G6RQ10	1	A0A7G6RQ10	HB780_00545
4	A0A7V9YMR1	1	A0A7V9YMR1	HNQ29_001402
4	A0A7W8LQD2	1	A0A7W8LQD2	HNQ09_002181
4	A0A7W8NGH9	1	A0A7W8NGH9	HNQ08_002900
4	A0A7Y9J0N6	1	A0A7Y9J0N6	FHW18_004916
4	A0A7Z3AS74	1	A0A7Z3AS74	HKK54_22435
4	F5Y368	1	F5Y368	Rta_00940
4	H0A7I5	1	H0A7I5	HMPREF9946_04792
4	H0THY8	1	H0THY8	BRAS3843_1570018
4	H4F9N7	1	H4F9N7	PDO_2466
4	K9DG17	1	K9DG17	DIR46_17670|FVD38_02660|HMPREF9710_01586|HNP07_001654|NM04_11720
4	Q214K8	1	Q214K8	RPC_2628|RPE_3033
4	A0A0B4X1B9	2	A0A0B4X1B9|B9J7Q1	AM571_CH01160|BCL32_4990|C9413_19195|CWR43_27375|EV128_11054|EV129_11256|EV132_102532|GGE12_002106|IE4872_CH01230|RGR602_CH01172|SAMN02927900_00372|Arad_0566|CCGE525_02670|DXT98_15405|EXN70_13680
4	A0A0F5L3C6	1	A0A0F5L3C6	VW35_18260
4	A0A0J6HUN5	2	A0A0J6HUN5|A0A5E6P205	DIT33_08500|EIY72_11905|GHO25_08175|GHO26_07075|GHO27_04305|GHO30_13130|GHO31_03875|GHO34_14080|GHO40_24130|GHO41_15000|GHO44_21310|GHO45_00240|PMI32_04964|TU84_21975|CUN63_01045|E3W21_26800|FBY12_1237|PMI33_02009|PS659_00056|PspR76_14970
4	A0A0P0CX82	5	A0A0P0CX82|A0A0Q7YZD5|A0A0W1F006|A0A239J0L2|N9WIA3	AN936_01710|LH19_01820|A2885_04585|ASD67_09370|ATE62_14975|SAMN06295955_10931|EBMC1_00055|F9K41_09920
4	A0A0P9G049	1	A0A0P9G049	APR50_16280|CMO32_33280|EPO53_38185|INQ48_00575|SAMN05443579_104192
4	A0A0Q8B522	1	A0A0Q8B522	ASD74_16355|DC415_07680|DC430_11070|DCP16_07680
4	A0A0Q8R8N6	2	A0A0Q8R8N6|A5V8A8	ASE22_24915|EIK56_26395|SAMN06295920_11155|Swit_2165
4	A0A0Q8S9Q8	1	A0A0Q8S9Q8	ASE28_11645|ASE31_29365|E6Q94_06150|FB546_111156|HDO01_001171|HNP48_001731|PMI14_00373|PMYSY11_1741
4	A0A109YLE4	1	A0A109YLE4	ABS88_08955|C3E99_02240|SGRAN_1157
4	A0A176X6T0	3	A0A176X6T0|A0A6H0ZQI2|A9CKI8	A7J57_04010|FHR76_000164|FOB41_13210|A6U90_00835|A6U97_09150|A8L48_16040|AGR13a_Cc20139|AGR1A_Cc10168|AGR1B_Cc120704|AGR1C_Cc10170|AGR1_12210|AGR2A_Cc30032|AGR3A_Cc430097|AGR4B_Cc100089|AGR4C_Cc20071|AGR5A_Cc90176|AGR7A_Cc290377|AGR7B_Cc10188|AGR7C_Cc260414|AGR9A_Cc210414|AGROH133_03318|AGTUEHA105_LOCUS2707|AKG12_20145|ASD85_14010|AT5A_11092|Ach5_02160|Agau_C101376|At1D1609_02120|Atu0237|BA725_12…
4	A0A199YKJ0	1	A0A199YKJ0	AUQ41_06865|CLY44_3943|CMO07_02620|TH15_07980|TH2_09994
4	A0A1C2DE64	1	A0A1C2DE64	C1M53_11335|CYK37_21175|QV13_26315
4	A0A1E3GXT9	1	A0A1E3GXT9	A6302_03832
4	A0A1G5P8V9	1	A0A1G5P8V9	SAMN03080610_03532
4	A0A1H0FFU9	1	A0A1H0FFU9	DFS11_12716|SAMN05216328_14317
4	A0A1H0KAY6	1	A0A1H0KAY6	SAMN05192530_107186
4	A0A1H8CV89	1	A0A1H8CV89	SAMN05192583_1771
4	A0A1I0XVZ5	2	A0A1I0XVZ5|A0A4R2ZYW9	SAMN03159496_01519|EDF70_103511
4	A0A1I5HUZ5	3	A0A1I5HUZ5|A0A1L3F3P5|A0A562QTT6	SAMN05216330_103407|BKD09_06120|A1D31_04085|AC630_21515|ASG57_04540|B5V03_22720|BCCGELA001_04010|BN2626_G22_0037|BSZ19_13615|Bra1253DRAFT_04439|C7G42_04135|CIT37_08135|CIT39_28360|CIT40_29305|CO669_21995|CO678_37440|CT676_29795|CV770_40355|CVM73_28020|D6B98_28155|E4K64_17675|E4K66_10020|EDE10_111168|EHH60_22460|EI171_01825|EKK33_16495|FBZ95_102347|FNV92_15725|FOM02_40885|FXB38_05940|FXV83_24105|G…
4	A0A1M6NGJ5	1	A0A1M6NGJ5	GbCGDNIH8_8471|NS319_08075|SAMN02745911_3783
4	A0A1P8X1T2	1	A0A1P8X1T2	BWQ93_18715
4	A0A1S9ABF0	1	A0A1S9ABF0	B0920_17410
4	A0A1T4NDD2	1	A0A1T4NDD2	SAMN02745674_00844
4	A0A208Y3S0	2	A0A208Y3S0|A0A261W111	CDO44_04075|CAL24_08880
4	A0A220MTU6	2	A0A220MTU6|A6UFF2	C3L21_02035|C7U62_02105|CDO25_02075|CEJ86_03025|CN070_03770|CN238_02275|CN933_14415|SM0020_09440|SM11_chr3838|SMc01160|SinmeB_3466|EMEDMD4_10018|Smed_3567
4	A0A2E2RPQ9	1	A0A2E2RPQ9	CL534_18890|CL535_12025
4	A0A2N3CRP1	1	A0A2N3CRP1	CVT78_13255
4	A0A2P7BH65	2	A0A2P7BH65|A0A2P7BU31	CU103_04180|CU102_06955
4	A0A2S9ERC7	2	A0A2S9ERC7|N9F672	AS4_19380|ASC84_00975|CQZ96_03035|DT74_06540|F964_02893|GJV03_15580|AAV97_03545|ACINWC743_2467|EYB59_21890|F938_00607|F963_02499|NDM229_009485
4	A0A2T6E8J6	1	A0A2T6E8J6	BGP77_14520
4	A0A2U1CM67	2	A0A2U1CM67|A0A2U1CMN7	C7440_1571|DFR37_1154|C7440_1755
4	A0A2U3L0K0	1	A0A2U3L0K0	E4K67_15250|SBF1_3270003
4	A0A2W1MCZ3	1	A0A2W1MCZ3	DMX10_28095|HNP29_003089|L682_00945
4	A0A318BN58	1	A0A318BN58	DMC47_00980
4	A0A3G8GLE6	2	A0A3G8GLE6|A0A5N7S1N2	ABS43_18235|BGO71_16020|CDO46_18995|EGT29_14410|EV675_3449|E2I21_27730
4	A0A3N1PWA1	2	A0A3N1PWA1|K2J8R4	EDC28_103422|B3C1_11804
4	A0A3R9Y6L0	1	A0A3R9Y6L0	EJC49_16365
4	A0A3S0V6H3	2	A0A3S0V6H3|A0A560BSZ8	EJ913_10620|AZOBR_p1140038|CHT98_31260|FBZ83_106185|FBZ85_11017|FH063_004215
4	A0A426VHP5	1	A0A426VHP5	EIP75_00205
4	A0A4Q5PCL8	1	A0A4Q5PCL8	EOO28_24170
4	A0A4S1WH22	1	A0A4S1WH22	E5A74_16245
4	A0A4S3FRA6	1	A0A4S3FRA6	C2862_12885
4	A0A509E8R4	1	A0A509E8R4	MET9862_01057
4	A0A511AXR1	1	A0A511AXR1	GWA01_07160
4	A0A517VB21	1	A0A517VB21	Pan161_18550
4	A0A517ZDD1	1	A0A517ZDD1	Mal4_48350
4	A0A5R9QZ15	2	A0A5R9QZ15|W8R9G4	DN820_08365|CH92_14780|CXL00_06155|UF78_14960
4	A0A6G0ZU89	1	A0A6G0ZU89	IGB42_03422
4	A0A6N9T8P3	1	A0A6N9T8P3	GTK09_16685
4	A0A7T8SIX7	1	A0A7T8SIX7	JIP62_09810
4	A0A7W5HIS7	1	A0A7W5HIS7	FHW69_003299
4	A0A7W9X3B4	1	A0A7W9X3B4	HD842_003909
4	A0A7Y8T386	1	A0A7Y8T386	HWX89_09700
4	A0A7Y9K4D5	1	A0A7Y9K4D5	HD841_003072
4	A4BBC5	1	A4BBC5	MED297_12000
4	A6VS77	1	A6VS77	DFP77_13825|DFP80_10594|HWE24_04080|IBG28_01635|Mmwyl1_0368|SAMN02745753_00798
4	W3RJA4	1	W3RJA4	X566_17425
4	A0A017HN24	1	A0A017HN24	Rumeso_02874
4	A0A023XSS3	2	A0A023XSS3|A0A176YXV9	BJA01nite_65940|BJS_04599|AXW67_22710
4	A0A0J6RIQ0	7	A0A0J6RIQ0|A0A0J6S6P1|A0A0Q4U8Y2|A0A1H8WWM5|A0A2U8WG37|A0A5A7ZLC0|A0A7W6AHK4	QR78_09015|A5481_31980|FF100_34385|VP06_24965|ASF24_22750|C8K04_105248|Maq22A_1p37795|SAMN04487843_11142|SAMN04487844_1096|DK419_01660|CIW48_27420|GGR33_000591
4	A0A0M6ZRH2	1	A0A0M6ZRH2	LA5096_00491
4	A0A0P0CWS7	1	A0A0P0CWS7	A2352_12070|A2795_10580|A3E24_12710|BBAL3_3332|BREVUG8_60164|BREV_BREV_02169|BSP_02485|CL682_05385|DCF29_11370|EGY25_07010|EON88_13480|ER13_10735|GGQ93_001831|GGR11_002358|JL11_02770
4	A0A0Q6ZG41	1	A0A0Q6ZG41	ASC80_04550
4	A0A0Q8D058	2	A0A0Q8D058|A0A371K1M8	ASD69_01670|SAMN04487938_1984|DX914_01335
4	A0A0U2WNQ8	1	A0A0U2WNQ8	AT302_19265|PIN31115_03633|PPN31114_00559
4	A0A1C3WK25	1	A0A1C3WK25	GA0061101_112163
4	A0A1C3Y3J3	6	A0A1C3Y3J3|A0A2A6LEN0|A0A7W5XW56|A0A7W5YQ95|B6A402|Q1M6X6	GA0061105_10689|CO652_19435|CO671_15525|CPT34_11730|EFR00_08825|GGE22_004137|GGE46_005109|GGI59_004888|IE4771_PC00044|IE4803_PA00047|FHX15_004279|FHY01_005452|AMJ96_PC00049|B5E41_06800|CO660_11690|CO674_13915|FFR93_31920|FHT70_004256|FHX14_000106|GGD53_002218|GGI64_005291|NXC14_PB00331|Rleg10DRAFT_6753|Rleg2_5965|Rleg9DRAFT_0388|A4A59_10075|A4U53_01490|A6U98_13310|B5P46_14925|BA011_31415|BMW22_33…
4	A0A1G7LG09	1	A0A1G7LG09	GPY61_08710|IA69_00210|SAMN05428966_11643
4	A0A1G7TXG4	1	A0A1G7TXG4	SAMN04487974_102394
4	A0A1H7J1P9	1	A0A1H7J1P9	SAMN05216382_0918
4	A0A1M3PAH4	1	A0A1M3PAH4	BGP16_01070
4	A0A1V2EQI4	1	A0A1V2EQI4	SPHI_28800
4	A0A1X0T2E3	1	A0A1X0T2E3	ATO4_12955|CMP81_04095
4	A0A1X7LLW5	1	A0A1X7LLW5	SAMN06265784_10727
4	A0A2A3VLM7	1	A0A2A3VLM7	CMZ82_06570
4	A0A2A5GKR1	1	A0A2A5GKR1	COA52_06940
4	A0A2E5BRR6	1	A0A2E5BRR6	CML99_08920
4	A0A2G2D2S9	1	A0A2G2D2S9	COA37_19065
4	A0A2K8MP87	1	A0A2K8MP87	CVN68_19010
4	A0A2N3D2J3	1	A0A2N3D2J3	CVT77_16115
4	A0A2S5TC00	1	A0A2S5TC00	C3942_18245
4	A0A2U0VKK6	1	A0A2U0VKK6	C7501_1714|FHR20_003908|GGR46_003765|HNP52_001442
4	A0A2W5K5K5	1	A0A2W5K5K5	DI564_13185
4	A0A3A8P7H7	2	A0A3A8P7H7|S9QPT1	D7X12_00110|BON30_12680|D187_005730
4	A0A3G7BIR3	1	A0A3G7BIR3	C1Y36_21870|C4K04_3974|C4K37_2379
4	A0A3N4V2N1	1	A0A3N4V2N1	EDC50_2497
4	A0A433XKA6	1	A0A433XKA6	EMQ25_00580
4	A0A4Q3YGM8	1	A0A4Q3YGM8	EON58_14235
4	A0A5D4XVB9	1	A0A5D4XVB9	FZO89_12325
4	A0A7G5YVV3	1	A0A7G5YVV3	G4G27_00060
4	A0A7H0LFE8	1	A0A7H0LFE8	H3Z74_16825
4	A0A7W3WDR4	1	A0A7W3WDR4	H2O14_18555
4	A0A7W9RR00	1	A0A7W9RR00	HNP23_001180
4	A0A7Y6PUV9	1	A0A7Y6PUV9	HOV81_29030
4	F8C8I2	2	F8C8I2|Q1DBS8	LILAB_00480|MYMAC_001771|BHS05_08145|HK404_04055|HNV27_02480|HUW63_17600|HV826_07285|MXAN_1643
4	I3X405	1	I3X405	ATY31_04560|AU381_24855|CO664_22805|CO676_33915|LCM4579_18390|N181_25060|SF83666_b66910|SS05631_b50780|USDA257_c20280
4	I7ZHT1	1	I7ZHT1	WQQ_15860
4	J2VRM1	1	J2VRM1	PMI41_02752
4	W9H8Z2	1	W9H8Z2	N825_36830
4	A0A087LV23	1	A0A087LV23	GHV40_09925|JP74_00830
4	A0A087M4Q2	1	A0A087M4Q2	JP75_05455
4	A0A0D0JHI9	1	A0A0D0JHI9	RU07_01195
4	A0A0N1FJB8	1	A0A0N1FJB8	AE618_07880|EPO59_00805|SAMN05880592_104248
4	A0A0T1X5R5	2	A0A0T1X5R5|A0A1C7P556	ASD31_03455|ADU59_08245|ASC96_19070|ASD32_07415|ASG68_26365
4	A0A109BQM2	1	A0A109BQM2	APY04_0113
4	A0A1A7BZI6	1	A0A1A7BZI6	ASR47_1007228|CD932_17755
4	A0A1B1EL97	1	A0A1B1EL97	BA894_24520|DBX26_18115
4	A0A1I4BWR7	1	A0A1I4BWR7	CS053_06900|EPN68_15665|SAMN05192579_1062|UU5_11570
4	A0A1I6DJ16	1	A0A1I6DJ16	SAMN04487773_1827
4	A0A1I6MSH2	1	A0A1I6MSH2	SAMN05216570_3791
4	A0A1L1PEY7	1	A0A1L1PEY7	BN948_00760|DY262_10350|Q5W_01210
4	A0A2D2ATY1	1	A0A2D2ATY1	CSW64_03095
4	A0A2G5FHZ2	1	A0A2G5FHZ2	CDO35_15370
4	A0A2G6RVE1	2	A0A2G6RVE1|A0A6I1IQ44	BW37_04240|C8C89_3283|CLU90_1270|CLU94_5191|CNX70_17100|CSQ93_06655|CSQ95_10315|CSZ94_10880|D9M09_14215|FHI69_02235|G3257_17455|JAB8_44880|NCTC8661_05587|NCTC9796_03421|SAMN05428968_0618|VM94_01503|GCN74_09630|GCN75_03965
4	A0A2P7SGM9	1	A0A2P7SGM9	C7I85_09485
4	A0A2P8NFL1	1	A0A2P8NFL1	C7T96_11685
4	A0A2S9JHG9	1	A0A2S9JHG9	C5750_16165
4	A0A2T4YET9	1	A0A2T4YET9	C8D03_2935
4	A0A378YJI8	1	A0A378YJI8	FP568_19335|NCTC13160_01874|PCE31106_00719|PCE31107_04052|PEP31012_02053|PMO31116_04541|PTE31013_02573
4	A0A3D8JYI9	1	A0A3D8JYI9	C0Z18_16380|DWV00_17665
4	A0A3Q9IFS2	1	A0A3Q9IFS2	CSW63_06850
4	A0A430EFE5	1	A0A430EFE5	CA234_17530|GGR89_000185
4	A0A4Y9S8P5	1	A0A4Y9S8P5	E4L98_23425
4	A0A502BII6	1	A0A502BII6	FHY56_16515
4	A0A5C4MLM6	1	A0A5C4MLM6	FHG66_19230
4	A0A5P9CYT9	1	A0A5P9CYT9	FIV00_12800
4	A0A657LYK9	1	A0A657LYK9	AX760_11105
4	A0A7W0VGR3	1	A0A7W0VGR3	H0T42_24915
4	A0A7W9DDP2	1	A0A7W9DDP2	HDE71_000767|HDE73_004861
4	A0A7X0ASF6	1	A0A7X0ASF6	HDE80_002881
4	A0A7Z0QP90	1	A0A7Z0QP90	H0E82_00430
4	J3AI19	1	J3AI19	PMI01_02810
4	A0A090F038	5	A0A090F038|A0A1Q4AN21|A0A3Q8XVG9|E8T754|H0I3M5	CK219_07360|E5X68_15505|E5X74_27005|E5X77_28840|EKK31_18830|EN820_17615|EN830_03370|EN835_003365|EN855_003370|EOD04_04125|EOD07_01985|EOQ28_01980|EOQ50_02860|EOR72_01375|FJ419_03090|FJ423_19110|FJ424_00375|FJ471_29150|FJ546_04780|FJ567_27690|FJ948_17505|FJ967_29510|FJ970_32450|FJ980_22850|LCM4576_08780|MLTONO_4845|MPL1032_50237|MPL3356_220151|MPL3365_130012|SAMN03159463_00438|BGO93_27585|C9427_11…
4	A0A097EK11	1	A0A097EK11	MC45_01405
4	A0A0B1Z6S4	3	A0A0B1Z6S4|A0A3M3EPS9|A0A7Y5ZAL5	FHK92_20240|JZ00_00230|UG46_14050|ALQ77_00014|BN844_0554|EPZ47_14205|FGE05_07435|HNO91_27100
4	A0A0D0JEH6	5	A0A0D0JEH6|A0A1G7HW39|A0A1I1UJT1|A0A1M7NYK6|A0A4Q9QQJ2	FHR27_000733|RU08_05550|SAMN05216588_104204|SAMN05216381_0808|BVH03_16035|BVH06_08765|F7R01_04380|FB481_11729|Psefu_1805|SAMN05216372_103399|F469_03283|SAMN05216288_0543|DNK06_06275
4	A0A0F3L1M6	1	A0A0F3L1M6	VI08_05200
4	A0A0Q4JDM3	1	A0A0Q4JDM3	ASE85_18685
4	A0A0Q5CUZ3	5	A0A0Q5CUZ3|A0A0T1XGU5|A0A135NYA4|A0A1R3U1E6|A0A4Z1Q3A6	ASG19_19670|F4695_001863|SAMN03159407_0455|ASD31_22190|BJF93_21560|SAMN03159406_04851|ATO67_14020|AGR1B_pa0243|CPJ18_23280|DSM25559_4567|CFBP5477_18375
4	A0A0Q8NKX8	1	A0A0Q8NKX8	ASE04_19840|FZ934_22240
4	A0A126RT60	1	A0A126RT60	K426_21709
4	A0A166L381	1	A0A166L381	DFP76_101326|OA79_09170
4	A0A1D8A804	1	A0A1D8A804	BES08_16695|BV97_02539
4	A0A1E4AWF6	2	A0A1E4AWF6|A0A1Y6FDQ2	ABS47_02085|SAMN06295905_2199
4	A0A1H2MKG2	2	A0A1H2MKG2|A0A7X2RWB6	SAMN05216202_1866|GIR22_21150
4	A0A1H3CIE4	1	A0A1H3CIE4	SAMN04488001_3444
4	A0A1I3W882	1	A0A1I3W882	SAMN04488498_10234
4	A0A1I7E1R9	1	A0A1I7E1R9	D3Y55_22310|G6N74_23985|SAMN05518861_11885
4	A0A1X7PZZ3	1	A0A1X7PZZ3	SAMN02982922_5903
4	A0A1Y0EJ79	1	A0A1Y0EJ79	CCO03_02495
4	A0A241WHC0	1	A0A241WHC0	B9T35_10310
4	A0A285UCG0	1	A0A285UCG0	SAMN05892877_10619
4	A0A2D8YML9	2	A0A2D8YML9|G4R8P0	CMJ15_03710|CML24_07440|DIT93_05155|KKY_281
4	A0A2M7G821	1	A0A2M7G821	COW36_06905
4	A0A2M8U8B7	2	A0A2M8U8B7|A0A561QJ64	CTR54_16950|FHW37_106361
4	A0A2P7QUN3	1	A0A2P7QUN3	C7I55_05115
4	A0A2P7S0P3	1	A0A2P7S0P3	C7I84_22130
4	A0A2S8S0W0	1	A0A2S8S0W0	B0G83_101612|BX591_106135|GGD40_005053
4	A0A2T4JX40	1	A0A2T4JX40	C5F48_07755|FAZ78_04615|GS660_00640|LX76_01509
4	A0A2V3U486	1	A0A2V3U486	C7450_107408
4	A0A3F2U3R9	1	A0A3F2U3R9	D8676_17710
4	A0A3T0EAY9	1	A0A3T0EAY9	X907_1961
4	A0A542M2P4	1	A0A542M2P4	EOO80_04295|FBX97_2914
4	A0A550KE32	1	A0A550KE32	FKB34_11635
4	A0A561JZE2	1	A0A561JZE2	DZB54_15910|E4P30_13430|E4P31_18010|E4P32_20585|FHW60_102463
4	A0A5C8SK80	1	A0A5C8SK80	FV218_12605
4	A0A6B2JUY4	1	A0A6B2JUY4	GZA08_12985
4	A0A6G8DG51	1	A0A6G8DG51	GNX18_13140
4	A0A6H3TR88	1	A0A6H3TR88	AB945B12_03134
4	A0A6L9U2I4	3	A0A6L9U2I4|A0A7X8Y2Z2|B9TEL4	GR212_03720|HGP17_17020|A9Z06_14410|BGP09_06780|C7U61_00860|CCGE532_01485|CKA34_04190|FBZ97_11079|FHT85_003126|FHT95_004676|FHX13_005113|FP026_00360|GA0061100_11461|GA0061103_5247|HGP12_31325|OD81_11457|RCOM_1954690|RsS62_62680
4	A0A6M0HXC8	1	A0A6M0HXC8	G3T14_20005
4	A0A6N7ZRT9	1	A0A6N7ZRT9	E1297_04985
4	A0A6S6ZAK8	1	A0A6S6ZAK8	LMG3441_00835
4	A0A7W6HA00	1	A0A7W6HA00	GGR03_000140
4	B7RSC2	1	B7RSC2	RGAI101_53
4	W1S122	1	W1S122	D104_08710
4	A0A073JDG5	5	A0A073JDG5|A0A1I2SNV9|A0A1Y5RMG6|A0A221K812|A0A2T8HQC0	JNX05_14715|SUH3_19850|SAMN04488039_1011185|PAM7971_00637|SULPSESMR1_04393|DDE20_16875
4	A0A0D5LM14	2	A0A0D5LM14|A0A5C4JYN3	TM49_05000|FF124_01765
4	A0A0D6HGV5	1	A0A0D6HGV5	AL504_05355|AXXA_23450|BIZ92_19525|CV751_23130|ERS369984_01765|ERS370003_03466|ERS451415_02585|I6I48_19030|LMG26788_00293|LMG26841_02496|LMG26845_04722
4	A0A0F2RAV9	1	A0A0F2RAV9	VR74_15345
4	A0A0H4W7T3	1	A0A0H4W7T3	ACR54_03649
4	A0A0M6YS71	1	A0A0M6YS71	LP7551_01033
4	A0A0Q4H5K5	1	A0A0Q4H5K5	ASE76_00105
4	A0A0R0D4Q5	3	A0A0R0D4Q5|A0A2U9T1E4|A0A5C4RTW5	ABB28_11675|CXF96_12085|EDF77_1739|SN15_01510|C9I47_0467|E1B00_00565
4	A0A142M539	1	A0A142M539	AA2016_2534|GJR93_08710|HNQ95_000237
4	A0A1I0NEM4	1	A0A1I0NEM4	SAMN04515660_1625
4	A0A1I4EPD2	1	A0A1I4EPD2	SAMN04488125_10886
4	A0A1M3NXI0	1	A0A1M3NXI0	BGP10_07715
4	A0A2D8HIX3	1	A0A2D8HIX3	CMN55_11120
4	A0A2S5TY14	1	A0A2S5TY14	C3941_12700
4	A0A2Z4PNR1	1	A0A2Z4PNR1	A8139_03065
4	A0A329J568	1	A0A329J568	DBY65_006515
4	A0A354YDR3	1	A0A354YDR3	DDZ67_13315
4	A0A380UTE7	1	A0A380UTE7	AHTJS_09315|BSR56_06905|EAH57_05545|EXE30_14755|F2A31_09105|F903_02469|F991_01877|GPS58_05815|HMPREF0023_1617
4	A0A3E0WUX2	1	A0A3E0WUX2	CAL65_11830
4	A0A3G8B0C8	1	A0A3G8B0C8	C4J85_2630|C4J88_2666
4	A0A3R8NWK8	1	A0A3R8NWK8	EIK80_02615
4	A0A3R9C2K7	1	A0A3R9C2K7	EGT09_03915
4	A0A3T0Q4V0	1	A0A3T0Q4V0	EOJ32_16060
4	A0A4R6FPW8	1	A0A4R6FPW8	EV664_10510
4	A0A4S5J4H8	1	A0A4S5J4H8	EHS39_19830
4	A0A512J7B4	1	A0A512J7B4	MOX02_38850
4	A0A521PHV9	1	A0A521PHV9	EPO51_19240
4	A0A553H0Q4	1	A0A553H0Q4	FM069_09315
4	A0A7G9SSY8	1	A0A7G9SSY8	H9L16_05105
4	A0A7U6B842	1	A0A7U6B842	DPH57_08990
4	A6SZ99	1	A6SZ99	mma_1906
4	A9ISP9	1	A9ISP9	Bpet2986
4	F2LM45	1	F2LM45	C3Y08_20420|CRM94_10490|DM48_2567|EDD84_30750|FBX98_101114|bgla_2g15250
4	F7UEG5	1	F7UEG5	AGR5A_Lc20174|Agau_L101280|G3A56_23405
4	I9CBL2	1	I9CBL2	WSK_0008
4	N9QBP9	1	N9QBP9	F885_03425|F887_01375|F889_01115|F904_02480
4	A0A062VFR3	2	A0A062VFR3|A0A259LYB1	BBF93_14180|CVT79_14365|HHI_13174|HNE_2740|HPO_10437|B7X53_07005
4	A0A0F4RL09	2	A0A0F4RL09|A0A2T0W4J3	TW80_05775|CLV80_101222
4	A0A0H3WXJ2	2	A0A0H3WXJ2|A0A239SJX9	AB870_23020|MB84_17435|PSP31120_00517|SAMEA4530655_02264
4	A0A0Q7E6E1	3	A0A0Q7E6E1|A0A1E5XQP7|A0A4Q3GL81	ASC68_20995|ASC89_09140|VW23_018815|EOP24_07360
4	A0A0Q7WW23	1	A0A0Q7WW23	ASD44_14030
4	A0A0Q7Z0V5	1	A0A0Q7Z0V5	ASD54_22505|GGD55_002652|GGQ72_004181
4	A0A147EGC0	1	A0A147EGC0	NS277_08640
4	A0A178YLC0	6	A0A178YLC0|A0A1H5DWV9|A0A1H8ENT9|A0A285HPQ2|A0A6M1TW43|I5C0X8	ATB98_20710|SAMN05519105_0765|SAMN05519105_4668|ATH84_101980|D3P04_08755|D3P05_05485|D3P05_22050|DI556_13215|DVR11_07455|F8A10_15310|FOB51_21250|HYQ43_18500|Pden_3119|SAMN04244548_05224|SAMN04489859_1002152|SAMN06297129_0344|G5V65_05240|A33O_08006|SAMN05216452_2791
4	A0A1A9FY87	2	A0A1A9FY87|A0A6N8T7W1	B5M41_16465|B5M44_18120|D0Y60_20475|EV665_102489|EXZ48_07635|GR138_16285|GR158_13130|SHLA_31c000810|shn_07275|GR156_03210
4	A0A1G4T6M0	2	A0A1G4T6M0|A0A2W5R0M1	EJV44_23765|EV667_1182|SAMN05660859_2687|DI549_08520
4	A0A1H0LL36	7	A0A1H0LL36|A0A2P5Z7A0|A0A446CTP0|A0A4Q3RBK2|A0A7W8FZF8|F0Q828|H8L4P3	C8242_13245|GGR66_002656|SAMN04489708_102234|Aave_3335|C8243_07650|C8E06_0776|XsacCFBP4641_03800|AAV94_08155|ABW45_12700|AVE30378_04471|BCAL2559|BDD18_0393|BPS26883_04269|C7456_11318|CAL13_01490|CAL28_24035|I6I48_12195|NCTC13227_07267|NI18_18835|PM1_0207115|PNO31109_01132|XthCFBP4691_02050|EOO29_07700|HNQ52_000119|ABB34_08970|Acav_1912|AcdelDRAFT_1884|BAU07_23110|BF95_24740|C7Y68_08935|C8239_0856…
4	A0A1H8XWI7	1	A0A1H8XWI7	DFO60_2932|FHR73_003052|GTJ91_04175|HBN97_10360|SAMN02787149_11515
4	A0A1M2ZN77	2	A0A1M2ZN77|K8PD62	BGN84_15400|CSIRO_3207|HMPREF9696_01143
4	A0A1M7L4S6	1	A0A1M7L4S6	SAMN05444272_3070
4	A0A1N7LP76	1	A0A1N7LP76	SAMN05421774_10270
4	A0A1S6FK05	1	A0A1S6FK05	BXU08_10420|E5A73_14200
4	A0A1W2EWF8	1	A0A1W2EWF8	SAMN05880593_12574
4	A0A1Y0FYL8	1	A0A1Y0FYL8	CBR65_12365
4	A0A1Y3CDW1	1	A0A1Y3CDW1	B9T25_11725|FM020_13900
4	A0A2E0J3T9	1	A0A2E0J3T9	CMH69_00120
4	A0A2E6Y747	1	A0A2E6Y747	CMN87_16325
4	A0A2M7G7K1	1	A0A2M7G7K1	COW36_06475
4	A0A2T7ULL8	1	A0A2T7ULL8	DDE23_20225
4	A0A2W6WDJ7	1	A0A2W6WDJ7	DI547_00045
4	A0A318TEK3	1	A0A318TEK3	C7477_10219
4	A0A376AFB6	1	A0A376AFB6	RHIZ70_2048|RHIZ71P_154
4	A0A378GNW4	1	A0A378GNW4	BZP36_25670|CD006_26975|DCX28_15725|EB837_15585|EC841_11315|EDF73_11815|EDF76_5303|FDX19_14020|GO007_26435|HV127_07840|M987_00998|NCTC10483_00624|NCTC9737_03995|SB6408_05002|SB6422_04924
4	A0A380W750	1	A0A380W750	AfiDRAFT_3370|BN961_01237|EKK36_03125|NCTC12722_01978
4	A0A3D9KK69	2	A0A3D9KK69|A0A7Y7LMP8	C7506_103233|GJ697_16145|GTP44_23155|GTP56_02855|GTP69_05285|SAMN05216320_109273|FHW83_002369
4	A0A3E0CMD4	1	A0A3E0CMD4	B0G80_2030
4	A0A419Z7H5	1	A0A419Z7H5	C7968_1728
4	A0A4P8HTP9	1	A0A4P8HTP9	FCL38_16770
4	A0A4Q5XYR4	1	A0A4Q5XYR4	EON61_05620|EON61_05690
4	A0A4Q7SWD5	2	A0A4Q7SWD5|A0A4T3FGY9	EV569_1490|BSK43_021215|HGP17_28395
4	A0A4R0YGN9	1	A0A4R0YGN9	EZM97_35025
4	A0A4R1RWV7	1	A0A4R1RWV7	EV286_106161
4	A0A4R4IHP6	1	A0A4R4IHP6	ATCM_18750
4	A0A5C5GGU5	1	A0A5C5GGU5	FHY64_12070
4	A0A5D4GQK9	1	A0A5D4GQK9	FY036_16530
4	A0A6P1SWJ1	1	A0A6P1SWJ1	GO499_02460
4	A0A7L5ZLZ2	1	A0A7L5ZLZ2	HZT43_03705
4	A0A7V8JT12	2	A0A7V8JT12|A0A7W8NSK6	CEJ42_23505|EJD96_17560|GAK35_03270|Hsero_3505|HDC89_001923
4	F9Y8Z1	1	F9Y8Z1	KVU_0208
4	J3HIE5	1	J3HIE5	PMI40_04681
4	K8WTK2	1	K8WTK2	OOA_05406
4	S5Y7H1	1	S5Y7H1	JCM7686_pAMI6p135
4	A0A0J8VDR6	2	A0A0J8VDR6|N9DQ08	ACS72_14615|C9E89_008720|EGK58_15965|FSC09_09370|B1202_12390|C9E88_012365|D7V64_04940|D9K80_03615|EXE25_12915|F941_01551|HYG93_07815
4	A0A0M3F0Q6	3	A0A0M3F0Q6|A0A291E4F8|A0A2P5GLD2	GQM09_26420|OA46_17515|A936_05780|CO704_23390|FOC35_08135|HMPREF0201_04811|HX778_14795|JT31_11740|NCTC11466_04450|SAMN03159353_102561|VW41_18005|CHU32_19200
4	A0A0M6XYU8	2	A0A0M6XYU8|A0A5D0W2E2	FIV03_17020|LAL4801_01478|Q669_03745|SIAM614_17989|FMN63_22210
4	A0A0N1LT30	3	A0A0N1LT30|E6VIS8|Q2IT15	D4Q52_16065|IP86_08260|DNX69_03615|Rpdx1_3948|SAMN05892882_1338|RPB_3952
4	A0A102FDY9	4	A0A102FDY9|A0A1V2XNH2|A2WHL1|Q0B4S0	B7G54_21615|BCO18175_07384|BCO18430_00898|BCO18442_05331|BCO71033_02607|BCO71171_06641|BCO9919_02333|BLA13014_06860|BLA14095_05687|BLA18109_04238|BLA18628_05540|BLA23254_03229|BLA39750_05868|BLA6860_05753|BLA6992_03359|BLA6993_06066|BME24068_05264|BPA30113_04515|BX604_6367|Bcep18194_B2547|C3743_04415|C5O79_21020|CEQ23_25235|CFB39_20465|CFB43_29550|CFB47_29655|CFB82_30385|CFB84_33925|DF037_13500|D…
4	A0A1B7KZ34	1	A0A1B7KZ34	A9B99_15915|PMPD1_3151
4	A0A1B9TWF3	1	A0A1B9TWF3	A6U92_25195|RRU01S_19_00630
4	A0A1G2W568	1	A0A1G2W568	A2790_18080
4	A0A1I1IAN2	1	A0A1I1IAN2	B30_08748|HWE33_13635|SAMN04488094_1044
4	A0A1P8MVE2	1	A0A1P8MVE2	BWR18_09960
4	A0A1S7RCP9	1	A0A1S7RCP9	AGR13a_Lc110195|DEB63_21040|FLX27_12425
4	A0A241VN18	2	A0A241VN18|N8YCB7	B9T33_10965|F960_01600
4	A0A328XBX0	2	A0A328XBX0|A0A7Z2GP90	C7401_13063|FAZ98_26695
4	A0A378ZDR3	2	A0A378ZDR3|A0A5E4SJE9	NCTC13159_04994|PNO31109_00823
4	A0A4P6KV87	1	A0A4P6KV87	EWM63_04615|GJV26_05260
4	A0A520B7N1	1	A0A520B7N1	EOP64_02670
4	A0A545TYC9	1	A0A545TYC9	FKG95_08255
4	A0A5E6PK87	1	A0A5E6PK87	CFII64_28754|IV02_31000|PS645_00392
4	A0A5E6W7Y9	1	A0A5E6W7Y9	A1354_10490|CCX46_11765|DMX02_22345|EDF87_101188|PMI19_01363|PMI23_03649|PS624_00345|PS684_01955|PS925_04143|PspS49_12300|SAMN05216496_2668
4	A0A6L9UH96	1	A0A6L9UH96	GR212_34635
4	A0A6N7LFQ1	1	A0A6N7LFQ1	GHK62_12435
4	A0A7G1PQD0	1	A0A7G1PQD0	MPUCK001_28750
4	A0A7G6SKM8	1	A0A7G6SKM8	HB779_24685
4	A0A7U3H3X9	1	A0A7U3H3X9	CLH39_07425
4	A0A7V8JNA6	1	A0A7V8JNA6	GAK31_00708
4	A0A7Y8YGH4	1	A0A7Y8YGH4	HZS36_20215
4	A0A0B1Q2V8	1	A0A0B1Q2V8	LA66_17490
4	A0A0F2KXM4	2	A0A0F2KXM4|A0A168Y6Z8	VY88_04570|A6A40_08645|CRT60_25585|E6C67_23995|FZ029_02420|FZ942_04155|HUE56_13850|TSA6c_26410|TSH20_06690|TSH64_18460
4	A0A0M5KWC5	1	A0A0M5KWC5	B551_0200525|CR3_4315|FOB47_02450
4	A0A0N1LF22	1	A0A0N1LF22	B5J99_04325|BSY18_2674|IP68_14695
4	A0A0Q4IY40	1	A0A0Q4IY40	ASE85_18935
4	A0A0Q8UGR6	1	A0A0Q8UGR6	ASC73_13185|ASC79_09255|ASE17_15195
4	A0A0U1NPZ6	1	A0A0U1NPZ6	NIG5292_02557
4	A0A127I0W7	3	A0A127I0W7|A0A1B5ECE4|A0A1N7U7X2	A7317_17150|ACR52_26925|AK972_3246|AU074_17805|AYR47_19960|B1R45_12155|BBG20_20135|BFW86_12195|C1X83_14510|C1Y22_10035|C4J83_2312|C7U57_27095|C9382_24565|CEC48_03055|CFE47_05410|CWC48_28290|DCC84_15125|DXV65_12900|ENI30_12195|F3K53_05705|FBY10_108150|FIV39_13515|H096_26653|HCF10_10395|HDC32_004971|HF318_16690|HKK54_29500|HKK58_01530|HX789_11115|HX792_20575|HX813_24930|HX822_06205|HX824_06475|HX84…
4	A0A127Q6T6	1	A0A127Q6T6	CPter91_3418
4	A0A150HMR7	2	A0A150HMR7|N9FRR8	ACT4_025_00920|AVENLUH13518_00411|AVENLUH5627_02182|AYL20_14770|CL491_03855|F959_02160|HWI77_09205|Q674_08125|F933_00802
4	A0A1E3VP85	1	A0A1E3VP85	AUC70_03830
4	A0A1M2ZT31	1	A0A1M2ZT31	BGN95_22195|GGI51_005132
4	A0A1M7ZIT0	2	A0A1M7ZIT0|A0A6P1YUY7	SAMN02745172_01863|EJV44_21805|EV667_4103|G3A50_21950
4	A0A258CAD7	1	A0A258CAD7	A2882_08075|B7Z13_09460
4	A0A2P7SKH5	1	A0A2P7SKH5	C7I85_04610
4	A0A2U1G6X6	1	A0A2U1G6X6	F474_00749|SAMN05660463_00655
4	A0A328AVK8	1	A0A328AVK8	DJ018_03035
4	A0A437GNB3	1	A0A437GNB3	CN070_09680|GHK45_00860
4	A0A437M7D3	1	A0A437M7D3	EOD43_05875
4	A0A545TAD1	1	A0A545TAD1	FKG94_16295
4	A0A5C1NH67	1	A0A5C1NH67	E4T21_16635
4	A0A5M9IZ80	1	A0A5M9IZ80	FX985_02180
4	A0A6B2PIG1	1	A0A6B2PIG1	G0P98_17665
4	A0A6I2HUI3	1	A0A6I2HUI3	GJV06_13455
4	A0A6N6JMB9	1	A0A6N6JMB9	KIN_36330
4	A0A7X0MP10	1	A0A7X0MP10	F4693_002736
4	A0A7X1M6U8	1	A0A7X1M6U8	H7Q97_10045
4	A0A7X4LHQ5	1	A0A7X4LHQ5	F9817_02920
4	U1YXC3	1	U1YXC3	O206_19790
4	A0A095WGV5	1	A0A095WGV5	JL39_29185
4	A0A1H8NZ45	1	A0A1H8NZ45	CRX69_17055|FHJ31_17190|HQ912_14415|PSEUDOMOFG3G_LOCUS2469|PflQ2_2443|SAMN03159293_02590|SAMN05216504_3460
4	A0A239PTY9	4	A0A239PTY9|A0A245ZD08|A0A4P7R097|A0A7W5S7K1	SAMN06297382_1847|FYJ91_20485|SPDO_33050|E5673_14280|FHY04_002531
4	A0A2A4YST8	1	A0A2A4YST8	COB13_14945
4	A0A2S9IQ21	1	A0A2S9IQ21	C5748_16120
4	A0A2V4WN34	1	A0A2V4WN34	ASE60_12180|BC362_21585|C7491_103284|DFS11_102330|N183_22800|N184_23545|SAMN03159448_06499|SAMN05216328_101533
4	A0A3N2R049	1	A0A3N2R049	EB809_06535
4	A0A4U6C173	1	A0A4U6C173	XW59_020600
4	A0A514C4K6	1	A0A514C4K6	FKQ52_14905
4	A0A560QBR6	1	A0A560QBR6	FBY03_102284
4	A3VHL8	1	A3VHL8	RB2654_08387
4	H0F808	1	H0F808	KYC_14532
4	A0A0F0E2R2	1	A0A0F0E2R2	A6723_023025|A9513_015435|BWR15_30455|CEG18_08215|F1C79_07225|FAS41_27080|FEA48_27940|G4G71_16555|G5B91_15555|HNP46_002097|UB43_00225
4	A0A0F5P605	6	A0A0F5P605|A0A1E4JCC3|A0A1M5JIR5|A0A2A3MQK4|A0A2W6SH75|Q0BR80	WP12_22140|ABS87_10210|FHS49_002414|SAMN05443248_1432|FHX01_005050|SxD43FB_20135|DI605_04910|C8E52_2451|DD559_08625|FHW45_0029|GbCGDNIH1_1774
4	A0A0M4D3N7	2	A0A0M4D3N7|A0A2W6VKW3	CD928_12275|LH20_15085|DI568_06940
4	A0A0S2G9K8	2	A0A0S2G9K8|A0A127QW86	LG3211_3502|CPter291_1956
4	A0A0T6XFJ5	2	A0A0T6XFJ5|A0A0T7A115	ASE60_17895|N183_11335|SAMN03159448_01471|C7491_11681|N184_23165
4	A0A0U3AUY7	4	A0A0U3AUY7|A0A327XAZ6|A0A432WM29|A0A4Z0W3K7	AT746_06235|B0I24_1019|CWE14_02220|E4656_15055
4	A0A1C3JZV2	1	A0A1C3JZV2	AMP9_2566|ANDA3_2724|ANDO1_2643|ANK1_2478|ANT2_2589|BRI6_2712|BRI9_2768|ODI_02747|RAN3_2663
4	A0A1C3VTN4	1	A0A1C3VTN4	AOQ72_29525|EOW77_0005020|GA0061099_1004578
4	A0A1C7P2S3	1	A0A1C7P2S3	ADU59_08960
4	A0A1I4W629	1	A0A1I4W629	CXZ10_17380
4	A0A1X1EJY9	1	A0A1X1EJY9	HA50_21760
4	A0A285T8V1	1	A0A285T8V1	SAMN05421512_10990
4	A0A2N6IFR2	1	A0A2N6IFR2	CSZ94_19395
4	A0A411LN82	1	A0A411LN82	BRX36_15430|DRN02_001515|SP6_14_03920
4	A0A4P6WY39	1	A0A4P6WY39	BC358_16800|HPF_06385
4	A0A6I3T0G5	1	A0A6I3T0G5	GM672_20225
4	A0A7X5U8E6	1	A0A7X5U8E6	HBF25_04330
4	S4XPW6	1	S4XPW6	BE04_33065|BE08_02765|BE21_01900|SCE1572_07950|SCE1572_29795
4	A0A085FDF6	1	A0A085FDF6	FF80_01307
4	A0A0D0QBV1	1	A0A0D0QBV1	Wenmar_01322
4	A0A0P6ZNK1	1	A0A0P6ZNK1	A0U43_06805|AAJ72_01860
4	A0A1C3JPK9	1	A0A1C3JPK9	MGA5115_01180
4	A0A1G5JW79	2	A0A1G5JW79|B9KUJ3	SAMN05660710_03500|DWF04_14270|RSKD131_3861
4	A0A1G6LW48	2	A0A1G6LW48|A0A2T0L3X1	SAMN05421548_10755|B0G75_103562
4	A0A1G8ARW0	1	A0A1G8ARW0	SAMN04488136_111103
4	A0A1G8KR17	7	A0A1G8KR17|A0A1W6B525|A0A1X1EC15|A0A2V5C5X9|A0A4R5SS08|A0A7V7KWR4|Q9HWL2	BI292_20420|C9I49_20950|CS076_25505|PKB_4368|SAMN05216222_5110|SAMN05216272_109177|B1H58_09035|BN128_3045|FOT58_16465|FZI41_21850|C2E15_08580|C2H86_16230|H4C47_13520|N430_01082|N435_01368|E2H86_21880|DT594_00260|ALP65_03337|CGU42_34245|CSB93_2074|DY940_23565|E4V10_23100|FOC67_22025|G039_0303705|GNQ20_23190|H8A93_04075|HMPREF3014_29240|M770_25610|NCTC10783_06105|PA14_09960|PA4169|PAM18_0768|PAMH19…
4	A0A1V8RL42	1	A0A1V8RL42	BFN67_23100
4	A0A2S1JTI0	1	A0A2S1JTI0	BTJ40_13120
4	A0A371K3Q0	1	A0A371K3Q0	DX914_05350
4	A0A3N9TFS2	1	A0A3N9TFS2	EES38_12770
4	A0A419NEB0	1	A0A419NEB0	D6C13_01570
4	A0A4U6BIB4	1	A0A4U6BIB4	XW59_027030
4	A0A5B0DYS9	1	A0A5B0DYS9	FPY71_02125
4	A0A0H2M6Z8	2	A0A0H2M6Z8|A0A2U0Z2Y9	EH244_20915|EJI00_06370|FB547_101135|VAPA_1c01030|VPARA_21210|Vapar_0098|C7517_112120|C7518_111197|DBV14_27050|EJO71_30680|EJP67_05985|EV293_11387|EV564_11262|FHT32_003144|GOQ09_00520|H7F35_12445|RT97_20755|SAMN03159363_3516|SAMN05518845_10293|SAMN05518853_12132|VVAX_00637
4	A0A0Q6VR81	1	A0A0Q6VR81	ASC94_05280|ASD15_12020|C8K01_11389|C8K02_101210
4	A0A1E4EP59	1	A0A1E4EP59	ABS71_18585
4	A0A1F8VUC4	1	A0A1F8VUC4	A2037_08750|DHV01_14540
4	A0A1R3TIM5	1	A0A1R3TIM5	CPJ18_12980|DSM25558_4444|DSM25559_1814
4	A0A241VWY8	1	A0A241VWY8	B9T31_10655
4	A0A2D8PB68	1	A0A2D8PB68	CMH11_14260
4	A0A4P6MN19	1	A0A4P6MN19	CFI11_19375
4	A0A4V6PXM9	1	A0A4V6PXM9	C8D85_3282
4	A0A6I6GSV7	1	A0A6I6GSV7	DX912_09575|GOY17_09240
4	A0A7X9ZPN4	1	A0A7X9ZPN4	HHL13_17470
4	K2L6K7	1	K2L6K7	A10D4_03735
4	A0A0D6ECC6	2	A0A0D6ECC6|A0A1G9PCX8	B2G49_00970|BDK62_11796|CPA45_12535|EA345_16660|FDY98_04500|FQP89_07120|FRY77_09510|FX987_05140|HALA3H3_100032|HALO153_70069|HALO3724|HT661_09195|HZU72_12880|JI62_13985|RO22_04355|CK498_14540|SAMN05192555_10850
4	A0A4R6GNV2	1	A0A4R6GNV2	EV277_4682|FHW41_1207
4	A0A509E1D4	1	A0A509E1D4	TDB9533_03314
4	A0A562RKW1	1	A0A562RKW1	IP91_00758
4	A0A6I6B0K9	2	A0A6I6B0K9|E6WMH3	CTZ24_24480|L579_2653|EDF82_0776|HF679_06510|Pat9b_4639
4	Q8U577	1	Q8U577	A6U90_25995|AGTUEHA105_LOCUS1483|Atu1813|GSF67_08515|SAMN05428983_0767
4	T0IG60	2	T0IG60|T0IYS9	A2095_01440|RLDS_27220|M529_23200
4	A0A0Q9IWK8	1	A0A0Q9IWK8	ASE66_29305
4	A0A167H905	1	A0A167H905	I596_3514
4	A0A1R3TIB8	1	A0A1R3TIB8	CPJ18_12745|DSM25559_1767
4	A0A285PHF4	1	A0A285PHF4	DCS30_20475|SAMN06265368_4276
4	A0A2E9K5J3	1	A0A2E9K5J3	CL587_08915
4	A0A2U2DJ85	1	A0A2U2DJ85	DEM27_25715
4	A0A486W1Z3	1	A0A486W1Z3	B8P98_10120|DC438_08290|DT73_21880|DUZ89_25295|EDC54_103215|GW952_29415|GY999_25895|HF650_14775|MPUCK001_28530|NCTC9419_00269|NG99_00625|SAMEA4873563_05271
4	A0A5D9CQ38	1	A0A5D9CQ38	AGR1_25160
4	D4XPR4	1	D4XPR4	AHTJR_09310|AhaeAN54_010910|DX910_14895|F926_02328|F927_01443|HMP0015_1706
4	D5VLS7	1	D5VLS7	Cseg_3007
4	J2L985	1	J2L985	EV281_101976|FHT82_004459|FHT92_001752|FHY01_000378|PMI11_02075
4	A0A0G3BCT0	1	A0A0G3BCT0	AAW51_0498
4	A0A0X3YBB3	1	A0A0X3YBB3	AR688_12370|CVV11_14080|HRH59_09640|SAMN05660691_00200
4	A0A165PKW0	1	A0A165PKW0	PsW74_03779
4	A0A1U9Z8V8	1	A0A1U9Z8V8	CMH13_20570|Mame_04851
4	A0A1Y0L8C1	1	A0A1Y0L8C1	A7K98_11270
4	A0A411X036	1	A0A411X036	EYF70_16105
4	A0A448CE98	2	A0A448CE98|D4XDA5	ELS24_15200|NCTC13519_05581|HMPREF0004_3452|LMG1861_02680
4	A0A6L5QLI0	1	A0A6L5QLI0	GJ697_18295
4	F0KIG8	1	F0KIG8	BDGL_001718
4	N6WWE3	1	N6WWE3	J057_11206
4	Q21J18	1	Q21J18	Sde_2051
4	Q5R0U6	1	Q5R0U6	DEU30_101918|IL1603
4	S7JM96	1	S7JM96	AL536_01780|AMR76_01595|L910_3894
4	V7F8L2	1	V7F8L2	X759_34315
4	W0A258	1	W0A258	NX02_01140
4	A0A0N8HK73	1	A0A0N8HK73	AN394_03360|AOG27_13480|CWB79_18150|CWC28_08365|D4741_12160|EVU92_19825|EXT40_16975
4	A0A0Q6LHY0	1	A0A0Q6LHY0	ABS58_17185|ASC75_12520|GGR00_003016
4	A0A0S1XXB2	2	A0A0S1XXB2|A0A246QBE0	ASB57_05235|CEY04_05080
4	A0A368NXI2	1	A0A368NXI2	DXT89_16885|GOZ92_22640
4	A0A4D7B143	1	A0A4D7B143	E8M01_02510
4	A0A4P7B8K5	1	A0A4P7B8K5	E1742_00255
4	A0A510IZN7	1	A0A510IZN7	GL2_33470
4	A0A511X8M4	1	A0A511X8M4	ANI02nite_11730
4	A0A5C8LUZ5	1	A0A5C8LUZ5	FU839_08220
4	A0A5C8ZAM3	1	A0A5C8ZAM3	FME95_06765
4	A0A6M4MGN8	1	A0A6M4MGN8	CA267_016540
4	A0KY96	1	A0KY96	Shewana3_2538
4	K0CLB3	1	K0CLB3	A3Q32_04430|B5T_04136|COB00_00655|DER49_2524
4	A0A0B4XKT4	1	A0A0B4XKT4	S7S_03855
4	A0A1G6IR18	1	A0A1G6IR18	SAMN05421749_103123
4	A0A2V3VD80	1	A0A2V3VD80	C7451_103123
4	A0A517X8K3	1	A0A517X8K3	CA11_16270|CME31_20520|DCY03_25685|DIT97_18260|PM8797T_15496
4	A0A5S9PX22	1	A0A5S9PX22	DPBNPPHM_01308
4	L1QMJ4	1	L1QMJ4	DCF67_02075|DEB60_03835|HMPREF0185_01329
4	A0A022IMY3	1	A0A022IMY3	ACI8B_50534|ACINWC323_1452|EA770_06435|EC846_2200|F888_01815|F892_01318|F898_02186|F907_02156|F971_02194|F987_00959|F990_00683|FPL17_07480|J522_0615|J699_01788|NG55_07145|PJ15_2182
4	A0A061SRA2	1	A0A061SRA2	C8N31_11353|JNX02_16870|PM02_16445
4	A0A1B3MDP5	1	A0A1B3MDP5	BGO06_11820|BSY16_1492|HNQ66_003508
4	A0A353EFP0	1	A0A353EFP0	DDW29_12530
4	A0A519KJF8	1	A0A519KJF8	EON87_22620
4	Q2SJT3	1	Q2SJT3	ENC22_20145|HCH_02265
4	A0A013SEE2	1	A0A013SEE2	A0J50_05950|AB945B12_00042|BE1S18E01_11800|CIL08_15360|DZ985_02305|EA763_03605|EGS71_05725|F4T85_08540|F978_02867|J518_2592|J622_01707|J663_0463|J690_1083|P795_5945
4	A0A0F5BUV8	1	A0A0F5BUV8	HA49_21845
4	A0A132C289	2	A0A132C289|A0A7W6KPH8	TRIHO_05520|GGR30_003526
4	A0A329P7X1	1	A0A329P7X1	DBT53_11685
4	A0A562BWW9	1	A0A562BWW9	L602_000100002000
4	A0A7V8JIE4	1	A0A7V8JIE4	GAK28_01826
4	I4VZA4	1	I4VZA4	A2211_13055|ASD68_00700|ASD82_04980|B5P43_11115|BGO50_14755|UU7_06348|UU9_01339
4	K7SID8	1	K7SID8	AD935_02945|AD936_19075|AD948_02495|AGA_1P39|AIN02nite_26340|APA386B_1P62|ASN_2561|ATPR_2706|Abci_051_011|AcetOrient_orf00183p|Amal_04103|B8X00_13335|B932_2611|B932_3585|CJF59_14730|EOV40_013750|FLP30_13755|GC248_02565|GFGA_1d1283|GXY_06940|HK14_05490|HK15_02020|HK17_12855|HK23_10080|HK27_13540|LOC111079262|MSKU9_3216|NBRC3255_3203
4	A0A1Y5K064	1	A0A1Y5K064	B5G52_09225
4	N6UUT8	1	N6UUT8	A6U86_20760|GA0061102_1001425|GGD46_004931|RHSP_72928
4	A0A0Q4WH69	1	A0A0Q4WH69	ASF29_21605
4	A0A5S9NL95	1	A0A5S9NL95	STARVERO_01212
4	A0A1V2EWZ4	1	A0A1V2EWZ4	SPHI_05570
4	A0A2Z5N5B2	1	A0A2Z5N5B2	CUJ89_29425
4	A0A1C4DXA2	1	A0A1C4DXA2	AB182_24300|B2M27_13685|C2U51_20890|C2U52_07260|DFO56_11473|E0L21_20315|FGE25_22880|GA0061070_101916|H650_16035|IP582_00805|MRY16398_54660|SAMN05192562_11114
4	A0A127CM59	1	A0A127CM59	AZF01_17585|CML23_03055
4	A0A2S0XHY6	1	A0A2S0XHY6	CO731_02135
4	V4P0X3	1	V4P0X3	AEAC466_20350
4	A0A238JB25	1	A0A238JB25	TRP8649_02023
4	A0A1H6RFA3	1	A0A1H6RFA3	SAMN05518849_10113
4	A0A2S9YSH2	1	A0A2S9YSH2	ENSA7_21980
4	A0A4Y3QHI8	1	A0A4Y3QHI8	GKA01_25590|GSP01_24820
4	J8VSR8	1	J8VSR8	LH128_20638
4	A0A2N7QNV7	1	A0A2N7QNV7	DyAD56_19885
4	A0A5E8ALJ2	1	A0A5E8ALJ2	ROSMUCSMR3_00802|RV134_360028
4	A0A5K7XME2	1	A0A5K7XME2	PLANPX_3811
4	A0A518G6G4	2	A0A518G6G4|A0A5C6BF46	Q31a_24830|Poly21_52380
4	V4PZD6	1	V4PZD6	ABENE_05290
4	A0A1H8P7T7	1	A0A1H8P7T7	LPU83_pLPU83d_1855|RTCCBAU85039_3760
4	A0A5E6XFG5	1	A0A5E6XFG5	PS655_05345
4	A0A6J4BY42	1	A0A6J4BY42	HMP09_2099
4	A0A3S1HGF0	1	A0A3S1HGF0	EOD00_20475
4	A3K835	1	A3K835	CEW88_18750|DFP88_10432|SSE37_02930
4	A0A0A8K0Q1	1	A0A0A8K0Q1	GL4_1020
4	A0A485B5C3	1	A0A485B5C3	NCTC12993_04014

## Sheet: Sheet5
Sequence Count Cluster Number	shared name	# repnode90 IDs	List repnode90 IDs	Gene names
5	A4X9L6	1	A4X9L6	Strop_3156
5	A0A3D9UR97	1	A0A3D9UR97	DFJ65_2867
5	A0A2T0TGT7	1	A0A2T0TGT7	CLV43_102393
5	A0A2G7D6H0	1	A0A2G7D6H0	CLT74_2768
5	K6VKT7	1	K6VKT7	KILIM_049_00260
5	A0A1C6UZ66	1	A0A1C6UZ66	AWW66_22460|FHX75_1690|GA0070617_4066
5	A0A1B6ATL8	1	A0A1B6ATL8	SSP35_23_00260
5	A0A4Q8ATJ7	1	A0A4Q8ATJ7	EV381_1063|SAMN04487904_11491
5	A0A3N2P8X5	1	A0A3N2P8X5	EF879_16020
5	A0A495XXS1	1	A0A495XXS1	DFJ68_2532
5	A0A2N3Y4D5	1	A0A2N3Y4D5	A8926_5803|FDZ84_36495
5	A0A386ZGU5	1	A0A386ZGU5	D7D52_28670
5	A0A7V9IG85	1	A0A7V9IG85	H0V68_06925
5	A0A378YE54	1	A0A378YE54	FOH10_30360
5	A0A2R4FNZ5	2	A0A2R4FNZ5|A0A4Q7W488	C6W10_25575|CLT71_2298|EV371_0497
5	A0A2W6V7X2	1	A0A2W6V7X2	DI571_07885
5	A0A1I9YZB1	1	A0A1I9YZB1	D6158_31490|GPX89_20690|NS506_00883
5	A0A5P9Q9B8	1	A0A5P9Q9B8	KDY119_01537
5	A0A6I3KRP3	1	A0A6I3KRP3	GLP40_04865
5	A0A6J6T1I6	1	A0A6J6T1I6	F2697_03870|UFOPK2786_00776
5	A0A0H5NZG4	1	A0A0H5NZG4	CRM89_23225|ERS450000_03985|NCTC1935_04606|NFA_2620
5	A0A0G3V1A5	1	A0A0G3V1A5	F2723_03520|F2849_05930|F2877_04845|IMCC26256_111292|UFOPK2925_00657|UFOPK3789_01143|UFOPK3974_00916
5	A0A2T5WBJ9	1	A0A2T5WBJ9	C8J51_2774|EPD65_05980
5	A0A7K0DME7	1	A0A7K0DME7	NRB56_24330
5	A0A2M9D0K6	1	A0A2M9D0K6	CLV28_0925
5	A0A542VHD8	1	A0A542VHD8	FBY49_0393
5	A0A6C7E7F3	1	A0A6C7E7F3	YM304_32900
5	A0A379A723	1	A0A379A723	F5X71_01450|FG87_34035|NCTC11294_01849|O3I_001155
5	A0A6J4ML72	1	A0A6J4ML72	AVDCRST_MAG16
5	A0A2M8WJ03	1	A0A2M8WJ03	CLV34_2170
5	A0A3M2L9K4	1	A0A3M2L9K4	EBN03_07730
5	A0A6G9Y4U6	1	A0A6G9Y4U6	F5544_01245
5	A0A6M8HE17	1	A0A6M8HE17	HL663_12395
5	A0A7D6VCP7	1	A0A7D6VCP7	H0264_02390
5	A0A010ZPK0	1	A0A010ZPK0	CryarDRAFT_0176|FL583_16930|SAMN05443668_102731
5	A0A163T8H4	1	A0A163T8H4	ASE27_17970|OJAG_00620
5	A0A1W0B6P8	1	A0A1W0B6P8	B0T46_22950
5	C4RKK7	1	C4RKK7	BSA16_25595|E1258_31170|GA0070558_10960|GA0070563_104372|HZU44_20235|MCAG_01152|TK50_24315
5	K1DXG4	1	K1DXG4	B277_09417|CWN80_13935|DD664_08140
5	A0A2S8LDE7	1	A0A2S8LDE7	C6A82_09880
5	A0A2W4JDY0	1	A0A2W4JDY0	DIU73_05890
5	A0A318K2A8	1	A0A318K2A8	DFR70_106224|DMB37_22210|F3087_05875|NN4_26450
5	A0A6I2FY74	1	A0A6I2FY74	GFY24_01070
5	A0A285EFW7	1	A0A285EFW7	SAMN04488085_108200|SAMN06893097_109112
5	A0A3A4K994	1	A0A3A4K994	D5S18_07145
5	A0A4P6F772	2	A0A4P6F772|D1BTL7	ET471_15660|Xcel_1977
5	A0A511JDK8	1	A0A511JDK8	CCO02nite_26840
5	A0A0U1DLE9	1	A0A0U1DLE9	BN970_04102
5	A0A1A2D0U4	1	A0A1A2D0U4	A5764_04640|A5791_21510|A9W99_24010|AWC25_09805|BHQ20_09370|BHQ21_05470|BIN_B_01621|H0P51_20770|MBOU_41470|MSHI_05090
5	A0A370D1I2	1	A0A370D1I2	A5662_09115|DVS77_14070
5	A0A3N2JQ04	1	A0A3N2JQ04	EDF32_1856
5	A0A7K0CWK2	1	A0A7K0CWK2	NRB20_08490
5	A0A7X6L891	1	A0A7X6L891	HGB38_25685
5	A0A1A1ZE11	1	A0A1A1ZE11	A5724_04595
5	A0A1I4M603	1	A0A1I4M603	SAMN04515692_1209
5	A0A291RVP4	1	A0A291RVP4	AWN90_11210|CRH09_01225|F6W96_01150
5	A0A7Y2EUB4	1	A0A7Y2EUB4	HKN44_02395
5	A0A0P0E7X7	1	A0A0P0E7X7	AOA12_14710
5	A0A260ECG8	1	A0A260ECG8	CH267_26680|CH284_10410|CH292_16235|CH299_13585|CH300_10855|D8W71_01155
5	A0A402CFB9	2	A0A402CFB9|A0A6P1HVE9	A8787_4409|AXA44_02970|AZG88_10130|C5613_08585|C8E05_3764|CA951_36625|CJ177_19150|CJ179_21870|EEB14_37785|EOP32_25700|EP51_20710|FND50_03035|GO592_28840|JVH1_5413|MLGJGCBP_02795|OPAG_06309|R1CP_02220|RHA1_ro04161|ROP_40900|RW1_007_00130|Rhow_006229|SAMN04490220_4965|SAMN04490239_4952|W59_18199|WSS_A01095|CBI38_02725|GFS60_00557
5	A0A4V6ICT0	1	A0A4V6ICT0	C5B73_07255|FEK34_11175|FEK35_01230|GV789_24110|GV790_12270|GV791_20055|NCTC10797_04569|NOCYR_0227
5	A0A7J9YQJ2	1	A0A7J9YQJ2	GEU88_06085
5	D2S9X2	1	D2S9X2	E4P41_05820|Gobs_1076|JD83_02632|SAMN04488546_4360|SAMN05428965_0249|SAMN05660209_03505|SAMN05660350_01175|SAMN06893096_10386
5	A0A0X3Q9Q1	1	A0A0X3Q9Q1	AVL60_06395|C884_01764
5	A0A191V952	1	A0A191V952	BC342_09815|BZZ08_05714|C4J65_09055|DMH12_17455|DVZ84_22185|EDC84_2331|EV562_102586|EZV63_10335|G3I66_21980|GTW93_32660|GTX07_00340|GTY44_22020|GUR47_10300|Spa2297_10250
5	A0A1A3BTX3	1	A0A1A3BTX3	A5663_21545|AU186_05230|BST21_18770
5	A0A285JCD7	2	A0A285JCD7|A0A4Q7ZES5	SAMN05421748_118195|EV385_0947
5	A0A5B2XIT1	1	A0A5B2XIT1	F0L68_12520
5	A0A0N1FTL2	1	A0A0N1FTL2	OK074_0477
5	A0A345XR49	1	A0A345XR49	D7M15_15465|DVA86_17075
5	A0A367APH5	1	A0A367APH5	DQ241_08400
5	A0A399V8M7	1	A0A399V8M7	D1871_10345
5	A0A3D9V9Q8	1	A0A3D9V9Q8	DFJ64_1125
5	A0A3N3ZTB4	2	A0A3N3ZTB4|A0A5J5KZZ4	EDL96_00195|FCK90_02445
5	A0A6J4LK10	1	A0A6J4LK10	AVDCRST_MAG07
5	A0A1A0TRT3	1	A0A1A0TRT3	A5757_00615|AU194_19930|AU195_15200|AU196_24070|AWC01_04480|BCL50_5110|BST34_28705|E4P42_15090|Mjls_3930|Mkms_3989|Mmcs_3915|NIIDNTM18_37770
5	A0A1T4Z760	1	A0A1T4Z760	EOP01_08535|SAMN06295964_2959
5	A0A3C2B6A3	1	A0A3C2B6A3	DCR14_12040
5	A0A7V9HPU2	1	A0A7V9HPU2	H0V25_03690
5 MtRv1287	A0A0F5N9K9	6	A0A0F5N9K9|A0A1R0UG23|A0A1X2LVM1|A0A2U3NII2|I2AAF7|P9WME2	A5678_19100|A5697_04195|A5709_23320|A5758_11210|A5773_01180|AWC03_22180|AWC17_05095|BN000_02788|BST39_06265|MSEO_24920|A5736_12880|AWC00_14060|MCNS_38910|B8W66_09935|A5641_12295|A5655_21570|A5660_17435|A5673_08160|A5677_05785|A5679_10820|A5692_12475|A5695_11970|A5706_14520|A5712_21750|A5713_02435|A5745_13975|A9X00_01240|A9X03_24355|A9X04_03555|AWB90_09195|AWB92_03570|BMG05_03085|BRW65_23330|BST11…
5	A0A1G9PIK5	1	A0A1G9PIK5	SAMN05660642_01239
5	A0A239GAZ7	1	A0A239GAZ7	SAMN05421642_104145
5	A0A2A9EAW6	1	A0A2A9EAW6	ATL41_0807
5	A0A2N3YG93	1	A0A2N3YG93	ATL31_0675
5	A0A378WIS2	1	A0A378WIS2	A5780_27980|A9X06_22255|B7C42_01705|C5E45_00290|C5F51_02450|C8258_30745|HGA07_25395|NCTC13184_00514
5	A0A495JGD8	1	A0A495JGD8	BDK92_1382
5	A0A5A7SJE5	1	A0A5A7SJE5	FOY51_00915
5	A0A640XYH1	1	A0A640XYH1	EDQ89_11355
5	A0A7W7WSG4	1	A0A7W7WSG4	FHR38_005116
5	D7C7Q1	1	D7C7Q1	SBI_09481
5	A0A022L8R7	3	A0A022L8R7|A0A199AXL7|E6J5N9	C8N39_101369|CEY15_09130|GJR88_03992|H483_0113860|HDO28_000091|AYO52_03610|BFG51_13520|BXY47_1239|DQ226_09220|SAMN06265174_10759|A6035_12310|AYJ66_12450|C3V38_02285|DEQ16_08130|EDD19_11514|ES5_02634|HMPREF3086_13820
5	A0A098Y3G9	3	A0A098Y3G9|A0A1H3EMH1|A0A543C389	A7K94_0205135|G3R41_13220|IN07_17110|JD78_00184|SAMN05661080_01254|FB553_0415
5	A0A0Q5VFF3	1	A0A0Q5VFF3	ASG36_04450|ASG41_04815|F1C76_15235|KLENKIAIHU_1178|SAMN03159343_0329|SAMN05660199_00269|SAMN05660324_0211|SAMN05661030_1654
5	A0A1A3Q6F6	5	A0A1A3Q6F6|A0A1P8XD10|A0A2U3PCM6|I0RID1|X5L0I3	A5658_00325|BVC93_19325|MMUR_21050|NCTC10821_04628|A5647_06040|B2J96_14680|MNAB215_3697|MRAB57_3422|MSG_03702|ACT16_11970|AWB95_07030|AWC06_06470|AWC14_06935|JMUB5695_01660|MBOT_24710|MBRA_30720|MFM001_07130|MNVI_04100|MXEN_17083|NCTC10042_04803|BN978_05224|E6Q55_28375
5	A0A1H7JUK4	2	A0A1H7JUK4|A0A4U3CEB6	SAMN04515665_10517|A6V29_10745
5	A0A239P3S1	1	A0A239P3S1	SAMN05421812_112261
5	A0A2E3TRK2	1	A0A2E3TRK2	CMF24_01260
5	A0A4Y9FW46	1	A0A4Y9FW46	E4U02_07025
5	A0A543M8K1	1	A0A543M8K1	FHW52_1557|FHW53_1722
5	A0A7X7DCD8	1	A0A7X7DCD8	GX636_09130
5	A0A0Q2R1U0	5	A0A0Q2R1U0|A0A1A3HW47|A0A3E2MR48|A0A448I313|A0A7I7KV92	A5634_19330|A5636_09300|A9W97_29355|A9W98_27195|AO501_19950|C0J29_22720|A9W95_21755|AWC13_16180|MKUB_48700|DAVIS_04364|I551_6445|MB901379_03606|MMAR_4131|MMRN_44150|MPS_2070|MSHO_16710|MULP_04298|MUL_3994|SHTP_3767|NCTC10485_01247|MCOO_17620
5	A0A1A1WU93	2	A0A1A1WU93|A0A1A3SZG0	A5727_21540|MCNF_09960|A5651_07010
5	A0A1H6FQ93	1	A0A1H6FQ93	SAMN02745716_1049
5	A0A1X0DMB7	2	A0A1X0DMB7|A0A1X1R7T4	BST26_01850|AWC04_14795|MFAL_39550
5	A0A2G5PAM9	1	A0A2G5PAM9	CQY22_009645
5	A0A2S0XA21	1	A0A2S0XA21	CTZ27_04055|cleP|medP
5	A0A3N1CQV9	1	A0A3N1CQV9	EDD29_1091
5	A0A449DBU2	1	A0A449DBU2	AVW13_08385|B8X04_02015|BC102111_00119|C272_05614|FJ887_17515|NCTC12391_03187
5	A0A4R6JF07	2	A0A4R6JF07|D2PZF5	EV643_1287|BJY22_003806|BWI15_02865|E0H45_38625|E0H50_23245|E0H73_13960|E0H75_33395|E0H92_30805|E1218_35815|E1261_12480|E1263_29070|EV138_7446|EV642_111156|EV645_7620|EV646_11848|EV647_7410|EV648_112224|EV649_6797|EV650_8044|EV651_11656|EV652_11168|EV653_8196|F1D05_06030|FB475_0577|FB561_7473|FDA38_38775|G3I17_26440|HDA39_003180|HPO96_25960|Kfla_4747
5	A0A4Y9FT45	1	A0A4Y9FT45	E4U02_13030
5	A0A557Z6R1	1	A0A557Z6R1	FNH07_15230
5	A0A7I9Y385	1	A0A7I9Y385	MBOT_38930
5	A0A7K1BAP0	1	A0A7K1BAP0	F2534_18945|UFOPK1493_03671
5	A0A7M3M5K6	1	A0A7M3M5K6	CD790_09710
5	A0A7V9KBA2	1	A0A7V9KBA2	H0V26_02460
5	A0A024K312	1	A0A024K312	B5M45_04760|BN973_04368|MSIM_39450|MmonteBS_42040
5	A0A073BDA1	1	A0A073BDA1	GU90_02225
5	A0A0F7VM03	1	A0A0F7VM03	GTU99_32680|TU94_30885|sle_06320
5	A0A0J6VAB5	18	A0A0J6VAB5|A0A0M2ZAW4|A0A172UKS1|A0A1A2ZM67|A0A1A3SY84|A0A1E3RGD6|A0A1H6KAZ4|A0A1S1NC82|A0A2S8KGN0|A0A3P3ZZT4|A0A3S4VRI7|A0A5C7WL11|A0A5P8ZVC9|A1TDE5|G7CCJ4|G8RVQ0|I4BMN1|K0UWE9	ASG82_25990|EB72_11240|EUA04_17020|EV589_1964|FK535_17665|MCHLDSM_06383|MCHUDSM44219_02315|MOBUDSM44075_00540|MPSYJ_24500|WN67_01790|BHQ17_22960|BST23_11810|MELE44368_13215|MPHL21000_12905|MPUL_37280|A7U43_10540|A5707_15260|A5650_17540|A5698_22380|A5752_13460|A5759_05155|A5790_08285|AU184_11855|AU188_03855|AU192_24805|AU193_08145|AU197_24140|AU198_17425|DQP55_13005|RMCN_4879|BHQ18_16810|SAMN04489…
5	A0A1B1NDU3	2	A0A1B1NDU3|A0A1Q9V1B5	AVL62_12765|SGUI_2224|BJF86_13965
5	A0A1C6QSV9	1	A0A1C6QSV9	H181DRAFT_05561
5	A0A1I5TM09	4	A0A1I5TM09|A0A366ZQG8|A0A4Y9NJ65|A0A7K3WF46	LY71_10278|SAMN05660464_4386|SAMN05660690_1833|DQ238_10055|E4P40_24265|G1H19_08995
5	A0A1J0VL93	3	A0A1J0VL93|A0A317NNI1|U5EI50	BOX37_01135|DFR69_104654|ASD42_24820|ATK86_2796|DFR71_2031|DFR75_10689|NCAST_25_02460
5	A0A522B615	1	A0A522B615	EPN99_16455
5	A0A535A4A9	1	A0A535A4A9	E6J47_06220
5	A0A542E3F3	1	A0A542E3F3	FB458_2945
5	A0A542HJA1	1	A0A542HJA1	FBY26_3913
5	A0A6I3CFT9	1	A0A6I3CFT9	F2687_05510|UFOPK2689_01042
5	A0A7H8N1M9	1	A0A7H8N1M9	HUT08_00120
5	W5T7C3	1	W5T7C3	NONO_c02230
5	A0A170RYD4	1	A0A170RYD4	SLA_0327
5	A0A1H7AV25	1	A0A1H7AV25	SAMN05421637_2710
5	A0A1H8SDB4	10	A0A1H8SDB4|A0A238XYV7|A0A286H0P8|A0A367B272|A0A372J6X9|A0A4Y9NM37|A0A6J4HS36|A0A7K3VZX0|A0A7Y9LGA1|H6RUB7	DQ240_12050|SAMN05660991_01619|FHU33_4045|SAMN05216574_112106|SAMN06272737_11662|SAMN06272739_3104|DQ237_12710|DQ244_03355|E4P43_05970|D0Z06_03700|E4P37_00915|AVDCRST_MAG57|GCU56_08705|HDA38_001288|BD833_10862|BLASA_0932|GCU60_12480
5	A0A248YQR7	1	A0A248YQR7	CIK06_20035
5	A0A2N9JH79	1	A0A2N9JH79	MPLG2_2076
5	A0A2T0UZE5	1	A0A2T0UZE5	BCF74_102107
5	A0A318HJ42	1	A0A318HJ42	C8E89_10962
5	A0A354SD23	4	A0A354SD23|A0A6I2XWX9|A0A6I3AK45|A0A6L6R3B0	DDY88_06950|F2840_00775|UFOPK3772_00154|F2641_06675|F2806_01060|UFOPK1908_00006|UFOPK3495_00212|F2793_03440|UFOPK3402_00694
5	A0A370I523	1	A0A370I523	DFR76_105128
5	A0A4P5SEG3	2	A0A4P5SEG3|A0A6I3CI72	LBMAG15_19420|CK552_00320|F2646_01330|F2675_02645|F2763_05815|UFOPK2310_00264|UFOPK2625_00502|UFOPK3204_01164
5	A0A4Y9PDL1	1	A0A4Y9PDL1	E4P39_04390
5	A0A524BK52	1	A0A524BK52	B7C55_04025
5	A0A6G7Z1Y3	1	A0A6G7Z1Y3	G7063_04520
5	A0A7X7PCR5	1	A0A7X7PCR5	GX542_08035
5	I4ET61	1	I4ET61	DMO24_03885|MODMU_1124
5	A0A0T1W4A6	6	A0A0T1W4A6|A0A132PC55|A0A1E8PZJ9|A0A1W9YSB7|A0A5A7WG77|V5XFF1	ASD37_28085|B1790_28830|CIW49_22160|D8S82_14235|FHU31_005446|HZU40_27915|MMAD_40760|SAMN02799620_05767|AFM11_33580|BST13_23900|BEL07_21140|BRW64_20570|EAH80_25070|BST17_21525|MARA_56510|CIW52_27770|HNP02_006231|ASE48_22565|BN977_00288|CIW51_22770|D174_20330|FBY28_1280|MSEDJ_52350|RMCC_3724|SAMN04488581_4321
5	A0A109IMZ9	6	A0A109IMZ9|A0A2W2C3J1|A0A3E2YL84|A0A4R4L0D9|A8LX23|D9T608	AWV63_06525|C8054_15650|DKT69_13590|E1165_08575|E1193_17735|FJK98_23390|GA0070216_101246|GA0070560_10284|GA0070564_108193|GA0070614_1413|GA0074696_2426|GA0074704_4460|C1I99_28810|GKC29_13575|A6A27_17780|B0E53_05667|C5N14_20610|D7223_02835|FXF50_18875|GA0070603_5858|GA0070604_4532|GA0070615_5931|GA0070621_3047|GA0070622_2389|GA0074695_2108|GCE86_16325|JD77_00541|E1166_12905|E1182_22085|CLT74_0094|…
5	A0A1M5ELQ2	3	A0A1M5ELQ2|A0A239F804|A0A4Y9QBE2	GCU54_21180|JD79_00303|LY65_04854|SAMN05444351_0846|SAMN05660359_00990|SAMN05660657_04642|SAMN06273567_102314|SAMN04488107_2863|E4P38_05975
5	A0A2E3EMD8	2	A0A2E3EMD8|A0A2E9NBF5	CMO30_07525|CMH37_03605|DBW62_00010|DEB57_11210
5	A0A370GJ54	2	A0A370GJ54|A0A7G1KE93	DFR68_11810|BJY24_002429|NWFMUON74_02010
5	A0A3L8NZ22	1	A0A3L8NZ22	D9V37_17475
5	A0A538EL05	1	A0A538EL05	E6G30_04385
5	A0A6N2DFY5	1	A0A6N2DFY5	EA389_13475
5	A0A6P2C9I7	1	A0A6P2C9I7	DW322_03210|Rrhod_4049
5	A0A7D4TGP5	1	A0A7D4TGP5	HQM25_13650
5	A0A7V9JZ54	1	A0A7V9JZ54	H0V33_09225
5	A0LWM3	1	A0LWM3	Acel_2061
5	A0A0A0JH34	2	A0A0A0JH34|A3TRD8	N802_19085|N803_17080|JNB_19728
5	A0A0D1LGB2	7	A0A0D1LGB2|A0A1A3GYD0|A0A1A3JNJ0|A0A239YZE9|A0A378VBX6|A0A4Z0MXA5|A0A7I7S8P1	A5642_04270|C8K52_12348|E6R06_24910|EKK51_05995|FZI94_06450|FZI97_08950|MAUB_45870|MPHO_23390|NCCNTM_53780|SAMN04488580_12143|TL10_21195|A5630_23630|C1S78_006670|EB75_12385|A5643_04085|AWC30_02530|A5631_13305|A5648_14010|A5649_19845|A5710_00425|A5715_18890|A5771_01495|ABW16_15445|ACT18_14995|AWC02_09555|AWC16_00890|AWC18_17140|C5U48_18635|E6Q54_19560|MHIB_07670|MMIN_28830|SAMEA4434518_01203|AB431…
5	A0A0N0MRW9	1	A0A0N0MRW9	OK074_4522
5	A0A101V1F0	1	A0A101V1F0	AQJ91_12280
5	A0A1A9IVR6	5	A0A1A9IVR6|A0A429ND92|A0A542P9P7|A0A7X1I3U4|D6JZH6	A8713_09440|CF54_22705|GTY54_18895|EF917_09295|B9W62_26665|FBY32_2497|H1R13_23835|G3I35_09650|G3I51_18010|G3I64_07835|GTW59_38325|GTY23_26270|GTY75_30360|HG826_32465|HUT11_15590|SSTG_01169
5	A0A1C4YH99	4	A0A1C4YH99|A0A1C6RFM1|A0A1H3Q7S6|A0A2W2ES05	GA0070618_3988|GA0074692_0477|GA0074694_3761|GCM10017556_06200|GA0070616_0824|SAMN05444365_105270|C1A38_25445|C1I93_29165|C1I95_26490|SAMN05443287_112135
5	A0A1G8C857	1	A0A1G8C857	SAMN05216377_12223
5	A0A1G8I7I9	1	A0A1G8I7I9	G4H72_21655
5	A0A1H1RA41	1	A0A1H1RA41	C1I92_32295|DY240_11730|E1212_11155|E1262_29320|E1269_25455|HD601_005225|SAMN04488561_1203|SAMN04488563_6348|SAMN04515669_0845
5	A0A1Z2KZ68	1	A0A1Z2KZ68	AF335_15965|CK936_25195|SMD11_1681
5	A0A239NGQ6	1	A0A239NGQ6	DFJ67_8132|SAMN05421684_2688|SAMN05421812_108287
5	A0A2W4L8K3	1	A0A2W4L8K3	DIU79_10740
5	A0A367YYC3	1	A0A367YYC3	DT076_05375
5	A0A3C1NYA4	1	A0A3C1NYA4	DCQ36_00250
5	A0A3S0DFZ3	1	A0A3S0DFZ3	EKK62_06440
5	A0A4R7HUM8	1	A0A4R7HUM8	BDK89_0040|CL424_00615
5	A0A543CD83	1	A0A543CD83	FB559_0544
5	A0A6I3EBP1	1	A0A6I3EBP1	F2680_03460|UFOPK2655_00683
5	A0A6I3FUT6	1	A0A6I3FUT6	F2525_02670|F2605_04405|UFOPK1413_00525|UFOPK1961_00868
5	A0A7C9JCU3	1	A0A7C9JCU3	Acor_22520|Amac_088590|Aple_100130|FDA94_11555|FLX07_31070|GT755_16050|MPTA5024_12220
5	A0A7J9ZP28	1	A0A7J9ZP28	GEV11_10795
5	A0A7K0M516	1	A0A7K0M516	F2864_09915|UFOPK3914_01901
5	A0A7K0NWM6	1	A0A7K0NWM6	F2842_03695|UFOPK3773_00718
5	A0A7K0QSX0	1	A0A7K0QSX0	F2826_02500|UFOPK3610_00501
5	A0A7V9M5V6	1	A0A7V9M5V6	H0V08_04000
5	A0A023X4D4	2	A0A023X4D4|Q1ATJ4	RradSPS_2049|RxyAA322_15650|Rxyl_2356
5	A0A077LVR9	1	A0A077LVR9	BN12_1530006
5	A0A0D5AH54	1	A0A0D5AH54	A3L23_02283|A3Q41_01098|ASG84_23210|AYK61_18890|CH252_33210|CH254_20715|CH257_20385|CH259_05030|CH262_04445|CH270_18575|CH272_10720|CH275_12085|CH277_25905|CH281_08775|CH298_12420|CH302_00040|CH305_11070|E4P29_10890|EOP29_10050|F2801_10890|NY08_4123|UFOPK3472_02192
5	A0A0D6IUK7	3	A0A0D6IUK7|A0A2A7N948|F5YWJ5	A5637_18500|A5699_22715|A5717_02540|A5721_19730|A5726_05840|A5740_04945|A5761_03135|A5779_19265|A5784_33090|AFA91_15605|AWC21_15495|BA059_06675|BIN_B_03259|BKG61_26955|BN2156_04950|BST41_25020|BTO20_09615|BVU76_19480|CSX11_26850|D806_048780|EB74_11525|ERS451418_04833|FZI95_22570|HGA11_25130|MALV_50760|MBOE_29860|MFORT_27715|MSMEG_4974|MSMEI_4847|NCTC1542_03023|NCTC4524_00988|RMCB_0359|RMCFA_2196|…
5	A0A0Q8Y4J0	5	A0A0Q8Y4J0|A0A1E8D1V0|A0A543I1P1|E6S994|W9GIE5	ASE25_15300|ASG96_01925|ASH01_06560|FHW49_3375|HOQ13_08410|TAE01_31700|BA895_00980|FBY41_0877|FHX52_4518|Intca_0525|N865_09450
5	A0A0Q9LNJ4	2	A0A0Q9LNJ4|A0A0T2IE33	ASG70_07315|ASD62_05830|ASG91_10265|ASG95_14255|EAH86_13435|GKE56_08005|SAMN04489867_0396
5	A0A1G6YKL1	1	A0A1G6YKL1	GC722_11315|SAMN04489747_2020
5	A0A1H9S396	1	A0A1H9S396	FBY26_1342|SAMN05216199_1241
5	A0A1I4WHS2	7	A0A1I4WHS2|A0A2P4UH60|A0A365GYU9|A0A3D9T659|A0A543IIG4|A0A7W3LK99|D1AAC5	ACRB68_08380|ACTIVE_7849|BJ999_002567|BJF79_34955|BJY14_001828|BKA00_000304|BZB76_3415|D0T12_11560|DMH08_12275|DZF91_25425|E1200_02960|E1266_01325|E1281_30785|E1284_04280|E1285_33935|E1287_05435|E1289_00525|E1293_18105|E1298_20905|EBO15_30360|ETD83_27830|ETD96_02565|F4557_005149|F7P10_35105|F8566_27375|F8568_029640|F9B16_03565|FXF65_26575|FXF68_21355|FXF69_26975|GEV43_03270|GNZ18_26340|GWI34_0823…
5	A0A1N6SCN2	2	A0A1N6SCN2|I0L8J7	CLT72_2525|DER29_5676|EV374_109224|EV376_5387|F6X68_27345|GA0070606_5108|GA0070608_3816|GA0070610_1472|SAMN05444858_102202|ADK66_21885|C7C45_13515|CLT68_5978|D7044_06940|D7193_13460|D7I43_05640|DDE19_29345|DKT68_03145|DLJ58_26280|DLJ59_01865|E1211_29890|EAD89_18620|EAD98_18260|EV382_3245|F8271_21865|FB453_116102|FBZ33_4378|FHG89_26660|FHU34_112141|FXF53_08550|GA0070561_6324|GA0070607_4359|GA00706…
[truncated: 272 more rows]

## Sheet: Sheet6
Sequence Count Cluster Number	shared name	# repnode90 IDs	List repnode 90 IDs	Gene nanes
[truncated: 603 more rows]

## Sheet: Sheet7
Sequence Count Cluster Number	shared name	#repnode90 IDs	,ist repnode90 IDs	Gene names
[truncated: 590 more rows]

[truncated: 7 more sheets: Sheet8, Sheet9, Sheet10, Sheet11, Sheet12, Sheet13, Sheet14]
