# Supplementary material for: SifR is an Rrf2-family quinone sensor associated with catechol iron uptake in Streptococcus pneumoniae D39
Source: J Biol Chem. 2022 May 18;298(7):102046. doi: 10.1016/j.jbc.2022.102046 (PMC9218516; doi:10.1016/j.jbc.2022.102046)
Supplement: Supplemental Table S5 [file mmc4.xlsx]

## Sheet: Sheet1
Table S3A: Genes showing a change in expression that is greater than 2-fold and an adjusted p-value ≤0.02 in IU10991 (∆sifR) vs IU1781 (wild-type) strain
Ranked according fold-difference in expression in the two strains
Gene name	Old_ID	IU10991_Avg_Norm_ReadCount	IU1781_Avg_Norm_ReadCount	FoldChange	Log2FoldChange	pvalue	adjusted_pvalue_BH	IU10991_1	IU10991_2	IU10991_3	IU1781_1	IU1781_2	IU1781_3	Gene_Name	Biotype	Description
SPD_RS00380	SPD_0072	16254.4	84.9843	191.264	7.57942	5.25313e-189	1.11997e-185	12778.4	19142.9	16842	92.1206	80.6284	82.204	SPD_RS00380	protein_coding	glyoxalase CatE (this work)
SPD_RS07240	SPD_1375	29616.7	769.005	38.5131	5.26728	6.66829e-84	7.1084e-81	39562.4	21901.5	27386.3	799.447	813.71	693.858	SPD_RS07240	protein_coding	NAD(P)H-dependent oxidoreductase YhdA (this work)
SPD_RS07585	SPD_1440	158.96	10.7926	14.7287	3.88056	2.51961e-24	1.07436e-21	115.485	187.957	173.439	12.0157	10.609	9.75302	SPD_RS07585	protein_coding	NAD(P)-dependent oxidoreductase YwnB (this work)
SPD_RS02825	SPD_0527	5994.66	636.364	9.42018	3.23575	1.86776e-48	1.32736e-45	5008.1	6104.01	6871.88	546.315	635.479	727.297	SPD_RS02825	protein_coding	oxidoreductase Fre (candidate; this work)
SPD_RS08700	SPD_1645	14141.1	2056.81	6.87528	2.78142	3.33202e-16	7.89318e-14	8993.21	16983.7	16446.5	1144.7	2143.02	2882.71	SPD_RS08700	protein_coding	MarR family transcriptional regulator
SPD_RS08725	SPD_1649	1891.03	316.31	5.9784	2.57976	2.92502e-18	8.90879e-16	2365.73	1505.95	1801.4	260.341	368.132	320.456	SPD_RS08725	protein_coding	iron ABC transporter permease PiuB
SPD_RS08695	SPD_1644	10798.9	1927.06	5.60383	2.48641	7.30487e-33	3.89349e-30	8844.98	11710.6	11841.2	1655.77	2126.04	1999.37	SPD_RS08695	protein_coding	polyketide cyclase
SPD_RS11680	–	275.049	51.338	5.35761	2.42159	1.05435e-11	1.60563e-09	255.964	285.373	283.81	31.2409	57.2886	65.4846	SPD_RS11680	pseudogene	hypothetical protein
SPD_RS08730	SPD_1650	2066.99	410.301	5.03774	2.33278	3.76713e-15	7.30139e-13	2868.17	1664.1	1668.7	369.284	478.466	383.154	SPD_RS08730	protein_coding	iron ABC transporter permease PiuC
SPD_RS09565	SPD_1811	147.651	30.4003	4.85691	2.28004	2.9427e-05	0.00313692	94.8014	116.9	231.252	12.0157	54.1059	25.0792	SPD_RS09565	tRNA	tRNA-Asp
SPD_RS08970	SPD_1697	147.651	30.4003	4.85691	2.28004	2.9427e-05	0.00313692	94.8014	116.9	231.252	12.0157	54.1059	25.0792	SPD_RS08970	tRNA	tRNA-Asp
SPD_RS08735	SPD_1651	2275.84	469.257	4.84987	2.27794	6.99534e-15	1.24284e-12	2870.76	1979.27	1977.47	395.718	545.302	466.752	SPD_RS08735	protein_coding	iron ABC transporter ATP-binding protein PiuD
SPD_RS08740	SPD_1652	3705.41	779.913	4.75106	2.24825	3.52055e-14	5.7737e-12	4861.59	3128.79	3125.85	642.441	852.963	844.333	SPD_RS08740	protein_coding	iron ABC transporter substrate-binding protein PiuD
SPD_RS02400	SPD_0452	3626.68	851.777	4.25778	2.0901	3.72439e-09	4.67082e-07	2618.24	4388.33	3873.48	566.342	909.191	1079.8	SPD_RS02400	protein_coding	integrase
SPD_RS00385	SPD_0073	13247.2	3154.13	4.19995	2.07037	1.75173e-07	2.07483e-05	7668.58	17907.5	14165.5	1336.15	2844.27	5281.96	SPD_RS00385	protein_coding	CstR persulfide sensing repressor (Fakhoury et al., 2021)
SPD_RS08690	SPD_1643	4412.38	1192.05	3.70151	1.88812	6.61691e-21	2.35121e-18	4658.2	3981.47	4597.46	1212.79	1181.84	1181.51	SPD_RS08690	protein_coding	glycine/betaine ABC transporter ATP-binding protein
SPD_RS09555	SPD_1809	4032.59	1142.74	3.52887	1.81921	5.26734e-05	0.0048826	1964.11	3817.58	6316.08	910.793	1886.28	631.16	SPD_RS09555	tRNA	tRNA-Leu
SPD_RS08960	SPD_1695	4032.59	1142.74	3.52887	1.81921	5.26734e-05	0.0048826	1964.11	3817.58	6316.08	910.793	1886.28	631.16	SPD_RS08960	tRNA	tRNA-Leu
SPD_RS06775	SPD_1287	15342.4	5052.94	3.03633	1.60233	5.35894e-17	1.42816e-14	17469.3	13603.9	14953.9	4869.58	4950.16	5339.08	SPD_RS06775	protein_coding	thioredoxin-disulfide reductase
SPD_RS08685	SPD_1642	10526	3912.08	2.69065	1.42795	3.17235e-09	4.22715e-07	12184.6	8811.04	10582.4	4199.9	4037.78	3498.55	SPD_RS08685	protein_coding	glycine/betaine ABC transporter permease
SPD_RS09540	SPD_1806	773.099	305.048	2.53435	1.34162	8.11935e-05	0.00692418	420.574	752.973	1145.75	241.917	319.331	353.895	SPD_RS09540	tRNA	tRNA-Leu
SPD_RS08945	SPD_1692	773.099	305.048	2.53435	1.34162	8.11935e-05	0.00692418	420.574	752.973	1145.75	241.917	319.331	353.895	SPD_RS08945	tRNA	tRNA-Leu
SPD_RS02920	SPD_0546	10431.9	4149.12	2.51426	1.33013	3.2159e-05	0.0032649	15194.1	7090.78	9010.96	4951.28	4557.63	2938.45	SPD_RS02920	protein_coding	branched-chain amino acid ABC transporter substrate-binding protein
SPD_RS00885	SPD_0161	1185.28	647.535	1.83045	0.8722	0.000232551	0.0190692	1369.45	986.772	1199.62	666.473	734.143	541.989	SPD_RS00885	protein_coding	divalent metal cation transporter: NRAMP family
SPD_RS02390	SPD_0451	981.119	3082.62	0.318275	-1.65166	7.28079e-11	1.03484e-08	916.127	1095.65	931.579	3125.69	2832.6	3289.55	SPD_RS02390	protein_coding	restriction endonuclease subunit S
SPD_RS07630	SPD_1448	405.244	1522.16	0.266229	-1.90926	1.2691e-15	2.70571e-13	474.007	309.441	432.284	1679.8	1517.09	1369.6	SPD_RS07630	protein_coding	Rrf2 family transcriptional regulator SifR (this work)

## Sheet: Sheet2
Table S3B: Change in expression for all genes in IU10991 (∆sifR) vs. IU1781 (wild-type) strain
Genes from Sheet 1 are highlighted; other genes known to be infolved in the Fe or Mn homeostasis that do not change expression levels are higlighted in red font
Gene name	IU10991_Avg_Norm_ReadCount	IU1781_Avg_Norm_ReadCount	FoldChange	Log2FoldChange	pvalue	adjusted_pvalue_BH	IU10991_1	IU10991_2	IU10991_3	IU1781_1	IU1781_2	IU1781_3	Gene_Name	Biotype	Description	Old_ID
SPD_RS00005	3715.68	3936.86	0.943817	-0.0834214	0.773698	0.986163	3634.34	3923.02	3589.67	3014.35	3854.25	4941.99	SPD_RS00005	protein_coding	chromosomal replication initiator protein DnaA	SPD_0001
SPD_RS00010	3611.12	4024.46	0.897293	-0.15635	0.422316	0.9718	3341.32	3705.27	3786.76	3841.83	3570.99	4660.55	SPD_RS00010	protein_coding	DNA polymerase III subunit beta	SPD_0002
SPD_RS00015	306.852	379.257	0.809087	-0.305634	0.301579	0.944155	255.102	381.644	283.81	314.812	339.488	483.471	SPD_RS00015	protein_coding	DUF951 domain-containing protein	SPD_0003
SPD_RS00020	14382.9	13607.7	1.05697	0.0799372	0.727854	0.98416	11023.7	16493.2	15631.9	14752.1	11874.7	14196.2	SPD_RS00020	protein_coding	GTP-binding protein YchF	SPD_0004
SPD_RS00025	1326.83	1469.36	0.903002	-0.147198	0.630014	0.98416	1039.37	1700.78	1240.35	1751.09	1111.82	1545.16	SPD_RS00025	protein_coding	peptidyl-tRNA hydrolase	SPD_0005
SPD_RS00030	5695.37	5656.61	1.00685	0.00985091	0.97268	0.996449	4710.77	6804.26	5571.08	7369.65	4899.24	4700.96	SPD_RS00030	protein_coding	transcription-repair coupling factor	SPD_0006
SPD_RS00035	1665.53	1863.74	0.893651	-0.162216	0.652047	0.98416	1005.76	2105.34	1885.5	1374.6	1519.21	2697.41	SPD_RS00035	protein_coding	hypothetical protein	SPD_0007
SPD_RS00040	3800.86	3922.76	0.968925	-0.045543	0.888781	0.993296	2558.78	4828.42	4015.38	3752.11	3262.27	4753.9	SPD_RS00040	protein_coding	septum formation initiation protein	SPD_0008
SPD_RS00050	5432.61	6281.2	0.864899	-0.209396	0.46355	0.98416	4817.64	6555.56	4924.63	7807.02	5032.91	6003.68	SPD_RS00050	protein_coding	serine hydrolase	SPD_0010
SPD_RS00055	22157.2	26262.5	0.843681	-0.245231	0.600156	0.98416	10841	28457.1	27173.5	13273.4	19041	46473.1	SPD_RS00055	protein_coding	tRNA(Ile)-lysidine synthetase	SPD_0011
SPD_RS00060	29476.4	24042.4	1.22602	0.293977	0.446947	0.975172	16824.7	35801.2	35803.4	16145.1	22626.9	33355.3	SPD_RS00060	protein_coding	hypoxanthine-guanine phosphoribosyltransferase	SPD_0012
SPD_RS00065	43461	36935.6	1.17667	0.234709	0.224003	0.929913	39907.1	46489.5	43986.6	39768.1	36641.4	34397.5	SPD_RS00065	protein_coding	ATP-dependent zinc metalloprotease FtsH	SPD_0013
SPD_RS00070	122.708	117.666	1.04285	0.0605359	0.840603	0.991846	92.216	161.597	114.312	91.3196	98.6637	163.015	SPD_RS00070	protein_coding	sigma-70 family RNA polymerase sigma factor	SPD_0014
SPD_RS00075	3532.06	2279.41	1.54955	0.631845	0.405612	0.963813	1465.11	3791.22	5339.83	608.797	2183.33	4046.11	SPD_RS00075	tRNA	tRNA-Glu	SPD_0015
SPD_RS00080	117183	85617.9	1.36867	0.452779	0.239309	0.929923	185507	66308.6	99732.9	102115	102404	52334.7	SPD_RS00080	rRNA	16S ribosomal RNA	SPD_0016
SPD_RS00085	115.247	119.974	0.9606	-0.0579917	0.898896	0.993296	61.19	129.507	155.044	72.8955	93.3592	193.667	SPD_RS00085	tRNA	tRNA-Ala	SPD_0017
SPD_RS00090	314153	234549	1.33939	0.421581	0.203738	0.929913	445920	194713	301826	243339	279404	180903	SPD_RS00090	rRNA	23S ribosomal RNA	SPD_0018
SPD_RS00095	394.231	195.055	2.02113	1.01516	0.0255452	0.504366	343.871	247.553	591.27	106.54	326.757	151.868	rrf	rRNA	5S ribosomal RNA	SPD_0019
SPD_RS00100	15.4465	12.7994	1.20682	0.271211	0.724354	0.98416	1.72366	18.3372	26.2787	9.61259	14.8526	13.9329	SPD_RS00100	tRNA	tRNA-Asn	SPD_0020
SPD_RS00135	191.035	146.686	1.30234	0.381102	0.309009	0.947205	109.453	261.306	202.346	96.1259	125.186	218.746	SPD_RS00135	protein_coding	hypothetical protein	SPD_0023
SPD_RS00140	25735.2	16931	1.52001	0.604078	0.0113917	0.341695	20195.3	26967.2	30043.1	18499.4	15645.1	16648.4	SPD_RS00140	protein_coding	adenylosuccinate synthetase	SPD_0024
SPD_RS00145	785.844	795.045	0.988428	-0.0167927	0.960036	0.99618	535.197	861.85	960.486	513.472	843.415	1028.25	SPD_RS00145	protein_coding	tRNA-specific adenosine deaminase	SPD_0025
SPD_RS00150	685.027	632.586	1.0829	0.114898	0.613278	0.98416	790.299	586.791	677.99	587.97	702.316	607.474	SPD_RS00150	protein_coding	deoxyuridine 5'-triphosphate nucleotidohydrolase	SPD_0027
SPD_RS00155	656.334	584.406	1.12308	0.167459	0.485616	0.98416	842.009	531.78	595.212	656.059	576.069	521.09	SPD_RS00155	protein_coding	histidine phosphatase family protein	SPD_0028
SPD_RS00160	2029.3	1742.44	1.16463	0.219873	0.441673	0.973325	2694.95	1603.36	1789.58	2131.59	1890.52	1205.19	SPD_RS00160	protein_coding	DNA repair protein RadA	SPD_0029
SPD_RS00165	2379.64	1951.64	1.2193	0.286058	0.203624	0.929913	2213.18	2145.46	2780.29	2180.46	1786.56	1887.91	SPD_RS00165	protein_coding	carbonic anhydrase	SPD_0030
SPD_RS00170	2456.71	2098.06	1.17094	0.227671	0.21277	0.929913	2437.26	2231.41	2701.45	2127.59	2061.33	2105.26	SPD_RS00170	pseudogene	PrsW family intramembrane metalloprotease	SPD_0031
SPD_RS00180	13992.3	12221.6	1.14488	0.1952	0.457799	0.982982	16448.9	11835.5	13692.5	15319.3	11738.9	9606.73	SPD_RS00180	protein_coding	ribose-phosphate pyrophosphokinase 1	SPD_0033
SPD_RS00185	99.8096	74.6444	1.33713	0.419144	0.226885	0.929913	69.8083	100.855	128.766	43.2566	85.9329	94.7436	SPD_RS00185	protein_coding	transposase	SPD_0034
SPD_RS00190	182.454	159.959	1.14063	0.189832	0.473969	0.98416	149.959	175.35	222.055	126.566	193.084	160.228	SPD_RS00190	protein_coding	hypothetical protein	SPD_0035
SPD_RS00195	192.963	241.102	0.800337	-0.32132	0.11793	0.858114	186.156	198.271	194.462	241.917	255.677	225.713	SPD_RS00195	protein_coding	hypothetical protein	SPD_0037
SPD_RS00200	12979.3	10908.4	1.18985	0.250777	0.28837	0.944155	15388	10494.6	13055.3	11627.2	11689	9408.88	SPD_RS00200	protein_coding	DNA polymerase I	SPD_0038
SPD_RS00205	3453.83	2933.7	1.1773	0.235477	0.516909	0.98416	2851.8	3360.3	4149.4	1609.31	3385.33	3806.46	SPD_RS00205	protein_coding	CoA-binding protein	SPD_0039
SPD_RS00210	17592.6	17289.6	1.01753	0.0250671	0.924693	0.99568	23064.3	12683.6	17029.9	15318.5	16431.2	20119.1	SPD_RS00210	protein_coding	hypothetical protein	SPD_0040
SPD_RS00215	7931.14	6668.45	1.18935	0.250176	0.293614	0.944155	8466.63	6900.53	8426.26	6405.19	7625.75	5974.42	SPD_RS00215	protein_coding	aminotransferase A	SPD_0041
SPD_RS00220	2585.83	2485.79	1.04025	0.0569254	0.780113	0.990447	3052.61	2182.13	2522.75	2548.94	2588.6	2319.83	SPD_RS00220	protein_coding	DNA repair protein RecO	SPD_0042
SPD_RS00225	2141.9	2121.61	1.00956	0.0137328	0.953264	0.99618	2541.54	1927.7	1956.45	2518.5	2189.7	1656.62	SPD_RS00225	protein_coding	phosphate acyltransferase	SPD_0043
SPD_RS00230	276.418	283.118	0.976333	-0.0345547	0.857728	0.991846	276.648	281.935	270.67	306.802	269.469	273.085	SPD_RS00230	protein_coding	acyl carrier protein	SPD_0044
SPD_RS00235	938.824	1033.42	0.908459	-0.138506	0.565471	0.98416	945.429	1040.64	830.407	1231.21	971.784	897.278	SPD_RS00235	pseudogene	IS5/IS1182 family transposase	SPD_0045
SPD_RS00240	584.191	736.719	0.792963	-0.334674	0.212194	0.929913	623.104	631.488	497.981	792.237	619.565	798.354	SPD_RS00240	protein_coding	ComC/BlpC family peptide pheromone/bacteriocin	SPD_0046
SPD_RS00260	16.4026	13.0039	1.26135	0.334973	0.474994	0.98416	13.7893	18.3372	17.0811	12.0157	11.6699	15.3262	SPD_RS00260	pseudogene	chlorohydrolase	.
SPD_RS00265	294.826	345.013	0.854537	-0.226785	0.406319	0.963813	340.423	232.654	311.402	365.278	343.732	326.03	SPD_RS00265	protein_coding	bacteriocin cleavage/export ABC transporter	SPD_0049
SPD_RS00270	142.421	198.368	0.717961	-0.478023	0.140933	0.878567	191.327	129.507	106.429	221.891	196.266	176.948	SPD_RS00270	protein_coding	transporter ComB	SPD_0050
SPD_RS00275	21.8367	28.266	0.772542	-0.372315	0.485242	0.98416	18.0985	17.1912	30.2205	14.4189	24.4007	45.9785	SPD_RS00275	protein_coding	phosphoribosylaminoimidazolesuccinocarboxamide synthase	SPD_0051
SPD_RS00280	71.7574	63.6364	1.12762	0.173276	0.569766	0.98416	87.045	66.4725	61.7549	76.0997	60.4713	54.3383	SPD_RS00280	protein_coding	phosphoribosylformylglycinamidine synthase	SPD_0052
SPD_RS00285	38.649	35.2424	1.09666	0.133119	0.75736	0.985359	37.0587	35.5284	43.3598	42.4556	38.1924	25.0792	SPD_RS00285	protein_coding	amidophosphoribosyltransferase	SPD_0053
SPD_RS00290	21.381	21.9502	0.97407	-0.0379033	0.906676	0.993296	27.5786	19.4833	17.0811	29.6388	22.2789	13.9329	SPD_RS00290	protein_coding	phosphoribosylformylglycinamidine cyclo-ligase	SPD_0054
SPD_RS00295	13.0666	12.0865	1.08109	0.11249	0.889731	0.993296	13.7893	14.899	10.5115	17.6231	11.6699	6.96644	SPD_RS00295	protein_coding	phosphoribosylglycinamide formyltransferase	SPD_0055
SPD_RS00300	57.3795	67.0222	0.856126	-0.224105	0.512843	0.98416	46.5389	66.4725	59.127	55.2724	59.4104	86.3839	SPD_RS00300	protein_coding	VanZ family protein	SPD_0056
SPD_RS00305	234.81	247.161	0.950029	-0.0739572	0.791387	0.991059	282.681	215.462	206.288	285.173	255.677	200.634	SPD_RS00305	protein_coding	bifunctional phosphoribosylaminoimidazolecarboxamide formyltransferase/inosine monophosphate cyclohydrolase	SPD_0057
SPD_RS00310	146.918	162.518	0.90401	-0.14559	0.581289	0.98416	168.057	138.675	134.021	161.812	143.221	182.521	SPD_RS00310	protein_coding	phosphoribosylamine--glycine ligase	SPD_0058
SPD_RS00315	28.8023	41.196	0.699153	-0.51632	0.21451	0.929913	40.5061	27.5058	18.3951	34.4451	44.5578	44.5852	SPD_RS00315	protein_coding	5-(carboxyamino)imidazole ribonucleotide mutase	SPD_0059
SPD_RS00320	143.469	164.962	0.869709	-0.201395	0.404858	0.963813	163.748	126.068	140.591	157.807	155.952	181.128	SPD_RS00320	protein_coding	5-(carboxyamino)imidazole ribonucleotide synthase	SPD_0060
SPD_RS00325	2432.91	2402.64	1.0126	0.018066	0.949255	0.99618	1938.26	2774.65	2585.82	1672.59	2188.64	3346.68	SPD_RS00325	protein_coding	hypothetical protein	SPD_0061
SPD_RS00330	8088.3	7066.16	1.14465	0.19491	0.366005	0.950312	9985.18	6756.12	7523.59	7166.18	7407.2	6625.09	SPD_RS00330	protein_coding	adenylosuccinate lyase	SPD_0062
SPD_RS00335	421.252	586.487	0.718264	-0.477415	0.0768636	0.789149	452.461	435.509	375.785	737.766	514.536	507.157	SPD_RS00335	protein_coding	beta-N-acetylhexosaminidase	SPD_0063
SPD_RS00340	19694	25750	0.764818	-0.386812	0.0931539	0.810383	18871.5	21878.6	18332	28159.3	21120.4	27970.3	SPD_RS00340	protein_coding	GntR family transcriptional regulator	SPD_0064
SPD_RS00345	140.309	169.878	0.825938	-0.275895	0.292944	0.944155	164.61	124.922	131.393	182.639	157.013	169.981	SPD_RS00345	protein_coding	beta-galactosidase	SPD_0065
SPD_RS00350	17.2317	35.0067	0.492239	-1.02257	0.0270067	0.514092	24.1313	9.16862	18.3951	45.6598	32.8879	26.4725	SPD_RS00350	protein_coding	PTS system mannose/fructose/N-acetylgalactosamine-transporter subunit IIB	SPD_0066
SPD_RS00355	48.6023	56.3434	0.862609	-0.213222	0.594848	0.98416	71.532	40.1127	34.1623	77.7018	50.9232	40.4054	SPD_RS00355	protein_coding	PTS mannose/fructose/sorbose/N-acetylgalactosamine transporter subunit IIC	SPD_0067
SPD_RS00360	71.6732	93.0163	0.770545	-0.376049	0.335368	0.948347	92.216	67.6185	55.1852	125.765	71.0803	82.204	SPD_RS00360	protein_coding	PTS fructose transporter subunit IID	SPD_0068
SPD_RS00365	46.8025	44.2612	1.05742	0.080544	0.857301	0.991846	62.0519	48.1352	30.2205	62.4818	42.436	27.8658	SPD_RS00365	protein_coding	PTS fructose transporter subunit IIA	SPD_0069
SPD_RS00370	143.954	152.397	0.944596	-0.0822313	0.801371	0.991059	193.912	115.754	122.196	198.66	144.282	114.25	agaS	protein_coding	tagatose-6-phosphate ketose	SPD_0070
SPD_RS00375	183.538	180.504	1.01681	0.0240516	0.930717	0.99618	168.057	195.979	186.579	180.236	189.901	171.375	SPD_RS00375	protein_coding	galactose mutarotase	SPD_0071
SPD_RS00380	16254.4	84.9843	191.264	7.57942	5.25313e-189	1.11997e-185	12778.4	19142.9	16842	92.1206	80.6284	82.204	SPD_RS00380	protein_coding	CatE (this work)	SPD_0072
SPD_RS00385	13247.2	3154.13	4.19995	2.07037	1.75173e-07	2.07483e-05	7668.58	17907.5	14165.5	1336.15	2844.27	5281.96	SPD_RS00385	protein_coding	CstR persulfide sensor (Fakhoury et al., 2021)	SPD_0073
SPD_RS00395	2043.88	2025.66	1.009	0.0129228	0.96575	0.99618	2638.07	1562.1	1931.48	2462.42	2111.19	1503.36	SPD_RS00395	protein_coding	phosphorylase	SPD_0074
SPD_RS00400	207.538	214.771	0.966321	-0.0494254	0.873921	0.993296	267.168	147.844	207.602	263.545	212.18	168.588	SPD_RS00400	protein_coding	hypothetical protein	.
SPD_RS00405	14176.2	12657.8	1.11996	0.163441	0.472985	0.98416	16534.2	11594.9	14399.4	13318.2	13698.3	10956.8	SPD_RS00405	protein_coding	potassium transporter Trk	SPD_0076
SPD_RS00410	9027.34	8940.07	1.00976	0.0140139	0.948621	0.99618	10928	7397.93	8756.06	9385.09	9198	8237.12	SPD_RS00410	protein_coding	potassium transporter Trk	SPD_0077
SPD_RS00415	1920.49	1678.04	1.14448	0.194693	0.456587	0.982283	2337.29	1542.62	1881.55	1868.85	1953.12	1212.16	SPD_RS00415	protein_coding	glycosyltransferase family 2 protein	SPD_0078
SPD_RS00420	2142.23	1742.67	1.22928	0.297811	0.173184	0.923804	2223.52	1803.93	2399.24	1495.56	1868.24	1864.22	SPD_RS00420	protein_coding	hypothetical protein	SPD_0079
SPD_RS00425	1080.09	772.078	1.39894	0.484338	0.0642559	0.735959	1095.39	1126.59	1018.3	644.043	897.521	774.668	SPD_RS00425	protein_coding	YSIRK signal domain/LPXTG anchor domain surface protein	SPD_0080
SPD_RS00430	1761.56	1534.75	1.14778	0.198848	0.442467	0.973325	1578.01	1650.35	2056.31	1158.32	1622.12	1823.81	SPD_RS00430	protein_coding	DNA-binding response regulator	SPD_0081
SPD_RS00435	1964.01	1713.21	1.14639	0.197096	0.346621	0.948347	2338.15	1715.68	1838.19	1870.45	1612.57	1656.62	SPD_RS00435	protein_coding	sensor histidine kinase	SPD_0082
SPD_RS00440	45720.6	46950.5	0.973804	-0.0382962	0.883073	0.993296	55774.3	39511	41876.4	58632.8	40119	42099.6	SPD_RS00440	protein_coding	30S ribosomal protein S4	SPD_0083
SPD_RS00445	3407.79	3663.3	0.93025	-0.10431	0.772649	0.986163	1987.38	4403.23	3832.75	2262.96	3483.99	5242.95	SPD_RS00445	protein_coding	DNA-binding protein	SPD_0084
SPD_RS00450	9746.68	12414.6	0.7851	-0.349052	0.395149	0.955168	4946.05	15515.6	8778.4	7870.31	11255.1	18118.3	SPD_RS00450	protein_coding	hypothetical protein	SPD_0086
SPD_RS00455	4495.74	6008.89	0.748181	-0.418541	0.300653	0.944155	2390.72	6824.89	4271.6	3684.02	5273.73	9068.92	SPD_RS00455	protein_coding	hypothetical protein	SPD_0087
SPD_RS00460	6.37356	7.79297	0.817861	-0.290072	0.699521	0.98416	5.17099	3.43823	10.5115	4.80629	7.4263	11.1463	SPD_RS00460	protein_coding	sugar ABC transporter permease	SPD_0088
SPD_RS00465	9.39401	9.74447	0.964035	-0.052843	0.98993	0.998847	9.48014	6.87646	11.8254	7.20944	5.3045	16.7195	SPD_RS00465	protein_coding	carbohydrate ABC transporter permease	SPD_0089
SPD_RS00470	5.57823	2.70419	2.06281	1.04461	0.257202	0.942518	6.89465	4.58431	5.25574	3.2042	2.1218	2.78658	SPD_RS00470	protein_coding	hypothetical protein	.
SPD_RS00475	51.1854	34.7751	1.4719	0.557677	0.197436	0.929913	24.9931	64.1803	64.3828	29.6388	32.8879	41.7987	SPD_RS00475	protein_coding	DUF3502 domain-containing protein	SPD_0090
SPD_RS00480	1551.08	1497.76	1.0356	0.0504665	0.800859	0.991059	1519.41	1632.01	1501.83	1674.19	1492.69	1326.41	SPD_RS00480	protein_coding	sulfurtransferase	SPD_0091
SPD_RS00485	739.468	626.614	1.1801	0.23891	0.558348	0.98416	555.881	759.849	902.673	293.184	699.133	887.525	SPD_RS00485	protein_coding	DUF4299 domain-containing protein	SPD_0092
SPD_RS00490	2712.49	3065.81	0.884756	-0.176649	0.44742	0.975172	2755.27	2500.74	2881.46	2297.41	3253.78	3646.24	SPD_RS00490	protein_coding	membrane protein	SPD_0093
SPD_RS00495	2187.2	3033.54	0.721004	-0.47192	0.10101	0.832133	2297.64	2061.79	2202.15	2064.3	2889.89	4146.43	SPD_RS00495	protein_coding	hypothetical protein	SPD_0094
SPD_RS00500	1689.33	2256.87	0.748528	-0.417871	0.21709	0.929913	1920.16	1572.42	1575.41	1254.44	2489.93	3026.22	SPD_RS00500	protein_coding	DUF1700 domain-containing protein	SPD_0095
SPD_RS00505	1941.85	2568.92	0.755902	-0.403729	0.35289	0.948351	1493.55	2045.75	2286.25	1032.55	2782.74	3891.46	SPD_RS00505	protein_coding	PadR family transcriptional regulator	SPD_0096
SPD_RS00510	934.9	1248.95	0.748546	-0.417836	0.137365	0.878567	1147.1	757.557	900.045	1344.16	1065.14	1337.56	SPD_RS00510	protein_coding	MFS transporter	SPD_0097
SPD_RS00515	36825.3	28241.5	1.30394	0.382878	0.419209	0.970987	23759	43636.9	43080	11402.9	30231.4	43090.2	SPD_RS00515	protein_coding	glycosyltransferase family 2 protein	SPD_0098
SPD_RS00520	31857.7	22196.3	1.43527	0.521325	0.0240221	0.504366	33859.6	26748.3	34965.1	20315.4	25011.8	21261.6	SPD_RS00520	protein_coding	polysaccharide biosynthesis protein	SPD_0099
SPD_RS00525	1171.21	1114.1	1.05126	0.0721146	0.731347	0.98416	1014.38	1254.95	1244.3	1012.53	1173.36	1156.43	SPD_RS00525	pseudogene	hypothetical protein	.
SPD_RS00530	1109.26	1359.28	0.816063	-0.293248	0.308176	0.947205	1515.96	915.715	896.103	1707.04	1238.07	1132.74	SPD_RS00530	protein_coding	phosphoglycolate phosphatase	SPD_0101
SPD_RS00535	701.47	762.904	0.919474	-0.121119	0.688737	0.98416	908.37	562.724	633.316	1017.33	695.95	575.428	SPD_RS00535	protein_coding	L-serine ammonia-lyase%2C iron-sulfur-dependent%2C subunit alpha	SPD_0102
SPD_RS00540	783.204	999.24	0.7838	-0.351443	0.128535	0.878567	740.313	710.568	898.731	962.06	862.512	1173.15	SPD_RS00540	protein_coding	L-serine ammonia-lyase%2C iron-sulfur-dependent%2C subunit beta	SPD_0103
SPD_RS00545	54475.9	114560	0.475524	-1.07241	0.000332132	0.0252895	34364.7	72483.6	56579.3	97408.4	98727.3	147544	SPD_RS00545	protein_coding	peptidoglycan-binding protein LysM	SPD_0104
SPD_RS00550	40.2935	54.5255	0.738985	-0.436384	0.200077	0.929913	34.4733	46.9892	39.418	52.8692	42.436	68.2711	SPD_RS00550	pseudogene	DNA-binding protein	SPD_0105
SPD_RS00555	8493.35	6913.73	1.22848	0.29687	0.478421	0.98416	5855.28	9052.86	10571.9	2970.29	7156.83	10614.1	SPD_RS00555	protein_coding	lactococcin 972 family bacteriocin	SPD_0106
SPD_RS00560	3186.06	2742.84	1.16159	0.216103	0.315948	0.947205	3353.39	2894.99	3309.8	2163.63	3286.67	2778.22	SPD_RS00560	protein_coding	amino acid ABC transporter permease	SPD_0107
SPD_RS00565	2132.38	1993.83	1.06949	0.0969204	0.711082	0.98416	1847.77	1916.24	2633.12	1421.06	2053.9	2506.53	SPD_RS00565	protein_coding	bacteriocin ABC transporter ATP-binding protein	SPD_0108
SPD_RS00570	119.883	85.8913	1.39575	0.481038	0.164182	0.918347	88.7686	142.114	128.766	51.2671	106.09	100.317	SPD_RS00570	protein_coding	amino acid ABC transporter ATP-binding protein	SPD_0109
SPD_RS00575	119.646	103.944	1.15106	0.202966	0.479791	0.98416	116.347	102.001	140.591	89.7175	131.552	90.5638	SPD_RS00575	protein_coding	argininosuccinate synthase	SPD_0110
SPD_RS00580	491	339.709	1.44535	0.531423	0.031105	0.538785	392.133	523.757	557.108	261.142	373.437	384.548	SPD_RS00580	protein_coding	argininosuccinate lyase	SPD_0111
SPD_RS00585	272.114	312.728	0.870131	-0.200695	0.435609	0.973325	239.589	332.362	244.392	272.357	267.347	398.481	SPD_RS00585	protein_coding	XRE family transcriptional regulator	SPD_0112
SPD_RS00595	46.535	49.0374	0.948969	-0.0755669	0.833726	0.991846	35.3351	59.596	44.6738	40.8535	47.7405	58.5181	SPD_RS00595	protein_coding	ABC transporter permease	SPD_0113
SPD_RS00600	2.97861	1.87896	1.58524	0.664704	0.572395	NA	1.72366	4.58431	2.62787	0	4.2436	1.39329	SPD_RS00600	protein_coding	AraC family transcriptional regulator	SPD_0114
SPD_RS00605	14.4612	19.7602	0.731833	-0.450414	0.380948	0.951557	15.513	16.0451	11.8254	17.6231	13.7917	27.8658	SPD_RS00605	protein_coding	hypothetical protein	SPD_0115
SPD_RS00610	90.6811	65.8062	1.378	0.462577	0.30441	0.946067	47.4007	116.9	107.743	34.4451	66.8367	96.1369	SPD_RS00610	protein_coding	hypothetical protein	SPD_0116
SPD_RS00615	22.7105	38.5588	0.588985	-0.763698	0.0539405	0.688629	18.9603	32.0902	17.0811	41.6545	35.0097	39.0121	SPD_RS00615	protein_coding	hypothetical protein	.
SPD_RS00620	453.203	596.404	0.759893	-0.396133	0.231276	0.929913	340.423	603.983	415.203	412.54	586.678	789.995	SPD_RS00620	protein_coding	hypothetical protein	SPD_0117
SPD_RS00625	74.4453	46.7349	1.59293	0.671679	0.0694717	0.758117	54.2954	92.8322	76.2082	29.6388	56.2277	54.3383	SPD_RS00625	protein_coding	hypothetical protein	.
SPD_RS00635	492.426	476.953	1.03244	0.0460619	0.875852	0.993296	380.068	600.544	496.667	405.331	537.876	487.651	SPD_RS00635	protein_coding	hypothetical protein	SPD_0119
SPD_RS00640	369.718	353.367	1.04627	0.0652558	0.849292	0.991846	256.826	496.251	356.076	281.168	399.959	378.975	SPD_RS00640	protein_coding	hypothetical protein	SPD_0120
SPD_RS00645	351.627	407.303	0.863308	-0.212053	0.55499	0.98416	249.069	454.993	350.82	287.577	379.802	554.529	SPD_RS00645	protein_coding	hypothetical protein	SPD_0121
SPD_RS00650	22.6582	18.7689	1.20722	0.271687	0.605981	0.98416	12.0656	30.9441	24.9648	19.2252	10.609	26.4725	SPD_RS00650	protein_coding	hypothetical protein	.
SPD_RS00655	217.679	199.871	1.0891	0.123137	0.685333	0.98416	193.912	238.384	220.741	201.063	213.241	185.307	SPD_RS00655	protein_coding	hypothetical protein	SPD_0122
SPD_RS00660	231.33	243.557	0.949802	-0.0743014	0.814101	0.991846	182.708	312.879	198.404	217.885	235.52	277.264	SPD_RS00660	protein_coding	hypothetical protein	SPD_0123
SPD_RS00665	452.732	282.522	1.60246	0.680293	0.0393985	0.606636	292.161	642.949	423.087	267.55	305.539	274.478	SPD_RS00665	protein_coding	hypothetical protein	SPD_0124
SPD_RS00670	1152.68	949.627	1.21382	0.279554	0.529232	0.98416	557.605	1485.32	1415.11	423.755	957.992	1467.13	SPD_RS00670	protein_coding	hypothetical protein	.
SPD_RS00675	1141.17	742.608	1.53671	0.619842	0.179493	0.92608	490.382	1477.29	1455.84	285.974	855.085	1086.77	SPD_RS00675	protein_coding	hypothetical protein	SPD_0125
SPD_RS00680	319.774	273.609	1.16873	0.224936	0.636002	0.98416	140.479	437.801	381.041	118.555	235.52	466.752	SPD_RS00680	protein_coding	hypothetical protein	.
SPD_RS00685	5936.25	8881.13	0.668411	-0.581192	0.0440985	0.62559	7061.85	5551.6	5195.3	11712.1	7704.25	7226.99	SPD_RS00685	protein_coding	hypothetical protein	SPD_0126
SPD_RS00690	14297.4	9764.5	1.46423	0.550138	0.0364786	0.588667	18092.4	11299.2	13500.7	11150.6	10425.5	7717.43	SPD_RS00690	protein_coding	tRNA 2-thiouridine(34) synthase MnmA	SPD_0127
SPD_RS00695	2290.39	1789.13	1.28017	0.356339	0.131032	0.878567	2895.75	1887.59	2087.84	2069.11	1670.92	1627.36	SPD_RS00695	protein_coding	NUDIX hydrolase	SPD_0128
SPD_RS00700	8563.95	6051.89	1.41509	0.500891	0.0636983	0.735289	11494.2	6491.38	7706.23	7087.68	6311.29	4756.69	SPD_RS00700	protein_coding	tRNA uridine-5-carboxymethylaminomethyl(34) synthesis enzyme MnmG	SPD_0129
SPD_RS00705	33950.3	34202.8	0.992618	-0.0106899	0.964371	0.99618	44288.7	26025.1	31537.1	35094.8	35299.3	32214.2	SPD_RS00705	protein_coding	ribonuclease J	SPD_0130
SPD_RS00710	3235.31	3908.12	0.827844	-0.272569	0.312042	0.947205	3394.75	2958.02	3353.16	2729.17	3810.75	5184.43	SPD_RS00710	protein_coding	hypothetical protein	SPD_0131
SPD_RS00715	30.3487	22.3321	1.35897	0.442516	0.311491	0.947205	20.684	30.9441	39.418	11.2147	26.5225	29.2591	SPD_RS00715	protein_coding	hypothetical protein	.
SPD_RS00720	1.33861	2.08354	0.642466	-0.638307	0.680863	NA	1.72366	2.29215	0	2.40315	1.0609	2.78658	SPD_RS00720	protein_coding	bacteriocin	SPD_0132
SPD_RS00725	7.83159	7.07292	1.10726	0.147	0.872473	0.993296	7.75648	9.16862	6.56967	9.61259	7.4263	4.17987	SPD_RS00725	protein_coding	bacteriocin	SPD_0133
SPD_RS00730	1757.79	1716.21	1.02423	0.0345345	0.878741	0.993296	1920.16	1497.92	1855.28	1548.43	1712.29	1887.91	SPD_RS00730	protein_coding	tRNA (adenosine(37)-N6)-threonylcarbamoyltransferase complex dimerization subunit type 1 TsaB	SPD_0134
SPD_RS00735	1619.72	1382.94	1.17122	0.228009	0.273738	0.942825	1661.61	1430.3	1767.24	1292.89	1392.96	1462.95	SPD_RS00735	protein_coding	ribosomal-protein-alanine N-acetyltransferase RimI	SPD_0135
SPD_RS00740	4333.91	3541.83	1.22364	0.291176	0.313455	0.947205	5755.31	3148.27	4098.16	4114.99	3781.05	2729.45	SPD_RS00740	protein_coding	tRNA (adenosine(37)-N6)-threonylcarbamoyltransferase complex transferase subunit TsaD	SPD_0136
SPD_RS00770	359.144	570.746	0.629254	-0.668286	0.0309933	0.538785	306.812	417.172	353.448	521.483	499.684	691.071	SPD_RS00770	protein_coding	glycosyltransferase family 1 protein	SPD_0138
SPD_RS00775	203.573	282.626	0.720293	-0.473345	0.152364	0.907377	177.537	236.092	197.09	291.582	256.738	299.557	SPD_RS00775	protein_coding	glycosyltransferase family 2 protein	SPD_0139
SPD_RS00780	692.205	989.879	0.699282	-0.516053	0.0946695	0.810383	498.139	849.243	729.234	898.777	910.252	1160.61	SPD_RS00780	protein_coding	ABC transporter ATP-binding protein	SPD_0140
SPD_RS00785	24.7638	42.6575	0.580528	-0.784563	0.202794	0.929913	17.2366	32.0902	24.9648	12.8168	37.1315	78.0242	SPD_RS00785	protein_coding	hypothetical protein	SPD_0141
SPD_RS00790	18.9125	25.2124	0.750124	-0.414799	0.490375	0.98416	6.89465	27.5058	22.3369	13.6178	24.4007	37.6188	SPD_RS00790	protein_coding	PIG-L family deacetylase	SPD_0142
SPD_RS00795	6.81603	7.38113	0.92344	-0.11491	0.822254	0.991846	2.58549	12.6068	5.25574	8.81154	6.3654	6.96644	SPD_RS00795	protein_coding	nucleotide sugar dehydrogenase	SPD_0143
SPD_RS00800	479.757	558.238	0.859414	-0.218575	0.300138	0.944155	511.066	444.678	483.528	491.043	584.556	599.114	SPD_RS00800	protein_coding	transcriptional regulator	SPD_0144
SPD_RS00805	713.822	1129.32	0.632083	-0.661815	0.0344417	0.573669	636.032	782.771	722.664	659.263	1131.98	1596.71	SPD_RS00805	protein_coding	hypothetical protein	SPD_0145
SPD_RS00810	690.22	723.361	0.954185	-0.0676589	0.749093	0.985359	711.873	671.601	687.188	655.258	879.486	635.34	SPD_RS00810	protein_coding	CPBP family intramembrane metalloprotease	SPD_0146
SPD_RS00815	434.972	468.876	0.927689	-0.108287	0.635621	0.98416	486.935	398.835	419.145	522.284	530.45	353.895	SPD_RS00815	protein_coding	CPBP family intramembrane metalloprotease	SPD_0147
SPD_RS00820	781.198	944.872	0.826776	-0.274432	0.262232	0.942518	916.989	728.905	697.699	955.651	1051.35	827.613	SPD_RS00820	protein_coding	MFS transporter	SPD_0148
SPD_RS00825	13.5076	16.5062	0.818333	-0.28924	0.565475	0.98416	17.2366	11.4608	11.8254	16.822	20.1571	12.5396	SPD_RS00825	protein_coding	hypothetical protein	SPD_0149
SPD_RS00830	9959.3	10492.4	0.949195	-0.0752243	0.741931	0.985359	9283.65	11512.3	9081.91	10226.2	9448.37	11802.5	SPD_RS00830	protein_coding	amino acid ABC transporter substrate-binding protein	SPD_0150
SPD_RS00835	3987	3561.61	1.11944	0.162775	0.498159	0.98416	3412.85	4415.83	4132.32	2992.72	3718.45	3973.66	SPD_RS00835	protein_coding	lipoprotein	SPD_0151
SPD_RS00840	1066.8	1028.05	1.03769	0.0533799	0.808302	0.991846	1341.87	892.794	965.742	1117.46	1024.83	941.863	SPD_RS00840	protein_coding	peptidase M20	SPD_0152
SPD_RS00845	2181.2	1989.81	1.09619	0.132493	0.583471	0.98416	2699.26	1786.73	2057.62	2181.26	2006.16	1782.02	SPD_RS00845	protein_coding	methionine import ATP-binding protein MetN	SPD_0153
SPD_RS00850	1558.11	1375.17	1.13303	0.180189	0.43986	0.973325	1855.52	1271	1547.81	1479.54	1422.67	1223.31	SPD_RS00850	protein_coding	ABC transporter permease	SPD_0154
SPD_RS00855	1484.34	1306.95	1.13573	0.183615	0.433169	0.973325	1468.56	1395.92	1588.55	1054.18	1251.86	1614.82	SPD_RS00855	protein_coding	membrane protein	SPD_0155
SPD_RS00860	1618.34	1370.1	1.18118	0.240234	0.495496	0.98416	1401.34	1457.81	1995.87	820.274	1723.96	1566.06	SPD_RS00860	protein_coding	DUF624 domain-containing protein	SPD_0156
SPD_RS00865	1664.99	1706.39	0.975739	-0.0354331	0.854169	0.991846	1853.8	1492.19	1648.99	1739.88	1870.37	1508.93	SPD_RS00865	protein_coding	sensor histidine kinase	SPD_0157
SPD_RS00870	1396.51	1846.68	0.756225	-0.403112	0.0591275	0.716825	1537.51	1351.22	1300.8	2030.66	1673.04	1836.35	SPD_RS00870	protein_coding	DNA-binding response regulator	SPD_0158
SPD_RS00875	17983.5	13567.7	1.32546	0.406496	0.181592	0.92608	17309.9	15500.7	21139.9	9698.3	17926	13078.8	SPD_RS00875	protein_coding	hypothetical protein	SPD_0159
SPD_RS00880	2891.64	3233.42	0.894298	-0.161172	0.396186	0.95659	3062.95	2914.47	2697.51	3572.68	3171.03	2956.56	SPD_RS00880	protein_coding	flavoprotein NrdI	SPD_0160
SPD_RS00885	1185.28	647.535	1.83045	0.8722	0.000232551	0.0190692	1369.45	986.772	1199.62	666.473	734.143	541.989	SPD_RS00885	protein_coding	divalent metal cation transporter: NRAMP family	SPD_0161
SPD_RS00890	77.4523	71.0033	1.09083	0.125421	0.694584	0.98416	66.361	68.7646	97.2311	66.4871	61.5322	84.9906	SPD_RS00890	protein_coding	DUF3021 domain-containing protein	SPD_0162
SPD_RS00895	57.4213	68.0435	0.843891	-0.244871	0.385681	0.951698	49.1244	65.3264	57.8131	68.0892	59.4104	76.6309	SPD_RS00895	protein_coding	DNA-binding response regulator	SPD_0163
SPD_RS00900	7061.81	6699.09	1.05414	0.0760732	0.74483	0.985359	8522.65	5550.45	7112.33	6560.59	6876.75	6659.92	SPD_RS00900	protein_coding	DNA mismatch repair protein HexB	SPD_0165
SPD_RS00905	190.125	285.174	0.666697	-0.584896	0.0451915	0.62559	153.406	221.193	195.776	356.467	225.972	273.085	SPD_RS00905	protein_coding	6%2C7-dimethyl-8-ribityllumazine synthase	SPD_0166
SPD_RS00910	255.943	372.883	0.686389	-0.542901	0.0712	0.77055	212.011	304.856	250.961	495.849	324.635	298.164	SPD_RS00910	protein_coding	bifunctional 3%2C4-dihydroxy-2-butanone-4-phosphate synthase/GTP cyclohydrolase II	SPD_0167
SPD_RS00915	74.7098	123.151	0.60665	-0.721063	0.0268655	0.514092	77.5648	84.8097	61.7549	157.807	107.151	104.497	SPD_RS00915	protein_coding	riboflavin synthase	SPD_0168
SPD_RS00920	177.953	233.837	0.761013	-0.394007	0.178989	0.92608	174.952	195.979	162.928	285.974	207.936	207.6	SPD_RS00920	protein_coding	bifunctional diaminohydroxyphosphoribosylaminopyrimidine deaminase/5-amino-6-(5-phosphoribosylamino)uracil reductase	SPD_0169
SPD_RS00925	2234.68	1809.06	1.23527	0.304823	0.220144	0.929913	2202.84	1931.14	2570.06	1493.96	2179.09	1754.15	SPD_RS00925	protein_coding	Holliday junction branch migration protein RuvA	SPD_0170
SPD_RS00930	2482.45	2302.33	1.07823	0.108667	0.613708	0.98416	2650.99	2239.43	2556.92	1891.28	2450.68	2565.04	SPD_RS00930	protein_coding	DNA-3-methyladenine glycosylase I	SPD_0171
SPD_RS00935	2248.57	1558.54	1.44274	0.528816	0.0348967	0.574236	1927.92	2003.34	2814.45	1259.25	1809.9	1606.46	SPD_RS00935	protein_coding	CPBP family intramembrane metalloprotease	SPD_0172
SPD_RS00940	2249.63	1948.07	1.1548	0.20764	0.333032	0.948347	2153.72	2132.85	2462.31	1683	2074.06	2087.15	SPD_RS00940	protein_coding	LD-carboxypeptidase	SPD_0173
SPD_RS00945	2428.8	2711.86	0.895622	-0.159038	0.585286	0.98416	3329.25	1904.78	2052.37	3370.81	2509.03	2255.73	SPD_RS00945	protein_coding	DUF1129 domain-containing protein	SPD_0174
SPD_RS00950	3266.15	3833.12	0.852087	-0.230928	0.2668	0.942518	3617.11	3144.84	3036.5	3833.02	3347.14	4319.19	SPD_RS00950	protein_coding	magnesium transporter	SPD_0175
SPD_RS00955	5922.16	5781.14	1.02439	0.0347694	0.891846	0.993296	7533.27	4797.48	5435.75	7084.48	5647.17	4611.79	SPD_RS00955	protein_coding	excinuclease ABC subunit A	SPD_0176
SPD_RS00960	2993.06	2855.04	1.04834	0.0681135	0.756848	0.985359	3551.61	2693.28	2734.3	3368.41	2811.38	2385.31	SPD_RS00960	protein_coding	aminopeptidase P family protein	SPD_0177
SPD_RS00965	69254.9	58558.7	1.18266	0.242033	0.575735	0.98416	41060.2	82272.3	84432.1	25781	61770.9	88124.1	SPD_RS00965	protein_coding	arsenate reductase	SPD_0178
SPD_RS00970	8484.52	8302.48	1.02193	0.0312913	0.921628	0.994792	6842.08	10068.3	8543.2	6405.19	8446.88	10055.4	SPD_RS00970	protein_coding	hypothetical protein	SPD_0179
SPD_RS00975	16215.2	13128.2	1.23514	0.304672	0.406118	0.963813	10835.8	18624.9	19184.8	7245.49	14390	17749.1	SPD_RS00975	protein_coding	hypothetical protein	SPD_0180
SPD_RS00980	17901.7	16143.5	1.10891	0.14914	0.615558	0.98416	13436	22843.6	17425.4	11928.4	18599.7	17902.4	SPD_RS00980	protein_coding	Holliday junction resolvase RuvX	SPD_0181
SPD_RS00985	22208.4	19462	1.14112	0.190447	0.581568	0.98416	14257.3	27642.2	24725.6	11892.4	20280.2	26213.3	SPD_RS00985	protein_coding	hypothetical protein	SPD_0182
SPD_RS00990	6589.5	5115.55	1.28813	0.365279	0.154269	0.913613	7204.91	5653.6	6909.98	4207.91	6476.79	4661.94	SPD_RS00990	protein_coding	bifunctional folylpolyglutamate synthase/dihydrofolate synthase	SPD_0183
SPD_RS00995	7515.55	6343.57	1.18475	0.244585	0.489016	0.98416	5650.17	7980.13	8916.36	3468.54	6922.37	8639.78	SPD_RS00995	protein_coding	hypothetical protein	SPD_0184
SPD_RS01000	1419.37	1422.79	0.997595	-0.00347382	0.988956	0.998847	1160.02	1615.97	1482.12	1151.91	1486.32	1630.15	SPD_RS01000	protein_coding	cardiolipin synthase	SPD_0185
SPD_RS01005	120.348	134.52	0.894646	-0.160611	0.574683	0.98416	134.446	121.484	105.115	171.424	126.247	105.89	SPD_RS01005	protein_coding	hypothetical protein	.
SPD_RS01010	7427.62	7044.78	1.05434	0.0763454	0.727703	0.98416	7959.01	6562.44	7761.41	7732.53	7267.16	6134.65	SPD_RS01010	protein_coding	hypothetical protein	SPD_0186
SPD_RS01015	34036	29498.9	1.15381	0.206401	0.272583	0.942825	36546.8	31481.6	34079.5	25072.8	31022.8	32400.9	SPD_RS01015	protein_coding	anaerobic ribonucleoside triphosphate reductase	SPD_0187
SPD_RS01020	2998.74	2424.53	1.23683	0.30665	0.175145	0.92608	2632.89	3301.85	3061.47	1869.65	2416.73	2987.21	SPD_RS01020	protein_coding	hypothetical protein	SPD_0188
SPD_RS01025	1564.06	1266.35	1.23509	0.304621	0.212382	0.929913	2041.68	1307.67	1342.84	1320.93	1402.51	1075.62	SPD_RS01025	protein_coding	GNAT family acetyltransferase	SPD_0189
SPD_RS01030	3239.06	2897.88	1.11773	0.160577	0.432514	0.973325	3689.5	3171.19	2856.49	2617.03	2977.95	3098.67	SPD_RS01030	protein_coding	anaerobic ribonucleoside-triphosphate reductase activating protein	SPD_0190
SPD_RS01035	7507.16	6033.57	1.24423	0.315256	0.176356	0.92608	6688.67	8621.94	7210.87	4590.01	6514.99	6995.7	SPD_RS01035	protein_coding	phosphoribulokinase	SPD_0191
SPD_RS01040	26524.5	26037.6	1.0187	0.0267241	0.90774	0.993296	33172.8	24515.7	21884.9	28723.2	25146.5	24243.2	SPD_RS01040	protein_coding	30S ribosomal protein S10	SPD_0192
SPD_RS01045	32987.8	30250.3	1.0905	0.124984	0.661107	0.98416	40416.4	31869	26678.1	39350.7	30038.3	21361.9	SPD_RS01045	protein_coding	50S ribosomal protein L3	SPD_0193
SPD_RS01050	16777.9	13474.7	1.24514	0.31631	0.358814	0.949642	22436.9	14744.3	13152.5	19059.4	13892.5	7472.21	SPD_RS01050	protein_coding	50S ribosomal protein L4	SPD_0194
SPD_RS01055	9795.13	11299.9	0.866835	-0.206171	0.444006	0.973325	12030.3	9684.35	7670.75	13013.8	9675.41	11210.4	SPD_RS01055	protein_coding	50S ribosomal protein L23	SPD_0195
SPD_RS01060	28151.3	25048.5	1.12388	0.168482	0.604474	0.98416	37367.3	25007.4	22079.4	34291.3	25468	15386.1	SPD_RS01060	protein_coding	50S ribosomal protein L2	SPD_0196
SPD_RS01065	16581.7	18961.6	0.874486	-0.193493	0.458638	0.982982	19687.7	16885.2	13172.2	21413.6	17176	18295.3	SPD_RS01065	protein_coding	30S ribosomal protein S19	SPD_0197
SPD_RS01070	15219.1	18425.4	0.825987	-0.275809	0.278083	0.944155	17083.2	15699	12875.2	19163.5	15613.3	20499.5	SPD_RS01070	protein_coding	50S ribosomal protein L22	SPD_0198
SPD_RS01075	22909.2	23709.9	0.966228	-0.0495647	0.856514	0.991846	28143.1	22241.9	18342.5	29097.3	22547.3	19485.1	SPD_RS01075	protein_coding	30S ribosomal protein S3	SPD_0199
SPD_RS01080	17881.1	18191.4	0.98294	-0.0248244	0.934671	0.99618	22908.3	16816.4	13918.5	23913.7	17615.2	13045.4	SPD_RS01080	protein_coding	50S ribosomal protein L16	SPD_0200
SPD_RS01085	7065.63	9640.49	0.732911	-0.448289	0.117007	0.85665	8118.45	7440.33	5638.09	10248.6	7653.33	11019.5	SPD_RS01085	protein_coding	50S ribosomal protein L29	SPD_0201
SPD_RS01090	10287.1	11041	0.931713	-0.102042	0.719824	0.98416	12772.3	9761.14	8327.72	13971.1	10424.4	8727.56	SPD_RS01090	protein_coding	30S ribosomal protein S17	SPD_0202
SPD_RS01095	17519.1	18081.7	0.968886	-0.0456017	0.874805	0.993296	21834.5	16970	13753	23232	16836.5	14176.7	SPD_RS01095	protein_coding	50S ribosomal protein L14	SPD_0203
SPD_RS01100	13563.1	16037.8	0.845691	-0.241797	0.389295	0.951698	17173.7	13124.9	10390.6	18865.5	13829.9	15418.1	SPD_RS01100	protein_coding	50S ribosomal protein L24	SPD_0204
SPD_RS01105	18361.7	16821.9	1.09154	0.126359	0.682744	0.98416	24119.2	16370.6	14595.2	22334	17091.1	11040.4	SPD_RS01105	protein_coding	50S ribosomal protein L5	SPD_0205
SPD_RS01110	10654.6	8942.48	1.19146	0.252727	0.429	0.973325	13661.8	9364.59	8937.38	12029.4	9552.34	5245.73	SPD_RS01110	protein_coding	30S ribosomal protein S14	SPD_0206
SPD_RS01115	22289.2	20045.8	1.11191	0.15304	0.582645	0.98416	27183	21084.4	18600.1	25659.2	20314.1	14164.2	SPD_RS01115	protein_coding	30S ribosomal protein S8	SPD_0207
SPD_RS01120	29732.9	30106	0.987606	-0.0179926	0.950138	0.99618	38874.6	26578.7	23745.4	38460.8	28935	22922.4	SPD_RS01120	protein_coding	50S ribosomal protein L6	SPD_0208
SPD_RS01125	16266.8	14926.3	1.08981	0.124073	0.705788	0.98416	21499.2	14612.5	12688.7	20633.4	15084.9	9060.56	SPD_RS01125	protein_coding	50S ribosomal protein L18	SPD_0209
SPD_RS01130	14649.9	13170.9	1.11229	0.153537	0.630705	0.98416	20116.9	12241.2	11591.5	17627.9	13499.9	8384.81	SPD_RS01130	protein_coding	30S ribosomal protein S5	SPD_0210
SPD_RS01135	8800.1	8123.37	1.08331	0.115441	0.617377	0.98416	10961.6	7724.56	7714.11	9501.24	7818.83	7050.04	SPD_RS01135	protein_coding	50S ribosomal protein L30	SPD_0211
SPD_RS01140	14672.5	12155.4	1.20708	0.271517	0.338639	0.948347	18956.8	12558.7	12502.1	15546.8	12596.1	8323.51	SPD_RS01140	protein_coding	50S ribosomal protein L15	SPD_0212
SPD_RS01145	41879.9	37519.9	1.1162	0.158602	0.554967	0.98416	55807.9	34287.2	35544.6	45711.1	38013.1	28835.5	SPD_RS01145	protein_coding	preprotein translocase subunit SecY	SPD_0213
SPD_RS01150	5920.37	4797.97	1.23393	0.303262	0.106756	0.84927	5741.52	5869.06	6150.53	4093.36	4891.81	5408.75	SPD_RS01150	protein_coding	adenylate kinase	SPD_0214
SPD_RS01155	93883.1	99622	0.942394	-0.0855982	0.821295	0.991846	63130	115026	103493	55636.1	79643.9	163586	SPD_RS01155	protein_coding	translation initiation factor IF-1	SPD_0215
SPD_RS01160	29250.2	34898.7	0.838147	-0.254724	0.431284	0.973325	21551	36891.1	29308.6	24379.1	28645.4	51671.5	SPD_RS01160	protein_coding	50S ribosomal protein L36	.
SPD_RS01165	26034.4	29140.5	0.893412	-0.162602	0.557471	0.98416	32072.2	25585	20446.1	35918.2	27779.7	23723.5	SPD_RS01165	protein_coding	30S ribosomal protein S13	SPD_0216
SPD_RS01170	16574.3	16110.8	1.02877	0.0409179	0.901383	0.993296	22297.3	14534.5	12891	21744.5	16014.3	10573.7	SPD_RS01170	protein_coding	30S ribosomal protein S11	SPD_0217
SPD_RS01175	64843.6	69152.2	0.937694	-0.0928115	0.726623	0.98416	80318.4	62565.5	51646.8	83233.8	65073.5	59149.3	SPD_RS01175	protein_coding	DNA-directed RNA polymerase subunit alpha	SPD_0218
SPD_RS01180	36577.1	30123.4	1.21424	0.280057	0.213972	0.929913	40631	35890.5	33209.7	34713.5	32075.2	23581.4	SPD_RS01180	protein_coding	50S ribosomal protein L17	SPD_0219
SPD_RS01185	3068.38	1779.94	1.72386	0.785644	0.0268673	0.514092	1865	3540.23	3799.9	1138.29	1860.82	2340.72	SPD_RS01185	protein_coding	hypothetical protein	SPD_0220
SPD_RS01190	5641.38	4646.39	1.21414	0.279936	0.231281	0.929913	6528.37	5392.29	5003.46	5509.62	4904.54	3525.02	SPD_RS01190	pseudogene	PFL family protein	SPD_0221
SPD_RS01195	37098	30081.8	1.23324	0.302449	0.478454	0.98416	25455.1	40363.7	45475.3	13642.7	33384.4	43218.4	SPD_RS01195	protein_coding	histidine phosphatase family protein	SPD_0222
SPD_RS01200	24.2297	27.8358	0.87045	-0.200167	0.602157	0.98416	24.1313	18.3372	30.2205	31.2409	24.4007	27.8658	SPD_RS01200	protein_coding	iron ABC transporter permease	SPD_0223
SPD_RS01205	8.19646	12.9287	0.633973	-0.657506	0.259852	0.942518	6.89465	13.7529	3.9418	18.4241	10.609	9.75302	SPD_RS01205	protein_coding	iron ABC transporter permease	SPD_0224
SPD_RS01210	11.1595	16.9778	0.657298	-0.605381	0.264593	0.942518	17.2366	5.73038	10.5115	20.0262	16.9744	13.9329	SPD_RS01210	protein_coding	ABC transporter ATP-binding protein	SPD_0225
SPD_RS01225	86.0849	114.231	0.753607	-0.408116	0.201464	0.929913	88.7686	107.731	61.7549	108.943	94.4201	139.329	SPD_RS01225	protein_coding	AraC family transcriptional regulator	SPD_0228
SPD_RS01230	310.116	313.23	0.990059	-0.014413	0.96153	0.99618	238.727	364.452	327.17	250.728	300.235	388.728	SPD_RS01230	protein_coding	glycyl-radical enzyme activating protein	SPD_0229
SPD_RS01235	1746.11	1372.56	1.27216	0.347277	0.417523	0.970729	904.923	2224.54	2108.86	811.463	1294.3	2011.91	SPD_RS01235	protein_coding	DeoR/GlpR transcriptional regulator	SPD_0230
SPD_RS01240	1570.89	1285.75	1.22177	0.288968	0.387759	0.951698	949.738	2037.72	1725.2	1005.32	1174.42	1677.52	SPD_RS01240	protein_coding	DNA-binding transcriptional regulator	SPD_0231
SPD_RS01245	500.507	476.688	1.04997	0.0703451	0.893429	0.993296	274.062	599.398	628.061	181.838	476.344	771.882	SPD_RS01245	protein_coding	PTS lactose/cellobiose transporter subunit IIA	SPD_0232
SPD_RS01250	163.531	150.226	1.08857	0.122429	0.796975	0.991059	107.729	202.856	180.009	67.2881	154.891	228.499	SPD_RS01250	protein_coding	PTS sugar transporter subunit IIB	SPD_0233
SPD_RS01255	981.619	988.953	0.992585	-0.0107379	0.979395	0.998122	590.354	1166.71	1187.8	517.478	1111.82	1337.56	SPD_RS01255	protein_coding	PTS cellobiose transporter subunit IIC	SPD_0234
SPD_RS01260	645.412	760.768	0.848369	-0.237235	0.318521	0.947205	557.605	733.489	645.142	736.164	668.367	877.772	SPD_RS01260	protein_coding	formate C-acetyltransferase/glycerol dehydratase family glycyl radical enzyme	SPD_0235
SPD_RS01265	149.115	183.29	0.813548	-0.297701	0.233113	0.929923	138.755	162.743	145.847	209.875	164.439	175.554	SPD_RS01265	protein_coding	fructose-bisphosphate aldolase	SPD_0236
SPD_RS01270	573.022	817.502	0.700943	-0.512631	0.0808027	0.792449	468.836	722.028	528.202	819.473	702.316	930.717	SPD_RS01270	protein_coding	glycerol dehydrogenase	SPD_0237
SPD_RS01275	24532.8	20897.3	1.17397	0.231394	0.281537	0.944155	29073	20829.9	23695.5	21935.1	21780.3	18976.6	SPD_RS01275	protein_coding	leucine--tRNA ligase	SPD_0238
SPD_RS01280	2330.58	2716.74	0.857861	-0.221184	0.495729	0.98416	1929.64	2443.44	2618.67	1699.83	2607.69	3842.69	SPD_RS01280	protein_coding	N-acetyltransferase	SPD_0239
SPD_RS01285	1483.7	1485.75	0.998619	-0.0019934	0.995385	0.998847	1404.79	1368.42	1677.89	1139.09	1603.02	1715.14	SPD_RS01285	protein_coding	N-acetyltransferase	SPD_0240
SPD_RS01290	1079.95	725.389	1.48879	0.574138	0.250928	0.941865	839.424	978.75	1421.68	365.278	1273.08	537.809	SPD_RS01290	protein_coding	type I addiction module toxin%2C Fst family	.
SPD_RS01295	2380.84	2456.31	0.969277	-0.0450191	0.830236	0.991846	2510.51	2060.65	2571.37	2524.91	2660.74	2183.28	SPD_RS01295	protein_coding	Holliday junction branch migration DNA helicase RuvB	SPD_0241
SPD_RS01300	2942.42	2769.27	1.06253	0.087498	0.779922	0.990447	2036.51	3272.05	3518.72	1887.27	2894.13	3526.41	SPD_RS01300	protein_coding	hypothetical protein	SPD_0242
SPD_RS01305	6075.07	5881.31	1.03295	0.0467643	0.841724	0.991846	7448.81	5045.03	5731.38	5528.84	6709.13	5405.96	SPD_RS01305	protein_coding	isoprenyl transferase	SPD_0243
SPD_RS01310	6536.41	5472.32	1.19445	0.256344	0.258087	0.942518	7428.12	5483.98	6697.12	5357.42	6307.05	4752.51	SPD_RS01310	protein_coding	phosphatidate cytidylyltransferase	SPD_0244
SPD_RS01315	9607.17	8449.26	1.13704	0.185285	0.46968	0.98416	12076.8	7536.6	9208.05	9573.34	9415.49	6358.97	SPD_RS01315	protein_coding	metalloprotease RseP	SPD_0245
SPD_RS01320	16831.1	16483	1.02112	0.0301455	0.908354	0.993296	22302.5	13382.7	14808	19520	17019	12910.2	SPD_RS01320	protein_coding	proline--tRNA ligase	SPD_0246
SPD_RS01325	681.441	564.723	1.20668	0.271044	0.257961	0.942518	795.47	534.072	714.78	625.619	596.226	472.325	SPD_RS01325	protein_coding	glycoside hydrolase family 1 protein	SPD_0247
SPD_RS01330	17120.6	16448.7	1.04085	0.0577601	0.820361	0.991846	21351	14162.1	15848.7	18343.2	15566.6	15436.2	SPD_RS01330	protein_coding	glutamine--fructose-6-phosphate aminotransferase	SPD_0248
SPD_RS01335	564.2	727.397	0.775643	-0.366535	0.205958	0.929913	592.078	488.229	612.293	784.227	705.498	692.464	SPD_RS01335	protein_coding	N5%2CN10-methylene tetrahydromethanopterin reductase	SPD_0249
SPD_RS01340	1205.11	1609.26	0.748862	-0.417228	0.0935511	0.810383	1224.66	1206.82	1183.85	1229.61	1460.86	2137.3	SPD_RS01340	protein_coding	pullulanase	SPD_0250
SPD_RS01345	38141	27737.7	1.37506	0.459493	0.0946413	0.810383	51636.6	31919.4	30866.9	31591.8	24680.8	26940.6	SPD_RS01345	protein_coding	30S ribosomal protein S12	SPD_0251
SPD_RS01350	30384.7	27527.2	1.10381	0.142487	0.648528	0.98416	42425.4	23055.6	25673	35064.3	28370.6	19146.6	SPD_RS01350	protein_coding	30S ribosomal protein S7	SPD_0252
SPD_RS01355	75377.5	72100.1	1.04546	0.0641321	0.834219	0.991846	101124	62989.5	62019	95312	70549.8	50438.4	SPD_RS01355	protein_coding	elongation factor G	SPD_0253
SPD_RS01360	9010.56	8520.66	1.0575	0.0806511	0.768731	0.986163	11414.1	7444.92	8172.67	10651.5	8406.57	6503.87	polC	protein_coding	DNA polymerase III subunit alpha	SPD_0254
SPD_RS01365	537.109	577.88	0.929447	-0.105555	0.715095	0.98416	688.603	464.161	458.563	741.771	569.703	422.166	SPD_RS01365	protein_coding	type II toxin-antitoxin system antitoxin%2C RelB/DinJ family	SPD_0255
SPD_RS01370	550.038	605.888	0.907822	-0.139519	0.562784	0.98416	624.828	544.387	480.9	704.923	593.043	519.697	SPD_RS01370	protein_coding	type II toxin-antitoxin system mRNA interferase toxin%2C RelE/StbE family	SPD_0256
SPD_RS01375	235.603	307.812	0.765414	-0.385687	0.175402	0.92608	266.306	257.867	182.637	344.451	259.92	319.063	SPD_RS01375	protein_coding	hypothetical protein	SPD_0257
SPD_RS01380	5511.97	5069.78	1.08722	0.120645	0.624922	0.98416	6692.98	4663.39	5179.53	5828.43	5256.76	4124.13	SPD_RS01380	protein_coding	aminopeptidase	SPD_0258
SPD_RS01385	2919.22	2448.51	1.19225	0.253682	0.191634	0.929913	2962.98	2734.54	3060.15	2546.53	2631.03	2167.96	SPD_RS01385	protein_coding	GlsB/YeaQ/YmgE family stress response membrane protein	SPD_0259
SPD_RS01390	4153.28	3965.27	1.04741	0.0668309	0.829703	0.991846	3153.44	4280.6	5025.8	2548.94	4035.66	5311.22	SPD_RS01390	protein_coding	16S rRNA pseudouridine(516) synthase	SPD_0260
SPD_RS01395	82.4645	86.6262	0.951959	-0.0710292	0.839908	0.991846	51.7099	81.3715	114.312	72.0944	72.1412	115.643	SPD_RS01395	protein_coding	hypothetical protein	.
SPD_RS01400	36168.7	28104.5	1.28694	0.363943	0.0834084	0.795168	41482.5	32019.1	35004.5	27647.4	30352.3	26313.6	SPD_RS01400	protein_coding	aminopeptidase	SPD_0261
SPD_RS01405	43913.7	42939.8	1.02268	0.0323566	0.86939	0.993296	39918.3	46112.4	45710.5	38001.8	43064	47753.6	SPD_RS01405	protein_coding	PTS mannose transporter subunit IID	SPD_0262
SPD_RS01410	8339.84	8811.37	0.946486	-0.0793467	0.8478	0.991846	12410.4	6410.01	6199.14	13682.7	8049.05	4702.35	SPD_RS01410	protein_coding	PTS mannose/fructose/sorbose transporter subunit IIC	SPD_0263
SPD_RS01415	9603	11553.3	0.831193	-0.266744	0.344351	0.948347	10564.3	9827.61	8417.06	14651.2	9784.68	10224	SPD_RS01415	protein_coding	PTS mannose transporter subunit EIIAB	SPD_0264
SPD_RS01420	4544.15	3367.12	1.34957	0.432496	0.140467	0.878567	5992.31	3456.57	4183.57	3917.93	3757.71	2425.72	SPD_RS01420	protein_coding	zinc-dependent alcohol dehydrogenase	SPD_0265
SPD_RS01425	4196.59	4322.36	0.970902	-0.0426025	0.828959	0.991846	4701.29	3815.29	4073.2	4084.55	3987.92	4894.62	SPD_RS01425	protein_coding	HAD family phosphatase	SPD_0266
SPD_RS01430	1349.69	1553.03	0.869067	-0.20246	0.392295	0.951698	1647.82	1134.62	1266.63	1700.63	1634.85	1323.62	SPD_RS01430	protein_coding	NCS2 family permease	SPD_0267
SPD_RS01435	314.154	252.722	1.24308	0.313921	0.191067	0.929913	329.22	271.62	341.623	229.1	299.174	229.893	SPD_RS01435	protein_coding	CPBP family intramembrane metalloprotease	SPD_0268
SPD_RS01440	2509.55	2141.68	1.17177	0.228689	0.383889	0.951698	3078.46	1956.35	2493.85	2456.82	2258.66	1709.57	SPD_RS01440	protein_coding	dihydropteroate synthase	SPD_0269
SPD_RS01445	3650.66	3299.63	1.10638	0.145853	0.526266	0.98416	4247.1	3006.16	3698.73	3539.03	3608.12	2751.75	SPD_RS01445	protein_coding	bifunctional folylpolyglutamate synthase/dihydrofolate synthase	SPD_0270
SPD_RS01450	1381.72	1389.71	0.994246	-0.00832524	0.971608	0.99618	1659.89	1108.26	1377	1559.64	1405.69	1203.8	SPD_RS01450	protein_coding	GTP cyclohydrolase I FolE	SPD_0271
SPD_RS01455	2077.68	2062.41	1.0074	0.0106369	0.968469	0.99618	2746.66	1611.38	1874.98	2384.72	2102.7	1699.81	SPD_RS01455	protein_coding	bifunctional dihydroneopterin aldolase/2-amino-4-hydroxy-6-hydroxymethyldihydropteridine diphosphokinase	SPD_0272
SPD_RS01460	1987.43	1851.75	1.07327	0.102012	0.694607	0.98416	2220.94	1745.48	1995.87	1512.38	1593.47	2449.4	SPD_RS01460	protein_coding	hypothetical protein	SPD_0273
SPD_RS01465	18317.4	21104.2	0.86795	-0.204315	0.532679	0.98416	25873	14080.7	14998.6	27915.8	19071.8	16325.2	SPD_RS01465	protein_coding	50S ribosomal protein L13	SPD_0274
SPD_RS01470	24642	26357.2	0.934924	-0.0970791	0.720666	0.98416	31890.3	20452.9	21582.7	32264.7	24660.6	22146.3	SPD_RS01470	protein_coding	30S ribosomal protein S9	SPD_0275
SPD_RS01475	217.045	238.379	0.910501	-0.135268	0.569425	0.98416	184.432	231.508	235.194	196.257	247.19	271.691	SPD_RS01475	protein_coding	transposase	.
SPD_RS01480	2.80324	5.19957	0.539129	-0.891297	0.381903	NA	0.861831	2.29215	5.25574	1.6021	4.2436	9.75302	SPD_RS01480	protein_coding	antibiotic biosynthesis monooxygenase	SPD_0276
SPD_RS01485	49.941	36.394	1.37223	0.456525	0.267014	0.942518	32.7496	61.8882	55.1852	22.4294	47.7405	39.0121	SPD_RS01485	protein_coding	6-phospho-beta-glucosidase	SPD_0277
SPD_RS01490	2.84204	1.28249	2.21603	1.14798	0.344135	NA	0	4.58431	3.9418	0	1.0609	2.78658	SPD_RS01490	protein_coding	membrane protein	SPD_0278
SPD_RS01495	8.70451	6.86411	1.26812	0.342692	0.603554	0.98416	4.30916	12.6068	9.19754	4.80629	7.4263	8.35973	celB	protein_coding	PTS cellbiose transporter subunit IIC	SPD_0279
SPD_RS01500	360.297	314.909	1.14413	0.194254	0.574412	0.98416	196.498	483.644	400.75	250.728	310.844	383.154	SPD_RS01500	protein_coding	PTS sugar transporter subunit IIBC	SPD_0280
SPD_RS01505	23.7826	25.4114	0.935902	-0.0955699	0.816121	0.991846	13.7893	28.6519	28.9066	24.0315	20.1571	32.0456	celC	protein_coding	PTS cellobiose transporter subunit IIA	SPD_0281
SPD_RS01510	32.4135	31.2699	1.03657	0.0518189	0.858135	0.991846	27.5786	44.697	24.9648	24.0315	30.7661	39.0121	SPD_RS01510	protein_coding	hypothetical protein	SPD_0282
SPD_RS01515	154.271	128.556	1.20003	0.26307	0.25217	0.942518	142.202	152.428	168.184	110.545	135.795	139.329	SPD_RS01515	protein_coding	PTS cellobiose transporter subunit IIC	SPD_0283
SPD_RS01520	7380.26	10091.5	0.731334	-0.451398	0.557522	0.98416	2792.33	11110.1	8238.37	2510.49	6652.9	21111.1	SPD_RS01520	protein_coding	hypothetical protein	SPD_0284
SPD_RS01525	4725.7	5208.98	0.907221	-0.140474	0.626588	0.98416	3470.59	6069.62	4636.87	4509.1	4853.62	6264.23	SPD_RS01525	protein_coding	alpha-xylosidase	SPD_0285
SPD_RS01530	623.559	487.584	1.27887	0.354873	0.1419	0.8797	656.715	556.993	656.967	496.65	500.745	465.358	SPD_RS01530	protein_coding	glutathione peroxidase	SPD_0286
SPD_RS01535	252.356	236.118	1.06877	0.0959488	0.73285	0.98416	196.498	308.295	252.275	214.681	238.702	254.972	SPD_RS01535	protein_coding	hyaluronate lyase	SPD_0287
SPD_RS01540	40.6192	33.0708	1.22825	0.296605	0.528375	0.98416	19.8221	38.9666	63.0689	17.6231	28.6443	52.945	SPD_RS01540	pseudogene	IS200/IS605 family transposase	SPD_0288
SPD_RS01545	39.0596	51.5598	0.75756	-0.400568	0.283813	0.944155	46.5389	46.9892	23.6508	52.8692	53.045	48.7651	SPD_RS01545	protein_coding	bifunctional 2-keto-4-hydroxyglutarate aldolase/2-keto-3-deoxy-6-phosphogluconate aldolase	SPD_0289
SPD_RS01550	55.122	65.0241	0.847717	-0.238346	0.509714	0.98416	62.9137	63.0342	39.418	84.1101	59.4104	51.5517	SPD_RS01550	protein_coding	sugar kinase	SPD_0290
SPD_RS01555	33.4769	40.1181	0.834458	-0.261088	0.516003	0.98416	42.2297	33.2362	24.9648	36.8483	40.3142	43.1919	SPD_RS01555	protein_coding	hypothetical protein	SPD_0291
SPD_RS01560	62.1759	63.7159	0.97583	-0.0352979	0.941499	0.99618	62.9137	71.0568	52.5574	60.0787	53.045	78.0242	SPD_RS01560	protein_coding	gluconate 5-dehydrogenase	SPD_0292
SPD_RS01565	20.6538	10.74	1.92308	0.943416	0.161675	0.917043	2.58549	25.2137	34.1623	8.01049	11.6699	12.5396	SPD_RS01565	protein_coding	PTS N-acetylgalactosamine transporter subunit IIA	SPD_0293
SPD_RS01570	16.9973	15.0747	1.12754	0.173177	0.753662	0.985359	19.8221	11.4608	19.709	19.2252	14.8526	11.1463	SPD_RS01570	protein_coding	unsaturated chondroitin disaccharide hydrolase	SPD_0294
SPD_RS01575	6.97279	11.4786	0.60746	-0.71914	0.27788	0.944155	8.61831	5.73038	6.56967	12.0157	8.4872	13.9329	SPD_RS01575	protein_coding	PTS system mannose/fructose/N-acetylgalactosamine-transporter subunit IIB	SPD_0295
SPD_RS01580	8.25847	10.2586	0.805033	-0.31288	0.682437	0.98416	13.7893	5.73038	5.25574	10.4136	10.609	9.75302	SPD_RS01580	protein_coding	PTS mannose/fructose/sorbose/N-acetylgalactosamine transporter subunit IIC	SPD_0296
SPD_RS01585	31.9771	51.7416	0.618015	-0.694287	0.0488271	0.654713	37.0587	28.6519	30.2205	44.0577	49.8623	61.3047	SPD_RS01585	protein_coding	PTS N-acetylglucosamine transporter subunit IIBC	SPD_0297
SPD_RS01590	38.7271	26.9054	1.43938	0.52545	0.187633	0.929913	24.9931	41.2588	49.9295	20.0262	28.6443	32.0456	SPD_RS01590	protein_coding	preprotein translocase subunit YajC	SPD_0298
SPD_RS01595	13.3539	18.1878	0.734222	-0.445712	0.342781	0.948347	14.6511	14.899	10.5115	17.6231	24.4007	12.5396	SPD_RS01595	protein_coding	oligohyaluronate lyase	SPD_0300
SPD_RS01600	3046.95	2873.13	1.0605	0.084745	0.692715	0.98416	2535.51	3371.76	3233.59	2757.21	2568.44	3293.73	SPD_RS01600	protein_coding	transcriptional regulator	SPD_0301
SPD_RS01605	531.614	614.806	0.864686	-0.209752	0.474572	0.98416	551.572	466.453	576.817	405.331	614.261	824.827	SPD_RS01605	pseudogene	hypothetical protein	.
SPD_RS01610	587.082	578.571	1.01471	0.0210693	0.951655	0.99618	451.6	630.342	679.304	287.577	683.219	764.915	SPD_RS01610	protein_coding	hypothetical protein	SPD_0302
SPD_RS01615	1020.28	1728.86	0.590147	-0.760853	0.101967	0.832133	781.681	1205.67	1073.48	595.179	1448.13	3143.26	SPD_RS01615	protein_coding	transcriptional regulator	SPD_0303
SPD_RS01620	4689.56	4443.65	1.05534	0.0777077	0.705591	0.98416	4060.95	4740.17	5267.56	3929.95	4485.48	4915.52	SPD_RS01620	protein_coding	ribosomal RNA small subunit methyltransferase H	SPD_0304
SPD_RS01625	845.525	962.02	0.878905	-0.186221	0.418788	0.970987	787.714	932.907	815.953	871.541	823.258	1191.26	SPD_RS01625	protein_coding	cell division protein FtsL	SPD_0305
SPD_RS01630	12469.6	12876.7	0.968379	-0.0463561	0.812737	0.991846	14093.5	11128.4	12186.7	14404.5	12774.3	11451.4	SPD_RS01630	protein_coding	penicillin-binding protein 2X	SPD_0306
SPD_RS01635	5978.75	4942.6	1.20964	0.274574	0.309083	0.947205	7171.3	4773.41	5991.54	5859.67	5395.74	3572.39	SPD_RS01635	protein_coding	phospho-N-acetylmuramoyl-pentapeptide-transferase	SPD_0307
SPD_RS01645	1671.78	1064.01	1.5712	0.651869	0.0502186	0.660902	1097.11	2009.07	1909.15	631.227	1063.02	1497.79	SPD_RS01645	protein_coding	ATP-dependent Clp protease ATP-binding subunit	SPD_0308
SPD_RS01650	3811.56	3395.17	1.12264	0.166899	0.47028	0.98416	4525.48	3001.58	3907.64	3014.35	3380.03	3791.14	SPD_RS01650	protein_coding	S-ribosylhomocysteine lyase	SPD_0309
SPD_RS01655	11392.7	11745.5	0.969961	-0.0440007	0.882208	0.993296	16358.4	8531.4	9288.2	14624.8	10977.1	9634.59	SPD_RS01655	protein_coding	hypothetical protein	SPD_0310
SPD_RS01660	19060.2	20160.9	0.945403	-0.0809986	0.647908	0.98416	19079.2	18508	19593.4	18064.5	22102.8	20315.5	SPD_RS01660	protein_coding	glucan 1%2C6-alpha-glucosidase	SPD_0311
SPD_RS01665	425.24	456.338	0.931853	-0.101826	0.689112	0.98416	397.304	452.7	425.715	343.65	480.588	544.776	SPD_RS01665	protein_coding	S-ribosylhomocysteinase	SPD_0313
SPD_RS01680	55504	60354.6	0.919631	-0.120873	0.564081	0.98416	50268.9	58281.5	57961.6	49020.2	62964.4	69079.3	SPD_RS01680	protein_coding	LytR family transcriptional regulator	SPD_0315
SPD_RS01685	13064.8	15866.4	0.823426	-0.28029	0.250471	0.941806	15433.7	13029.7	10730.9	17234.6	15624.9	14739.6	SPD_RS01685	protein_coding	hypothetical protein	SPD_0316
SPD_RS01690	14339.9	16241	0.882948	-0.1796	0.394642	0.955024	15444	14486.4	13089.4	17377.2	16232.8	15113	SPD_RS01690	protein_coding	capsular polysaccharide biosynthesis protein CpsC	SPD_0317
SPD_RS01695	10210.9	13086.4	0.780271	-0.357953	0.143579	0.882757	11568.4	10546.2	8518.24	14564.7	11518.2	13176.3	SPD_RS01695	protein_coding	tyrosine protein kinase	SPD_0318
SPD_RS01700	27823	34512.7	0.806168	-0.310848	0.15606	0.914354	27087.4	30352.7	26029	38323.8	32009.5	33204.9	SPD_RS01700	protein_coding	sugar transferase	SPD_0319
SPD_RS01705	21839.2	26702.3	0.817879	-0.290041	0.232391	0.929923	20992.5	25290.5	19234.7	30794.7	24545	24767.1	SPD_RS01705	protein_coding	glycosyltransferase family 1 protein	SPD_0320
SPD_RS01710	21390.2	23743.2	0.900899	-0.150562	0.594935	0.98416	18297.5	26771.2	19102	28438.8	21158.6	21632.2	SPD_RS01710	protein_coding	glycosyltransferase family 2 protein	SPD_0321
SPD_RS01715	47882.9	55853.1	0.8573	-0.222127	0.511411	0.98416	32913.3	65483.4	45251.9	51814.3	46919.4	68825.7	SPD_RS01715	protein_coding	glycoside hydrolase	SPD_0322
SPD_RS01720	31758.6	29262	1.08532	0.118118	0.72072	0.98416	21487.2	42958.4	30830.2	30630.5	27438.1	29717.5	SPD_RS01720	protein_coding	hypothetical protein	SPD_0323
SPD_RS01725	30156.9	37991.3	0.793784	-0.333181	0.297895	0.944155	23752.9	40029	26688.6	42662.3	30394.8	40916.7	SPD_RS01725	protein_coding	glycosyltransferase family 1 protein	SPD_0324
SPD_RS01730	16926.4	17955.2	0.942703	-0.0851245	0.793193	0.991059	14087.5	22633.9	14057.8	23796.8	15595.2	14473.5	SPD_RS01730	protein_coding	hypothetical protein	SPD_0325
SPD_RS01735	25172.7	39737.6	0.633474	-0.658643	0.0306366	0.538785	24334.7	30552.1	20631.4	52801.9	31036.6	35374.2	SPD_RS01735	protein_coding	nucleotide sugar dehydrogenase	SPD_0326
SPD_RS01740	11297.3	18729.9	0.603169	-0.729366	0.0182418	0.447028	11583	13531.7	8777.08	24353.5	14298.8	17537.3	SPD_RS01740	protein_coding	UDP-galactopuranose mutase	SPD_0327
SPD_RS01745	28601.8	39107	0.731374	-0.451319	0.0229083	0.498372	28636.1	29604.3	27565	45572.5	34554.6	37193.8	SPD_RS01745	protein_coding	glucose-1-phosphate thymidylyltransferase	SPD_0328
SPD_RS01750	10603.1	15858.6	0.668599	-0.580786	0.0624267	0.735289	12257	11378.3	8173.99	22601.6	13400.2	11574	SPD_RS01750	protein_coding	dTDP-4-dehydrorhamnose 3%2C5-epimerase	SPD_0329
SPD_RS01755	30446.3	46703.3	0.651908	-0.61726	0.0169578	0.435592	32756.5	32929.1	25653.3	59268.8	39485.6	41355.6	SPD_RS01755	protein_coding	dTDP-glucose 4%2C6-dehydratase	SPD_0330
SPD_RS01760	8893.77	14616.5	0.608473	-0.716736	0.0158688	0.417682	10164.4	9666.01	6850.85	18659.6	12271.4	12918.6	SPD_RS01760	protein_coding	NAD(P)-dependent oxidoreductase	SPD_0331
SPD_RS01765	3812.99	5851.01	0.651681	-0.617763	0.0294153	0.53269	4475.49	3967.72	2995.77	7411.31	5194.17	4947.57	SPD_RS01765	protein_coding	transposase	.
SPD_RS01770	6556.44	8482.81	0.772909	-0.371629	0.0912383	0.8068	6877.41	6785.92	6005.99	9957.84	8395.96	7094.63	SPD_RS01770	protein_coding	hypothetical protein	.
SPD_RS01775	2973.8	3865.97	0.769224	-0.378524	0.0669591	0.747417	2616.52	3135.67	3169.21	3735.29	3614.49	4248.14	SPD_RS01775	protein_coding	hypothetical protein	SPD_0333
SPD_RS01780	14258.4	11445.2	1.24581	0.31708	0.136608	0.878567	15027.8	13717.4	14030.2	9459.59	12993.9	11882	SPD_RS01780	protein_coding	peptide ABC transporter substrate-binding protein	SPD_0334
SPD_RS01785	249.606	288.933	0.863888	-0.211084	0.330912	0.948259	248.207	260.159	240.45	283.571	264.164	319.063	SPD_RS01785	protein_coding	endo-alpha-N-acetylgalactosaminidase	SPD_0335
SPD_RS01790	15909.7	20402.1	0.779807	-0.35881	0.110031	0.849456	19852.3	14225.1	13651.8	20776.8	19769.9	20659.7	SPD_RS01790	protein_coding	penicillin-binding protein 1A	SPD_0336
SPD_RS01795	13284.1	11284.3	1.17723	0.235391	0.428847	0.973325	10473.8	13947.8	15430.8	7336.81	12432.7	14083.4	SPD_RS01795	protein_coding	Holliday junction resolvase RecU	SPD_0337
SPD_RS01800	657.38	719.614	0.913517	-0.130496	0.603297	0.98416	494.691	803.4	674.048	655.258	710.803	792.781	SPD_RS01800	protein_coding	hypothetical protein	SPD_0338
SPD_RS01805	5818	6474.27	0.898634	-0.154194	0.454789	0.980395	5207.18	6210.59	6036.21	5777.17	5875.26	7770.37	SPD_RS01805	protein_coding	cell division protein GpsB	SPD_0339
SPD_RS01815	3087.95	3066.4	1.00703	0.010101	0.971796	0.99618	3841.18	2897.28	2525.38	3933.95	3086.16	2179.1	SPD_RS01815	protein_coding	class I SAM-dependent RNA methyltransferase	SPD_0341
SPD_RS01820	4257.7	4520.45	0.941874	-0.0863941	0.762549	0.985712	5026.2	4288.62	3458.28	5953.4	4284.97	3322.99	SPD_RS01820	protein_coding	mid-cell-anchored protein Z	SPD_0342
SPD_RS01825	26290.6	26470.9	0.993187	-0.00986203	0.96664	0.99618	31129.3	23931.2	23811.1	31925.8	25474.3	22012.6	SPD_RS01825	protein_coding	phosphogluconate dehydrogenase (NADP(+)-dependent%2C decarboxylating)	SPD_0343
SPD_RS01830	21292.5	18560	1.14722	0.198145	0.240982	0.929923	22218.9	20399	21259.5	18394.5	19372	17913.5	SPD_RS01830	protein_coding	DNA-binding response regulator RitR	SPD_0344
SPD_RS01835	3709.02	6078.36	0.610202	-0.712642	0.00827759	0.275747	3325.81	4339.05	3462.22	6844.96	4891.81	6498.3	SPD_RS01835	protein_coding	choline-binding protein J	SPD_0345
SPD_RS01840	1275.34	1207.09	1.05654	0.0793517	0.751605	0.985359	1574.57	982.188	1269.26	1373	1148.95	1099.3	SPD_RS01840	protein_coding	mevalonate kinase	SPD_0346
SPD_RS01845	3237.33	2658.48	1.21774	0.284201	0.207227	0.929913	3518.86	2741.42	3451.71	2916.62	2815.63	2243.19	SPD_RS01845	protein_coding	diphosphomevalonate decarboxylase	SPD_0347
SPD_RS01850	4273.78	3884.55	1.1002	0.137764	0.617108	0.98416	5631.21	3245.69	3944.43	4531.53	4172.52	2949.59	SPD_RS01850	protein_coding	phosphomevalonate kinase	SPD_0348
SPD_RS01855	4951.31	4222.5	1.1726	0.229713	0.36999	0.950384	6139.69	3730.48	4983.75	4691.74	4583.09	3392.66	SPD_RS01855	protein_coding	type 2 isopentenyl-diphosphate Delta-isomerase	SPD_0349
SPD_RS01860	6332.11	4474.74	1.41508	0.500881	0.189994	0.929913	4361.73	6351.56	8283.04	2633.05	5229.17	5562.01	SPD_RS01860	protein_coding	transporter	SPD_0350
SPD_RS01865	2306.53	2102.47	1.09706	0.133638	0.495497	0.98416	2550.16	1996.47	2372.97	2093.14	2198.18	2016.09	SPD_RS01865	protein_coding	sensor histidine kinase	SPD_0351
SPD_RS01870	630.791	531.047	1.18783	0.248323	0.340646	0.948347	725.662	592.522	574.189	629.625	606.835	356.682	SPD_RS01870	protein_coding	DNA-binding response regulator	SPD_0352
SPD_RS01875	63.7176	78.9	0.807574	-0.308334	0.302909	0.944155	70.6702	74.495	45.9877	89.7175	68.9585	78.0242	SPD_RS01875	protein_coding	DNA alkylation repair protein	SPD_0353
SPD_RS01880	191.757	182.774	1.04915	0.0692199	0.771502	0.986163	218.905	168.473	187.893	207.472	175.048	165.801	SPD_RS01880	protein_coding	DNA alkylation repair protein	.
SPD_RS01890	1143.7	968.215	1.18125	0.24031	0.547642	0.98416	646.374	1351.22	1433.5	536.703	838.111	1529.83	SPD_RS01890	protein_coding	hypothetical protein	SPD_0355
SPD_RS01895	1704.77	1748.73	0.974863	-0.036729	0.882002	0.993296	1485.8	2004.49	1624.02	1731.87	1652.88	1861.43	SPD_RS01895	pseudogene	choline-binding protein G	.
SPD_RS01905	3405.92	3193.92	1.06638	0.0927158	0.61123	0.98416	3108.63	3403.85	3705.29	3015.95	3150.87	3414.95	SPD_RS01905	protein_coding	choline-binding protein F	SPD_0357
SPD_RS01925	21.7681	22.6376	0.961589	-0.0565076	0.915868	0.99333	14.6511	30.9441	19.709	19.2252	18.0353	30.6524	SPD_RS01925	pseudogene	DNA-binding protein	SPD_0359
SPD_RS01930	7.62494	15.5705	0.489705	-1.03002	0.0784711	0.789149	8.61831	10.3147	3.9418	23.2304	9.5481	13.9329	SPD_RS01930	protein_coding	pts system mannitol-specific eiicb component	SPD_0360
SPD_RS01935	5.19317	3.70265	1.40256	0.488057	0.589488	0.98416	3.44733	6.87646	5.25574	4.80629	2.1218	4.17987	SPD_RS01935	protein_coding	transcriptional regulator	SPD_0361
SPD_RS01940	1.05133	2.19434	0.47911	-1.06157	0.493374	NA	0.861831	2.29215	0	2.40315	0	4.17987	SPD_RS01940	protein_coding	PTS mannitol transporter subunit IIA	SPD_0362
SPD_RS01945	3.95235	5.58162	0.708101	-0.497972	0.531122	NA	4.30916	2.29215	5.25574	4.80629	6.3654	5.57315	SPD_RS01945	protein_coding	mannitol-1-phosphate 5-dehydrogenase	SPD_0363
SPD_RS01950	1.48931	2.21135	0.673483	-0.570288	0.733886	NA	0.861831	2.29215	1.31393	0	1.0609	5.57315	SPD_RS01950	protein_coding	hypothetical protein	.
SPD_RS01960	118052	126255	0.93503	-0.0969153	0.703327	0.98416	91978.1	143340	118837	105598	116241	156925	SPD_RS01960	protein_coding	trigger factor	SPD_0365
SPD_RS01965	3180.32	3762.78	0.845204	-0.242628	0.339084	0.948347	4254	2550.02	2736.93	4166.26	3799.08	3322.99	SPD_RS01965	protein_coding	ATP-dependent RecD-like DNA helicase	SPD_0366
SPD_RS01970	4932.56	5262.15	0.937365	-0.0933165	0.614759	0.98416	5628.62	4294.35	4874.7	5014.57	5335.26	5436.61	SPD_RS01970	protein_coding	signal peptidase I	SPD_0367
SPD_RS01975	5947.53	4615.28	1.28866	0.365872	0.139645	0.878567	6842.94	4830.71	6168.92	4664.51	5675.81	3505.51	SPD_RS01975	protein_coding	ribonuclease HIII	SPD_0368
SPD_RS01980	4073.91	3988.66	1.02137	0.0305123	0.881171	0.993296	3677.43	4074.3	4470	3565.47	4036.72	4363.78	SPD_RS01980	protein_coding	hypothetical protein	SPD_0369
SPD_RS01985	8352.38	8606.94	0.970424	-0.0433122	0.821657	0.991846	9267.27	7443.77	8346.11	8953.32	8279.26	8588.23	SPD_RS01985	protein_coding	colicin V production protein	SPD_0370
SPD_RS01990	8600.93	8014.46	1.07318	0.101888	0.670763	0.98416	10709.1	7227.16	7866.53	9246.51	8382.17	6414.7	SPD_RS01990	protein_coding	endonuclease MutS2	SPD_0371
SPD_RS01995	1341.96	1536.92	0.873148	-0.195702	0.60334	0.98416	1890	963.851	1172.03	2028.26	1487.38	1095.12	SPD_RS01995	protein_coding	sodium:alanine symporter family protein	SPD_0372
SPD_RS02000	1411.23	1663.23	0.848486	-0.237037	0.384281	0.951698	1232.42	1433.74	1567.52	1207.18	1512.84	2269.67	SPD_RS02000	protein_coding	carboxymuconolactone decarboxylase family protein	SPD_0373
SPD_RS02005	1641.82	1467.09	1.11909	0.162331	0.532446	0.98416	2145.96	1189.63	1589.86	1481.14	1494.81	1425.33	SPD_RS02005	protein_coding	C4-dicarboxylate ABC transporter	SPD_0374
SPD_RS02010	9843.41	8793.16	1.11944	0.162777	0.532155	0.98416	12823.2	7587.03	9120.02	7933.59	9587.35	8858.53	SPD_RS02010	protein_coding	serine--tRNA ligase	SPD_0375
SPD_RS02015	1626.58	2019.6	0.805395	-0.312231	0.164795	0.918347	1846.9	1684.73	1348.1	2053.09	1809.9	2195.82	SPD_RS02015	protein_coding	DUF956 domain-containing protein	SPD_0376
SPD_RS02020	4570.93	4460.94	1.02466	0.0351413	0.871869	0.993296	4946.05	4107.54	4659.21	5061.03	4292.4	4029.39	SPD_RS02020	protein_coding	aspartate kinase	SPD_0377
SPD_RS02025	30488.3	32082.4	0.950315	-0.0735228	0.653026	0.98416	28668	32213.9	30583.1	30391.8	33103.3	32752	SPD_RS02025	protein_coding	trans-2-decenoyl-ACP isomerase	SPD_0378
SPD_RS02030	25269.5	26529.4	0.952507	-0.0701977	0.710502	0.98416	27302	25119.7	23386.7	27963	29155.6	22469.6	SPD_RS02030	protein_coding	MarR family transcriptional regulator	SPD_0379
SPD_RS02035	45515.8	43998.5	1.03449	0.0489141	0.829884	0.991846	54200.6	41482.3	40864.7	49141.2	48704.8	34149.5	SPD_RS02035	protein_coding	3-oxoacyl-ACP synthase III	SPD_0380
SPD_RS02040	646116	502763	1.28513	0.361915	0.445118	0.973325	299972	802590	835786	208134	427301	872854	SPD_RS02040	protein_coding	acyl carrier protein	SPD_0381
SPD_RS02045	6913.55	8409.54	0.822108	-0.282601	0.279881	0.944155	9016.48	5903.44	5820.73	10465.7	7698.95	7063.97	SPD_RS02045	protein_coding	2-nitropropane dioxygenase	SPD_0382
SPD_RS02050	9975.59	10726.8	0.929968	-0.104748	0.727827	0.98416	13417	8162.36	8347.43	14184.2	10404.2	7592.03	SPD_RS02050	protein_coding	[acyl-carrier-protein] S-malonyltransferase	SPD_0383
SPD_RS02055	8493.21	9986.93	0.850433	-0.23373	0.379407	0.951557	10615.2	7572.13	7292.34	12765.5	9323.19	7872.08	SPD_RS02055	protein_coding	beta-ketoacyl-ACP reductase	SPD_0384
SPD_RS02060	21371.7	22577.8	0.94658	-0.0792043	0.761025	0.985359	25778.2	18614.6	19722.2	28663.1	22329.8	16740.4	SPD_RS02060	protein_coding	beta-ketoacyl-[acyl-carrier-protein] synthase II	SPD_0385
SPD_RS02065	6809.72	8085.4	0.842224	-0.247724	0.410116	0.964223	9092.32	5659.33	5677.51	10740.5	7361.58	6154.16	SPD_RS02065	protein_coding	acetyl-CoA carboxylase biotin carboxyl carrier protein subunit	SPD_0386
SPD_RS02070	8278.79	7485.3	1.10601	0.14536	0.547183	0.98416	9100.08	7666.11	8070.19	9099.92	7880.36	5475.62	SPD_RS02070	protein_coding	beta-hydroxyacyl-ACP dehydratase	SPD_0387
SPD_RS02075	19016.8	22052.1	0.862357	-0.213643	0.523223	0.98416	25746.3	15630.2	15673.9	31355.5	20671.6	14129.3	SPD_RS02075	protein_coding	acetyl-CoA carboxylase biotin carboxylase subunit	SPD_0388
SPD_RS02080	14356.2	16086.1	0.892464	-0.164134	0.629963	0.98416	19310.2	11627	12131.6	23039.8	15484.9	9733.51	SPD_RS02080	protein_coding	acetyl-CoA carboxylase carboxyl transferase subunit beta	SPD_0389
SPD_RS02085	12771.4	13053.9	0.978356	-0.0315684	0.913936	0.99333	16307.6	10553.1	11453.6	17093.6	13123.3	8944.91	SPD_RS02085	protein_coding	acetyl-CoA carboxylase carboxyl transferase subunit alpha	SPD_0390
SPD_RS02090	156.454	193.632	0.807994	-0.307583	0.319949	0.947205	180.985	166.181	122.196	271.556	164.439	144.902	SPD_RS02090	protein_coding	hypothetical protein	SPD_0391
SPD_RS02095	9420.65	9955.06	0.946318	-0.0796033	0.733804	0.98416	12470.7	7739.46	8051.79	10654	10079.6	9131.61	SPD_RS02095	protein_coding	N utilization substance protein B	SPD_0393
SPD_RS02100	10342.4	9699.47	1.06628	0.0925925	0.607252	0.98416	11075.4	10354.8	9596.98	9440.36	10561.3	9096.78	SPD_RS02100	protein_coding	Asp23/Gls24 family envelope stress response protein	SPD_0394
SPD_RS02105	44268.7	36455.1	1.21433	0.280165	0.413505	0.965599	29836.6	53277.7	49691.7	22078.5	40125.4	47161.4	SPD_RS02105	protein_coding	elongation factor P	SPD_0395
SPD_RS02110	9324.74	9053.73	1.02993	0.0425514	0.881009	0.993296	13099.8	7028.89	7845.5	10758.1	9178.9	7224.2	SPD_RS02110	protein_coding	Asp-tRNA(Asn)/Glu-tRNA(Gln) amidotransferase GatCAB subunit B	SPD_0396
SPD_RS02115	6337.04	6600.22	0.960126	-0.0587048	0.842853	0.991846	8905.3	4886.87	5218.95	8313.29	6289.01	5198.36	gatA	protein_coding	Asp-tRNA(Asn)/Glu-tRNA(Gln) amidotransferase GatCAB subunit A	SPD_0397
SPD_RS02120	1021.66	1194.09	0.855594	-0.225002	0.294511	0.944155	1199.67	882.479	982.823	1269.66	1050.29	1262.32	SPD_RS02120	protein_coding	Asp-tRNA(Asn)/Glu-tRNA(Gln) amidotransferase GatCAB subunit C	SPD_0398
SPD_RS02125	18589.8	16035.7	1.15927	0.21322	0.241108	0.929923	18683.6	18535.5	18550.1	14697.6	17148.4	16261.1	SPD_RS02125	protein_coding	peptide chain release factor 3	SPD_0399
SPD_RS02130	1995.37	1930.57	1.03356	0.0476268	0.848252	0.991846	2258	2087.01	1641.1	2302.21	1972.21	1517.29	SPD_RS02130	protein_coding	glycosyltransferase family 8 protein	SPD_0400
SPD_RS02135	337612	204526	1.6507	0.723082	0.143757	0.882757	160474	372809	479553	74748.3	232445	306384	SPD_RS02135	protein_coding	50S ribosomal protein L28	SPD_0401
SPD_RS02140	7848.36	8118.4	0.966738	-0.0488025	0.819112	0.991846	6721.42	8468.36	8355.31	6824.94	8040.56	9489.69	SPD_RS02140	protein_coding	Asp23/Gls24 family envelope stress response protein	SPD_0402
SPD_RS02145	70936.6	62648.4	1.1323	0.179254	0.24592	0.929923	69906.6	71653.9	71249.4	61358	64771.1	61816	SPD_RS02145	protein_coding	dihydroxyacetone kinase	SPD_0403
SPD_RS02150	2346.99	2172.42	1.08036	0.111512	0.650297	0.98416	2106.32	2183.28	2751.38	1630.94	2507.97	2378.34	SPD_RS02150	protein_coding	acetolactate synthase	SPD_0404
SPD_RS02155	458.505	490.525	0.934722	-0.0973901	0.623458	0.98416	479.178	446.97	449.366	515.876	480.588	475.111	SPD_RS02155	protein_coding	acetolactate synthase small subunit	SPD_0405
SPD_RS02160	1161.37	1149.01	1.01075	0.0154329	0.949665	0.99618	1205.7	1237.76	1040.64	1368.99	1109.7	968.336	SPD_RS02160	protein_coding	ketol-acid reductoisomerase	SPD_0406
SPD_RS02165	395.263	373.785	1.05746	0.0806031	0.768819	0.986163	315.43	507.712	362.646	387.708	353.28	380.368	SPD_RS02165	protein_coding	hypothetical protein	SPD_0407
SPD_RS02170	726.015	530.747	1.36791	0.451975	0.106378	0.84927	501.586	871.018	805.442	464.608	541.059	586.575	SPD_RS02170	protein_coding	hypothetical protein	SPD_0408
SPD_RS02175	654.744	621.21	1.05398	0.0758512	0.6731	0.98416	647.235	642.949	674.048	598.384	635.479	629.766	SPD_RS02175	protein_coding	threonine dehydratase	SPD_0409
SPD_RS02180	40912.9	30332.3	1.34882	0.4317	0.307994	0.947205	23048.8	44495.3	55194.4	14125.7	34320.1	42551	SPD_RS02180	protein_coding	hypothetical protein	SPD_0410
SPD_RS02185	2544.93	2970.75	0.856661	-0.223203	0.407948	0.964223	3112.93	2310.49	2211.35	3728.88	2805.02	2378.34	SPD_RS02185	protein_coding	amino acid ABC transporter ATP-binding protein	SPD_0411
SPD_RS02190	4007.58	4974.7	0.805594	-0.311876	0.150832	0.905885	4371.21	3692.66	3958.88	5311.76	4246.78	5365.55	SPD_RS02190	protein_coding	glutamine ABC transporter substrate-binding protein	SPD_0412
SPD_RS02195	3396.03	3022.56	1.12356	0.168076	0.379073	0.951557	3547.3	3282.36	3358.42	3013.55	3498.85	2555.29	SPD_RS02195	protein_coding	DUF2207 domain-containing protein	SPD_0414
SPD_RS02215	7159.91	6254.55	1.14475	0.195036	0.475975	0.98416	9374.14	5577.96	6527.63	7001.17	7327.63	4434.84	SPD_RS02215	protein_coding	undecaprenyl-diphosphatase	SPD_0417
SPD_RS02220	948.028	1081.74	0.876393	-0.19035	0.436406	0.973325	792.885	994.795	1056.4	1180.75	948.444	1116.02	SPD_RS02220	protein_coding	DNA polymerase IV	SPD_0419
SPD_RS02225	16644.8	15627.3	1.06511	0.0910068	0.663047	0.98416	14995.9	18141.3	16797.3	17679.2	14312.6	14890.1	SPD_RS02225	protein_coding	formate C-acetyltransferase	SPD_0420
SPD_RS02230	955.371	997.358	0.957902	-0.0620501	0.876416	0.993296	536.921	1276.73	1052.46	715.337	911.313	1365.42	SPD_RS02230	protein_coding	hypothetical protein	.
SPD_RS02235	964.854	1283	0.752029	-0.411139	0.294272	0.944155	610.177	1214.84	1069.54	872.342	1083.18	1893.48	SPD_RS02235	pseudogene	hypothetical protein	.
SPD_RS02240	1308.37	1458.07	0.897328	-0.156292	0.720519	0.98416	707.564	1652.64	1564.9	826.683	1266.71	2280.81	SPD_RS02240	protein_coding	hypothetical protein	SPD_0422
SPD_RS02255	1646.37	1375.09	1.19728	0.259764	0.509143	0.98416	998.001	1888.73	2052.37	802.651	1273.08	2049.53	SPD_RS02255	protein_coding	ROK family transcriptional regulator	SPD_0423
SPD_RS02260	11.9981	11.7044	1.02509	0.0357522	0.955112	0.99618	12.0656	16.0451	7.88361	14.4189	9.5481	11.1463	SPD_RS02260	protein_coding	PTS cellobiose transporter subunit IIC	SPD_0424
SPD_RS02265	32.3596	36.0137	0.898536	-0.154352	0.637853	0.98416	26.7168	30.9441	39.418	40.0524	27.5834	40.4054	SPD_RS02265	protein_coding	DUF4838 domain-containing protein	SPD_0425
SPD_RS02270	8.24187	7.16247	1.1507	0.202514	0.827419	0.991846	2.58549	10.3147	11.8254	9.61259	2.1218	9.75302	SPD_RS02270	protein_coding	PTS lactose/cellobiose transporter subunit IIA	SPD_0426
SPD_RS02275	20.6325	28.5574	0.722494	-0.468942	0.313374	0.947205	18.9603	29.798	13.1393	37.6493	20.1571	27.8658	SPD_RS02275	protein_coding	6-phospho-beta-galactosidase	SPD_0427
SPD_RS02280	84.3216	107.7	0.782931	-0.353043	0.185903	0.928208	80.1503	93.9783	78.8361	96.1259	107.151	119.823	SPD_RS02280	protein_coding	PTS lactose transporter subunit IIBC	SPD_0428
SPD_RS02285	5299.03	4548.33	1.16505	0.220391	0.40352	0.963813	7074.77	3988.35	4833.96	4885.6	4972.44	3786.96	SPD_RS02285	protein_coding	Trk system potassium transporter TrkH	SPD_0429
SPD_RS02290	5997.09	5208.48	1.15141	0.203398	0.386186	0.951698	7326.43	4855.93	5808.9	5079.45	5602.61	4943.39	SPD_RS02290	protein_coding	Trk system potassium transport protein TrkA	SPD_0430
SPD_RS02295	1967.82	1843.88	1.06722	0.093851	0.675771	0.98416	2087.36	1683.59	2132.52	1606.1	1852.33	2073.21	SPD_RS02295	protein_coding	DNA-directed RNA polymerase subunit delta	SPD_0431
SPD_RS02300	1128.79	1060.39	1.06451	0.0901859	0.714477	0.98416	1326.36	961.559	1098.45	1218.4	1157.44	805.321	SPD_RS02300	protein_coding	DUF3816 family protein	SPD_0432
SPD_RS02305	489.28	463.278	1.05613	0.0787811	0.731644	0.98416	466.251	454.993	546.597	402.127	431.786	555.922	SPD_RS02305	protein_coding	hypothetical protein	SPD_0433
SPD_RS02310	3942.02	4105.34	0.960218	-0.0585666	0.758546	0.985359	4299.68	3641.09	3885.3	4234.35	4075.98	4005.7	SPD_RS02310	protein_coding	ABC transporter ATP-binding protein	SPD_0434
SPD_RS02315	1446.45	1481.13	0.976582	-0.0341867	0.906408	0.993296	1846.04	1214.84	1278.46	1976.99	1364.32	1102.09	SPD_RS02315	protein_coding	energy-coupling factor transporter transmembrane protein EcfT	SPD_0435
SPD_RS02320	153.353	155.758	0.984555	-0.0224567	0.931008	0.99618	175.814	122.63	161.614	228.299	117.76	121.216	SPD_RS02320	protein_coding	tRNA (uridine(34)/cytosine(34)/5-carboxymethylaminomethyluridine(34)-2'-O)-methyltransferase TrmL	SPD_0436
SPD_RS02325	5491.42	4068.32	1.3498	0.432747	0.0875609	0.795168	6882.59	3974.59	5617.07	4106.18	4448.35	3650.42	SPD_RS02325	protein_coding	ECF transporter S component	SPD_0437
SPD_RS02330	1489.7	1283.04	1.16107	0.215453	0.359424	0.949642	1796.92	1159.83	1512.34	1347.36	1398.27	1103.48	SPD_RS02330	protein_coding	phosphatase PAP2 family protein	SPD_0438
SPD_RS02335	1171.69	1042.14	1.12431	0.169043	0.371363	0.95102	1244.48	1111.69	1158.89	1075.01	1145.77	905.638	SPD_RS02335	protein_coding	chromosome partitioning protein ParB	SPD_0439
SPD_RS02340	1724.25	1514.06	1.13882	0.187539	0.295719	0.944155	1591.8	1674.42	1906.52	1403.44	1601.96	1536.8	SPD_RS02340	protein_coding	N-acetyltransferase	SPD_0440
SPD_RS02345	47226.6	48488.9	0.973966	-0.0380567	0.911608	0.99333	25730.8	68274.1	47674.8	37525.1	45859.5	62082.2	SPD_RS02345	protein_coding	DNA-directed RNA polymerase subunit delta	SPD_0441
SPD_RS02350	7803.36	6674.42	1.16914	0.225452	0.44825	0.975172	10889.2	5613.48	6907.35	7989.66	6942.53	5091.08	SPD_RS02350	protein_coding	CTP synthetase	SPD_0442
SPD_RS02355	4662.53	5282.7	0.882604	-0.180162	0.414541	0.965903	5061.54	4679.43	4246.64	5773.96	4613.85	5460.3	SPD_RS02355	protein_coding	sodium-dependent phosphate transporter	SPD_0443
SPD_RS02360	393.063	418.771	0.938612	-0.0913985	0.694062	0.98416	346.456	459.577	373.157	457.399	385.107	413.807	SPD_RS02360	protein_coding	endo-beta-N-acetylglucosaminidase	SPD_0444
SPD_RS02365	37656.1	37101	1.01496	0.0214265	0.951308	0.99618	50844.6	31464.4	30659.3	55432.6	34199.2	21671.2	SPD_RS02365	protein_coding	phosphoglycerate kinase	SPD_0445
SPD_RS02370	10348.8	7035.01	1.47104	0.556837	0.115179	0.85665	5995.76	12664.2	12386.5	4554.76	7984.33	8565.94	SPD_RS02370	protein_coding	aromatic acid exporter family protein	SPD_0446
SPD_RS02375	38113.3	32468.7	1.17385	0.231245	0.580517	0.98416	29814.2	42261.6	42264	15820.7	35154	46431.3	SPD_RS02375	protein_coding	MerR family transcriptional regulator	SPD_0447
SPD_RS02380	67917	41332.3	1.64319	0.716501	0.0154485	0.416913	81225.9	56325.1	66200	36773.8	49720.1	37503.2	SPD_RS02380	protein_coding	type I glutamate--ammonia ligase	SPD_0448
SPD_RS02385	1649.22	1216.67	1.35552	0.438849	0.288979	0.944155	1182.43	2030.85	1734.39	660.865	1056.66	1932.49	SPD_RS02385	protein_coding	hypothetical protein	.
SPD_RS02390	981.119	3082.62	0.318275	-1.65166	7.28079e-11	1.03484e-08	916.127	1095.65	931.579	3125.69	2832.6	3289.55	SPD_RS02390	protein_coding	restriction endonuclease subunit S	SPD_0451
SPD_RS02395	201.197	120.176	1.67419	0.743466	0.023322	0.502248	212.872	212.024	178.695	108.142	106.09	146.295	SPD_RS02395	protein_coding	restriction endonuclease subunit S	SPD_0450
SPD_RS02400	3626.68	851.777	4.25778	2.0901	3.72439e-09	4.67082e-07	2618.24	4388.33	3873.48	566.342	909.191	1079.8	SPD_RS02400	protein_coding	integrase	SPD_0452
SPD_RS02405	3171.13	2351.81	1.34838	0.431225	0.107335	0.849456	2919.02	3473.76	3120.59	2723.57	1956.3	2375.56	SPD_RS02405	protein_coding	type I restriction endonuclease subunit S	SPD_0453
SPD_RS02410	2095.99	2151.37	0.97426	-0.0376218	0.884219	0.993296	1918.44	2381.55	1987.98	2548.14	1870.37	2035.59	SPD_RS02410	protein_coding	SAM-dependent DNA methyltransferase	SPD_0454
SPD_RS02415	9436.43	9724.88	0.970339	-0.0434395	0.891998	0.993296	6793.82	12094.5	9420.91	7670.85	9423.97	12079.8	SPD_RS02415	protein_coding	type I restriction endonuclease subunit R	SPD_0455
SPD_RS02420	3.84044	5.76918	0.665683	-0.587093	0.472971	NA	4.30916	4.58431	2.62787	9.61259	2.1218	5.57315	SPD_RS02420	protein_coding	hypothetical protein	SPD_0456
SPD_RS02425	8.14354	13.3334	0.610763	-0.711316	0.270424	0.942825	10.342	11.4608	2.62787	11.2147	14.8526	13.9329	SPD_RS02425	protein_coding	DUF2812 domain-containing protein	SPD_0457
SPD_RS02430	4578.42	4434.3	1.0325	0.0461424	0.83552	0.991846	4095.42	5108.06	4531.76	5219.64	4204.35	3878.92	SPD_RS02430	protein_coding	HrcA family transcriptional regulator	SPD_0458
SPD_RS02435	6340.59	4065.28	1.55969	0.641262	0.0771572	0.789149	3287.02	7533.16	8201.58	2613.82	4245.72	5336.3	SPD_RS02435	protein_coding	nucleotide exchange factor GrpE	SPD_0459
SPD_RS02440	5781.48	6651.72	0.869171	-0.202288	0.544032	0.98416	5576.05	7243.21	4525.19	10013.1	4839.82	5102.22	SPD_RS02440	protein_coding	molecular chaperone DnaK	SPD_0460
SPD_RS02445	1333.64	1067.98	1.24875	0.320482	0.29224	0.944155	957.495	1818.82	1224.59	1445.89	792.492	965.549	SPD_RS02445	protein_coding	hypothetical protein	.
SPD_RS02450	1893.49	2108.57	0.897997	-0.155217	0.692	0.98416	2227.83	1994.17	1458.47	3571.88	1554.22	1199.62	SPD_RS02450	protein_coding	molecular chaperone DnaJ	SPD_0461
SPD_RS02455	494.347	343.445	1.43938	0.525443	0.125962	0.878567	345.594	550.117	587.329	217.885	381.924	430.526	SPD_RS02455	pseudogene	chlorohydrolase	.
SPD_RS02460	3965.1	3817.67	1.03862	0.0546655	0.866896	0.993296	2808.71	4292.06	4794.55	2523.3	3672.84	5256.88	SPD_RS02460	protein_coding	hypothetical protein	SPD_0462
SPD_RS02465	1731.69	1797.75	0.963254	-0.0540114	0.817766	0.991846	1575.43	1688.17	1931.48	1492.35	1673.04	2227.87	SPD_RS02465	protein_coding	HIT family protein	SPD_0463
SPD_RS02470	4298.53	3383.69	1.27037	0.345247	0.160493	0.917043	4846.08	3532.21	4517.31	3595.91	3669.65	2885.5	SPD_RS02470	protein_coding	ABC transporter ATP-binding protein	SPD_0464
SPD_RS02475	10918.3	9985.36	1.09343	0.12886	0.570746	0.98416	12612	8996.7	11146.1	8876.42	10453	10626.6	SPD_RS02475	protein_coding	ABC transporter permease	SPD_0465
SPD_RS02480	123.769	130.306	0.949836	-0.07425	0.907911	0.993296	134.446	96.2705	140.591	34.4451	125.186	231.286	SPD_RS02480	protein_coding	hypothetical protein	SPD_0466
SPD_RS02485	2389.45	2299.45	1.03914	0.0553886	0.859488	0.992111	1607.32	2876.65	2684.37	1554.04	2180.15	3164.16	SPD_RS02485	protein_coding	DNA-binding response regulator	SPD_0467
SPD_RS02490	2133.28	2444.41	0.872715	-0.196417	0.350378	0.948351	1929.64	2492.72	1977.47	2187.66	2329.74	2815.84	SPD_RS02490	protein_coding	DNA-binding response regulator	SPD_0468
SPD_RS02495	1911.28	1824.53	1.04754	0.0670108	0.743371	0.985359	1936.54	1811.95	1985.35	1930.53	2036.93	1506.15	SPD_RS02495	protein_coding	sensor histidine kinase	SPD_0469
SPD_RS02500	5.3857	11.2826	0.477347	-1.06689	0.218395	0.929913	5.17099	5.73038	5.25574	2.40315	6.3654	25.0792	SPD_RS02500	protein_coding	quorum-sensing system pheromone BlpC	SPD_0470
SPD_RS02505	19.5939	23.9711	0.817395	-0.290895	0.660372	0.98416	21.5458	14.899	22.3369	12.0157	22.2789	37.6188	SPD_RS02505	protein_coding	bacteriocin secretion accessory protein	SPD_0471
SPD_RS02510	105.502	85.0319	1.24073	0.311189	0.548006	0.98416	141.34	77.9332	97.2311	31.2409	108.212	115.643	SPD_RS02510	protein_coding	peptide cleavage/export ABC transporter	SPD_0472
SPD_RS02515	134.254	127.344	1.05426	0.0762297	0.876824	0.993296	158.577	118.046	126.138	39.2514	164.439	178.341	SPD_RS02515	protein_coding	peptidase C39	.
SPD_RS02520	3106.71	3097.45	1.00299	0.00430833	0.996255	0.998847	2136.48	3370.61	3813.04	395.718	3649.5	5247.13	SPD_RS02520	protein_coding	hypothetical protein	.
SPD_RS02525	1498.96	1687.8	0.888118	-0.171177	0.819778	0.991846	1459.08	1614.82	1422.99	394.917	2313.82	2354.66	SPD_RS02525	protein_coding	CPBP family intramembrane metalloprotease	SPD_0473
SPD_RS02530	109.482	91.298	1.19917	0.26204	0.516845	0.98416	140.479	80.2254	107.743	58.4766	126.247	89.1705	SPD_RS02530	protein_coding	hypothetical protein	SPD_0474
SPD_RS02535	277.92	234.024	1.18757	0.248015	0.450115	0.975733	270.615	272.766	290.38	157.807	290.687	253.579	SPD_RS02535	protein_coding	CPBP family intramembrane metalloprotease	SPD_0475
SPD_RS02540	3818.1	4542.46	0.840537	-0.250617	0.343617	0.948347	4567.71	3245.69	3640.91	5693.86	4090.83	3842.69	SPD_RS02540	protein_coding	aminoglycoside phosphotransferase	SPD_0476
SPD_RS02545	15739.6	16246.7	0.968794	-0.0457389	0.796646	0.991059	14487.4	15833.1	16898.5	16187.6	16553.2	15999.1	SPD_RS02545	protein_coding	tRNA (guanosine(46)-N7)-methyltransferase TrmB	SPD_0477
SPD_RS02550	2095.72	2201.06	0.952143	-0.0707499	0.721945	0.98416	2021.86	2151.19	2114.12	1928.12	2101.64	2573.4	SPD_RS02550	protein_coding	ribosome maturation factor RimP	SPD_0478
SPD_RS02555	2626.87	2896.08	0.907044	-0.140755	0.640223	0.98416	3442.15	2242.87	2195.58	3867.46	2712.72	2108.05	SPD_RS02555	protein_coding	transcription termination/antitermination protein NusA	SPD_0479
SPD_RS02560	474.716	508.947	0.932741	-0.100451	0.73862	0.985359	566.223	440.094	417.831	721.745	472.1	332.996	SPD_RS02560	protein_coding	DUF448 domain-containing protein	SPD_0480
SPD_RS02565	385.616	435.558	0.885338	-0.1757	0.601863	0.98416	524.855	367.891	264.101	590.373	404.203	312.097	SPD_RS02565	protein_coding	hypothetical protein	SPD_0481
SPD_RS02570	15629.6	16654.3	0.938472	-0.0916149	0.706309	0.98416	19590.3	13419.4	13879.1	19938.1	16406.8	13618	SPD_RS02570	protein_coding	translation initiation factor IF-2	SPD_0482
SPD_RS02575	5748.68	4443.11	1.29384	0.371662	0.243425	0.929923	4613.38	5567.64	7065.03	2767.62	4885.44	5676.26	SPD_RS02575	protein_coding	ribosome-binding factor A	SPD_0483
SPD_RS02580	4.07177	5.5646	0.731727	-0.450623	0.599971	0.98416	5.17099	5.73038	1.31393	7.20944	5.3045	4.17987	SPD_RS02580	protein_coding	hypothetical protein	SPD_0484
SPD_RS02585	2.25639	5.3146	0.424564	-1.23594	0.230252	NA	4.30916	1.14608	1.31393	4.00524	6.3654	5.57315	SPD_RS02585	protein_coding	hypothetical protein	SPD_0485
SPD_RS02595	9.17681	9.64507	0.951451	-0.0717993	0.834269	0.991846	6.03282	5.73038	15.7672	12.8168	6.3654	9.75302	SPD_RS02595	pseudogene	chlorohydrolase	.
SPD_RS02600	616.97	516.336	1.1949	0.256891	0.316887	0.947205	702.393	528.341	620.177	559.132	576.069	413.807	SPD_RS02600	protein_coding	DUF1858 domain-containing protein	SPD_0487
SPD_RS02605	3173.23	3173.83	0.999812	-0.000270647	0.999113	0.99923	4005.79	2660.04	2853.87	3618.34	3255.9	2647.25	SPD_RS02605	protein_coding	DUF438 domain-containing protein	SPD_0488
SPD_RS02610	941.123	889.516	1.05802	0.0813633	0.697303	0.98416	990.244	877.895	955.23	966.065	943.14	759.342	SPD_RS02610	protein_coding	DUF1912 domain-containing protein	SPD_0489
SPD_RS02615	2332.21	2541.85	0.917522	-0.124186	0.576227	0.98416	2482.94	2294.45	2219.24	2982.31	2443.25	2200	SPD_RS02615	protein_coding	helicase	SPD_0490
SPD_RS02620	887.102	955.426	0.928489	-0.107043	0.638325	0.98416	889.41	919.154	852.743	1213.59	781.883	870.805	SPD_RS02620	protein_coding	flavin reductase	SPD_0491
SPD_RS02625	472.458	481.521	0.981178	-0.0274132	0.933469	0.99618	592.94	435.509	388.925	748.18	423.299	273.085	SPD_RS02625	protein_coding	N-acetyltransferase	SPD_0492
SPD_RS02630	875.839	930.672	0.941082	-0.087607	0.759933	0.985359	983.35	903.109	741.059	1289.69	812.649	689.678	SPD_RS02630	protein_coding	hypothetical protein	SPD_0493
SPD_RS02635	11376.2	10899.5	1.04374	0.0617606	0.840698	0.991846	16057.6	8824.79	9246.16	14241	10884.8	7572.52	SPD_RS02635	protein_coding	valine--tRNA ligase	SPD_0494
SPD_RS02640	578.462	469.531	1.232	0.301003	0.285383	0.944155	374.897	704.837	655.653	450.991	514.536	443.066	SPD_RS02640	protein_coding	DUF3883 domain-containing protein	SPD_0495
SPD_RS02645	457.432	491.696	0.930316	-0.104207	0.5888	0.98416	453.323	507.712	411.261	523.886	459.37	491.831	SPD_RS02645	protein_coding	cell division protein Fic	SPD_0496
SPD_RS02650	49.6784	59.7006	0.832126	-0.265127	0.450255	0.975733	33.6114	64.1803	51.2434	44.0577	62.5931	72.451	SPD_RS02650	pseudogene	IS3 family transposase	SPD_0497
SPD_RS02655	106.298	137.137	0.775124	-0.367501	0.328873	0.948259	62.9137	127.215	128.766	106.54	98.6637	206.207	SPD_RS02655	protein_coding	transposase	SPD_0498
SPD_RS02665	14.3603	21.9062	0.655539	-0.609247	0.221998	0.929913	9.48014	21.7755	11.8254	18.4241	18.0353	29.2591	SPD_RS02665	protein_coding	transposase	SPD_0499
SPD_RS02670	1302.96	1008.99	1.29135	0.368882	0.216155	0.929913	982.488	1370.71	1555.7	678.489	1073.63	1274.86	SPD_RS02670	protein_coding	DNA primase	.
SPD_RS02675	53.3631	61.4734	0.868068	-0.20412	0.479246	0.98416	51.7099	58.4499	49.9295	77.7018	55.1668	51.5517	SPD_RS02675	protein_coding	hypothetical protein	.
SPD_RS02695	399.496	363.099	1.10024	0.137819	0.710505	0.98416	218.043	545.533	434.912	260.341	298.113	530.843	SPD_RS02695	protein_coding	transcription antiterminator BglG	SPD_0501
SPD_RS02700	357.411	410.881	0.869865	-0.201136	0.429503	0.973325	276.648	417.172	378.413	394.116	378.741	459.785	SPD_RS02700	protein_coding	PTS beta-glucoside transporter subunit EIIBCA	SPD_0502
SPD_RS02705	661.697	737.937	0.896686	-0.157326	0.593298	0.98416	456.771	868.726	659.595	628.022	710.803	874.985	SPD_RS02705	protein_coding	glycoside hydrolase family 1 protein	SPD_0503
SPD_RS02710	1681.14	1569.75	1.07096	0.0989022	0.739317	0.985359	2229.56	1439.47	1374.38	2023.45	1615.75	1070.05	SPD_RS02710	protein_coding	phenylalanine--tRNA ligase subunit alpha	SPD_0504
SPD_RS02715	1084.02	1090.23	0.994306	-0.00823857	0.974041	0.996766	1381.52	990.21	880.336	1348.97	1115.01	806.714	SPD_RS02715	protein_coding	N-acetyltransferase	SPD_0505
SPD_RS02720	7678.48	6929.94	1.10802	0.147979	0.592657	0.98416	10462.6	5850.72	6722.09	8161.89	7295.81	5332.12	SPD_RS02720	protein_coding	phenylalanine--tRNA ligase subunit beta	SPD_0506
SPD_RS02725	6267.97	6930.02	0.904467	-0.14486	0.502123	0.98416	6056.09	6234.66	6513.17	6033.5	6416.32	8340.23	SPD_RS02725	protein_coding	endonuclease/exonuclease/phosphatase family protein	SPD_0507
SPD_RS02730	33.3126	36.2393	0.91924	-0.121486	0.735376	0.98416	35.3351	34.3823	30.2205	32.843	42.436	33.4389	SPD_RS02730	pseudogene	IS30 family transposase	SPD_0508
SPD_RS02740	15.0917	12.9386	1.16641	0.222074	0.65157	0.98416	17.2366	14.899	13.1393	12.8168	14.8526	11.1463	SPD_RS02740	protein_coding	XRE family transcriptional regulator	SPD_0509
SPD_RS02745	249.462	228.742	1.09058	0.125096	0.677045	0.98416	342.147	186.811	219.427	273.158	229.154	183.914	SPD_RS02745	protein_coding	5-methyltetrahydropteroyltriglutamate--homocysteine methyltransferase	SPD_0510
SPD_RS02750	146.815	135.752	1.0815	0.113032	0.647329	0.98416	178.399	130.653	131.393	147.393	140.039	119.823	SPD_RS02750	protein_coding	methylenetetrahydrofolate reductase [NAD(P)H]	SPD_0511
SPD_RS02755	13751.4	13128.2	1.04747	0.0669095	0.8102	0.991846	18538	11180	11536.3	16234.1	13413	9737.69	SPD_RS02755	protein_coding	polyribonucleotide nucleotidyltransferase	SPD_0512
SPD_RS02760	3633.73	3780.5	0.961177	-0.0571261	0.838018	0.991846	4781.44	3197.55	2922.19	4639.68	3926.39	2775.43	SPD_RS02760	protein_coding	serine O-acetyltransferase	SPD_0513
SPD_RS02765	4169.03	4265.3	0.977428	-0.0329376	0.899561	0.993296	5391.62	3692.66	3422.8	5113.1	4281.79	3401.02	SPD_RS02765	protein_coding	N-acetyltransferase	SPD_0514
SPD_RS02770	8159.02	8536.77	0.95575	-0.0652947	0.790445	0.991059	10391.1	6894.8	7191.16	10106.8	8465.98	7037.5	SPD_RS02770	protein_coding	cysteine--tRNA ligase	SPD_0515
SPD_RS02775	2183.67	1976.62	1.10475	0.143718	0.643504	0.98416	2971.59	1738.6	1840.82	2516.09	2124.98	1288.79	SPD_RS02775	protein_coding	Mini-ribonuclease 3	SPD_0516
SPD_RS02780	10046.7	8907.64	1.12788	0.173611	0.369327	0.950312	10020.5	8993.27	11126.4	8241.19	9468.53	9013.18	SPD_RS02780	protein_coding	hypothetical protein	SPD_0517
SPD_RS02785	329.419	364.602	0.903502	-0.1464	0.59054	0.98416	342.147	370.183	275.926	393.315	325.696	374.795	SPD_RS02785	protein_coding	hypothetical protein	SPD_0518
SPD_RS02795	1178.61	1001.26	1.17712	0.235267	0.377608	0.95102	935.087	1306.53	1294.23	788.232	1128.8	1086.77	SPD_RS02795	protein_coding	ABC transporter permease	SPD_0521
SPD_RS02800	440.405	385.201	1.14331	0.193219	0.400249	0.962376	405.061	464.161	451.993	321.221	427.543	406.84	SPD_RS02800	protein_coding	ABC transporter ATP-binding protein	SPD_0522
SPD_RS02805	752.001	801.354	0.938413	-0.0917051	0.730622	0.98416	959.218	646.387	650.398	901.981	889.034	613.047	SPD_RS02805	protein_coding	ABC transporter permease	SPD_0523
SPD_RS02810	1164.5	1110.76	1.04838	0.0681561	0.744974	0.985359	1103.14	1155.25	1235.1	906.787	1214.73	1210.77	SPD_RS02810	protein_coding	DNA-binding response regulator	SPD_0524
SPD_RS02815	2262.8	1914.44	1.18196	0.241186	0.185451	0.928128	2088.22	2160.36	2539.84	1766.31	1986	1991.01	SPD_RS02815	protein_coding	sensor histidine kinase	SPD_0525
SPD_RS02820	88303.6	111234	0.793858	-0.333048	0.360231	0.950312	107825	85834.3	71252	172301	87455.3	73944.6	SPD_RS02820	protein_coding	fructose-bisphosphate aldolase	SPD_0526
SPD_RS02825	5994.66	636.364	9.42018	3.23575	1.86776e-48	1.32736e-45	5008.1	6104.01	6871.88	546.315	635.479	727.297	SPD_RS02825	protein_coding	oxidoreductase Fre (this work)	SPD_0527
SPD_RS02830	321.961	388.18	0.829411	-0.269841	0.367097	0.950312	400.752	268.182	296.949	415.744	318.27	430.526	SPD_RS02830	protein_coding	amino acid ABC transporter permease	SPD_0528
SPD_RS02835	236.677	268.213	0.882422	-0.180459	0.561498	0.98416	286.128	209.732	214.171	269.152	216.424	319.063	SPD_RS02835	protein_coding	amino acid ABC transporter permease	SPD_0529
SPD_RS02840	250.425	298.621	0.838602	-0.253942	0.419456	0.970987	324.91	210.878	215.485	322.823	212.18	360.862	SPD_RS02840	protein_coding	glutamine ABC transporter substrate-binding protein	SPD_0530
SPD_RS02855	5267.85	4271.93	1.23313	0.302324	0.111244	0.853141	4942.6	5167.66	5693.28	4218.32	4488.67	4108.81	SPD_RS02855	protein_coding	single-stranded-DNA-specific exonuclease RecJ	SPD_0532
SPD_RS02860	39327.1	32218.5	1.22064	0.287635	0.229886	0.929913	36103	37029.7	44848.5	26165.5	35138.1	35351.9	SPD_RS02860	protein_coding	ribonuclease J	SPD_0533
SPD_RS02865	2989.11	2447.39	1.22135	0.288476	0.201057	0.929913	3381.83	2556.9	3028.62	2205.29	2771.07	2365.8	SPD_RS02865	protein_coding	esterase family protein	SPD_0534
SPD_RS02870	5543.75	5186.26	1.06893	0.0961694	0.671959	0.98416	4496.17	6327.49	5807.59	4681.33	5011.69	5865.75	SPD_RS02870	protein_coding	N-acetyltransferase	SPD_0535
SPD_RS02875	4007.26	3686.11	1.08712	0.120514	0.498619	0.98416	4102.32	3890.93	4028.52	3878.68	3690.87	3488.79	SPD_RS02875	protein_coding	aminoacyltransferase	SPD_0536
SPD_RS02880	36064.6	27535.4	1.30976	0.389298	0.385508	0.951698	32240.2	31038.1	44915.5	12084.6	32920.8	37600.7	SPD_RS02880	protein_coding	peptidase	SPD_0537
SPD_RS02885	3181.77	2808.45	1.13293	0.180054	0.435094	0.973325	4027.34	2569.5	2948.47	2868.56	3062.82	2493.99	SPD_RS02885	protein_coding	UvrABC system protein C	SPD_0538
SPD_RS02890	2019.39	1937.74	1.04214	0.0595453	0.764356	0.985712	2417.44	1777.57	1863.16	1997.82	1986	1829.39	SPD_RS02890	protein_coding	phosphodiesterase	SPD_0539
SPD_RS02895	208.061	204.945	1.01521	0.021775	0.926956	0.99618	240.451	187.957	195.776	211.477	162.318	241.039	SPD_RS02895	protein_coding	amino acid ABC transporter substrate-binding protein	SPD_0540
SPD_RS02900	7164.18	7724.36	0.927479	-0.108614	0.56182	0.98416	7538.44	6781.34	7172.77	6878.61	7697.89	8596.59	SPD_RS02900	protein_coding	nitroreductase family protein	SPD_0541
SPD_RS02905	14395.9	13953	1.03174	0.0450807	0.867443	0.993296	19392.1	11409.2	12386.5	16560.9	14674.4	10623.8	SPD_RS02905	protein_coding	dipeptidase PepV	SPD_0542
SPD_RS02910	1029.16	1052.44	0.97788	-0.0322699	0.913112	0.99333	1386.69	812.569	888.22	1355.37	1048.17	753.769	SPD_RS02910	protein_coding	uracil-DNA glycosylase	SPD_0543
SPD_RS02915	165.565	150.716	1.09853	0.13557	0.667026	0.98416	218.043	124.922	153.73	197.859	140.039	114.25	SPD_RS02915	protein_coding	rhodanese-like domain-containing protein	SPD_0544
SPD_RS02920	10431.9	4149.12	2.51426	1.33013	3.2159e-05	0.0032649	15194.1	7090.78	9010.96	4951.28	4557.63	2938.45	SPD_RS02920	protein_coding	branched-chain amino acid ABC transporter substrate-binding protein	SPD_0546
SPD_RS02925	4021.22	3248.57	1.23784	0.30783	0.0912274	0.8068	3809.29	3730.48	4523.88	3055.2	3357.75	3332.75	SPD_RS02925	protein_coding	peptidase M42	SPD_0547
SPD_RS02930	1052.5	1017.21	1.03469	0.0491923	0.812462	0.991846	1246.21	990.21	921.068	1134.29	986.637	930.717	SPD_RS02930	protein_coding	HIT family protein	SPD_0548
SPD_RS02935	1594.31	1693.9	0.941203	-0.0874227	0.724735	0.98416	1935.67	1525.43	1321.82	2077.92	1521.33	1482.46	SPD_RS02935	protein_coding	D-alanyl-D-alanine carboxypeptidase	SPD_0549
SPD_RS02940	52239.6	53191.2	0.98211	-0.0260436	0.899232	0.993296	50726.5	57407	48585.4	55037.7	53109.7	51426.3	SPD_RS02940	protein_coding	50S ribosomal protein L11	SPD_0550
SPD_RS02945	67079.6	73010.6	0.918765	-0.122232	0.654099	0.98416	73846.9	73352.4	54039.5	89412.3	68842.8	60776.6	SPD_RS02945	protein_coding	50S ribosomal protein L1	SPD_0551
SPD_RS02950	401.737	277.189	1.44932	0.535379	0.268144	0.942825	199.083	370.183	635.944	128.969	350.097	352.502	SPD_RS02950	protein_coding	hypothetical protein	SPD_0552
SPD_RS02955	94.6434	76.3803	1.23911	0.309301	0.348847	0.948351	66.361	120.338	97.2311	68.8902	71.0803	89.1705	SPD_RS02955	protein_coding	hypothetical protein	SPD_0553
SPD_RS02960	28996.9	41776.6	0.694093	-0.526798	0.0883352	0.796326	26813.3	28292.1	31885.2	25383.6	43278.3	56667.8	SPD_RS02960	protein_coding	ABC transporter ATP-binding protein	SPD_0554
SPD_RS02965	9983.74	10605.1	0.941405	-0.0871124	0.752798	0.985359	12654.3	7973.26	9323.68	11724.2	12736.1	7355.17	SPD_RS02965	protein_coding	antibiotic ABC transporter permease	SPD_0555
SPD_RS02970	12480.6	14414.7	0.86582	-0.207861	0.334712	0.948347	14243.5	11541	11657.2	15885.6	15933.7	11425	SPD_RS02970	protein_coding	multidrug ABC transporter permease	SPD_0556
SPD_RS02975	3824.06	4608	0.829873	-0.269037	0.323139	0.947205	3057.78	4127.02	4287.37	3197.79	4635.07	5991.14	SPD_RS02975	protein_coding	N-acetyltransferase	.
SPD_RS02980	5063.59	4532.56	1.11716	0.159835	0.536178	0.98416	4166.95	5186	5837.81	3392.44	5200.53	5004.69	SPD_RS02980	tRNA	tRNA-Thr	.
SPD_RS02985	18.5612	13.6488	1.35992	0.443517	0.330397	0.948259	15.513	21.7755	18.3951	13.6178	10.609	16.7195	SPD_RS02985	protein_coding	hypothetical protein	.
SPD_RS02990	24590.6	36499.1	0.673732	-0.569754	0.066471	0.747417	16013.7	31720	26038.2	33149	30732.1	45616.3	SPD_RS02990	protein_coding	serine protease	SPD_0558
SPD_RS02995	334.79	370.063	0.904684	-0.144513	0.71871	0.98416	188.741	414.88	400.75	220.288	343.732	546.169	SPD_RS02995	protein_coding	PTS fructose transporter subunit IIA	SPD_0559
SPD_RS03000	63.5539	94.8482	0.670059	-0.577639	0.050686	0.66296	53.4335	76.7872	60.441	92.1206	79.5675	112.856	SPD_RS03000	protein_coding	PTS fructose transporter subunit IIB	SPD_0560
SPD_RS03005	255.666	335.301	0.762499	-0.391194	0.0633094	0.735289	246.484	249.845	270.67	390.912	291.747	323.243	SPD_RS03005	protein_coding	PTS galactitol transporter subunit IIC	SPD_0561
SPD_RS03010	1581.28	2084.92	0.758435	-0.398903	0.112714	0.85665	1612.49	1693.9	1437.44	2654.68	1890.52	1709.57	SPD_RS03010	protein_coding	beta-galactosidase	SPD_0562
SPD_RS03015	53.5219	53.4303	1.00171	0.00247094	0.992207	0.998847	41.3679	65.3264	53.8713	48.0629	50.9232	61.3047	SPD_RS03015	pseudogene	transposase	.
SPD_RS03020	21.8129	37.3842	0.583479	-0.777246	0.0727364	0.77537	20.684	26.3598	18.3951	28.8378	27.5834	55.7315	SPD_RS03020	protein_coding	transposase	.
SPD_RS03025	6442.91	9760.6	0.660093	-0.599258	0.13862	0.878567	4354.83	7246.64	7727.25	4865.57	7901.58	16514.7	SPD_RS03025	protein_coding	DUF3397 domain-containing protein	SPD_0564
SPD_RS03030	1066.73	790.766	1.34898	0.43187	0.102651	0.832133	779.957	1157.54	1262.69	593.577	824.319	954.403	SPD_RS03030	protein_coding	radical SAM protein	SPD_0565
SPD_RS03035	495.504	436.91	1.13411	0.181561	0.450597	0.975733	516.237	489.375	480.9	521.483	460.43	328.816	SPD_RS03035	protein_coding	radical SAM protein	SPD_0566
SPD_RS03040	485.849	434.603	1.11791	0.160809	0.418268	0.970987	517.099	468.745	471.702	450.19	432.847	420.773	SPD_RS03040	protein_coding	SAM-dependent methyltransferase	SPD_0567
SPD_RS03045	127.258	114.138	1.11494	0.156972	0.524928	0.98416	142.202	122.63	116.94	120.157	117.76	104.497	SPD_RS03045	protein_coding	hypothetical protein	SPD_0568
SPD_RS03050	2165.76	2024.5	1.06978	0.097311	0.707806	0.98416	2637.2	1957.5	1902.58	2472.84	1950.99	1649.65	SPD_RS03050	protein_coding	sodium:hydrogen antiporter	SPD_0569
SPD_RS03055	932.666	838.569	1.11221	0.153432	0.624054	0.98416	1199.67	803.4	794.93	1121.47	828.563	565.675	SPD_RS03055	protein_coding	YihY/virulence factor BrkB family protein	SPD_0570
SPD_RS03060	124.135	118.529	1.0473	0.0666722	0.784619	0.991059	127.551	113.462	131.393	94.5238	127.308	133.756	SPD_RS03060	protein_coding	cytochrome c biogenesis protein CcdA	SPD_0571
SPD_RS03065	139.133	172.265	0.807668	-0.308166	0.266304	0.942518	119.795	157.013	140.591	128.969	171.866	215.96	SPD_RS03065	protein_coding	hypothetical protein	SPD_0572
SPD_RS03070	205.538	234.04	0.878218	-0.187349	0.501455	0.98416	254.24	190.249	172.125	277.163	208.997	215.96	SPD_RS03070	protein_coding	peptide-methionine (R)-S-oxide reductase	SPD_0573
SPD_RS03075	2.69134	3.14444	0.855903	-0.224481	0.810215	NA	0.861831	4.58431	2.62787	2.40315	4.2436	2.78658	SPD_RS03075	protein_coding	hypothetical protein	.
SPD_RS03080	3545.18	3630.69	0.976449	-0.0343833	0.900514	0.993296	2974.18	3392.39	4268.97	2559.35	3697.24	4635.47	SPD_RS03080	protein_coding	DNA-binding response regulator	SPD_0574
SPD_RS03085	3291.43	3393.44	0.969937	-0.0440364	0.844401	0.991846	3957.53	2726.52	3190.23	3482.96	3513.7	3183.66	SPD_RS03085	protein_coding	sensor histidine kinase	SPD_0575
SPD_RS03090	3607.53	3579.21	1.00791	0.0113693	0.956545	0.99618	3529.2	3518.46	3774.93	3072.02	3763.01	3902.6	SPD_RS03090	protein_coding	TIGR01440 family protein	SPD_0576
SPD_RS03095	52093.8	58105.8	0.896532	-0.157573	0.502977	0.98416	43232.9	61667	51381.4	59813.5	50306.8	64197.2	SPD_RS03095	protein_coding	zinc metalloprotease ZmpB	SPD_0577
SPD_RS03100	2276.9	2424.03	0.939302	-0.0903391	0.62538	0.98416	2577.74	2109.93	2143.03	2616.23	2216.22	2439.65	SPD_RS03100	protein_coding	aminodeoxychorismate synthase%2C component I	SPD_0578
SPD_RS03105	1852.11	1809.89	1.02333	0.033266	0.859063	0.992111	1592.66	1976.98	1986.67	1747.09	1862.94	1819.63	SPD_RS03105	protein_coding	lysozyme	SPD_0579
SPD_RS03110	5052.33	5529.24	0.913747	-0.130133	0.579125	0.98416	5371.79	4635.88	5149.31	4189.49	5987.72	6410.52	SPD_RS03110	protein_coding	glucokinase	SPD_0580
SPD_RS03115	4444	3549.47	1.25202	0.324256	0.178496	0.92608	4809.02	3645.67	4877.32	3039.18	3627.22	3982.02	SPD_RS03115	protein_coding	thymidylate synthase	SPD_0581
SPD_RS03120	53358.6	44170.9	1.208	0.272624	0.55706	0.98416	26773.7	59589.1	73713	17083.2	42220.6	73209	SPD_RS03120	protein_coding	DUF3042 domain-containing protein	SPD_0582
SPD_RS03125	4210.93	3499.99	1.20313	0.266792	0.306843	0.947205	3399.06	3987.2	5246.54	2822.1	4021.87	3655.99	SPD_RS03125	protein_coding	tRNA (adenosine(37)-N6)-dimethylallyltransferase MiaA	SPD_0583
SPD_RS03130	2424.24	2534.1	0.956649	-0.0639385	0.834952	0.991846	3374.93	1924.26	1973.53	3317.94	2503.72	1780.62	SPD_RS03130	protein_coding	GTPase HflX	SPD_0584
SPD_RS03135	1476.87	1476.07	1.00054	0.000784013	0.997171	0.998847	1898.61	1183.9	1348.1	1683.8	1482.08	1262.32	SPD_RS03135	protein_coding	hypothetical protein	SPD_0585
SPD_RS03140	2301.19	2368.09	0.971748	-0.0413454	0.884075	0.993296	3161.2	1729.43	2012.95	2870.96	2399.76	1833.57	SPD_RS03140	protein_coding	ribonuclease Z	SPD_0586
SPD_RS03145	3211.67	3229.18	0.99458	-0.00784112	0.974792	0.996766	4172.13	2586.7	2876.2	3692.84	3275	2719.7	SPD_RS03145	protein_coding	NAD(P)-dependent oxidoreductase	SPD_0587
SPD_RS03150	2524.82	2326.35	1.08531	0.118114	0.599359	0.98416	2859.56	2077.84	2637.07	2202.88	2317.01	2459.15	SPD_RS03150	protein_coding	LysR family transcriptional regulator	SPD_0588
SPD_RS03155	1323.27	1740.98	0.760068	-0.3958	0.16173	0.917043	870.45	1580.44	1518.91	1803.16	1296.42	2123.37	SPD_RS03155	protein_coding	DUF910 domain-containing protein	SPD_0589
SPD_RS03160	4443.3	4757.45	0.933966	-0.0985575	0.696754	0.98416	3457.67	5575.66	4296.57	5608.14	4293.46	4370.75	SPD_RS03160	protein_coding	rhodanese-like domain-containing protein	SPD_0590
SPD_RS03165	6047.74	4378.74	1.38116	0.46588	0.153452	0.911311	3306.85	7467.84	7368.54	3292.31	4312.56	5531.36	SPD_RS03165	protein_coding	hypothetical protein	SPD_0591
SPD_RS03170	102.294	144.146	0.709654	-0.494812	0.101737	0.832133	122.38	85.9558	98.5451	173.828	126.247	132.362	SPD_RS03170	protein_coding	16S rRNA pseudouridine(516) synthase	SPD_0592
SPD_RS03175	21869.2	21033.8	1.03972	0.0561916	0.851549	0.991846	27459.7	19024.9	19123	29144.6	18870.2	15086.5	SPD_RS03175	protein_coding	translational GTPase TypA	SPD_0593
SPD_RS03180	8678.24	8498.08	1.0212	0.0302645	0.914176	0.99333	6516.31	9868.87	9649.53	6213.74	7457.06	11823.4	SPD_RS03180	protein_coding	DUF3165 domain-containing protein	SPD_0594
SPD_RS03185	149.406	164.726	0.906996	-0.140831	0.714009	0.98416	107.729	151.282	189.207	96.1259	157.013	241.039	SPD_RS03185	protein_coding	lactococcin 972 family bacteriocin	SPD_0595
SPD_RS03190	176.996	231.92	0.763175	-0.389914	0.139846	0.878567	183.57	193.687	153.73	215.482	228.093	252.185	SPD_RS03190	protein_coding	hypothetical protein	SPD_0596
SPD_RS03195	122.632	144.223	0.850296	-0.233964	0.387727	0.951698	103.42	140.967	123.51	127.367	150.648	154.655	SPD_RS03195	protein_coding	peptide ABC transporter ATP-binding protein	SPD_0597
SPD_RS03200	7797.99	6472.6	1.20477	0.268756	0.198303	0.929913	8535.58	6842.08	8016.31	7414.51	6478.91	5524.39	SPD_RS03200	protein_coding	UDP-N-acetylmuramoyl-L-alanine--D-glutamate ligase	SPD_0598
SPD_RS03205	2530.82	2403.12	1.05314	0.0746948	0.773392	0.986163	3116.38	2344.87	2131.2	3094.45	2261.84	1853.07	SPD_RS03205	protein_coding	undecaprenyldiphospho-muramoylpentapeptide beta-N- acetylglucosaminyltransferase	SPD_0599
SPD_RS03210	3830.09	4147.18	0.92354	-0.114753	0.675128	0.98416	4070.43	4198.08	3221.77	5294.93	3485.06	3661.56	SPD_RS03210	protein_coding	cell division protein DivIB	SPD_0600
SPD_RS03220	798.261	689.5	1.15774	0.211309	0.516877	0.98416	629.999	1039.49	725.292	841.101	573.947	653.452	SPD_RS03220	protein_coding	hypothetical protein	SPD_0603
SPD_RS03225	155.403	175.997	0.882986	-0.179538	0.546181	0.98416	139.617	183.372	143.219	199.461	143.221	185.307	SPD_RS03225	protein_coding	hypothetical protein	.
SPD_RS03230	1050.46	1063.54	0.987704	-0.0178489	0.953554	0.99618	847.18	1285.9	1018.3	1203.18	851.903	1135.53	SPD_RS03230	protein_coding	heme biosynthesis protein HemY	SPD_0604
SPD_RS03235	1044.9	1138.19	0.91804	-0.123371	0.67895	0.98416	913.541	1314.55	906.615	1340.96	977.089	1096.52	SPD_RS03235	pseudogene	ABC transporter ATP-binding protein	SPD_0605
SPD_RS03240	515.373	486.828	1.05864	0.0822071	0.805318	0.991846	467.113	644.095	434.912	664.871	466.796	328.816	SPD_RS03240	protein_coding	membrane protein	SPD_0606
SPD_RS03250	1616.98	1207.83	1.33874	0.420877	0.0617996	0.735289	1831.39	1317.99	1701.55	1386.62	1203.06	1033.82	SPD_RS03250	protein_coding	orotidine-5'-phosphate decarboxylase	SPD_0608
SPD_RS03255	2328.82	1766.68	1.31819	0.39856	0.0463408	0.633324	2626	1923.12	2437.35	1821.59	1816.26	1662.19	SPD_RS03255	protein_coding	orotate phosphoribosyltransferase	SPD_0609
SPD_RS03260	2431.98	2421.29	1.00442	0.00635691	0.981819	0.998548	2035.65	2409.05	2851.24	1557.24	2624.67	3081.95	SPD_RS03260	protein_coding	hypothetical protein	SPD_0610
SPD_RS03265	496.448	582.815	0.851811	-0.231395	0.227489	0.929913	514.513	503.128	471.702	558.331	572.886	617.227	SPD_RS03265	protein_coding	hypothetical protein	SPD_0611
SPD_RS03270	251.008	230.294	1.08994	0.124251	0.682027	0.98416	179.261	343.823	229.939	241.116	214.302	235.466	SPD_RS03270	protein_coding	hypothetical protein	SPD_0612
SPD_RS03275	851.178	716.546	1.18789	0.248401	0.420951	0.9718	520.546	1092.21	940.777	636.033	705.498	808.107	SPD_RS03275	protein_coding	hypothetical protein	SPD_0613
SPD_RS03280	1371.33	1313.19	1.04427	0.0624983	0.850968	0.991846	766.168	1848.62	1499.2	1108.65	1143.65	1687.27	SPD_RS03280	protein_coding	ABC transporter ATP-binding protein	SPD_0614
SPD_RS03295	22.583	20.0357	1.12714	0.17267	0.676647	0.98416	27.5786	21.7755	18.3951	23.2304	20.1571	16.7195	SPD_RS03295	protein_coding	amino acid ABC transporter ATP-binding protein	SPD_0616
SPD_RS03300	23.9141	16.3586	1.46187	0.547817	0.213021	0.929913	28.4404	18.3372	24.9648	8.81154	13.7917	26.4725	SPD_RS03300	protein_coding	amino acid ABC transporter permease	SPD_0617
SPD_RS03305	22.6002	22.1631	1.01972	0.0281777	0.885303	0.993296	28.4404	18.3372	21.023	15.2199	27.5834	23.6859	SPD_RS03305	protein_coding	amino acid ABC transporter permease	SPD_0618
SPD_RS03310	326.804	233.795	1.39782	0.48318	0.0925683	0.810383	280.957	328.924	370.529	191.451	231.276	278.658	SPD_RS03310	protein_coding	lactate oxidase	SPD_0619
SPD_RS03315	17188.6	18043.1	0.952639	-0.0699981	0.770079	0.986163	22230.1	14070.4	15265.3	20751.2	16968	16410.2	SPD_RS03315	protein_coding	lysine--tRNA ligase	SPD_0620
SPD_RS03320	6299.51	5699.96	1.10518	0.144287	0.532052	0.98416	7412.61	5260.49	6225.42	5696.26	6209.45	5194.18	SPD_RS03320	protein_coding	L-lactate oxidase	SPD_0621
SPD_RS03325	130.895	179.183	0.730511	-0.453021	0.134995	0.878567	114.624	155.866	122.196	136.979	162.318	238.252	SPD_RS03325	protein_coding	transcriptional regulator	SPD_0622
SPD_RS03330	47.4799	65.3337	0.726729	-0.46051	0.199796	0.929913	53.4335	56.1578	32.8484	72.8955	56.2277	66.8779	SPD_RS03330	protein_coding	hydroxyethylthiazole kinase	SPD_0623
SPD_RS03335	28.5544	42.348	0.674279	-0.568582	0.13711	0.878567	28.4404	30.9441	26.2787	45.6598	38.1924	43.1919	SPD_RS03335	protein_coding	thiamine phosphate synthase	SPD_0624
SPD_RS03340	10.4171	16.6896	0.624167	-0.679996	0.287929	0.944155	15.513	9.16862	6.56967	19.2252	12.7308	18.1128	SPD_RS03340	protein_coding	cobalt ABC transporter permease	SPD_0625
SPD_RS03345	48.1594	102.008	0.472114	-1.08279	0.00576935	0.219842	43.9534	49.2813	51.2434	122.56	85.9329	97.5302	SPD_RS03345	protein_coding	ABC transporter ATP-binding protein	SPD_0626
SPD_RS03350	24.9347	43.0795	0.578808	-0.788844	0.0727145	0.77537	20.684	25.2137	28.9066	46.4608	38.1924	44.5852	SPD_RS03350	protein_coding	hypothetical protein	SPD_0627
SPD_RS03355	34.4734	59.9408	0.575124	-0.798055	0.0611982	0.735289	22.4076	38.9666	42.0459	52.8692	57.2886	69.6644	SPD_RS03355	protein_coding	thiaminase II	SPD_0628
SPD_RS03360	15.505	43.1847	0.359039	-1.47779	0.00533366	0.218014	15.513	12.6068	18.3951	54.4713	36.0706	39.0121	SPD_RS03360	protein_coding	thiamine transporter	SPD_0629
SPD_RS03365	41.8947	67.9939	0.616154	-0.698638	0.134791	0.878567	35.3351	46.9892	43.3598	98.529	63.654	41.7987	SPD_RS03365	protein_coding	hydroxyethylthiazole kinase	SPD_0630
SPD_RS03370	35.2183	70.4409	0.499969	-1.00009	0.0450822	0.62559	37.9206	30.9441	36.7902	95.3248	70.0194	45.9785	SPD_RS03370	protein_coding	thiamine phosphate synthase	SPD_0631
SPD_RS03375	595.232	607.86	0.979225	-0.030288	0.919433	0.994567	524.855	586.791	674.048	400.524	683.219	739.836	SPD_RS03375	protein_coding	bifunctional hydroxymethylpyrimidine kinase/phosphomethylpyrimidine kinase	SPD_0632
SPD_RS03380	144.367	106.085	1.36086	0.444522	0.130893	0.878567	137.031	122.63	173.439	74.4976	111.394	132.362	SPD_RS03380	protein_coding	uracil phosphoribosyltransferase	SPD_0633
SPD_RS03385	133.074	115.268	1.15447	0.207234	0.432702	0.973325	136.169	123.776	139.277	88.1154	111.394	146.295	SPD_RS03385	protein_coding	ATPase	SPD_0634
SPD_RS03390	436.773	440.73	0.991023	-0.0130102	0.962523	0.99618	561.052	365.599	383.669	568.745	419.055	334.389	SPD_RS03390	protein_coding	copper-translocating P-type ATPase	SPD_0635
SPD_RS03395	30782.5	36275.9	0.848566	-0.236901	0.322404	0.947205	39210.7	26375.8	26760.9	43063.6	34123.8	31640.2	SPD_RS03395	protein_coding	pyruvate oxidase	SPD_0636
SPD_RS03400	1733.38	1491.53	1.16215	0.216796	0.455546	0.981035	1260.86	1892.17	2047.11	1055.78	1601.96	1816.85	SPD_RS03400	protein_coding	lactoylglutathione lyase	SPD_0637
SPD_RS03415	0.820004	0.731446	1.12107	0.164879	0.952232	NA	0	1.14608	1.31393	0.801049	0	1.39329	SPD_RS03415	protein_coding	6-phospho-beta-glucosidase	SPD_0640
SPD_RS03420	1601.15	1420.09	1.1275	0.173124	0.517156	0.98416	1810.71	1375.29	1617.45	1719.05	1290.05	1251.17	SPD_RS03420	protein_coding	mannose-6-phosphate isomerase	SPD_0641
SPD_RS03425	121.215	154.782	0.783134	-0.35267	0.192406	0.929913	149.959	102.001	111.684	165.817	163.379	135.149	SPD_RS03425	protein_coding	sodium-dependent transporter	SPD_0642
SPD_RS03430	63.6311	84.385	0.754056	-0.407256	0.180709	0.92608	77.5648	51.5735	61.7549	79.3039	72.1412	101.71	SPD_RS03430	protein_coding	MerR family transcriptional regulator	SPD_0643
SPD_RS03435	1368.61	1224.19	1.11797	0.160877	0.427313	0.973325	1526.3	1218.28	1361.24	1326.54	1281.57	1064.47	SPD_RS03435	protein_coding	8-oxo-dGTP diphosphatase	SPD_0644
SPD_RS03440	2420.75	2235.83	1.0827	0.11464	0.645165	0.98416	3078.46	1963.23	2220.55	2629.04	2315.94	1762.51	SPD_RS03440	protein_coding	aminoacetone oxidase family FAD-binding enzyme	SPD_0645
SPD_RS03445	157343	117763	1.3361	0.418027	0.0872878	0.795168	158445	138860	174723	100811	132880	119597	SPD_RS03445	protein_coding	hypothetical protein	SPD_0646
SPD_RS03450	370.128	462.116	0.800941	-0.320232	0.17962	0.92608	390.41	332.362	387.611	505.462	439.213	441.673	SPD_RS03450	protein_coding	TetR/AcrR family transcriptional regulator	SPD_0647
SPD_RS03455	289.281	309.936	0.933359	-0.0994957	0.721065	0.98416	355.936	218.901	293.007	359.671	297.052	273.085	SPD_RS03455	protein_coding	deoxycytidylate deaminase	SPD_0648
SPD_RS03460	33799.4	41154.5	0.821281	-0.284053	0.089022	0.796326	32132.5	35541	33724.8	38454.4	40692.9	44316.3	SPD_RS03460	protein_coding	uracil phosphoribosyltransferase	SPD_0649
SPD_RS03465	33482.9	40460.5	0.827546	-0.273089	0.328844	0.948259	28000	35277.4	37171.2	27404.7	38410.9	55565.7	SPD_RS03465	protein_coding	ATP-dependent Clp protease proteolytic subunit	SPD_0650
SPD_RS03470	3346.32	2822.85	1.18544	0.245421	0.401291	0.962376	1986.52	4221	3831.43	2430.38	2922.78	3115.39	SPD_RS03470	protein_coding	hypothetical protein	SPD_0651
SPD_RS03475	6676.18	6848	0.974909	-0.0366608	0.84661	0.991846	6283.61	7231.75	6513.17	7211.04	6810.98	6521.98	SPD_RS03475	protein_coding	branched-chain amino acid ABC transporter substrate-binding protein	SPD_0652
SPD_RS03480	1211.46	1181.47	1.02539	0.0361708	0.889257	0.993296	1628	986.772	1019.61	1306.51	1293.24	944.65	SPD_RS03480	protein_coding	branched-chain amino acid ABC transporter permease	SPD_0653
SPD_RS03485	1163.27	1142.87	1.01785	0.0255245	0.933142	0.99618	1540.95	948.952	999.904	1381.81	1302.78	744.016	SPD_RS03485	protein_coding	branched-chain amino acid ABC transporter permease	SPD_0654
SPD_RS03490	1189.42	1304.25	0.911961	-0.132955	0.587871	0.98416	1455.63	1095.65	1016.99	1454.7	1386.6	1071.44	SPD_RS03490	protein_coding	ABC transporter ATP-binding protein	SPD_0655
SPD_RS03495	1532	1522.97	1.00593	0.00853311	0.970137	0.99618	1657.3	1376.44	1562.27	1674.19	1633.79	1260.93	SPD_RS03495	protein_coding	ABC transporter ATP-binding protein	SPD_0656
SPD_RS03500	522.192	412.606	1.26559	0.339816	0.139268	0.878567	489.52	585.645	491.411	430.163	410.568	397.087	SPD_RS03500	protein_coding	acetoin utilization protein AcuB	SPD_0657
SPD_RS03505	7173.02	6640.67	1.08017	0.111253	0.554088	0.98416	7037.71	6823.74	7657.61	6643.1	7432.66	5846.24	SPD_RS03505	protein_coding	peptide chain release factor 2	SPD_0658
SPD_RS03510	3338.74	3807.67	0.876845	-0.189607	0.444745	0.973325	4206.6	3108.16	2701.45	4505.1	3819.24	3098.67	SPD_RS03510	protein_coding	cell division ATP-binding protein FtsE	SPD_0659
SPD_RS03515	15636.1	12768.5	1.22459	0.292296	0.196078	0.929913	12213	16375.1	18320.2	10835.8	14094.1	13375.6	SPD_RS03515	protein_coding	cell division protein FtsX	SPD_0660
SPD_RS03520	5604.18	5864.75	0.95557	-0.0655662	0.791927	0.991059	6928.26	4829.57	5054.71	6410.8	6809.92	4373.53	SPD_RS03520	protein_coding	PTS glucose transporter subunit IIABC	SPD_0661
SPD_RS03525	412.677	471.017	0.876141	-0.190765	0.308117	0.947205	413.679	409.149	415.203	439.776	491.197	482.078	SPD_RS03525	protein_coding	hydrolase	SPD_0662
SPD_RS03530	21207.3	20200.5	1.04984	0.0701709	0.77363	0.986163	17697.7	23605.7	22318.5	15154.2	21911.8	23535.4	SPD_RS03530	protein_coding	ATP-dependent helicase	SPD_0663
SPD_RS03535	23532.9	18497.6	1.27221	0.347342	0.165406	0.918347	24740.6	19751.5	26106.6	15772.7	21211.6	18508.4	SPD_RS03535	protein_coding	S-adenosylmethionine synthase	SPD_0664
SPD_RS03540	10886.1	10144.1	1.07314	0.101841	0.674449	0.98416	12983.5	9627.05	10047.7	12172.7	10124.2	8135.41	SPD_RS03540	protein_coding	dihydroorotate dehydrogenase	SPD_0665
SPD_RS03545	18251.6	15448.6	1.18144	0.240545	0.155877	0.914354	16505.8	19788.2	18460.8	14895.5	16255.1	15195.2	SPD_RS03545	protein_coding	DNA polymerase III subunit delta	SPD_0666
SPD_RS03550	5384.57	6186.36	0.870394	-0.200259	0.352885	0.948351	5709.63	5744.14	4699.94	6748.84	5823.28	5986.96	SPD_RS03550	protein_coding	superoxide dismutase [Mn]	SPD_0667
SPD_RS03555	4656.19	4224.97	1.10206	0.140208	0.665368	0.98416	2683.74	5799.15	5485.68	3134.5	4258.45	5281.96	SPD_RS03555	protein_coding	DUF1027 domain-containing protein	SPD_0668
SPD_RS03560	4500.94	4852.75	0.927502	-0.108577	0.586711	0.98416	4958.98	4328.73	4215.1	5616.96	4792.08	4149.21	SPD_RS03560	protein_coding	23S rRNA (adenine(2503)-C(2))-methyltransferase RlmN	SPD_0669
SPD_RS03565	1440.44	1592.03	0.904784	-0.144354	0.412028	0.964223	1544.4	1377.58	1399.34	1698.22	1582.86	1495	SPD_RS03565	protein_coding	VanZ family protein	SPD_0670
SPD_RS03570	5269.2	5785.81	0.910709	-0.134937	0.626503	0.98416	7139.41	4116.71	4551.47	7058.84	5805.24	4493.36	SPD_RS03570	protein_coding	ABC transporter ATP-binding protein	SPD_0671
SPD_RS03575	8331.43	8260.03	1.00864	0.0124168	0.947515	0.99618	8134.83	8215.08	8644.37	7622.78	7514.35	9642.95	SPD_RS03575	protein_coding	peptidylprolyl isomerase	SPD_0672
SPD_RS03580	14.9908	17.6397	0.849837	-0.234743	0.660296	0.98416	11.2038	20.6294	13.1393	19.2252	16.9744	16.7195	SPD_RS03580	protein_coding	hypothetical protein	SPD_0673
SPD_RS03585	116038	122135	0.950079	-0.073881	0.79528	0.991059	82232.5	152985	112897	98547.5	119178	148681	SPD_RS03585	protein_coding	30S ribosomal protein S16	SPD_0674
SPD_RS03590	66790.2	57145.6	1.16877	0.224995	0.346501	0.948347	50349.9	84205.7	65815	51867.1	60923.2	58646.3	SPD_RS03590	protein_coding	KH domain-containing protein	SPD_0675
SPD_RS03595	10342	7919.41	1.30591	0.385054	0.359456	0.949642	5290.78	12726	13009.3	4138.22	8307.91	11312.1	SPD_RS03595	protein_coding	alpha/beta hydrolase	SPD_0676
SPD_RS03600	2731.59	2306.99	1.18405	0.243733	0.433026	0.973325	1811.57	3605.56	2777.66	1914.51	2413.55	2592.91	SPD_RS03600	pseudogene	alpha/beta hydrolase	SPD_0677
SPD_RS03605	3293.66	3573.65	0.921652	-0.117706	0.623378	0.98416	3218.94	3729.33	2932.7	3760.93	3538.1	3421.92	SPD_RS03605	protein_coding	ribosome maturation factor RimM	SPD_0678
SPD_RS03610	3591.33	4152.66	0.864826	-0.209518	0.352757	0.948351	3935.12	3751.11	3087.75	4626.06	4028.24	3803.68	SPD_RS03610	protein_coding	tRNA (guanosine(37)-N1)-methyltransferase TrmD	SPD_0679
SPD_RS03615	5122.58	4324.07	1.18467	0.244481	0.381937	0.951557	3463.7	5689.13	6214.91	3400.45	4327.41	5244.34	SPD_RS03615	protein_coding	hypothetical protein	SPD_0680
SPD_RS03620	1254.79	1613.88	0.777496	-0.363092	0.294684	0.944155	938.534	1339.76	1486.06	1041.36	1211.55	2588.73	SPD_RS03620	protein_coding	hypothetical protein	SPD_0681
SPD_RS03625	1110.59	1241.69	0.894416	-0.160983	0.426771	0.973325	1139.34	1053.24	1139.18	1061.39	1210.49	1453.2	SPD_RS03625	protein_coding	hypothetical protein	SPD_0683
SPD_RS03630	19.5158	31.0483	0.628561	-0.669875	0.209744	0.929913	33.6114	9.16862	15.7672	24.0315	32.8879	36.2255	SPD_RS03630	protein_coding	hypothetical protein	SPD_0682
SPD_RS03635	10457.4	12881.8	0.811799	-0.300806	0.377426	0.95102	12778.4	7667.25	10926.7	8002.48	17093.2	13549.7	SPD_RS03635	protein_coding	BioY family transporter	SPD_0684
SPD_RS03640	4140.66	4437.91	0.933019	-0.100021	0.67192	0.98416	5158.92	3348.84	3914.21	4695.75	4369.85	4248.14	SPD_RS03640	protein_coding	glutathione-disulfide reductase	SPD_0685
SPD_RS03645	1715.14	1984.6	0.864224	-0.210523	0.380688	0.951557	1581.46	1691.61	1872.36	1440.29	2154.69	2358.84	SPD_RS03645	protein_coding	efflux RND transporter periplasmic adaptor subunit	SPD_0686
SPD_RS03650	546.595	593.203	0.921431	-0.118052	0.711002	0.98416	723.938	457.285	458.563	748.18	652.453	378.975	SPD_RS03650	protein_coding	ABC transporter ATP-binding protein	SPD_0687
SPD_RS03655	8824.16	6953.73	1.26898	0.34367	0.212993	0.929913	6358.59	8952.01	11161.9	5282.12	7330.82	8248.27	SPD_RS03655	protein_coding	membrane protein	SPD_0688
SPD_RS03660	15593.3	14475.6	1.07721	0.107304	0.630348	0.98416	19118.9	13016	14645.1	15923.3	14755	12748.6	SPD_RS03660	protein_coding	methionine--tRNA ligase	SPD_0689
SPD_RS03665	275.897	299.61	0.920854	-0.118956	0.689477	0.98416	236.142	276.205	315.344	206.671	281.138	411.02	SPD_RS03665	protein_coding	PadR family transcriptional regulator	SPD_0691
SPD_RS03670	830.402	895.387	0.927423	-0.108701	0.612753	0.98416	899.752	796.523	794.93	976.479	889.034	820.647	SPD_RS03670	protein_coding	hypothetical protein	SPD_0692
SPD_RS03675	15082.4	13570.3	1.11143	0.152417	0.683895	0.98416	7739.25	21734.2	15773.8	9429.15	13422.5	17859.2	SPD_RS03675	protein_coding	aldo/keto reductase	SPD_0693
SPD_RS03680	434.473	364.982	1.1904	0.251441	0.543791	0.98416	272.339	477.914	553.166	182.639	374.498	537.809	SPD_RS03680	protein_coding	DUF2829 domain-containing protein	SPD_0694
SPD_RS03685	640.194	606.191	1.05609	0.0787381	0.758784	0.985359	760.997	560.432	599.154	777.018	584.556	456.999	SPD_RS03685	protein_coding	3-oxoacyl-ACP reductase	SPD_0695
SPD_RS03690	476.661	460.444	1.03522	0.0499358	0.856909	0.991846	511.066	526.049	392.866	587.97	456.187	337.176	SPD_RS03690	protein_coding	NUDIX hydrolase	SPD_0696
SPD_RS03695	685.737	765.577	0.895712	-0.158893	0.501692	0.98416	686.018	748.388	622.805	895.573	686.402	714.757	SPD_RS03695	protein_coding	GNAT family N-acetyltransferase	SPD_0697
SPD_RS03700	1236.52	1293.59	0.955881	-0.0650966	0.746698	0.985359	1104.01	1345.49	1260.06	1382.61	1182.9	1315.26	SPD_RS03700	protein_coding	hypothetical protein	SPD_0698
SPD_RS03705	807.29	743.244	1.08617	0.119252	0.518679	0.98416	743.76	868.726	809.384	793.039	733.082	703.611	SPD_RS03705	protein_coding	ASCH domain-containing protein	SPD_0699
SPD_RS03710	34153.4	33356.2	1.0239	0.0340717	0.901013	0.993296	46293.3	26123.7	30043.1	39734.4	33879.8	26454.4	SPD_RS03710	protein_coding	aminopeptidase	SPD_0700
SPD_RS03715	111706	88677.6	1.25968	0.333063	0.497092	0.98416	69385.2	136992	128741	32062	110450	123521	SPD_RS03715	protein_coding	DNA-binding response regulator	SPD_0701
SPD_RS03720	43591.7	29437.7	1.48081	0.566388	0.103712	0.836347	38879.8	47133.6	44761.8	19024.9	37434.9	31853.4	SPD_RS03720	protein_coding	two-component sensor histidine kinase	SPD_0702
SPD_RS03725	5160.45	8300.46	0.621706	-0.685696	0.0761204	0.789149	2658.75	6486.8	6335.79	5058.62	6881	12961.8	SPD_RS03725	protein_coding	DUF3270 domain-containing protein	SPD_0703
SPD_RS03730	4368.71	4141.95	1.05475	0.0768966	0.765337	0.985712	5726.01	3258.3	4121.81	4689.34	4146	3590.5	SPD_RS03730	protein_coding	peptidase U32	SPD_0704
SPD_RS03735	7072.97	6362.76	1.11162	0.152664	0.439068	0.973325	6836.05	7173.3	7209.56	7162.18	6463	5463.08	SPD_RS03735	protein_coding	bifunctional DnaQ family exonuclease/ATP-dependent helicase	SPD_0705
SPD_RS03740	2702.12	2713.43	0.995832	-0.00602585	0.982433	0.998548	3362.87	2438.85	2304.64	3659.19	2453.86	2027.23	SPD_RS03740	protein_coding	rod shape-determining protein RodA	SPD_0706
SPD_RS03745	2122.15	2299.06	0.923054	-0.115514	0.619613	0.98416	2479.49	1971.25	1915.72	2793.26	2132.41	1971.5	SPD_RS03745	protein_coding	DJ-1 family protein	SPD_0707
SPD_RS03750	2893.58	2650.89	1.09155	0.12638	0.530319	0.98416	2669.09	2993.55	3018.11	2291	2994.92	2666.75	SPD_RS03750	protein_coding	hydrolase	SPD_0708
SPD_RS03755	10541.6	10692.7	0.985878	-0.0205192	0.912045	0.99333	11738.1	9919.3	9967.51	11856.3	10607.9	9613.69	SPD_RS03755	protein_coding	DNA gyrase subunit B	SPD_0709
SPD_RS03760	18779.2	19797.1	0.948582	-0.0761556	0.728333	0.98416	17344.4	20708.5	18284.7	22967.7	18062.9	18360.8	SPD_RS03760	protein_coding	septation ring formation regulator EzrA	SPD_0710
SPD_RS03775	6287.01	5749.37	1.09351	0.128972	0.669161	0.98416	4728.87	7395.63	6736.54	4620.45	6118.21	6509.44	SPD_RS03775	pseudogene	transposase	SPD_0713
SPD_RS03780	29434.5	27375.9	1.0752	0.1046	0.815251	0.991846	15144.1	36587.4	36572	13017.8	26815.3	42294.7	SPD_RS03780	protein_coding	DUF1827 domain-containing protein	SPD_0714
SPD_RS03785	3.30772	6.34147	0.521601	-0.938982	0.285589	0.944155	5.17099	3.43823	1.31393	8.81154	7.4263	2.78658	SPD_RS03785	protein_coding	NUDIX hydrolase	SPD_0715
SPD_RS03795	14130.1	11026.8	1.28143	0.357756	0.129875	0.878567	14819.2	13854.9	13716.2	8664.15	11823.7	12592.5	SPD_RS03795	protein_coding	ATP-dependent Clp protease ATP-binding subunit	SPD_0717
SPD_RS03800	88062.4	124810	0.70557	-0.503138	0.302265	0.944155	44020.6	100667	119500	45570.1	86085.7	242775	SPD_RS03800	protein_coding	DUF1797 domain-containing protein	SPD_0718
SPD_RS03805	1943.42	1621.07	1.19885	0.261657	0.206325	0.929913	2190.78	1803.93	1835.57	1800.76	1738.81	1323.62	SPD_RS03805	protein_coding	amino acid ABC transporter permease	SPD_0719
SPD_RS03810	3548.53	2844.84	1.24736	0.318875	0.068528	0.758117	3457.67	3368.32	3819.61	2718.76	2956.73	2859.03	glnQ	protein_coding	amino acid ABC transporter ATP-binding protein	SPD_0720
SPD_RS03815	4544.65	3869.19	1.17457	0.232137	0.302131	0.944155	5493.31	3959.7	4180.94	4384.14	4053.7	3169.73	SPD_RS03815	protein_coding	bifunctional methylenetetrahydrofolate dehydrogenase/methenyltetrahydrofolate cyclohydrolase	SPD_0721
SPD_RS03820	2681.52	2165.87	1.23808	0.308102	0.230241	0.929913	2251.1	2662.34	3131.11	1651.76	2388.09	2457.76	SPD_RS03820	protein_coding	ADP-dependent (S)-NAD(P)H-hydrate dehydratase	SPD_0722
SPD_RS03825	2196.9	2342.63	0.937794	-0.0926569	0.605337	0.98416	2476.04	2058.35	2056.31	2441.6	2198.18	2388.1	SPD_RS03825	protein_coding	ribose-5-phosphate isomerase	SPD_0723
SPD_RS03830	6097.06	5583.2	1.09204	0.127023	0.519714	0.98416	6686.95	5654.74	5949.49	6378.75	5605.79	4765.05	SPD_RS03830	protein_coding	phosphopentomutase	SPD_0724
SPD_RS03835	2258.73	2198.67	1.02732	0.0388851	0.852833	0.991846	2496.73	2189.01	2090.47	2551.34	2245.92	1798.74	SPD_RS03835	protein_coding	DUF1697 domain-containing protein	SPD_0725
SPD_RS03840	3172.42	3222.05	0.984595	-0.022398	0.9353	0.99618	3924.78	2904.16	2688.31	4280.81	3080.85	2304.5	SPD_RS03840	protein_coding	purine-nucleoside phosphorylase	SPD_0726
SPD_RS03845	2517.85	2771.96	0.90833	-0.138712	0.610205	0.98416	3010.38	2523.66	2019.52	3502.99	2582.23	2230.66	SPD_RS03845	protein_coding	hypothetical protein	SPD_0727
SPD_RS03850	822.29	976.923	0.841715	-0.248597	0.355416	0.948351	981.626	830.906	654.339	1147.1	875.242	908.424	SPD_RS03850	protein_coding	hypothetical protein	SPD_0728
SPD_RS03855	1952.96	2140.31	0.912468	-0.132155	0.585289	0.98416	2280.41	1987.3	1591.17	2532.12	2049.66	1839.14	SPD_RS03855	protein_coding	hemolysin	SPD_0729
SPD_RS03865	5060.18	5084.88	0.995143	-0.00702478	0.969598	0.99618	4617.69	5112.65	5450.2	4897.61	4662.65	5694.37	SPD_RS03865	protein_coding	purine-nucleoside phosphorylase	SPD_0730
SPD_RS03870	2378.93	2599.81	0.915039	-0.128095	0.586533	0.98416	2079.6	2701.3	2355.88	2710.75	2484.63	2604.06	SPD_RS03870	protein_coding	DNA topology modulation protein FlaR	SPD_0731
SPD_RS03875	230061	142809	1.61097	0.687928	0.159098	0.917043	90218.2	257364	342602	56146.3	172462	199820	SPD_RS03875	protein_coding	30S ribosomal protein S20	SPD_0732
SPD_RS03880	2713.78	2965.83	0.915015	-0.128133	0.622079	0.98416	2265.75	3124.21	2751.38	2476.84	2947.18	3473.47	SPD_RS03880	protein_coding	type I pantothenate kinase	SPD_0733
SPD_RS03885	107.304	96.5404	1.11149	0.152498	0.63526	0.98416	83.5976	104.293	134.021	57.6755	113.516	118.43	SPD_RS03885	protein_coding	hypothetical protein	SPD_0734
SPD_RS03890	2420.18	2842.12	0.851539	-0.231855	0.423935	0.973325	1808.98	2646.29	2805.25	2041.07	2820.93	3664.35	SPD_RS03890	protein_coding	class I SAM-dependent methyltransferase	SPD_0735
SPD_RS03895	2216.27	2385.36	0.929113	-0.106074	0.624505	0.98416	2506.21	2056.06	2086.53	2834.11	2410.36	1911.59	deoA	protein_coding	pyrimidine-nucleoside phosphorylase	SPD_0736
SPD_RS03900	4737.81	4867.68	0.973319	-0.0390161	0.817526	0.991846	4554.78	4818.11	4840.53	4680.53	5302.38	4620.15	SPD_RS03900	protein_coding	2-deoxyribose-5-phosphate aldolase	SPD_0737
SPD_RS03905	1741.91	1880.66	0.92622	-0.110573	0.688536	0.98416	2251.97	1460.1	1513.65	2423.97	1869.31	1348.7	SPD_RS03905	protein_coding	cytidine deaminase	SPD_0738
SPD_RS03910	27289.5	28345.6	0.962744	-0.0547756	0.868127	0.993296	35985.8	23807.5	22075.4	41379	24684	18973.8	SPD_RS03910	protein_coding	BMP family ABC transporter substrate-binding protein	SPD_0739
SPD_RS03915	5159.19	5651.38	0.912908	-0.131459	0.596058	0.98416	5928.54	4418.13	5130.91	7034.01	5189.92	4730.21	SPD_RS03915	protein_coding	ABC transporter ATP-binding protein	SPD_0740
SPD_RS03920	4749.7	4509.93	1.05317	0.0747343	0.83977	0.991846	6900.68	3304.14	4044.29	6334.7	4624.46	2570.62	SPD_RS03920	protein_coding	ABC transporter permease	SPD_0741
SPD_RS03925	8336.31	9731.49	0.856632	-0.223253	0.338664	0.948347	10346.3	6940.64	7721.99	10734.1	9140.71	9319.71	SPD_RS03925	protein_coding	ABC transporter permease	SPD_0742
SPD_RS03930	51.6948	73.3724	0.704554	-0.505217	0.134953	0.878567	56.8809	56.1578	42.0459	78.5028	59.4104	82.204	SPD_RS03930	protein_coding	transposase	.
SPD_RS03935	113.407	146.986	0.771549	-0.374171	0.253562	0.942518	98.2488	142.114	99.859	155.404	111.394	174.161	SPD_RS03935	protein_coding	transposase	.
SPD_RS03940	115.885	167.506	0.691824	-0.531523	0.0995841	0.832133	88.7686	143.26	115.626	155.404	128.369	218.746	SPD_RS03940	pseudogene	transposase	.
SPD_RS03945	159.75	220.08	0.725873	-0.462211	0.0999785	0.832133	162.024	184.518	132.707	241.917	207.936	210.387	SPD_RS03945	protein_coding	IS3 family transposase	.
SPD_RS03950	11350.4	8738.86	1.29885	0.37723	0.171791	0.923804	14287.4	8345.73	11418.1	7612.37	9460.04	9144.15	SPD_RS03950	protein_coding	glycerol-3-phosphate acyltransferase	SPD_0745
SPD_RS03955	4781.29	5227.23	0.914688	-0.128648	0.630595	0.98416	5843.22	3959.7	4540.96	6663.93	5037.15	3980.63	SPD_RS03955	protein_coding	DNA topoisomerase IV subunit B	SPD_0746
SPD_RS03965	6968.68	6973.04	0.999374	-0.000903106	0.996953	0.998847	8684.67	6052.43	6168.92	8595.26	7065.59	5258.27	SPD_RS03965	protein_coding	DNA topoisomerase IV subunit A	SPD_0748
SPD_RS03970	10031.6	9278.47	1.08117	0.112598	0.688763	0.98416	8796.71	10007.5	11290.6	6202.52	9994.74	11638.1	SPD_RS03970	protein_coding	branched chain amino acid aminotransferase	SPD_0749
SPD_RS03975	1845.69	1942.16	0.950329	-0.0735017	0.76624	0.985712	2093.39	1813.09	1630.59	2264.57	1923.41	1638.51	SPD_RS03975	protein_coding	peptide ABC transporter substrate-binding protein	SPD_0750
SPD_RS03980	4061.73	4277.53	0.949551	-0.0746822	0.739682	0.985359	3415.44	4454.8	4314.96	3706.45	4157.67	4968.47	SPD_RS03980	protein_coding	DUF969 domain-containing protein	SPD_0751
SPD_RS03985	3409.95	3306.15	1.0314	0.0445973	0.837864	0.991846	3657.61	3454.28	3117.97	3728.88	3564.62	2624.96	SPD_RS03985	protein_coding	DUF979 domain-containing protein	SPD_0752
SPD_RS03990	7209.99	7333.41	0.98317	-0.0244867	0.907426	0.993296	5825.98	7706.22	8097.78	6377.15	7314.9	8308.18	SPD_RS03990	protein_coding	Pyrrolidone-carboxylate peptidase 1	SPD_0753
SPD_RS03995	21986	15702.3	1.40018	0.485611	0.260744	0.942518	10984	22676.3	32297.8	7654.02	15460.5	23992.4	SPD_RS03995	protein_coding	DUF2969 domain-containing protein	SPD_0754
SPD_RS04000	2043.82	1390.71	1.46962	0.555442	0.165235	0.918347	987.659	2370.09	2773.72	762.599	1449.19	1960.36	SPD_RS04000	tRNA	tRNA-Tyr	SPD_0755
SPD_RS04005	671.115	458.326	1.46427	0.550185	0.0966299	0.814289	448.152	634.927	930.266	365.278	597.287	412.413	SPD_RS04005	tRNA	tRNA-Gln	SPD_0756
SPD_RS04010	119291	104570	1.14077	0.190007	0.348985	0.948351	135343	112986	109543	116089	108518	89103.6	SPD_RS04010	protein_coding	30S ribosomal protein S1	SPD_0757
SPD_RS04030	3888.79	3433.1	1.13273	0.17981	0.480526	0.98416	2654.44	4326.44	4685.49	3236.24	3533.86	3529.2	SPD_RS04030	protein_coding	hypothetical protein	SPD_0759
SPD_RS04035	9596.12	10484.9	0.915231	-0.127792	0.54963	0.98416	10530.7	9308.44	8949.21	12510	10080.7	8864.1	SPD_RS04035	protein_coding	DNA polymerase III subunit gamma/tau	SPD_0760
SPD_RS04040	10363.6	5561.71	1.86338	0.897925	0.0201322	0.467845	5300.26	11505.5	14285.1	3583.09	7067.71	6034.33	SPD_RS04040	protein_coding	DUF3272 domain-containing protein	SPD_0761
SPD_RS04045	1792.32	1794.15	0.998984	-0.00146665	0.994622	0.998847	2169.23	1531.16	1676.58	2237.33	1630.6	1514.5	SPD_RS04045	protein_coding	ABC transporter ATP-binding protein	SPD_0762
SPD_RS04050	3629.8	3452.14	1.05146	0.0724006	0.787302	0.991059	4430.67	3045.13	3413.6	4317.65	3587.96	2450.79	SPD_RS04050	protein_coding	Fe-S cluster assembly protein SufD	SPD_0763
SPD_RS04055	3420.93	3073.62	1.113	0.154451	0.598155	0.98416	4471.18	2773.51	3018.11	3945.17	3177.39	2098.29	SPD_RS04055	protein_coding	cysteine desulfurase	SPD_0764
SPD_RS04060	923.112	886.302	1.04153	0.0587063	0.803593	0.991471	1080.74	824.029	864.569	1026.94	932.531	699.431	SPD_RS04060	protein_coding	iron-sulfur cluster assembly scaffold protein	SPD_0765
SPD_RS04065	3574.28	3583.88	0.997322	-0.00386894	0.986176	0.998847	4266.07	3094.41	3362.36	4061.32	3554.01	3136.29	SPD_RS04065	protein_coding	Fe-S cluster assembly protein SufB	SPD_0766
SPD_RS04070	73.1872	77.8346	0.940292	-0.0888193	0.781042	0.990589	94.8014	72.2028	52.5574	89.7175	88.0547	55.7315	SPD_RS04070	protein_coding	hypothetical protein	.
SPD_RS04075	7829.14	7940.99	0.985915	-0.0204651	0.92038	0.994567	8628.66	7090.78	7767.98	8961.34	7406.14	7455.49	SPD_RS04075	protein_coding	D-alanyl-D-alanine carboxypeptidase	SPD_0767
SPD_RS04080	14027.8	12215.2	1.14839	0.199609	0.480619	0.98416	9047.51	17657.6	15378.3	9278.55	12695.8	14671.3	SPD_RS04080	protein_coding	AI-2E family transporter	SPD_0768
SPD_RS04085	15.3764	16.7988	0.915329	-0.127638	0.840327	0.991846	4.30916	19.4833	22.3369	8.01049	15.9135	26.4725	SPD_RS04085	tRNA	tRNA-Ser	SPD_0770
SPD_RS04090	3421.93	4400.1	0.777692	-0.362729	0.288024	0.944155	4255.72	3345.4	2664.66	6470.07	3568.87	3161.37	SPD_RS04090	protein_coding	DeoR/GlpR transcriptional regulator	SPD_0771
SPD_RS04095	5598.32	7571.67	0.739378	-0.435617	0.177551	0.92608	6498.21	5745.28	4551.47	10741.3	5483.79	6489.94	SPD_RS04095	protein_coding	1-phosphofructokinase	SPD_0772
SPD_RS04100	24546.8	24315.7	1.0095	0.0136471	0.971385	0.99618	35247.2	18722.3	19670.9	36304.3	20916.7	15726	SPD_RS04100	protein_coding	PTS fructose transporter subunit IIC	SPD_0773
SPD_RS04105	13458	12150.5	1.10761	0.147448	0.464612	0.98416	14772.7	11711.8	13889.6	11749	13258.1	11444.5	SPD_RS04105	protein_coding	DNA translocase FtsK	SPD_0774
SPD_RS04110	38478	43460.9	0.885347	-0.175685	0.738023	0.985359	20483.1	44833.4	50117.4	13955.9	39504.7	76922.1	SPD_RS04110	protein_coding	hypothetical protein	SPD_0775
SPD_RS04115	9168.93	7229.44	1.26828	0.342869	0.137567	0.878567	8410.61	8293.01	10803.2	6154.46	8564.64	6969.23	SPD_RS04115	protein_coding	cysteine desulfurase	SPD_0776
SPD_RS04120	4090.87	4570.42	0.895075	-0.159919	0.473567	0.98416	4570.29	4045.65	3656.68	5220.44	4624.46	3866.38	SPD_RS04120	protein_coding	tRNA 4-thiouridine(8) synthase ThiI	SPD_0777
SPD_RS04125	314.284	320.556	0.980434	-0.0285078	0.939217	0.99618	293.884	296.834	352.134	181.838	343.732	436.099	SPD_RS04125	protein_coding	esterase	SPD_0778
SPD_RS04140	166.006	149.964	1.10698	0.146626	0.589439	0.98416	221.491	121.484	155.044	136.178	177.17	136.542	SPD_RS04140	protein_coding	carbamoyl phosphate synthase large subunit	SPD_0781
SPD_RS04145	1426.58	1206.19	1.18272	0.242108	0.315632	0.947205	1011.79	1756.94	1511.02	1299.3	1122.43	1196.83	SPD_RS04145	protein_coding	SAM-dependent DNA methyltransferase	SPD_0782
SPD_RS04150	494.452	583.871	0.846852	-0.239818	0.348179	0.948351	443.843	563.87	475.644	696.913	462.552	592.148	SPD_RS04150	protein_coding	restriction endonuclease subunit S	SPD_0783
SPD_RS04155	11892.3	14970.5	0.794381	-0.332096	0.161654	0.917043	10849.6	13928.3	10899.1	18789.4	12649.1	13473.1	SPD_RS04155	protein_coding	DEAD/DEAH box helicase	SPD_0784
SPD_RS04160	3022.58	3044.53	0.99279	-0.0104393	0.96742	0.99618	2019.27	3898.95	3149.5	3275.49	2737.12	3120.97	SPD_RS04160	protein_coding	hypothetical protein	SPD_0785
SPD_RS04165	83.0807	127.52	0.65151	-0.618141	0.130057	0.878567	121.518	69.9107	57.8131	152.199	100.785	129.576	SPD_RS04165	protein_coding	arginine repressor	SPD_0786
SPD_RS04170	509.814	680.046	0.749675	-0.415662	0.110365	0.849456	461.942	543.24	524.26	703.321	553.79	783.028	SPD_RS04170	protein_coding	Xaa-Pro dipeptidyl-peptidase	SPD_0787
SPD_RS04175	5089.17	5615.85	0.906215	-0.142074	0.410327	0.964223	4678.88	5322.38	5266.25	5490.39	5481.67	5875.5	SPD_RS04175	protein_coding	DNA polymerase III subunit alpha	SPD_0788
SPD_RS04180	20621.6	23319.3	0.884312	-0.177373	0.571787	0.98416	25976.5	18045	17843.2	33582.4	20315.2	16060.4	SPD_RS04180	protein_coding	ATP-dependent 6-phosphofructokinase	SPD_0789
SPD_RS04185	68649.2	74375.3	0.92301	-0.115582	0.656417	0.98416	81324.1	66274.2	58349.2	96903.7	68701.7	57520.5	SPD_RS04185	protein_coding	pyruvate kinase	SPD_0790
SPD_RS04190	47.1796	51.0315	0.92452	-0.113224	0.8101	0.991846	34.4733	58.4499	48.6156	31.2409	42.436	79.4175	SPD_RS04190	pseudogene	chlorohydrolase	.
SPD_RS04200	600.616	812.213	0.739481	-0.435415	0.15694	0.916471	623.966	695.669	482.214	1170.33	636.54	629.766	SPD_RS04200	protein_coding	DUF4300 domain-containing protein	SPD_0792
SPD_RS04215	197.031	275.411	0.715406	-0.483165	0.150839	0.905885	193.05	233.8	164.242	413.341	194.145	218.746	SPD_RS04215	protein_coding	hypothetical protein	SPD_0795
SPD_RS04220	808.039	867.939	0.930986	-0.103169	0.708941	0.98416	573.98	1003.96	846.174	902.782	707.62	993.415	SPD_RS04220	protein_coding	alpha/beta hydrolase	SPD_0796
SPD_RS04225	5637.57	6363.79	0.885882	-0.174814	0.318699	0.947205	6369.8	5239.86	5303.04	6186.5	6300.68	6604.19	SPD_RS04225	protein_coding	TIGR03943 family protein	SPD_0797
SPD_RS04230	5836.65	5251.13	1.1115	0.152513	0.479491	0.98416	6892.93	4913.23	5703.79	4751.02	5769.17	5233.19	SPD_RS04230	protein_coding	permease	SPD_0798
SPD_RS04235	479.083	377.206	1.27008	0.344921	0.408406	0.964223	443.843	394.25	599.154	192.252	390.411	548.956	SPD_RS04235	protein_coding	hypothetical protein	SPD_0799
SPD_RS04240	2064.22	1690.1	1.22136	0.288488	0.524945	0.98416	874.759	2679.53	2638.38	873.143	1754.73	2442.44	SPD_RS04240	protein_coding	glycosyltransferase family 2 protein	SPD_0800
SPD_RS04245	1403.84	1207	1.16308	0.217955	0.574754	0.98416	730.833	1847.48	1633.22	926.013	1230.64	1464.35	SPD_RS04245	protein_coding	DUF1919 domain-containing protein	SPD_0801
SPD_RS04250	4704.15	4458.98	1.05498	0.0772217	0.763713	0.985712	5958.7	3861.13	4292.62	5447.93	4532.16	3396.84	SPD_RS04250	protein_coding	RNA-binding transcriptional accessory protein	SPD_0802
SPD_RS04255	1810.98	2024.49	0.894535	-0.16079	0.412463	0.964223	2079.6	1559.81	1793.52	1895.28	1975.4	2202.79	SPD_RS04255	protein_coding	SprT family protein	.
SPD_RS04260	157098	148223	1.05988	0.0838942	0.907704	0.993296	66872.1	180980	223442	32650	129471	282549	SPD_RS04260	protein_coding	PspC domain-containing protein	SPD_0803
SPD_RS04270	12.9098	11.7044	1.10299	0.141415	0.839223	0.991846	7.75648	21.7755	9.19754	14.4189	9.5481	11.1463	SPD_RS04270	protein_coding	hypothetical protein	.
SPD_RS04275	172.152	154.523	1.11409	0.155867	0.576572	0.98416	162.886	169.619	183.951	104.937	176.109	182.521	SPD_RS04275	protein_coding	ABC transporter ATP-binding protein	SPD_0804
SPD_RS04280	284.649	300.64	0.94681	-0.0788525	0.715928	0.98416	315.43	270.474	268.043	334.838	302.356	264.725	SPD_RS04280	protein_coding	ABC transporter permease	SPD_0805
SPD_RS04285	43.3366	36.7435	1.17943	0.238095	0.53344	0.98416	56.8809	38.9666	34.1623	41.6545	43.4969	25.0792	SPD_RS04285	protein_coding	hypothetical protein	SPD_0806
SPD_RS04290	309.127	306.346	1.00908	0.0130356	0.951484	0.99618	310.259	343.823	273.298	302.797	305.539	310.703	SPD_RS04290	protein_coding	IS30 family transposase	SPD_0807
SPD_RS04295	2632.54	2968.54	0.886814	-0.173296	0.552384	0.98416	2941.43	2592.43	2363.77	3817.8	2820.93	2266.88	SPD_RS04295	protein_coding	lysine decarboxylase	SPD_0809
SPD_RS04305	32.6156	33.2894	0.979759	-0.0295013	0.99923	0.99923	29.3023	34.3823	34.1623	16.822	32.8879	50.1584	SPD_RS04305	pseudogene	hypothetical protein	SPD_0810
SPD_RS04310	1161.97	1534.81	0.75708	-0.401482	0.135267	0.878567	1292.75	1128.89	1064.29	1842.41	1425.85	1336.16	SPD_RS04310	protein_coding	polyamine aminopropyltransferase	SPD_0811
SPD_RS04315	1731.43	2400.18	0.721374	-0.471181	0.126136	0.878567	2124.41	1709.95	1359.92	3054.4	2184.39	1961.75	SPD_RS04315	protein_coding	saccharopine dehydrogenase	SPD_0812
SPD_RS04320	2640.05	3001.86	0.879472	-0.185291	0.539607	0.98416	3229.28	2304.76	2386.1	3958.78	2965.21	2081.57	SPD_RS04320	protein_coding	carboxynorspermidine decarboxylase	SPD_0813
SPD_RS04325	3722.58	4530.78	0.821619	-0.283459	0.312796	0.947205	4586.67	3313.31	3267.75	5724.3	4486.55	3381.51	SPD_RS04325	protein_coding	agmatine deiminase	SPD_0814
SPD_RS04330	2657.75	3256.87	0.816044	-0.293281	0.315657	0.947205	3412.85	2325.39	2235	4192.69	3146.63	2431.29	SPD_RS04330	protein_coding	N-carbamoylputrescine amidase	SPD_0815
SPD_RS04335	1635.24	1558.01	1.04957	0.0697931	0.758343	0.985359	1865.86	1385.61	1654.24	1598.89	1680.47	1394.68	SPD_RS04335	protein_coding	HAD family phosphatase	SPD_0816
SPD_RS04340	402.796	460.339	0.874997	-0.19265	0.470863	0.98416	330.081	435.509	442.796	338.844	440.273	601.901	SPD_RS04340	protein_coding	hypothetical protein	.
SPD_RS04345	1213.18	1117.15	1.08596	0.118976	0.533705	0.98416	1246.21	1143.78	1249.55	973.275	1147.89	1230.27	SPD_RS04345	protein_coding	CPBP family intramembrane metalloprotease	SPD_0817
SPD_RS04350	1.88849	3.14444	0.60058	-0.735572	0.490246	NA	1.72366	0	3.9418	2.40315	4.2436	2.78658	SPD_RS04350	protein_coding	AraC family transcriptional regulator	.
SPD_RS04355	5209.11	4866.06	1.0705	0.098283	0.70033	0.98416	4368.62	5331.55	5927.16	3724.88	5153.85	5719.45	SPD_RS04355	protein_coding	LysR family transcriptional regulator	SPD_0818
SPD_RS04360	976.039	952.422	1.0248	0.0353384	0.894047	0.993296	1218.63	762.141	947.347	1159.12	979.21	718.937	SPD_RS04360	protein_coding	signal peptidase II	SPD_0819
SPD_RS04365	2271.75	2097.07	1.0833	0.11543	0.553933	0.98416	2606.18	2014.8	2194.27	2271.77	2166.36	1853.07	SPD_RS04365	protein_coding	pseudouridine synthase	SPD_0820
SPD_RS04370	8352.25	8676.92	0.962581	-0.0550196	0.802866	0.991146	7048.06	9716.44	8292.24	8906.06	8405.51	8719.2	SPD_RS04370	protein_coding	MBL fold metallo-hydrolase	SPD_0821
SPD_RS04375	2041.17	1873.06	1.08975	0.124001	0.633673	0.98416	2468.28	1660.67	1994.55	2147.61	2029.5	1442.05	SPD_RS04375	protein_coding	glutamate 5-kinase	SPD_0822
SPD_RS04380	3758.12	3259.08	1.15312	0.205544	0.424205	0.973325	4771.1	2884.68	3618.58	3581.49	3442.62	2753.14	SPD_RS04380	protein_coding	gamma-glutamyl-phosphate reductase	SPD_0823
SPD_RS04385	5170.84	4058.58	1.27405	0.349423	0.119024	0.859399	5134.79	4438.76	5938.98	3609.53	4379.39	4186.83	SPD_RS04385	protein_coding	pyrroline-5-carboxylate reductase	SPD_0824
SPD_RS04390	3285.68	2620.24	1.25396	0.326489	0.162207	0.917308	2869.04	3073.78	3914.21	2508.08	2967.34	2385.31	SPD_RS04390	protein_coding	thymidylate kinase	SPD_0825
SPD_RS04395	3380.6	3153.63	1.07197	0.100262	0.534766	0.98416	3197.39	3461.15	3483.24	3235.44	3147.69	3077.77	SPD_RS04395	protein_coding	DNA polymerase III subunit delta'	SPD_0826
SPD_RS04400	586.196	616.787	0.950402	-0.0733905	0.720972	0.98416	664.472	540.948	553.166	712.133	573.947	564.282	SPD_RS04400	protein_coding	initiation-control protein YabA	SPD_0827
SPD_RS04405	2538.47	2253.99	1.12621	0.171481	0.346956	0.948347	2568.26	2339.14	2708.02	2518.5	2193.94	2049.53	SPD_RS04405	protein_coding	16S rRNA (cytidine(1402)-2'-O)-methyltransferase	SPD_0828
SPD_RS04410	2029.28	1867.8	1.08645	0.119626	0.702027	0.98416	1278.96	2539.71	2269.16	1440.29	1783.37	2379.74	SPD_RS04410	protein_coding	ClbS/DfsB family four-helix bundle protein	SPD_0829
SPD_RS04415	6.66836	7.95342	0.838427	-0.254244	0.702958	0.98416	6.89465	9.16862	3.9418	8.01049	11.6699	4.17987	SPD_RS04415	protein_coding	hypothetical protein	SPD_0831
SPD_RS04430	40.2245	25.7635	1.5613	0.642747	0.189559	0.929913	16.3748	50.4274	53.8713	12.8168	25.4616	39.0121	SPD_RS04430	protein_coding	hypothetical protein	.
SPD_RS04435	909.981	1022.82	0.889679	-0.168643	0.562989	0.98416	1061.78	793.085	875.08	1345.76	874.181	848.513	SPD_RS04435	protein_coding	FADH(2)-oxidizing methylenetetrahydrofolate--tRNA-(uracil(54)-C(5))-methyltransferase TrmFO	SPD_0833
SPD_RS04440	6546.18	5931.33	1.10366	0.142298	0.549116	0.98416	7596.18	5883.96	6158.41	7233.47	6036.52	4524.01	SPD_RS04440	protein_coding	UMP kinase	SPD_0834
SPD_RS04445	5419.74	5978.58	0.906527	-0.141577	0.522448	0.98416	5936.29	5566.5	4756.44	7050.03	5167.64	5718.06	SPD_RS04445	protein_coding	ribosome-recycling factor	SPD_0835
SPD_RS04450	3375.97	3063.66	1.10194	0.140045	0.591834	0.98416	4218.66	2975.22	2934.02	3783.35	3125.41	2282.21	SPD_RS04450	protein_coding	S1 RNA-binding protein	SPD_0836
SPD_RS04455	955.188	763.769	1.25062	0.322648	0.220308	0.929913	1169.51	853.827	842.232	943.636	812.649	535.023	SPD_RS04455	protein_coding	hypothetical protein	SPD_0837
SPD_RS04460	8849.93	7419.57	1.19278	0.254331	0.256024	0.942518	9232.8	8437.42	8879.57	8425.43	8349.28	5483.98	SPD_RS04460	protein_coding	PhoH family protein	SPD_0838
SPD_RS04465	4066.42	3676.37	1.1061	0.145476	0.582253	0.98416	4505.65	4051.38	3642.23	4515.51	4011.26	2502.35	SPD_RS04465	protein_coding	N-acetyltransferase	SPD_0839
SPD_RS04470	3367.68	3446.24	0.977204	-0.0332678	0.880979	0.993296	2861.28	3691.51	3550.25	2835.71	3419.28	4083.73	SPD_RS04470	protein_coding	transcriptional regulator	SPD_0840
SPD_RS04475	23.2277	29.3029	0.792675	-0.335199	0.427972	0.973325	26.7168	20.6294	22.3369	35.2462	27.5834	25.0792	SPD_RS04475	protein_coding	hypothetical protein	.
SPD_RS04485	33.4502	31.4489	1.06364	0.0890071	0.827797	0.991846	56.8809	17.1912	26.2787	36.0472	31.827	26.4725	SPD_RS04485	protein_coding	alanine dehydrogenase	.
SPD_RS04490	2697.67	2472.55	1.09105	0.125711	0.705754	0.98416	1790.02	2906.45	3396.52	1453.9	2675.59	3288.16	SPD_RS04490	protein_coding	RimJ/RimL family protein N-acetyltransferase	SPD_0842
SPD_RS04495	48.9653	40.7472	1.20168	0.265056	0.433582	0.973325	46.5389	50.4274	49.9295	42.4556	47.7405	32.0456	SPD_RS04495	protein_coding	competence protein CelA	SPD_0843
SPD_RS04500	90.438	95.5479	0.94652	-0.0792948	0.790497	0.991059	103.42	91.6862	76.2082	91.3196	110.334	84.9906	SPD_RS04500	protein_coding	DNA internalization-related competence protein ComEC/Rec2	SPD_0844
SPD_RS04505	2296.19	2060.74	1.11426	0.156079	0.547044	0.98416	1911.54	2495.01	2482.02	1610.91	2477.2	2094.11	SPD_RS04505	protein_coding	hypothetical protein	.
SPD_RS04510	1661.31	1469.13	1.13081	0.177357	0.411862	0.964223	1806.4	1477.29	1700.23	1264.06	1814.14	1329.2	SPD_RS04510	protein_coding	peptide ABC transporter ATP-binding protein	SPD_0845
SPD_RS04515	4759.08	4692.49	1.01419	0.0203279	0.917236	0.994178	4503.93	4761.95	5011.35	4337.68	5543.2	4196.59	SPD_RS04515	protein_coding	ABC transporter permease	SPD_0846
SPD_RS04520	23806.5	27965.4	0.851284	-0.232288	0.295128	0.944155	26790	23958.7	20670.8	30451.9	24883.4	28561	SPD_RS04520	protein_coding	translation initiation factor IF-3	SPD_0847
SPD_RS04525	12149.4	14771.6	0.822484	-0.28194	0.243123	0.929923	13206.7	13417.1	9824.29	15572.4	12718.1	16024.2	SPD_RS04525	protein_coding	50S ribosomal protein L35	SPD_0848
SPD_RS04530	39264.1	40808	0.962165	-0.0556443	0.768748	0.986163	39682.2	42411.7	35698.3	43316.7	39981.1	39126.3	SPD_RS04530	protein_coding	50S ribosomal protein L20	SPD_0849
SPD_RS04535	16274.8	14399.7	1.13022	0.176599	0.440298	0.973325	13717.8	17586.6	17520	10992	15667.4	16539.7	SPD_RS04535	protein_coding	lactoylglutathione lyase	SPD_0850
SPD_RS04540	1480.72	1188.42	1.24595	0.317252	0.115836	0.85665	1505.62	1337.47	1599.06	1326.54	1232.77	1005.95	SPD_RS04540	protein_coding	dihydroorotate dehydrogenase electron transfer subunit	SPD_0851
SPD_RS04545	923.641	839.926	1.09967	0.137071	0.627947	0.98416	1172.09	799.962	798.872	1040.56	850.842	628.373	SPD_RS04545	protein_coding	dihydroorotate dehydrogenase	SPD_0852
SPD_RS04550	4718.95	5139.16	0.918235	-0.123064	0.583414	0.98416	4859.87	4865.1	4431.9	5983.84	4617.04	4816.6	SPD_RS04550	protein_coding	endo-beta-N-acetylglucosaminidase	SPD_0853
SPD_RS04555	3662.27	4611.67	0.79413	-0.332553	0.124949	0.878567	3743.8	3817.58	3425.43	5354.21	3887.14	4593.67	SPD_RS04555	protein_coding	fibronectin/fibrinogen-binding protein	SPD_0854
SPD_RS04560	17777.4	15582.3	1.14087	0.190136	0.664058	0.98416	10361.8	20439.1	22531.3	6669.53	15343.8	24733.7	SPD_RS04560	protein_coding	endoribonuclease YbeY	SPD_0855
SPD_RS04565	2218.33	1867.34	1.18796	0.248486	0.278952	0.944155	1978.76	2261.21	2415.01	1488.35	2110.13	2003.55	SPD_RS04565	protein_coding	UDP kinase	SPD_0856
SPD_RS04570	5301.39	5205.33	1.01846	0.0263826	0.899365	0.993296	6302.57	4570.55	5031.05	5584.91	5293.89	4737.18	SPD_RS04570	protein_coding	GTPase Era	SPD_0857
SPD_RS04575	3612.86	3112.3	1.16083	0.215157	0.377472	0.95102	4567.71	2775.8	3495.07	3237.84	3475.51	2623.56	SPD_RS04575	protein_coding	formamidopyrimidine-DNA glycosylase	SPD_0858
SPD_RS04580	2029.88	1631.37	1.24428	0.315309	0.214491	0.929913	2582.91	1562.1	1944.62	1695.02	1885.22	1313.87	SPD_RS04580	protein_coding	dephospho-CoA kinase	SPD_0859
SPD_RS04585	2957.71	2476.47	1.19433	0.256197	0.317482	0.947205	3904.96	2178.69	2789.48	2544.93	2802.9	2081.57	SPD_RS04585	protein_coding	multi-drug resistance efflux pump PmrA	SPD_0860
SPD_RS04590	384.431	457.108	0.841006	-0.249812	0.287866	0.944155	420.574	352.992	379.727	382.901	456.187	532.236	SPD_RS04590	protein_coding	50S ribosomal protein L33	.
SPD_RS04595	33934.9	22427.8	1.51307	0.597479	0.16055	0.917043	18175.2	36672.2	46957.4	11659.3	25721.5	29902.8	SPD_RS04595	protein_coding	preprotein translocase subunit SecG	SPD_0861
SPD_RS04600	7127.05	6269.64	1.13676	0.184923	0.373945	0.95102	6583.53	7723.41	7074.22	5375.04	6782.33	6651.56	SPD_RS04600	protein_coding	ribonuclease R	SPD_0862
SPD_RS04605	691.818	743.433	0.930572	-0.103811	0.693095	0.98416	891.134	633.781	550.539	762.599	803.101	664.599	SPD_RS04605	protein_coding	SsrA-binding protein	SPD_0863
SPD_RS04610	2801.29	2570.59	1.08974	0.123989	0.510611	0.98416	3142.24	2507.62	2754.01	2587.39	2681.95	2442.44	SPD_RS04610	protein_coding	tellurite resistance methyltransferase TehB	SPD_0864
SPD_RS04615	10.7775	4.16708	2.58633	1.37091	0.0576455	0.716347	17.2366	4.58431	10.5115	4.80629	2.1218	5.57315	SPD_RS04615	protein_coding	competence protein CoiA	SPD_0865
SPD_RS04620	6102.01	6401.99	0.953143	-0.0692352	0.751535	0.985359	7148.89	5764.77	5392.39	7562.7	6209.45	5433.83	SPD_RS04620	protein_coding	oligoendopeptidase F	SPD_0866
SPD_RS04625	2065.49	2174.65	0.949803	-0.0743005	0.760155	0.985359	2456.22	1887.59	1852.65	2681.11	2143.02	1699.81	SPD_RS04625	protein_coding	O-methyltransferase	SPD_0867
SPD_RS04630	45512.4	36622.9	1.24273	0.313511	0.334844	0.948347	35490.2	45797.2	55249.6	25813.8	37477.3	46577.6	SPD_RS04630	protein_coding	foldase	SPD_0868
SPD_RS04635	6.39824	11.3564	0.563403	-0.827761	0.211794	0.929913	6.89465	5.73038	6.56967	6.40839	9.5481	18.1128	SPD_RS04635	pseudogene	hypothetical protein	SPD_0869
SPD_RS04640	12.3025	14.9227	0.824418	-0.278553	0.552923	0.98416	13.7893	12.6068	10.5115	20.8273	16.9744	6.96644	SPD_RS04640	protein_coding	transposase	.
SPD_RS04645	1126.17	1408.56	0.79952	-0.322794	0.205674	0.929913	1409.09	1041.78	927.638	1723.06	1270.96	1231.67	SPD_RS04645	protein_coding	histidine phosphatase family protein	SPD_0870
SPD_RS04650	710.412	776.659	0.914702	-0.128627	0.667282	0.98416	929.916	607.421	593.898	1013.33	764.909	551.742	SPD_RS04650	protein_coding	aminoacyl-tRNA deacylase	SPD_0871
SPD_RS04655	2392.57	1982.68	1.20674	0.271111	0.17087	0.923804	2273.51	2104.2	2799.99	1989	2110.13	1848.89	SPD_RS04655	protein_coding	DUF368 domain-containing protein	SPD_0872
SPD_RS04660	2753.32	2848.26	0.966667	-0.0489085	0.800402	0.991059	2939.71	2564.92	2755.32	3151.33	2877.16	2516.28	SPD_RS04660	protein_coding	glycosyl hydrolase family 25	SPD_0873
SPD_RS04665	13696.7	14606.8	0.937694	-0.0928109	0.610566	0.98416	12443.1	15067.5	13579.5	15632.5	15047.8	13140.1	SPD_RS04665	protein_coding	bifunctional N-acetylglucosamine-1-phosphate uridyltransferase/glucosamine-1-phosphate acetyltransferase	SPD_0874
SPD_RS04670	3329.32	3575.03	0.931269	-0.10273	0.668345	0.98416	3521.44	3494.39	2972.12	4368.92	3570.99	2785.18	SPD_RS04670	protein_coding	NUDIX hydrolase	SPD_0875
SPD_RS04675	1567.41	1879.41	0.833988	-0.261902	0.231606	0.929913	1538.37	1750.06	1413.79	1993.81	1642.27	2002.16	SPD_RS04675	protein_coding	hypothetical protein	SPD_0876
SPD_RS04680	9886.98	9739.74	1.01512	0.0216467	0.899621	0.993296	8946.67	10378.9	10335.4	9212.86	10121	9885.38	SPD_RS04680	protein_coding	5'-methylthioadenosine/S-adenosylhomocysteine nucleosidase	SPD_0877
SPD_RS04685	29514.2	32068.6	0.920345	-0.119753	0.751795	0.985359	15907.7	38760.3	33874.5	19084.2	28175.4	48946.2	SPD_RS04685	protein_coding	DUF536 domain-containing protein	SPD_0878
SPD_RS04690	879.691	1007.46	0.873177	-0.195654	0.495425	0.98416	1093.66	814.861	730.548	1308.11	985.576	728.69	SPD_RS04690	protein_coding	3'-5' exonuclease	SPD_0879
SPD_RS04695	6356.41	6641.88	0.95702	-0.0633796	0.716486	0.98416	5597.59	6756.12	6715.52	6582.22	6835.38	6508.05	SPD_RS04695	protein_coding	glycerophosphoryl diester phosphodiesterase	SPD_0880
SPD_RS04710	14.2127	18.7319	0.758741	-0.398322	0.432126	0.973325	13.7893	18.3372	10.5115	23.2304	14.8526	18.1128	SPD_RS04710	protein_coding	hypothetical protein	SPD_0883
SPD_RS04715	43.6485	65.6503	0.664864	-0.588869	0.138577	0.878567	59.4664	41.2588	30.2205	76.9007	61.5322	58.5181	SPD_RS04715	protein_coding	hypothetical protein	SPD_0884
SPD_RS04720	1581.63	1500.26	1.05424	0.0762038	0.728174	0.98416	1266.03	1752.35	1726.51	1541.22	1497.99	1461.56	SPD_RS04720	protein_coding	cytochrome c biogenesis protein CcdA	SPD_0885
SPD_RS04725	1397.12	1754.96	0.796102	-0.328974	0.237968	0.929923	1158.3	1763.81	1269.26	1818.38	1473.59	1972.9	SPD_RS04725	protein_coding	thioredoxin	SPD_0886
SPD_RS04730	6047.96	4941.86	1.22382	0.291395	0.176528	0.92608	6387.89	5291.44	6464.56	4272.8	5567.6	4985.19	SPD_RS04730	protein_coding	amino acid permease	SPD_0887
SPD_RS04735	4259.29	3880.63	1.09758	0.134321	0.588811	0.98416	3705.01	4798.62	4274.23	3324.35	4079.16	4238.38	SPD_RS04735	protein_coding	adhesion protein	SPD_0888
SPD_RS04740	11462.7	11985.1	0.956412	-0.0642963	0.756331	0.985359	10949.6	12305.4	11133	11969.3	11765.4	12220.5	SPD_RS04740	protein_coding	hypothetical protein	SPD_0889
SPD_RS04745	3224.86	4309.81	0.748259	-0.41839	0.156109	0.914354	2527.75	3801.54	3345.28	4820.71	3811.81	4296.9	SPD_RS04745	protein_coding	hypothetical protein	SPD_0890
SPD_RS04750	2.84204	6.15684	0.461606	-1.11527	0.22209	0.929913	0	4.58431	3.9418	4.80629	5.3045	8.35973	SPD_RS04750	protein_coding	hypothetical protein	SPD_0891
SPD_RS04755	13.3367	19.2474	0.69291	-0.52926	0.380465	0.951557	13.7893	18.3372	7.88361	16.021	18.0353	23.6859	SPD_RS04755	protein_coding	pneumococcal histidine triad protein E	SPD_0892
SPD_RS04760	69.7097	49.9673	1.39511	0.480376	0.168501	0.923804	65.4992	77.9332	65.6967	32.843	71.0803	45.9785	SPD_RS04760	protein_coding	hypothetical protein	.
SPD_RS04765	14.826	20.6933	0.716466	-0.48103	0.35719	0.949642	14.6511	20.6294	9.19754	20.0262	16.9744	25.0792	SPD_RS04765	protein_coding	hypothetical protein	SPD_0893
SPD_RS04770	10310.8	11903.8	0.866178	-0.207265	0.31863	0.947205	9953.29	10670	10309.1	12317.7	10667.3	12726.3	SPD_RS04770	protein_coding	peptidase T	SPD_0894
SPD_RS04775	292.019	381.716	0.765018	-0.386435	0.222651	0.929913	187.879	414.88	273.298	430.964	286.443	427.74	SPD_RS04775	protein_coding	ferrochelatase	SPD_0895
SPD_RS04780	2340.44	2603.3	0.899026	-0.153565	0.531065	0.98416	2690.64	2045.75	2284.93	3088.04	2134.53	2587.34	SPD_RS04780	protein_coding	large conductance mechanosensitive channel protein MscL	SPD_0896
SPD_RS04785	111.443	91.5729	1.21699	0.283316	0.283649	0.944155	97.3869	122.63	114.312	103.335	93.3592	78.0242	SPD_RS04785	protein_coding	GtrA family protein	SPD_0897
SPD_RS04790	23599.6	21006.1	1.12346	0.167951	0.65594	0.98416	16876.4	24294.5	29627.9	11237.9	19365.7	32414.9	SPD_RS04790	protein_coding	queuosine transporter QueT	SPD_0898
SPD_RS04795	10.596	11.24	0.942708	-0.0851176	0.819944	0.991846	9.48014	9.16862	13.1393	14.4189	9.5481	9.75302	SPD_RS04795	tRNA	tRNA-Thr	SPD_0899
SPD_RS04800	10179.9	9539.26	1.06715	0.0937677	0.740257	0.985359	8221.01	10549.6	11768.9	6325.88	10875.3	11416.6	SPD_RS04800	protein_coding	aspartate-semialdehyde dehydrogenase	SPD_0900
SPD_RS04805	2245.04	2365.17	0.949206	-0.0752072	0.747228	0.985359	2856.11	1738.6	2140.4	2263.76	2539.79	2291.96	SPD_RS04805	protein_coding	4-hydroxy-tetrahydrodipicolinate synthase	SPD_0901
SPD_RS04810	2316.93	2312.94	1.00172	0.00248617	0.989222	0.998847	2696.67	1949.48	2304.64	2250.95	2283.06	2404.82	SPD_RS04810	protein_coding	tRNA uridine-5-carboxymethylaminomethyl(34) synthesis GTPase MnmE	SPD_0902
SPD_RS04815	5286.94	4497.62	1.1755	0.233272	0.592002	0.98416	2959.53	5482.83	7418.47	2125.98	4899.24	6467.65	SPD_RS04815	protein_coding	tautomerase	SPD_0903
SPD_RS04820	1920.73	1777.08	1.08084	0.112153	0.552921	0.98416	1838.29	1817.68	2106.24	1932.93	1836.42	1561.88	SPD_RS04820	protein_coding	thymidine kinase	SPD_0904
SPD_RS04825	877.853	1005.05	0.873446	-0.19521	0.442092	0.973325	815.292	1006.26	812.011	1175.14	868.877	971.122	SPD_RS04825	protein_coding	N-acetyltransferase	SPD_0905
SPD_RS04830	3228.14	3549.47	0.909471	-0.136901	0.606255	0.98416	4089.39	2823.93	2771.09	4578	3260.14	2810.26	SPD_RS04830	protein_coding	peptide chain release factor 1	SPD_0906
SPD_RS04835	4789.72	3983.55	1.20238	0.265887	0.36126	0.950312	3552.47	4976.27	5840.44	2782.04	4133.27	5035.35	SPD_RS04835	protein_coding	protein-(glutamine-N5) methyltransferase%2C release factor-specific	SPD_0907
SPD_RS04840	6834.32	7184.67	0.951236	-0.0721253	0.713094	0.98416	7229.9	6138.39	7134.66	6584.62	7044.37	7925.03	SPD_RS04840	protein_coding	threonylcarbamoyl-AMP synthase	SPD_0908
SPD_RS04845	2056.68	1881.02	1.09338	0.128801	0.600605	0.98416	2555.33	1695.05	1919.66	2103.55	2008.28	1531.22	SPD_RS04845	protein_coding	N-acetyltransferase	SPD_0909
SPD_RS04850	5693.38	6080.82	0.936285	-0.09498	0.693942	0.98416	7082.53	4881.14	5116.46	6715.19	6068.35	5458.9	glyA	protein_coding	serine hydroxymethyltransferase	SPD_0910
SPD_RS04855	3188.92	3081.82	1.03475	0.049285	0.82908	0.991846	3655.89	2972.92	2937.96	3448.52	3212.4	2584.55	SPD_RS04855	protein_coding	nucleoid-associated protein	SPD_0911
SPD_RS04860	666.258	961.672	0.692812	-0.529464	0.109561	0.849456	901.476	573.038	524.26	1232.01	918.739	734.263	SPD_RS04860	protein_coding	Pneumococcal vaccine antigen A	SPD_0912
SPD_RS04865	181327	153983	1.17758	0.235823	0.601479	0.98416	111196	229699	203086	65376	169535	227038	SPD_RS04865	protein_coding	DUF1002 domain-containing protein	SPD_0913
SPD_RS04870	3770.2	3458.01	1.09028	0.1247	0.601007	0.98416	3919.61	3767.15	3623.83	2911.81	3740.73	3721.47	SPD_RS04870	protein_coding	RNA methyltransferase	SPD_0914
SPD_RS04875	1173.09	1031.64	1.13712	0.185386	0.635829	0.98416	703.254	1424.57	1391.46	577.556	952.688	1564.66	SPD_RS04875	protein_coding	hypothetical protein	.
SPD_RS04880	1565.92	1941.85	0.806408	-0.310418	0.52419	0.98416	744.622	1923.12	2030.03	794.641	1606.2	3424.7	SPD_RS04880	protein_coding	transcriptional regulator	.
SPD_RS04885	32763.1	35619.6	0.919808	-0.120596	0.715655	0.98416	18338.9	43445.5	36505	32323.1	28816.2	45719.4	SPD_RS04885	protein_coding	ferrichrome-Fe substrate binding protein PiaA	SPD_0915
SPD_RS04890	6685.59	7887.82	0.847584	-0.238572	0.392899	0.951887	4836.6	8785.83	6434.34	8873.22	7104.85	7685.38	SPD_RS04890	protein_coding	ferrichrome-iron ABC transporter permease PiaB	SPD_0916
SPD_RS04895	1193.65	1699.25	0.702458	-0.509517	0.116259	0.85665	985.935	1614.82	980.195	2176.45	1339.92	1581.38	SPD_RS04895	protein_coding	ferrichrome iron ABC transporter permease PiaC	SPD_0917
SPD_RS04900	2721.54	3748.9	0.725957	-0.462045	0.124959	0.878567	2005.48	3413.02	2746.12	3619.94	3171.03	4455.74	SPD_RS04900	protein_coding	Ferrichrome Fe ABC transporter ATP-binding protein PiaD	SPD_0918
SPD_RS04910	494.236	651.047	0.759141	-0.397561	0.246071	0.929923	307.674	661.286	513.748	566.342	518.78	868.019	SPD_RS04910	protein_coding	hypothetical protein	SPD_0919
SPD_RS04915	138.985	191.655	0.725184	-0.463581	0.172057	0.923804	98.2488	183.372	135.335	221.09	137.917	215.96	SPD_RS04915	protein_coding	hypothetical protein	SPD_0920
SPD_RS04920	1561.02	1966.52	0.793801	-0.333151	0.285866	0.944155	1216.04	2066.38	1400.65	2257.36	1702.74	1939.46	SPD_RS04920	protein_coding	recombinase family protein	SPD_0921
SPD_RS04925	743.63	791.343	0.939706	-0.0897181	0.778641	0.990447	552.434	1018.86	659.595	911.594	730.96	731.477	SPD_RS04925	protein_coding	hypothetical protein	SPD_0922
SPD_RS04930	1062.42	987.418	1.07596	0.105624	0.794044	0.991059	501.586	1354.66	1331.02	567.143	1000.43	1394.68	SPD_RS04930	protein_coding	hypothetical protein	SPD_0923
SPD_RS04935	274.304	333.264	0.823083	-0.280891	0.332725	0.948347	209.425	350.7	262.787	345.252	281.138	373.401	SPD_RS04935	protein_coding	DUF4343 domain-containing protein	SPD_0924
SPD_RS04940	255.587	311.008	0.821802	-0.283138	0.234855	0.929923	223.214	289.957	253.589	353.263	288.565	291.197	SPD_RS04940	protein_coding	ADP-ribosylglycohydrolase family protein	SPD_0925
SPD_RS04945	751.41	697.56	1.0772	0.107284	0.684573	0.98416	511.066	864.142	879.022	622.415	625.931	844.333	SPD_RS04945	protein_coding	lipid kinase	SPD_0926
SPD_RS04950	1293.63	1161.79	1.11348	0.155077	0.624867	0.98416	805.812	1512.82	1562.27	827.484	1242.31	1415.58	SPD_RS04950	protein_coding	alpha-glycosidase	SPD_0927
SPD_RS04955	266.243	265.113	1.00426	0.00613881	0.98971	0.998847	230.971	268.182	299.577	299.592	214.302	281.444	SPD_RS04955	protein_coding	hypothetical protein	SPD_0928
SPD_RS04960	329.381	400.914	0.821575	-0.283536	0.381259	0.951557	226.662	398.835	362.646	337.242	319.331	546.169	SPD_RS04960	protein_coding	hypothetical protein	SPD_0929
SPD_RS04965	863.933	681.027	1.26857	0.343207	0.329375	0.948259	432.639	1029.18	1129.98	595.98	637.601	809.501	SPD_RS04965	protein_coding	XRE family transcriptional regulator	SPD_0930
SPD_RS04970	1954.05	2383.27	0.819903	-0.286476	0.392104	0.951698	1207.43	2721.93	1932.8	2289.4	1990.25	2870.17	SPD_RS04970	protein_coding	toxin PezT	SPD_0931
SPD_RS04975	3710.13	3731.27	0.994333	-0.00819841	0.980684	0.998548	2128.72	5033.57	3968.08	3120.89	3330.16	4742.75	SPD_RS04975	pseudogene	hypothetical protein	SPD_0932
SPD_RS04985	1.33861	2.08354	0.642466	-0.638307	0.693743	NA	1.72366	2.29215	0	2.40315	1.0609	2.78658	SPD_RS04985	protein_coding	hypothetical protein	SPD_0934
SPD_RS04990	2.50184	0.353633	7.07467	2.82266	0.0802694	NA	2.58549	2.29215	2.62787	0	1.0609	0	SPD_RS04990	protein_coding	plasmid mobilization relaxosome protein MobC	SPD_0935
SPD_RS04995	2.03919	2.14598	0.950238	-0.07364	0.927247	NA	0.861831	0	5.25574	0.801049	4.2436	1.39329	SPD_RS04995	protein_coding	relaxase	SPD_0936
SPD_RS05000	6.52875	4.98515	1.30964	0.389171	0.639898	0.98416	1.72366	12.6068	5.25574	4.80629	3.1827	6.96644	SPD_RS05000	protein_coding	hypothetical protein	SPD_0937
SPD_RS05005	401.039	283.411	1.41505	0.500848	0.579706	0.98416	170.643	504.274	528.202	68.8902	258.86	522.483	SPD_RS05005	protein_coding	hypothetical protein	SPD_0938
SPD_RS05010	1490.92	1115.38	1.3367	0.418673	0.263102	0.942518	732.557	2103.05	1637.16	933.222	1072.57	1340.34	SPD_RS05010	protein_coding	MutR family transcriptional regulator	SPD_0939
SPD_RS05015	86.324	70.1025	1.2314	0.300295	0.59478	0.98416	65.4992	105.439	88.0336	26.4346	66.8367	117.036	SPD_RS05015	protein_coding	nucleotide sugar dehydrogenase	SPD_0940
SPD_RS05020	254.21	195.673	1.29915	0.377572	0.320784	0.947205	141.34	324.34	296.949	148.194	204.754	234.072	SPD_RS05020	protein_coding	GlcNAc-PI de-N-acetylase	SPD_0941
SPD_RS05025	197.224	142.451	1.3845	0.46937	0.23097	0.929913	118.071	283.081	190.52	134.576	128.369	164.408	SPD_RS05025	protein_coding	sugar phosphate isomerase/epimerase	SPD_0942
SPD_RS05030	484.533	328.182	1.47641	0.562097	0.22224	0.929913	244.76	618.882	589.957	199.461	322.514	462.572	SPD_RS05030	protein_coding	hypothetical protein	SPD_0943
SPD_RS05035	58.5719	65.1105	0.899576	-0.152683	0.688252	0.98416	46.5389	77.9332	51.2434	61.6808	62.5931	71.0577	SPD_RS05035	protein_coding	hypothetical protein	SPD_0944
SPD_RS05040	93.3355	97.2681	0.95957	-0.0595398	0.85209	0.991846	73.2557	113.462	93.2893	87.3143	94.4201	110.07	SPD_RS05040	protein_coding	hypothetical protein	SPD_0945
SPD_RS05045	74.0114	73.1461	1.01183	0.0169673	0.979038	0.998122	37.0587	91.6862	93.2893	56.8745	85.9329	76.6309	SPD_RS05045	protein_coding	hypothetical protein	SPD_0946
SPD_RS05050	66.7755	52.3792	1.27485	0.350324	0.387008	0.951698	39.6442	87.1018	73.5803	42.4556	51.9841	62.698	SPD_RS05050	protein_coding	hypothetical protein	SPD_0947
SPD_RS05055	68.79	60.7433	1.13247	0.179472	0.668204	0.98416	38.7824	84.8097	82.7779	66.4871	53.045	62.698	SPD_RS05055	protein_coding	carboxylate--amine ligase	SPD_0948
SPD_RS05060	48.5041	62.4448	0.77675	-0.364477	0.262888	0.942518	38.7824	60.7421	45.9877	65.686	51.9841	69.6644	SPD_RS05060	protein_coding	transferase	SPD_0949
SPD_RS05065	218.507	230.213	0.949153	-0.0752875	0.823438	0.991846	143.064	304.856	207.602	202.665	230.215	257.758	SPD_RS05065	protein_coding	MFS transporter	SPD_0950
SPD_RS05070	42.1055	21.8634	1.92584	0.945489	0.110191	0.849456	17.2366	44.697	64.3828	8.81154	23.3398	33.4389	SPD_RS05070	protein_coding	XRE family transcriptional regulator	SPD_0951
SPD_RS05075	8223.08	7545.19	1.08984	0.124122	0.512691	0.98416	9031.99	7669.55	7967.7	7887.13	8172.11	6576.32	SPD_RS05075	protein_coding	cell division protein FtsW	SPD_0952
SPD_RS05080	24624.9	24298.9	1.01342	0.0192276	0.922469	0.994792	24498.4	26069.8	23306.6	27013.8	24020.9	21862.1	SPD_RS05080	protein_coding	phosphoenolpyruvate carboxylase	SPD_0953
SPD_RS05085	1273.56	1822.41	0.69883	-0.516986	0.0668929	0.747417	1300.5	1444.06	1076.11	2440.8	1475.71	1550.73	SPD_RS05085	protein_coding	peptide ABC transporter substrate-binding protein	SPD_0954
SPD_RS05090	485.567	560.235	0.866721	-0.206361	0.448061	0.975172	589.493	412.588	454.621	720.944	565.46	394.301	SPD_RS05090	protein_coding	ABC transporter permease	SPD_0955
SPD_RS05095	448.088	535.359	0.836985	-0.256726	0.364118	0.950312	559.329	409.149	375.785	697.714	529.389	378.975	SPD_RS05095	protein_coding	ABC transporter ATP-binding protein	SPD_0956
SPD_RS05100	7330.7	8584.74	0.853923	-0.227822	0.228407	0.929913	7413.47	7065.56	7513.08	9079.09	7994.94	8680.19	SPD_RS05100	protein_coding	DNA primase	SPD_0957
SPD_RS05105	7192.56	9704.01	0.741195	-0.432075	0.0762025	0.789149	8110.69	7083.9	6383.09	11764.2	8742.88	8604.95	SPD_RS05105	protein_coding	RNA polymerase sigma factor SigA	SPD_0958
SPD_RS05110	6460.67	7060.73	0.915015	-0.128132	0.613736	0.98416	4964.15	7005.97	7411.9	5446.33	6705.95	9029.9	SPD_RS05110	protein_coding	DUF59 domain-containing protein	SPD_0959
SPD_RS05115	3910.82	3738.82	1.046	0.0648895	0.78828	0.991059	4816.78	3343.11	3572.59	4291.22	4098.26	2826.98	SPD_RS05115	protein_coding	glycosyl transferase	SPD_0960
SPD_RS05120	6242.66	6093.42	1.02449	0.0349092	0.871897	0.993296	7291.09	5595.15	5841.75	6946.7	6415.26	4918.31	SPD_RS05120	protein_coding	alpha-glucosyldiacylglycerol synthase	SPD_0961
SPD_RS05125	521.193	718.185	0.725709	-0.462538	0.0857067	0.795168	617.071	526.049	420.459	900.379	617.444	636.733	SPD_RS05125	protein_coding	PspC domain-containing protein	SPD_0962
SPD_RS05130	1353.89	1154.4	1.17281	0.229964	0.392374	0.951698	904.061	1335.18	1822.43	1065.4	1249.74	1148.07	SPD_RS05130	protein_coding	DUF4044 domain-containing protein	SPD_0963
SPD_RS05135	9375.11	9066.4	1.03405	0.048307	0.823652	0.991846	11034	8022.54	9068.78	10184.5	9357.14	7657.51	obgE	protein_coding	GTPase ObgE	SPD_0964
SPD_RS05140	5050.66	3549.58	1.42289	0.508822	0.0394199	0.606636	3982.52	5043.88	6125.56	3029.57	4080.22	3538.95	SPD_RS05140	protein_coding	hypothetical protein	SPD_0965
SPD_RS05160	13975.1	14058.1	0.994093	-0.00854749	0.960836	0.99618	13585	13708.2	14632	12905.7	14764.5	14504.1	SPD_RS05160	protein_coding	UDP-N-acetylglucosamine 1-carboxyvinyltransferase	SPD_0967
SPD_RS05165	2308.66	2395.35	0.96381	-0.0531796	0.834201	0.991846	2689.78	2161.5	2074.7	3000.73	2357.32	1827.99	SPD_RS05165	protein_coding	RimJ/RimL family protein N-acetyltransferase	SPD_0968
SPD_RS05170	7510.57	8221.04	0.91358	-0.130397	0.600002	0.98416	8843.25	7007.11	6681.36	10181.3	7973.72	6508.05	SPD_RS05170	protein_coding	hypothetical protein	SPD_0969
SPD_RS05175	9724.62	9356.83	1.03931	0.055622	0.75177	0.985359	9792.99	9417.31	9963.56	10162.1	9283.93	8624.46	SPD_RS05175	protein_coding	methionine aminopeptidase	SPD_0970
SPD_RS05190	9728.89	9129.88	1.06561	0.0916796	0.6364	0.98416	9882.62	8623.08	10681	8798.72	8830.93	9759.99	SPD_RS05190	protein_coding	DNA helicase PcrA	SPD_0973
SPD_RS05195	37.0397	52.4163	0.706644	-0.500944	0.138504	0.878567	45.6771	28.6519	36.7902	60.0787	45.6187	51.5517	SPD_RS05195	protein_coding	hypothetical protein	SPD_0975
SPD_RS05200	2753.81	3673.36	0.749669	-0.415674	0.14194	0.8797	3602.45	2370.09	2288.87	4734.2	3297.28	2988.6	SPD_RS05200	protein_coding	gamma-glutamyl hydrolase	SPD_0974
SPD_RS05205	7221.01	7318.13	0.986729	-0.0192745	0.940772	0.99618	6021.62	7022.01	8619.41	5592.92	7613.02	8748.46	SPD_RS05205	protein_coding	transcriptional regulator	SPD_0976
SPD_RS05210	13197	9078.1	1.45372	0.539745	0.126978	0.878567	6954.12	15627.9	17008.9	6139.24	11106.6	9988.49	SPD_RS05210	protein_coding	DUF4649 domain-containing protein	SPD_0977
SPD_RS05215	5161.77	5530.95	0.933251	-0.0996628	0.708287	0.98416	3674.85	6040.97	5769.49	4367.32	5227.05	6998.49	SPD_RS05215	protein_coding	cysteine desulfurase	SPD_0978
SPD_RS05220	5101.31	6509.83	0.783631	-0.351753	0.184597	0.927558	6519.75	4625.57	4158.6	7965.63	5769.17	5794.69	SPD_RS05220	protein_coding	cysteine desulfurase	SPD_0979
SPD_RS05225	4986.52	4817.28	1.03513	0.0498123	0.789119	0.991059	5055.5	4757.37	5146.68	5382.25	4591.57	4478.03	SPD_RS05225	protein_coding	ribose-phosphate pyrophosphokinase 2	SPD_0980
SPD_RS05230	402.997	381.727	1.05572	0.0782266	0.697567	0.98416	392.995	403.419	412.575	414.142	388.289	342.749	SPD_RS05230	protein_coding	CYTH domain-containing protein	SPD_0981
SPD_RS05235	4082.94	4350.15	0.938575	-0.0914567	0.729345	0.98416	2888	5093.17	4267.66	3623.14	4334.84	5092.47	SPD_RS05235	protein_coding	GTP pyrophosphokinase	SPD_0982
SPD_RS05240	1429.07	1588.05	0.899893	-0.152174	0.55721	0.98416	1653.85	1379.88	1253.49	2013.84	1574.38	1175.94	SPD_RS05240	protein_coding	NAD(+) kinase	SPD_0983
SPD_RS05245	1197.82	1248.64	0.959299	-0.0599478	0.836506	0.991846	1472.87	1077.31	1043.26	1674.19	1245.5	826.22	SPD_RS05245	protein_coding	pseudouridine synthase	SPD_0984
SPD_RS05250	1858.75	1861.65	0.998441	-0.00225103	0.992943	0.998847	2407.96	1594.19	1574.09	2375.11	1882.04	1327.8	SPD_RS05250	protein_coding	phosphate acetyltransferase	SPD_0985
SPD_RS05270	88202.1	65427.2	1.3481	0.430924	0.332948	0.948347	42925.2	118611	103070	29932	71012.4	95337.2	SPD_RS05270	protein_coding	YbaB/EbfC family nucleoid-associated protein	SPD_0987
SPD_RS05275	1019.55	1060.9	0.961015	-0.0573686	0.741027	0.985359	938.534	1071.58	1048.52	1099.84	1014.22	1068.65	SPD_RS05275	protein_coding	DUF1275 domain-containing protein	SPD_0988
SPD_RS05280	45125.4	54148.1	0.833369	-0.262972	0.314611	0.947205	40466.4	56399.6	38510.1	57780.5	50051.1	54612.7	SPD_RS05280	protein_coding	50S ribosomal protein L21	SPD_0989
SPD_RS05285	58364.7	83809.6	0.696397	-0.522018	0.0793115	0.789149	49201.1	75762.6	50130.5	74136.3	68873.6	108419	SPD_RS05285	protein_coding	hypothetical protein	SPD_0990
SPD_RS05290	71953	69440.5	1.03618	0.0512784	0.817828	0.991846	56424.1	84906	74529	65431.3	72339.6	70550.6	SPD_RS05290	protein_coding	50S ribosomal protein L27	SPD_0991
SPD_RS05300	6316.81	8285.27	0.762414	-0.391353	0.170824	0.923804	4340.18	8500.45	6109.79	7191.82	7297.93	10366.1	SPD_RS05300	protein_coding	bifunctional riboflavin kinase/FMN adenylyltransferase	SPD_0994
SPD_RS05305	2473.16	2306.88	1.07208	0.100417	0.662545	0.98416	2012.38	2671.51	2735.61	2049.88	2144.08	2726.67	SPD_RS05305	protein_coding	YitT family protein	SPD_0995
SPD_RS05310	9654.3	8799.33	1.09716	0.133778	0.565343	0.98416	7221.28	11734.7	10006.9	8189.92	9221.34	8986.71	SPD_RS05310	protein_coding	fatty acid-binding protein DegV	SPD_0996
SPD_RS05315	335658	171231	1.96027	0.97105	0.0207973	0.474785	166433	358185	482357	92538.8	209523	211631	SPD_RS05315	protein_coding	HU family DNA-binding protein	SPD_0997
SPD_RS05320	7093.76	7040.18	1.00761	0.010937	0.965083	0.99618	7745.28	7339.48	6196.51	8750.66	6883.12	5486.77	SPD_RS05320	protein_coding	ABC transporter ATP-binding protein	SPD_0998
SPD_RS05325	4740.57	4426.75	1.07089	0.0988105	0.632161	0.98416	4051.47	5398.02	4772.21	4030.88	4733.73	4515.65	SPD_RS05325	protein_coding	MutR family transcriptional regulator	SPD_0999
SPD_RS05330	1970.99	1595.63	1.23524	0.304792	0.0795812	0.789149	1948.6	1855.5	2108.86	1526.8	1726.08	1534.01	SPD_RS05330	protein_coding	MFS transporter	SPD_1000
SPD_RS05335	9140.6	9154.82	0.998447	-0.00224203	0.990091	0.998847	8096.91	9045.99	10278.9	9075.89	8716.35	9672.21	ligA	protein_coding	DNA ligase (NAD(+)) LigA	SPD_1001
SPD_RS05340	10163.4	11104.2	0.91527	-0.12773	0.623111	0.98416	11853.6	9951.39	8685.11	14228.2	10244	8840.42	SPD_RS05340	protein_coding	type I pullulanase	SPD_1002
SPD_RS05355	3282.82	3480.99	0.94307	-0.0845625	0.686662	0.98416	3685.19	3043.98	3119.28	3588.7	3315.31	3538.95	SPD_RS05355	protein_coding	NADP-dependent glyceraldehyde-3-phosphate dehydrogenase	SPD_1004
SPD_RS05360	637.328	657.071	0.969952	-0.0440141	0.810125	0.991846	661.886	660.14	589.957	676.085	700.194	594.934	SPD_RS05360	protein_coding	glycogen-branching enzyme	SPD_1005
SPD_RS05365	398.935	485.606	0.82152	-0.283633	0.272698	0.942825	483.487	359.868	353.448	551.122	444.517	461.179	SPD_RS05365	protein_coding	glucose-1-phosphate adenylyltransferase	SPD_1006
SPD_RS05370	457.622	547.083	0.836475	-0.257605	0.328304	0.948259	507.619	461.869	403.378	664.871	512.415	463.965	SPD_RS05370	protein_coding	glucose-1-phosphate adenylyltransferase subunit GlgD	SPD_1007
SPD_RS05375	736.586	683.38	1.07786	0.108165	0.654072	0.98416	850.628	615.443	743.687	809.861	666.245	574.035	SPD_RS05375	protein_coding	glycogen synthase	SPD_1008
SPD_RS05385	27.1377	42.3921	0.640159	-0.643499	0.126765	0.878567	38.7824	22.9215	19.709	56.8745	42.436	27.8658	SPD_RS05385	protein_coding	glycerate kinase	SPD_1011
SPD_RS05390	3778.66	3855.91	0.979966	-0.0291969	0.933842	0.99618	2269.2	4750.49	4316.27	2422.37	3882.89	5262.45	SPD_RS05390	protein_coding	DUF1694 domain-containing protein	SPD_1010
SPD_RS05395	181093	166877	1.08519	0.117945	0.548807	0.98416	185784	196253	161241	191571	156571	152488	SPD_RS05395	protein_coding	enolase	SPD_1012
SPD_RS05410	3579.13	4353.02	0.822217	-0.282409	0.220573	0.929913	4202.29	3151.71	3383.38	5133.12	4119.47	3806.46	SPD_RS05410	protein_coding	ATP-dependent helicase/deoxyribonuclease subunit B	SPD_1015
SPD_RS05415	4063.74	6124.1	0.663565	-0.591689	0.0285296	0.53269	5073.6	3785.49	3332.14	7663.64	5719.31	4989.37	SPD_RS05415	protein_coding	ATP-dependent helicase/nuclease subunit A	SPD_1016
SPD_RS05420	1860.08	2692.6	0.690811	-0.533638	0.029337	0.53269	2128.72	1885.3	1566.21	3222.62	2638.46	2216.72	SPD_RS05420	protein_coding	hypothetical protein	SPD_1017
SPD_RS05425	12738.3	12652.6	1.00678	0.00974283	0.959828	0.99618	12346.6	13297.9	12570.4	13671.5	12256.6	12029.7	SPD_RS05425	protein_coding	immunoglobulin A1 protease	SPD_1018
SPD_RS05430	4273.75	3973.22	1.07564	0.105194	0.503574	0.98416	4302.26	4238.19	4280.8	3917.13	4070.67	3931.86	SPD_RS05430	protein_coding	ribosome biogenesis GTPase YlqF	SPD_1019
SPD_RS05435	1861.35	2077.55	0.895934	-0.158536	0.554772	0.98416	2478.63	1530.01	1575.41	2476.84	1984.94	1770.87	SPD_RS05435	protein_coding	ribonuclease HII	SPD_1020
SPD_RS05440	7759.54	7695.24	1.00836	0.0120064	0.959819	0.99618	9928.3	6005.44	7344.89	8620.89	7494.2	6970.62	SPD_RS05440	protein_coding	ClC family H(+)/Cl(-) exchange transporter	SPD_1021
SPD_RS05445	1064.11	1060.32	1.00358	0.00515369	0.986668	0.998847	711.873	1275.58	1204.88	599.185	858.268	1723.5	SPD_RS05445	protein_coding	tyrosine recombinase XerS	SPD_1023
SPD_RS05450	706.943	753.31	0.938449	-0.0916501	0.756243	0.985359	784.267	688.792	647.77	1028.55	676.854	554.529	SPD_RS05450	protein_coding	lipoate--protein ligase A	SPD_1024
SPD_RS05455	1025.29	1038.87	0.986929	-0.0189814	0.946839	0.99618	1251.38	909.985	914.498	1353.77	995.124	767.702	SPD_RS05455	protein_coding	dihydrolipoyl dehydrogenase	SPD_1025
SPD_RS05460	840.295	821.292	1.02314	0.0330004	0.87866	0.993296	902.337	746.096	872.452	869.939	835.989	757.949	SPD_RS05460	protein_coding	branched-chain alpha-keto acid dehydrogenase subunit E2	SPD_1026
SPD_RS05465	967.789	772.727	1.25243	0.324733	0.0957863	0.810383	1058.33	850.389	994.648	793.039	824.319	700.824	SPD_RS05465	protein_coding	alpha-ketoacid dehydrogenase subunit beta	SPD_1027
SPD_RS05470	2606.54	2566.54	1.01559	0.0223117	0.950949	0.99618	1983.07	2583.26	3253.3	1276.87	2322.31	4100.45	SPD_RS05470	protein_coding	pyruvate dehydrogenase E1 subunit alpha	SPD_1028
SPD_RS05475	3684.14	3481.79	1.05812	0.0814985	0.768309	0.986163	4645.27	3047.42	3359.73	4448.23	3391.7	2605.45	SPD_RS05475	protein_coding	multidrug resistance protein NorM	SPD_1029
SPD_RS05480	402.275	364.599	1.10333	0.14187	0.605466	0.98416	506.757	342.677	357.39	459.802	351.158	282.838	SPD_RS05480	protein_coding	hypothetical protein	.
SPD_RS05485	3348.68	3160.44	1.05956	0.0834702	0.715331	0.98416	3878.24	2851.44	3316.37	3586.3	3108.44	2786.58	SPD_RS05485	protein_coding	dihydroorotase	SPD_1030
SPD_RS05490	861.744	891.888	0.966202	-0.0496032	0.857685	0.991846	1115.21	710.568	759.454	1104.65	886.912	684.105	SPD_RS05490	protein_coding	8-oxo-dGTP diphosphatase	SPD_1031
SPD_RS05495	1225.43	1333.28	0.919105	-0.121699	0.661183	0.98416	1626.28	958.12	1091.88	1648.56	1166.99	1184.3	SPD_RS05495	protein_coding	uracil-DNA glycosylase	SPD_1032
SPD_RS05500	1647.81	1207.42	1.36473	0.44862	0.082639	0.795168	1078.15	2029.7	1835.57	1292.89	1099.09	1230.27	SPD_RS05500	protein_coding	hypothetical protein	SPD_1033
SPD_RS05505	1170.22	1352.01	0.86554	-0.208328	0.441197	0.973325	879.93	1433.74	1196.99	1677.4	1017.4	1361.24	SPD_RS05505	protein_coding	noncanonical pyrimidine nucleotidase%2C YjjG family	SPD_1034
SPD_RS05510	7.28171	13.8576	0.525468	-0.928326	0.151466	0.906656	7.75648	11.4608	2.62787	18.4241	10.609	12.5396	SPD_RS05510	protein_coding	PTS fructose transporter subunit IIA	SPD_1036
SPD_RS05515	17182.3	18948.3	0.9068	-0.141144	0.591625	0.98416	13693.6	20175.5	17677.7	15643.7	17173.8	24027.3	SPD_RS05515	protein_coding	hypothetical protein	SPD_1037
SPD_RS05520	2315.59	2614.32	0.885735	-0.175053	0.444303	0.973325	2495.86	2409.05	2041.85	3068.02	2374.29	2400.64	SPD_RS05520	protein_coding	pneumococcal histidine triad protein A precursor	SPD_1038
SPD_RS05525	124275	115626	1.07481	0.104079	0.520496	0.98416	125105	126559	121162	115796	122618	108463	SPD_RS05525	protein_coding	phosphoenolpyruvate--protein phosphotransferase	SPD_1039
SPD_RS05530	71445.5	75974.1	0.940393	-0.0886642	0.799468	0.991059	46101.1	90165.3	78070	45420.3	71866.4	110635	SPD_RS05530	protein_coding	phosphocarrier protein HPr	SPD_1040
SPD_RS05535	82681.1	67006	1.23394	0.303267	0.580696	0.98416	37279.4	93599	117165	16733.9	67076.4	117208	SPD_RS05535	protein_coding	NrdH-redoxin	SPD_1041
SPD_RS05540	43900.1	38269.6	1.14713	0.198026	0.258813	0.942518	49097.7	41028.4	41574.2	37606.8	39690.4	37511.5	SPD_RS05540	protein_coding	ribonucleoside-diphosphate reductase subunit alpha	SPD_1042
SPD_RS05545	21767.9	23473.7	0.927333	-0.10884	0.58907	0.98416	22455.9	21985.2	20862.7	21310.3	20967.6	28143	SPD_RS05545	protein_coding	ribonucleoside-diphosphate reductase	SPD_1043
SPD_RS05550	15707.7	17106.2	0.918246	-0.123047	0.754617	0.985359	9403.44	21660.9	16058.9	11523.1	15687.5	24108.1	SPD_RS05550	protein_coding	DeoR/GlpR transcriptional regulator	SPD_1044
SPD_RS05555	45.4091	45.0109	1.00885	0.0127064	0.941702	0.99618	39.6442	49.2813	47.3016	28.8378	43.4969	62.698	SPD_RS05555	protein_coding	6-phospho-beta-galactosidase	SPD_1046
SPD_RS05560	172.539	127.606	1.35212	0.435228	0.144302	0.882757	175.814	151.282	190.52	91.3196	159.135	132.362	SPD_RS05560	protein_coding	PTS lactose transporter subunit IIBC	SPD_1047
SPD_RS05565	38.0326	30.9131	1.23031	0.29902	0.520534	0.98416	32.7496	36.6745	44.6738	13.6178	49.8623	29.2591	SPD_RS05565	protein_coding	PTS lactose/cellobiose transporter subunit IIA	SPD_1048
SPD_RS05570	598.812	527.451	1.13529	0.183064	0.810528	0.991846	304.226	810.276	681.932	128.168	552.729	901.458	SPD_RS05570	protein_coding	transcription antiterminator lact	SPD_1049
SPD_RS05575	398.962	423.754	0.941495	-0.0869754	0.671552	0.98416	392.133	426.341	378.413	463.006	404.203	404.054	SPD_RS05575	protein_coding	tagatose 1%2C6-diphosphate aldolase	SPD_1050
SPD_RS05580	241.948	273.501	0.884632	-0.17685	0.368308	0.950312	247.346	240.676	237.822	277.964	291.747	250.792	SPD_RS05580	protein_coding	tagatose-6-phosphate kinase	SPD_1051
SPD_RS05585	170.445	209.106	0.815111	-0.294931	0.226172	0.929913	179.261	163.889	168.184	248.325	186.718	192.274	SPD_RS05585	protein_coding	galactose-6-phosphate isomerase subunit LacB	SPD_1052
SPD_RS05590	354.519	396.736	0.893589	-0.162317	0.606318	0.98416	284.404	367.891	411.261	241.116	434.969	514.124	SPD_RS05590	protein_coding	galactose-6-phosphate isomerase subunit LacA	SPD_1053
SPD_RS05595	6.47583	11.4416	0.565988	-0.821158	0.16999	0.923804	5.17099	10.3147	3.9418	16.021	12.7308	5.57315	SPD_RS05595	protein_coding	aldose epimerase	SPD_1054
SPD_RS05610	19.7773	26.2438	0.7536	-0.408129	0.350775	0.948351	12.9275	24.0676	22.3369	30.4399	14.8526	33.4389	SPD_RS05610	protein_coding	PTS fructose transporter subunit IIB	SPD_1057
SPD_RS05615	32.5259	30.057	1.08214	0.113889	0.795003	0.991059	17.2366	43.5509	36.7902	25.6336	29.7052	34.8322	SPD_RS05615	pseudogene	PTS fructose transporter subunit IIA	SPD_1058
SPD_RS05620	7.86287	6.55883	1.19882	0.261617	0.694097	0.98416	6.03282	5.73038	11.8254	6.40839	2.1218	11.1463	SPD_RS05620	protein_coding	hypothetical protein	SPD_1059
SPD_RS05625	8270.26	8662.3	0.954743	-0.0668162	0.825836	0.991846	11058.2	6712.57	7040.06	11434.2	8592.23	5960.49	SPD_RS05625	protein_coding	elongation factor 4	SPD_1060
SPD_RS05630	2108.15	2417.76	0.871947	-0.197688	0.434083	0.973325	2470.01	1968.96	1885.5	3063.21	2302.15	1887.91	SPD_RS05630	protein_coding	serine/threonine protein phosphatase	SPD_1061
SPD_RS05635	3977.31	4603.76	0.863927	-0.211019	0.414021	0.965746	4674.57	3800.39	3456.96	5910.14	4323.17	3577.97	SPD_RS05635	protein_coding	DNA repair protein RecN	SPD_1062
SPD_RS05640	568.638	598.353	0.950339	-0.0734854	0.799178	0.991059	679.985	548.971	476.958	814.667	570.764	409.627	SPD_RS05640	protein_coding	arginine repressor	SPD_1063
SPD_RS05645	2065.23	1976.76	1.04475	0.0631628	0.756709	0.985359	2239.04	1800.49	2156.17	2218.1	2048.6	1663.59	SPD_RS05645	protein_coding	TlyA family rRNA (cytidine-2'-O)-methyltransferase	SPD_1064
SPD_RS05650	1846.42	1892.63	0.975585	-0.0356598	0.894356	0.993296	2234.73	1614.82	1689.72	2471.24	1878.85	1327.8	SPD_RS05650	protein_coding	polyprenyl synthetase family protein	SPD_1065
SPD_RS05655	295.417	447.22	0.660563	-0.598232	0.00577446	0.219842	317.154	312.879	256.217	421.352	420.116	500.191	SPD_RS05655	protein_coding	exodeoxyribonuclease 7 small subunit	SPD_1066
SPD_RS05660	3896.59	3898.16	0.999597	-0.000581386	0.99791	0.998847	3511.1	3825.6	4353.06	3497.38	3898.81	4298.3	SPD_RS05660	protein_coding	exodeoxyribonuclease VII large subunit	SPD_1067
SPD_RS05665	5441.9	5868.79	0.92726	-0.108954	0.561323	0.98416	5202.88	5299.46	5823.36	6012.67	5460.45	6133.26	SPD_RS05665	protein_coding	uridine kinase	SPD_1068
SPD_RS05670	4173.5	3325.47	1.25501	0.327701	0.140358	0.878567	3447.33	4383.74	4689.43	2979.9	3879.71	3116.79	SPD_RS05670	protein_coding	bacteriocin immunity protein	SPD_1069
SPD_RS05680	1373.08	1656.78	0.828764	-0.270967	0.284185	0.944155	1616.8	1493.34	1009.1	1991.41	1489.5	1489.43	SPD_RS05680	protein_coding	tRNA pseudouridine(55) synthase TruB	SPD_1070
SPD_RS05685	3057.71	2578.87	1.18568	0.245713	0.416433	0.969253	2203.7	3855.4	3114.02	2839.72	2354.14	2542.75	SPD_RS05685	protein_coding	hypothetical protein	SPD_1071
SPD_RS05690	3435.34	2997.85	1.14593	0.196524	0.526436	0.98416	2278.68	4266.84	3760.48	2331.05	2931.27	3731.23	SPD_RS05690	protein_coding	DUF2130 domain-containing protein	SPD_1072
SPD_RS05695	193.418	174.413	1.10897	0.149214	0.628111	0.98416	253.378	145.552	181.323	205.87	165.5	151.868	SPD_RS05695	protein_coding	O-acetylhomoserine aminocarboxypropyltransferase/cysteine synthase	SPD_1073
SPD_RS05700	488.322	510.646	0.956283	-0.0644905	0.83074	0.991846	672.228	382.79	409.948	628.022	534.693	369.221	SPD_RS05700	protein_coding	formate/nitrite transporter	SPD_1075
SPD_RS05705	10241.5	8474.69	1.20848	0.273189	0.406411	0.963813	6001.79	13091.6	11630.9	6607.85	8641.03	10175.2	SPD_RS05705	protein_coding	class A sortase	SPD_1076
SPD_RS05710	16140.5	16021.4	1.00744	0.0106884	0.953	0.99618	17532.2	14703	16186.4	15820.7	17023.2	15220.3	SPD_RS05710	protein_coding	DNA gyrase subunit A	SPD_1077
SPD_RS05715	58575.8	50313.4	1.16422	0.219363	0.345433	0.948347	72093.9	50699	52934.5	58042.4	52078.5	40819.2	SPD_RS05715	protein_coding	L-lactate dehydrogenase	SPD_1078
SPD_RS05720	8203.4	8673.32	0.94582	-0.0803625	0.780465	0.990447	6122.45	9773.74	8714.01	6635.89	7673.49	11710.6	SPD_RS05720	protein_coding	type II restriction endonuclease	SPD_1079
SPD_RS05725	3531.04	3367.53	1.04856	0.0684032	0.823164	0.991846	2620.83	4427.3	3544.99	2811.68	3304.7	3986.2	SPD_RS05725	protein_coding	type II restriction endonuclease	SPD_1080
SPD_RS05730	922.138	977.411	0.943449	-0.0839832	0.834008	0.991846	595.525	1164.41	1006.47	556.729	947.383	1428.12	SPD_RS05730	protein_coding	hypothetical protein	SPD_1081
SPD_RS05735	1153.02	1087.05	1.06069	0.0849975	0.85154	0.991846	655.854	1323.72	1479.49	470.216	1102.27	1688.67	SPD_RS05735	protein_coding	hypothetical protein	SPD_1082
SPD_RS05740	2698.12	3331.77	0.809816	-0.304334	0.234333	0.929923	3310.29	2386.13	2397.93	4161.45	2979.01	2854.85	SPD_RS05740	protein_coding	MBL fold metallo-hydrolase	SPD_1083
SPD_RS05745	4524.74	5275.69	0.85766	-0.221523	0.279082	0.944155	4796.95	4466.26	4311.02	6049.52	5111.42	4666.12	SPD_RS05745	protein_coding	cell wall metabolism sensor histidine kinase VicK	SPD_1084
SPD_RS05750	3418.14	3243.25	1.05393	0.0757733	0.671892	0.98416	3030.2	3524.19	3700.04	3156.13	3437.32	3136.29	SPD_RS05750	protein_coding	DNA-binding response regulator	SPD_1085
SPD_RS05755	1101.85	1116.72	0.986682	-0.0193432	0.935903	0.99618	1276.37	1001.67	1027.5	1325.74	1227.46	796.961	SPD_RS05755	protein_coding	A/G-specific adenine glycosylase	SPD_1086
SPD_RS05760	4573.64	4670.09	0.979346	-0.0301099	0.898035	0.993296	4773.68	3960.84	4986.38	3689.63	5232.36	5088.29	SPD_RS05760	protein_coding	formate--tetrahydrofolate ligase	SPD_1087
SPD_RS05765	1596.06	1834.67	0.869947	-0.201001	0.374942	0.95102	1400.48	1648.06	1739.65	2164.43	1752.61	1586.96	SPD_RS05765	protein_coding	phosphopantothenate--cysteine ligase	SPD_1088
SPD_RS05770	799.712	1228.23	0.651108	-0.61903	0.0838054	0.795168	1038.51	712.86	647.77	1881.66	889.034	913.997	SPD_RS05770	protein_coding	phosphopantothenoylcysteine decarboxylase	SPD_1089
SPD_RS05775	5036.61	7644.66	0.658841	-0.601999	0.0400456	0.606636	4200.57	5519.51	5389.76	5902.13	5677.94	11353.9	SPD_RS05775	protein_coding	ECF transporter S component	SPD_1090
SPD_RS05780	869.697	1161.82	0.748564	-0.417802	0.059175	0.716825	936.811	738.074	934.207	1200.77	1139.41	1145.28	SPD_RS05780	protein_coding	membrane protein	SPD_1091
SPD_RS05785	2332.94	2747.86	0.849005	-0.236156	0.228896	0.929913	2494.14	2176.4	2328.29	2929.44	2583.29	2730.85	SPD_RS05785	protein_coding	DNA-binding transcriptional regulator	SPD_1093
SPD_RS05790	2652.92	2290.06	1.15845	0.212192	0.426927	0.973325	2138.2	2710.47	3110.08	1770.32	2302.15	2797.72	SPD_RS05790	protein_coding	8-oxo-dGTP diphosphatase	SPD_1092
SPD_RS05795	688.572	628.519	1.09555	0.13165	0.573088	0.98416	563.638	805.692	696.385	655.258	604.713	625.587	SPD_RS05795	protein_coding	N-acetyltransferase	SPD_1094
SPD_RS05800	516.958	522.664	0.989082	-0.0158378	0.945127	0.99618	512.79	600.544	437.54	585.567	497.562	484.864	SPD_RS05800	protein_coding	N-acetyltransferase	SPD_1095
SPD_RS05805	3862.32	3063.22	1.26087	0.334421	0.0876475	0.795168	4230.73	3484.07	3872.16	3039.18	3395.94	2754.53	SPD_RS05805	protein_coding	excinuclease ABC subunit B	SPD_1096
SPD_RS05810	2186.28	2515.96	0.868967	-0.202626	0.357786	0.949642	1790.02	2373.53	2395.3	2124.38	2674.53	2748.96	SPD_RS05810	protein_coding	CPBP family intramembrane metalloprotease domain-containing protein	SPD_1097
SPD_RS05815	49761.1	38171.7	1.30361	0.382514	0.18301	0.92608	47499.8	51362.6	50420.9	29565.9	47043.5	37905.8	SPD_RS05815	protein_coding	amino acid ABC transporter permease	SPD_1098
SPD_RS05820	28038.2	21745.1	1.2894	0.366701	0.237629	0.929923	26130.7	25586.2	32397.7	14476.6	22537.8	28221.1	SPD_RS05820	protein_coding	amino acid ABC transporter ATP-binding protein	SPD_1099
SPD_RS05825	16160.9	13305.4	1.21461	0.280499	0.18805	0.929913	19531.7	13475.6	15475.5	13075.5	14749.7	12091	SPD_RS05825	protein_coding	glucose-6-phosphate dehydrogenase	SPD_1100
SPD_RS05830	5585.06	5107.98	1.0934	0.128818	0.51593	0.98416	5802.71	5260.49	5691.96	5811.61	5241.91	4270.43	SPD_RS05830	protein_coding	signal recognition particle-docking protein FtsY	SPD_1101
SPD_RS05835	3164.51	3322.31	0.952502	-0.0702066	0.676265	0.98416	3011.24	3126.5	3355.79	3380.43	3276.06	3310.45	SPD_RS05835	protein_coding	HAD family phosphatase	SPD_1102
SPD_RS05840	1294.55	1510.51	0.857033	-0.222578	0.464329	0.98416	1584.05	1227.45	1072.17	2078.72	1478.89	973.909	SPD_RS05840	protein_coding	HAD family phosphatase	SPD_1103
SPD_RS05845	5710.39	6250.08	0.913651	-0.130284	0.615332	0.98416	6412.89	5558.47	5159.82	8143.46	5822.22	4784.55	SPD_RS05845	protein_coding	chromosome segregation protein SMC	SPD_1104
SPD_RS05850	2687.43	2397.57	1.1209	0.164654	0.629813	0.98416	1542.68	2907.6	3612.01	1666.18	2461.29	3065.24	SPD_RS05850	protein_coding	ribonuclease 3	SPD_1105
SPD_RS05855	235.616	200.096	1.17751	0.235743	0.571739	0.98416	180.123	207.44	319.286	100.131	160.196	339.962	SPD_RS05855	tRNA	tRNA-Arg	SPD_1106
SPD_RS05860	20427	10654.2	1.91727	0.93905	0.000322406	0.0252895	21039	17187.7	23054.3	9830.47	11958.5	10173.8	SPD_RS05860	protein_coding	guanosine monophosphate reductase	SPD_1107
SPD_RS05865	1139.02	1225.01	0.929806	-0.104998	0.719947	0.98416	821.325	1439.47	1156.26	1082.22	1245.5	1347.31	SPD_RS05865	protein_coding	3-isopropylmalate dehydrogenase	SPD_1108
SPD_RS05870	1356.94	1389.51	0.976559	-0.0342203	0.91268	0.99333	866.14	1668.69	1535.99	1274.47	1288.99	1605.07	SPD_RS05870	protein_coding	endonuclease	SPD_1109
SPD_RS05875	164.353	152.298	1.07915	0.109894	0.669053	0.98416	157.715	168.473	166.87	143.388	186.718	126.789	SPD_RS05875	protein_coding	hypothetical protein	SPD_1110
SPD_RS05880	144.744	130.811	1.10651	0.146023	0.567733	0.98416	134.446	142.114	157.672	141.786	129.43	121.216	SPD_RS05880	protein_coding	hypothetical protein	SPD_1111
SPD_RS05885	171.111	209.22	0.817852	-0.290089	0.345964	0.948347	201.669	177.642	134.021	282.77	188.84	156.048	SPD_RS05885	protein_coding	hypothetical protein	SPD_1113
SPD_RS05890	104.632	118.497	0.882987	-0.179536	0.581224	0.98416	132.722	99.7087	81.4639	163.414	102.907	89.1705	SPD_RS05890	protein_coding	DUF1294 domain-containing protein	.
SPD_RS05895	628.882	684.226	0.919115	-0.121683	0.657157	0.98416	729.971	598.252	558.422	888.363	664.123	500.191	SPD_RS05895	protein_coding	3-isopropylmalate dehydrogenase	SPD_1115
SPD_RS05910	592.378	652.041	0.908498	-0.138445	0.595015	0.98416	661.025	597.106	519.004	825.08	605.774	525.27	SPD_RS05910	protein_coding	hypothetical protein	SPD_1117
SPD_RS05915	5364.03	5347.05	1.00318	0.0045738	0.982854	0.998548	5813.91	5073.68	5204.49	5882.9	5737.35	4420.9	SPD_RS05915	protein_coding	copper homeostasis protein CutC	SPD_1118
SPD_RS05920	2144.12	2160.4	0.992468	-0.0109081	0.961839	0.99618	2413.99	2015.95	2002.44	2593.8	1956.3	1931.1	SPD_RS05920	protein_coding	DUF454 domain-containing protein	SPD_1119
SPD_RS05925	6119.94	7419.29	0.824869	-0.277763	0.344163	0.948347	7371.24	5417.51	5571.08	9755.17	6379.19	6123.5	SPD_RS05925	protein_coding	DNA topoisomerase I	SPD_1120
SPD_RS05930	487.825	635.388	0.767759	-0.381274	0.200841	0.929913	419.712	570.746	473.016	730.557	534.693	640.913	SPD_RS05930	protein_coding	TIGR00341 family protein	SPD_1121
SPD_RS05935	80.9614	75.9528	1.06594	0.0921319	0.726006	0.98416	108.591	69.9107	64.3828	76.9007	78.5066	72.451	SPD_RS05935	protein_coding	DNA protecting protein DprA	SPD_1122
SPD_RS05940	7970.03	8510.17	0.936531	-0.0946014	0.590935	0.98416	7572.05	8662.05	7676	8934.9	8497.81	8097.79	SPD_RS05940	protein_coding	hypothetical protein	SPD_1123
SPD_RS05945	8565.38	8402.56	1.01938	0.0276887	0.8714	0.993296	8961.32	8106.2	8628.61	8962.94	8652.7	7592.03	SPD_RS05945	protein_coding	EamA/RhaT family transporter	SPD_1124
SPD_RS05950	5638.62	5152.38	1.09437	0.130106	0.55054	0.98416	5882	5691.42	5342.46	5376.64	5638.68	4441.8	SPD_RS05950	protein_coding	choline kinase	SPD_1125
SPD_RS05955	8516.26	8246.16	1.03275	0.0464973	0.843651	0.991846	9811.09	8212.79	7524.9	8831.57	9468.53	6438.39	SPD_RS05955	protein_coding	ribitol-5-phosphate dehydrogenase	SPD_1126
SPD_RS05960	14589.2	15355.1	0.95012	-0.0738178	0.802365	0.991146	12243.2	16207.8	15316.5	9987.48	17205.7	18872.1	SPD_RS05960	protein_coding	2-C-methyl-D-erythritol 4-phosphate cytidylyltransferase	SPD_1127
SPD_RS05965	4788.12	4097.58	1.16852	0.224684	0.226063	0.929913	4686.64	4553.36	5124.34	3636.76	4279.67	4376.32	SPD_RS05965	protein_coding	polysaccharide biosynthesis protein MviN	SPD_1128
SPD_RS05970	1090.29	1160.81	0.939245	-0.0904266	0.734883	0.98416	1344.46	985.626	940.777	1449.1	1078.94	954.403	SPD_RS05970	protein_coding	phosphorylcholine transferase LicD	SPD_1129
SPD_RS05975	3529.05	3539	0.99719	-0.00405898	0.982472	0.998548	3330.98	3494.39	3761.79	3450.92	3249.54	3916.53	SPD_RS05975	protein_coding	phosphorylcholine transferase LicD	SPD_1130
SPD_RS05980	24393	22629.8	1.07792	0.108244	0.730084	0.98416	33290.8	19505.1	20383.1	30650.5	21873.6	15365.2	SPD_RS05980	protein_coding	carbamoyl-phosphate synthase large chain	SPD_1131
SPD_RS05985	8372.21	8403.93	0.996225	-0.00545619	0.983481	0.998548	10855.6	7224.87	7036.12	10411.2	7792.31	7008.24	SPD_RS05985	protein_coding	carbamoyl phosphate synthase small subunit	SPD_1132
SPD_RS05990	5616.88	5046.01	1.11313	0.154624	0.566039	0.98416	7379	4641.61	4830.02	6303.45	4830.28	4004.31	SPD_RS05990	protein_coding	aspartate carbamoyltransferase	SPD_1133
SPD_RS05995	1999.25	1591.15	1.25648	0.329388	0.167582	0.923804	2459.67	1670.98	1867.1	1898.49	1594.53	1280.43	SPD_RS05995	protein_coding	bifunctional pyrimidine operon transcriptional regulator/uracil phosphoribosyltransferase	SPD_1134
SPD_RS06000	2270.42	2204.64	1.02984	0.0424197	0.856287	0.991846	2927.64	1886.44	1997.18	2431.18	2254.41	1928.31	SPD_RS06000	protein_coding	endonuclease III	SPD_1135
SPD_RS06005	3156.94	2760.06	1.14379	0.193827	0.440964	0.973325	2588.08	3684.64	3198.12	2131.59	2877.16	3271.44	SPD_RS06005	protein_coding	hypothetical protein	SPD_1136
SPD_RS06010	43.0011	79.1313	0.543414	-0.879875	0.078008	0.789149	31.8878	36.6745	60.441	28.8378	63.654	144.902	SPD_RS06010	pseudogene	helicase BlpT	.
SPD_RS06015	1810.61	1442.98	1.25477	0.32742	0.422542	0.9718	1187.6	2223.39	2020.83	675.284	1514.96	2138.7	SPD_RS06015	protein_coding	multidrug ABC transporter ATP-binding protein	SPD_1137
SPD_RS06020	9853.19	7855.48	1.25431	0.326891	0.300863	0.944155	13758.3	6791.65	9009.65	9182.42	8863.82	5520.21	SPD_RS06020	protein_coding	zinc metalloprotease HtpX	SPD_1138
SPD_RS06025	12700.9	9675.61	1.31267	0.392504	0.0971859	0.815749	11946.7	12096.8	14059.1	8117.03	10879.5	10030.3	SPD_RS06025	protein_coding	LemA family protein	SPD_1139
SPD_RS06030	3193.07	3156.17	1.01169	0.0167685	0.951148	0.99618	2866.45	3006.16	3706.61	2194.07	2974.76	4299.69	SPD_RS06030	protein_coding	ribosomal RNA small subunit methyltransferase G	SPD_1140
SPD_RS06035	10574.8	8758.9	1.20732	0.271807	0.234997	0.929923	12967.1	8122.25	10635	9554.91	8944.45	7777.34	SPD_RS06035	protein_coding	uracil permease	SPD_1141
SPD_RS06040	8847.3	8955.86	0.987879	-0.0175939	0.920395	0.994567	9354.32	8325.1	8862.49	9510.85	9172.54	8184.18	SPD_RS06040	protein_coding	signal recognition particle protein	SPD_1142
SPD_RS06045	2072.56	2639.47	0.78522	-0.34883	0.353975	0.948351	1191.91	2610.76	2415.01	1546.02	2260.78	4111.59	SPD_RS06045	protein_coding	DNA-binding protein	SPD_1143
SPD_RS06050	1994.76	1565.34	1.27434	0.349745	0.243912	0.929923	1197.95	2442.29	2344.06	1186.35	1783.37	1726.28	SPD_RS06050	protein_coding	DUF1934 domain-containing protein	SPD_1144
SPD_RS06055	2204.82	2647.74	0.832716	-0.264104	0.301535	0.944155	3007.79	1696.19	1910.46	2816.49	2536.61	2590.12	SPD_RS06055	protein_coding	HD domain-containing protein	SPD_1145
SPD_RS06060	2575.72	2960.49	0.870029	-0.200865	0.327442	0.948259	2911.27	2348.31	2467.57	2709.15	2694.69	3477.65	SPD_RS06060	protein_coding	sugar-phosphatase	SPD_1146
SPD_RS06065	293.102	201.548	1.45426	0.540284	0.168868	0.923804	264.582	270.474	344.251	269.152	258.86	76.6309	SPD_RS06065	tRNA	tRNA-Arg	SPD_1147
SPD_RS06070	462708	427476	1.08242	0.114257	0.766241	0.985712	296877	540374	550872	221601	430251	630577	SPD_RS06070	protein_coding	50S ribosomal protein L19	SPD_1148
SPD_RS06075	426.544	341.886	1.24762	0.319179	0.32292	0.947205	600.696	325.486	353.448	418.148	373.437	234.072	SPD_RS06075	protein_coding	camphor resistance protein CrcB	SPD_1149
SPD_RS06080	1035.11	982.861	1.05316	0.0747306	0.789742	0.991059	1282.41	983.334	839.604	1184.75	1085.3	678.532	SPD_RS06080	protein_coding	camphor resistance protein CrcB	SPD_1150
SPD_RS06085	811.167	730.311	1.11071	0.151489	0.599562	0.98416	642.926	881.333	909.243	531.095	701.255	958.583	SPD_RS06085	protein_coding	chorismate mutase	SPD_1151
SPD_RS06090	58870	50271.7	1.17104	0.227785	0.539901	0.98416	37542.2	66119.5	72948.3	28887.4	53694.3	68233.5	SPD_RS06090	protein_coding	flavodoxin	SPD_1152
SPD_RS06095	3238.16	2933.39	1.1039	0.142604	0.42149	0.9718	3381.83	2972.92	3359.73	2974.29	2888.83	2937.05	SPD_RS06095	protein_coding	bifunctional oligoribonuclease/PAP phosphatase	SPD_1153
SPD_RS06100	1.18097e+06	1.21298e+06	0.973612	-0.0385809	0.939202	0.99618	475792	1.42406e+06	1.64305e+06	401912	1.10989e+06	2.12713e+06	SPD_RS06100	protein_coding	50S ribosomal protein L31 type B	SPD_1154
SPD_RS06105	54.049	56.1528	0.962535	-0.055089	0.891881	0.993296	63.7755	55.0117	43.3598	50.4661	63.654	54.3383	SPD_RS06105	protein_coding	hypothetical protein	SPD_1155
SPD_RS06110	519.093	568.18	0.913607	-0.130354	0.57199	0.98416	442.119	585.645	529.516	446.184	617.444	640.913	SPD_RS06110	pseudogene	deferrochelatase/peroxidase EfeB	SPD_1156
SPD_RS06120	35176.4	29386.5	1.19703	0.259455	0.291389	0.944155	43055.4	27916.1	34557.8	29285.6	32670.4	26203.6	SPD_RS06120	protein_coding	glutamate dehydrogenase	SPD_1158
SPD_RS06125	2053.23	1890.73	1.08595	0.118951	0.696092	0.98416	1575.43	2413.64	2170.62	1628.53	1831.11	2212.54	SPD_RS06125	protein_coding	hypothetical protein	SPD_1159
SPD_RS06130	9010.59	9853.84	0.914424	-0.129065	0.690505	0.98416	7633.24	10902.6	8495.9	9178.42	8998.55	11384.6	SPD_RS06130	protein_coding	ABC transporter ATP-binding protein	SPD_1160
SPD_RS06135	616.876	568.946	1.08424	0.116688	0.800082	0.991059	251.655	807.984	790.989	235.508	511.354	959.976	SPD_RS06135	pseudogene	transposase	SPD_1161
SPD_RS06140	42.8901	52.0314	0.824312	-0.278738	0.34294	0.948347	36.1969	50.4274	42.0459	56.0734	49.8623	50.1584	SPD_RS06140	protein_coding	ROK family protein	SPD_1162
SPD_RS06145	327	345.063	0.947653	-0.0775689	0.727626	0.98416	370.587	335.801	274.612	378.095	335.244	321.85	SPD_RS06145	protein_coding	N-acetylneuraminate lyase	SPD_1163
SPD_RS06150	61.4441	95.7429	0.641761	-0.639892	0.0367227	0.588667	65.4992	76.7872	42.0459	108.943	89.1156	89.1705	SPD_RS06150	protein_coding	cytidine deaminase	SPD_1164
SPD_RS06155	1675.21	1722.68	0.972449	-0.0403062	0.900143	0.993296	1012.65	2268.09	1744.9	1429.87	1458.74	2279.42	SPD_RS06155	protein_coding	phosphatidylglycerophosphatase A	SPD_1165
SPD_RS06160	3740.44	4135.29	0.904517	-0.144781	0.614384	0.98416	2676.85	5059.93	3484.55	4203.91	3736.49	4465.49	SPD_RS06160	protein_coding	hypothetical protein	SPD_1166
SPD_RS06175	350.533	480.272	0.729864	-0.454301	0.18051	0.92608	372.311	421.756	257.531	717.74	391.472	331.603	SPD_RS06175	protein_coding	ABC transporter permease	SPD_1168
SPD_RS06180	674.199	605.008	1.11436	0.156219	0.527323	0.98416	535.197	825.175	662.223	723.347	535.754	555.922	SPD_RS06180	protein_coding	ABC transporter permease	SPD_1169
SPD_RS06185	2143.07	2155.51	0.99423	-0.00834888	0.97308	0.996449	1652.99	2681.82	2094.41	2662.69	1658.19	2145.66	SPD_RS06185	protein_coding	ABC transporter substrate-binding protein	SPD_1170
SPD_RS06190	553.273	595.655	0.928848	-0.106486	0.700077	0.98416	451.6	658.994	549.225	796.243	493.318	497.404	SPD_RS06190	protein_coding	cyclically-permuted mutarotase family protein	SPD_1171
SPD_RS06195	690.994	807.156	0.856085	-0.224175	0.294651	0.944155	679.985	760.995	632.002	950.044	680.037	791.388	SPD_RS06195	protein_coding	N-acetylmannosamine-6-phosphate 2-epimerase	SPD_1172
SPD_RS06200	528.09	577.884	0.913834	-0.129996	0.711519	0.98416	322.325	704.837	557.108	438.975	461.491	833.187	SPD_RS06200	pseudogene	IS5/IS1182 family transposase	SPD_1173
SPD_RS06205	1.92728	2.63459	0.731532	-0.451008	0.708811	NA	0.861831	2.29215	2.62787	1.6021	2.1218	4.17987	SPD_RS06205	protein_coding	hypothetical protein	SPD_1174
SPD_RS06210	47.7683	59.512	0.802666	-0.317128	0.404746	0.963813	33.6114	58.4499	51.2434	47.2619	43.4969	87.7772	SPD_RS06210	protein_coding	hypothetical protein	.
SPD_RS06215	1145.7	1066.29	1.07447	0.103621	0.740408	0.985359	795.47	1628.58	1013.04	1303.31	1020.59	874.985	SPD_RS06215	protein_coding	membrane protein	SPD_1175
SPD_RS06220	373.719	421.515	0.886611	-0.173627	0.551783	0.98416	305.088	483.644	332.425	527.891	321.453	415.2	SPD_RS06220	protein_coding	ABC transporter ATP-binding protein	SPD_1176
SPD_RS06230	752.936	894.564	0.841679	-0.248659	0.377785	0.95102	570.532	978.75	709.525	954.049	687.463	1042.18	SPD_RS06230	protein_coding	S9 family peptidase	SPD_1178
SPD_RS06235	1360.36	1447.71	0.939665	-0.0897821	0.757344	0.985359	873.897	1759.23	1447.96	1296.1	1338.86	1708.17	SPD_RS06235	protein_coding	lanthionine synthetase	SPD_1179
SPD_RS06240	12.3585	15.0633	0.820437	-0.285535	0.609425	0.98416	13.7893	11.4608	11.8254	13.6178	14.8526	16.7195	SPD_RS06240	protein_coding	CPBP family intramembrane metalloprotease	SPD_1180
SPD_RS06245	11.7355	10.8308	1.08353	0.115734	0.837037	0.991846	12.9275	18.3372	3.9418	9.61259	15.9135	6.96644	SPD_RS06245	protein_coding	hypothetical protein	SPD_1182
SPD_RS06250	10.47	9.93333	1.05403	0.075913	0.935135	0.99618	12.0656	11.4608	7.88361	13.6178	10.609	5.57315	SPD_RS06250	pseudogene	hypothetical protein	SPD_1183
SPD_RS06255	14.5141	20.7217	0.700429	-0.513689	0.246031	0.929923	12.0656	18.3372	13.1393	23.2304	18.0353	20.8993	SPD_RS06255	protein_coding	hypothetical protein	SPD_1184
SPD_RS06260	3.84044	1.28249	2.99452	1.58232	0.120302	NA	4.30916	4.58431	2.62787	0	1.0609	2.78658	SPD_RS06260	protein_coding	hypothetical protein	SPD_1186
SPD_RS06265	103981	80389.8	1.29347	0.371241	0.0659558	0.747417	90425.9	106088	115430	68532.9	85530.8	87105.6	SPD_RS06265	protein_coding	50S ribosomal protein L7/L12	SPD_1187
SPD_RS06270	46999.4	48525.8	0.968544	-0.0461101	0.867626	0.993296	61368.4	42056.4	37573.3	60998.3	44960.9	39618.2	SPD_RS06270	protein_coding	50S ribosomal protein L10	SPD_1188
SPD_RS06275	26.6745	15.0208	1.77583	0.828496	0.126626	0.878567	47.4007	19.4833	13.1393	13.6178	6.3654	25.0792	SPD_RS06275	protein_coding	hypothetical protein	SPD_1189
SPD_RS06280	4254.46	4248.72	1.00135	0.00194965	0.993657	0.998847	4105.76	4233.61	4424.02	4611.64	3720.58	4413.94	SPD_RS06280	protein_coding	chlorohydrolase	SPD_1190
SPD_RS06285	1706.39	1654.83	1.03116	0.0442674	0.853733	0.991846	2181.3	1328.3	1609.57	1679	1769.58	1515.9	SPD_RS06285	protein_coding	ABC transporter ATP-binding protein	SPD_1191
SPD_RS06290	1319.07	1226.75	1.07525	0.104676	0.71559	0.98416	1782.27	975.311	1199.62	1377.8	1394.02	908.424	SPD_RS06290	protein_coding	ABC transporter ATP-binding protein	SPD_1192
SPD_RS06295	4477.63	4064.67	1.1016	0.139595	0.605994	0.98416	5970.77	3451.98	4010.13	4695.75	4332.71	3165.55	SPD_RS06295	protein_coding	peptide methionine sulfoxide reductase MsrA/MsrB 1	SPD_1193
SPD_RS06300	758.625	874.099	0.867894	-0.204409	0.355574	0.948351	949.738	661.286	664.851	907.589	806.284	908.424	SPD_RS06300	protein_coding	hypothetical protein	.
SPD_RS06305	3851.15	3228.32	1.19293	0.254504	0.299049	0.944155	4934.85	3074.92	3543.68	3583.89	3446.86	2654.21	SPD_RS06305	protein_coding	homoserine kinase	SPD_1194
SPD_RS06310	8730.17	7001.5	1.2469	0.318347	0.146593	0.890417	8759.65	7740.6	9690.27	6008.67	7991.76	7004.06	SPD_RS06310	protein_coding	homoserine dehydrogenase	SPD_1195
SPD_RS06315	36630.6	36354.9	1.00758	0.0108999	0.976027	0.996944	22445.5	45617.3	41829.1	20305	38407.8	50352.1	SPD_RS06315	protein_coding	adaptor protein MecA	SPD_1196
SPD_RS06320	20987.8	20926.1	1.00295	0.00424704	0.990368	0.998847	12674.1	28467.4	21821.8	16443.9	19560.9	26773.4	SPD_RS06320	protein_coding	hypothetical protein	SPD_1197
SPD_RS06325	5695.99	6384.03	0.892224	-0.164522	0.516027	0.98416	4938.29	6703.4	5446.26	7380.06	5829.64	5942.38	SPD_RS06325	protein_coding	oligosaccharide repeat unit polymerase	SPD_1198
SPD_RS06330	2691.91	2748.41	0.979445	-0.029964	0.895427	0.993296	2407.09	2967.19	2701.45	3229.03	2551.46	2464.73	SPD_RS06330	protein_coding	glycosyltransferase family 2 protein	SPD_1199
SPD_RS06335	3179.38	3367.89	0.944027	-0.0830997	0.718548	0.98416	3128.45	3388.95	3020.74	4055.71	3202.86	2845.1	SPD_RS06335	protein_coding	glycosyl transferase	SPD_1200
SPD_RS06340	9782.09	7211.09	1.35653	0.439924	0.158664	0.917043	7322.12	9796.67	12227.5	5162.76	8959.3	7511.22	SPD_RS06340	protein_coding	phosphorylcholine transferase LicD	SPD_1201
SPD_RS06345	3560.94	4199.18	0.848009	-0.237849	0.245184	0.929923	4107.49	3307.58	3267.75	4355.3	3981.56	4260.68	SPD_RS06345	protein_coding	LytR family transcriptional regulator	SPD_1202
SPD_RS06350	2632.82	2723.22	0.966804	-0.048704	0.817957	0.991846	3212.05	2362.06	2324.35	2915.02	2773.19	2481.45	SPD_RS06350	protein_coding	prephenate dehydratase	SPD_1203
SPD_RS06355	1593.9	1675.66	0.951206	-0.07217	0.715845	0.98416	1862.42	1338.62	1580.66	1691.01	1768.52	1567.45	SPD_RS06355	protein_coding	shikimate kinase	SPD_1204
SPD_RS06360	5044.01	4908.66	1.02757	0.0392425	0.849683	0.991846	5938.02	4240.48	4953.53	4521.12	5361.79	4843.07	SPD_RS06360	protein_coding	3-phosphoshikimate 1-carboxyvinyltransferase	SPD_1205
SPD_RS06365	2478.99	2278.06	1.0882	0.121945	0.491061	0.98416	2474.32	2315.08	2647.58	2117.17	2252.29	2464.73	SPD_RS06365	protein_coding	hypothetical protein	SPD_1206
SPD_RS06370	5132.68	5129.76	1.00057	0.000822777	0.996978	0.998847	6481.83	4208.39	4707.83	5674.63	5214.32	4500.32	SPD_RS06370	protein_coding	prephenate dehydrogenase	SPD_1207
SPD_RS06375	4663.62	4400.39	1.05982	0.0838199	0.770934	0.986163	6277.58	3594.1	4119.18	5335.79	4748.59	3116.79	SPD_RS06375	protein_coding	chorismate synthase	SPD_1208
SPD_RS06380	3735.99	3117.95	1.19822	0.260893	0.323436	0.947205	4645.27	2990.11	3572.59	3661.59	3430.95	2261.31	SPD_RS06380	protein_coding	3-dehydroquinate synthase	SPD_1209
SPD_RS06385	3298.42	3258.06	1.01239	0.017764	0.944096	0.99618	4190.22	2673.8	3031.25	3880.28	3312.13	2581.76	SPD_RS06385	protein_coding	shikimate dehydrogenase	SPD_1210
SPD_RS06390	3173.44	3134.23	1.01251	0.0179343	0.955554	0.99618	4422.06	2384.99	2713.27	4171.06	3166.79	2064.85	aroD	protein_coding	3-dehydroquinase	SPD_1211
SPD_RS06395	10421.6	9614.85	1.08391	0.116242	0.586852	0.98416	11341.7	8666.63	11256.5	9573.34	10292.8	8978.35	SPD_RS06395	protein_coding	class I SAM-dependent rRNA methyltransferase	SPD_1212
SPD_RS06400	58.2579	51.1634	1.13866	0.187342	0.495056	0.98416	60.3282	61.8882	52.5574	43.2566	57.2886	52.945	SPD_RS06400	protein_coding	hypothetical protein	SPD_1213
SPD_RS06405	84.4714	82.5823	1.02288	0.0326302	0.921439	0.994792	74.9793	82.5175	95.9172	31.2409	82.7502	133.756	SPD_RS06405	protein_coding	ABC transporter ATP-binding protein	SPD_1214
SPD_RS06410	1830.55	2183.16	0.838487	-0.25414	0.340531	0.948347	2331.25	1387.9	1772.5	1807.17	2660.74	2081.57	SPD_RS06410	protein_coding	alpha-amylase	SPD_1215
SPD_RS06415	13247.9	12731.5	1.04056	0.0573615	0.850388	0.991846	18894.8	9746.24	11102.7	15998.6	13142.4	9053.59	SPD_RS06415	protein_coding	alanine--tRNA ligase	SPD_1216
SPD_RS06420	3026.72	2661.11	1.13739	0.185726	0.42514	0.973325	3581.77	2532.83	2965.55	2891.79	2906.87	2184.68	SPD_RS06420	protein_coding	UDP-N-acetylenolpyruvoylglucosamine reductase	SPD_1217
SPD_RS06425	1256.81	1648.03	0.762611	-0.390981	0.0957756	0.810383	1187.6	1419.99	1162.83	1387.42	1482.08	2074.61	SPD_RS06425	protein_coding	hypothetical protein	.
SPD_RS06430	3391.35	4063.39	0.834612	-0.260823	0.340802	0.948347	4256.58	3017.62	2899.85	5021.78	4007.02	3161.37	SPD_RS06430	protein_coding	spermidine/putrescine ABC transporter substrate-binding protein	SPD_1218
SPD_RS06435	2090.18	2190.41	0.954239	-0.0675771	0.831056	0.991846	2838.87	1617.11	1814.54	2839.72	2222.59	1508.93	SPD_RS06435	protein_coding	spermidine/putrescine ABC transporter permease	SPD_1219
SPD_RS06440	1736.7	1867.85	0.929788	-0.105026	0.734722	0.98416	2376.93	1352.37	1480.8	2423.17	1798.23	1382.14	SPD_RS06440	protein_coding	spermidine/putrescine ABC transporter permease	SPD_1220
SPD_RS06445	3749.49	3870.62	0.968707	-0.0458677	0.862827	0.993296	4545.3	3233.08	3470.1	4864.77	3692.99	3054.09	SPD_RS06445	protein_coding	spermidine/putrescine import ATP-binding protein PotA	SPD_1221
SPD_RS06450	2229.17	2146.13	1.03869	0.0547673	0.854014	0.991846	2714.77	1807.36	2165.36	2797.26	2164.24	1476.89	SPD_RS06450	protein_coding	UDP-N-acetylenolpyruvoylglucosamine reductase	SPD_1222
SPD_RS06455	2975.4	2290.61	1.29896	0.377352	0.106458	0.84927	3199.98	2466.36	3259.87	2367.9	2536.61	1967.32	SPD_RS06455	protein_coding	YhfC family intramembrane metalloprotease	SPD_1223
SPD_RS06460	2721.54	2282.17	1.19252	0.254014	0.239203	0.929923	2869.9	2326.54	2968.18	2243.74	2554.65	2048.13	SPD_RS06460	protein_coding	acetolactate decarboxylase	SPD_1224
SPD_RS06465	702.075	863.428	0.813125	-0.29845	0.274963	0.943996	872.173	644.095	589.957	974.076	764.909	851.299	SPD_RS06465	protein_coding	PLP-dependent aminotransferase family protein	SPD_1225
SPD_RS06470	10884.7	7676.56	1.41792	0.503771	0.0943615	0.810383	6895.51	13454.9	12303.7	5464.76	8610.26	8954.67	SPD_RS06470	protein_coding	amino acid ABC transporter substrate-binding protein	SPD_1226
SPD_RS06475	8961.3	9473.68	0.945916	-0.0802164	0.704504	0.98416	10239.4	8570.36	8074.13	10914.3	8818.2	8688.55	SPD_RS06475	protein_coding	phosphate transport system regulatory protein PhoU	SPD_1227
SPD_RS06480	5214.48	5085.07	1.02545	0.0362574	0.902862	0.993296	6936.88	4339.05	4367.52	6586.22	4958.65	3710.33	SPD_RS06480	protein_coding	phosphate ABC transporter ATP-binding protein	SPD_1228
SPD_RS06485	4791.37	5434.2	0.881706	-0.18163	0.550937	0.98416	6293.95	4130.46	3949.69	7123.73	5141.12	4037.75	SPD_RS06485	protein_coding	phosphate ABC transporter ATP-binding protein	SPD_1229
SPD_RS06490	5012.76	5048.54	0.992914	-0.01026	0.970005	0.99618	6468.04	4184.33	4385.91	6148.05	4897.11	4100.45	SPD_RS06490	protein_coding	phosphate ABC transporter%2C permease protein PstA	SPD_1230
SPD_RS06495	5444.12	5369	1.01399	0.0200452	0.936663	0.99618	6702.46	4763.1	4866.81	6452.45	5272.67	4381.89	SPD_RS06495	protein_coding	phosphate ABC transporter permease subunit PstC	SPD_1231
SPD_RS06500	5724.79	5430.77	1.05414	0.0760674	0.746532	0.985359	6299.99	5694.86	5179.53	6672.74	5446.66	4172.9	SPD_RS06500	protein_coding	phosphate-binding protein	SPD_1232
SPD_RS06505	1756.95	1507.9	1.16516	0.220526	0.317853	0.947205	1803.81	1546.06	1920.97	1582.87	1713.35	1227.49	SPD_RS06505	protein_coding	23S rRNA methyltransferase	SPD_1233
SPD_RS06510	937.411	1046.2	0.896011	-0.158411	0.463844	0.98416	1092.8	837.782	881.65	1144.7	1098.03	895.885	SPD_RS06510	protein_coding	inositol monophosphatase	SPD_1234
SPD_RS06515	500.178	666.221	0.750769	-0.413559	0.0366369	0.588667	461.942	543.24	495.353	575.954	706.559	716.15	SPD_RS06515	protein_coding	hypothetical protein	SPD_1235
SPD_RS06520	32079.5	26984.7	1.1888	0.24951	0.601071	0.98416	13797.9	37585.6	44855.1	10258.2	28606.1	42089.9	SPD_RS06520	protein_coding	regulatory protein Spx	SPD_1236
SPD_RS06525	3484.82	3279.38	1.06264	0.087659	0.681748	0.98416	4137.65	2946.56	3370.24	3410.87	3481.87	2945.41	SPD_RS06525	protein_coding	TIGR01906 family membrane protein	SPD_1237
SPD_RS06530	3241.43	3322.37	0.975638	-0.035582	0.903946	0.993296	4346.22	2663.48	2714.59	4300.83	3393.82	2272.45	SPD_RS06530	protein_coding	TIGR01457 family HAD-type hydrolase	SPD_1238
SPD_RS06535	2910.76	2939.99	0.99006	-0.0144127	0.956541	0.99618	3761.03	2399.89	2571.37	3625.55	2960.97	2233.44	SPD_RS06535	protein_coding	acyl-ACP thioesterase	SPD_1239
SPD_RS06540	9146.97	7875.68	1.16142	0.21589	0.260299	0.942518	9604.25	8172.67	9663.99	7972.04	8604.96	7050.04	SPD_RS06540	protein_coding	coproporphyrinogen III oxidase	SPD_1240
SPD_RS06545	6311.66	6920.88	0.911973	-0.132937	0.508796	0.98416	6020.75	6542.95	6371.27	5942.18	6474.67	8345.8	SPD_RS06545	protein_coding	YtxH domain-containing protein	SPD_1241
SPD_RS06550	2716.93	2469.03	1.10041	0.138035	0.468117	0.98416	3046.57	2523.66	2580.57	2569.77	2539.79	2297.53	SPD_RS06550	protein_coding	DUF948 domain-containing protein	SPD_1242
SPD_RS06555	5205.17	5225.99	0.996017	-0.00575791	0.98356	0.998548	6805.88	4308.1	4501.54	6532.55	5488.03	3657.38	SPD_RS06555	protein_coding	prolipoprotein diacylglyceryl transferase	SPD_1243
SPD_RS06560	7558.93	7128.04	1.06045	0.0846775	0.673064	0.98416	8338.22	6892.51	7446.07	7524.25	7406.14	6453.71	SPD_RS06560	protein_coding	HPr kinase/phosphorylase	SPD_1244
SPD_RS06565	156105	130030	1.20053	0.263672	0.60527	0.98416	63137.8	177891	227287	43632.3	129430	217028	SPD_RS06565	protein_coding	30S ribosomal protein S21	SPD_1245
SPD_RS06570	25315.9	23834.2	1.06217	0.0870106	0.702564	0.98416	23295.3	24902	27750.3	18434.5	27019	26048.9	SPD_RS06570	protein_coding	glucosamine-6-phosphate deaminase	SPD_1246
SPD_RS06575	4264.76	3971.98	1.07371	0.102606	0.598241	0.98416	5000.35	3698.39	4095.53	3949.17	4193.74	3773.03	SPD_RS06575	protein_coding	tRNA preQ1(34) S-adenosylmethionine ribosyltransferase-isomerase QueA	SPD_1247
SPD_RS06580	1385.28	1750.04	0.791569	-0.337213	0.181276	0.92608	1215.18	1695.05	1245.61	1699.02	1597.72	1953.39	SPD_RS06580	protein_coding	choline-binding protein	SPD_1248
SPD_RS06590	1551.74	1671.32	0.928451	-0.107102	0.668298	0.98416	1907.23	1440.62	1307.36	2089.94	1660.31	1263.71	SPD_RS06590	protein_coding	N-acetyltransferase	SPD_1249
SPD_RS06595	2805.35	3549.79	0.790286	-0.339554	0.182887	0.92608	3618.83	2484.69	2312.52	4411.38	3263.33	2974.67	SPD_RS06595	protein_coding	NAD(+) synthetase	SPD_1250
SPD_RS06600	4091.87	5135.79	0.796736	-0.327827	0.17184	0.923804	5009.83	3680.05	3585.73	6244.98	4855.74	4306.66	SPD_RS06600	protein_coding	nicotinate phosphoribosyltransferase	SPD_1251
SPD_RS06605	107.88	138.457	0.779155	-0.360017	0.182992	0.92608	104.282	126.068	93.2893	149.796	126.247	139.329	SPD_RS06605	protein_coding	hypothetical protein	SPD_1252
SPD_RS06610	121.935	159.256	0.765657	-0.38523	0.323366	0.947205	81.874	169.619	114.312	110.545	122.003	245.219	SPD_RS06610	protein_coding	transcriptional regulator	SPD_1253
SPD_RS06615	266.955	218.578	1.22133	0.288452	0.461806	0.98416	142.202	347.261	311.402	158.608	236.581	260.545	SPD_RS06615	protein_coding	ABC transporter permease	SPD_1254
SPD_RS06620	977.592	904.612	1.08068	0.111934	0.802802	0.991146	502.448	1339.76	1090.57	515.876	838.111	1359.85	SPD_RS06620	protein_coding	ABC transporter	SPD_1255
SPD_RS06625	1169.86	1848.23	0.632961	-0.659811	0.0789112	0.789149	1594.39	999.379	915.812	2688.32	1609.38	1246.99	SPD_RS06625	protein_coding	hypothetical protein	SPD_1256
SPD_RS06635	5603.36	8461.66	0.662205	-0.594649	0.0243874	0.504366	6067.29	5292.58	5450.2	10409.6	7928.1	7047.25	SPD_RS06635	protein_coding	collagenase-like protease	SPD_1258
SPD_RS06640	9104.82	6886.75	1.32208	0.402806	0.57078	0.98416	4270.37	11149	11895	2500.87	6583.94	11575.4	SPD_RS06640	protein_coding	ApaLI family restriction endonuclease	.
SPD_RS06650	27069.8	19392.3	1.39591	0.481201	0.29925	0.944155	14475.3	33188.1	33546.1	10208.6	19472.8	28495.5	SPD_RS06650	protein_coding	site-specific DNA-methyltransferase	SPD_1260
SPD_RS06655	3008.85	2518.65	1.19463	0.256563	0.501945	0.98416	1765.89	3481.78	3778.88	1501.17	2358.38	3696.39	SPD_RS06655	protein_coding	AraC family transcriptional regulator	SPD_1262
SPD_RS06660	81.2345	81.493	0.996828	-0.00458416	0.996932	0.998847	56.019	118.046	69.6385	61.6808	88.0547	94.7436	SPD_RS06660	protein_coding	ABC transporter ATP-binding protein	SPD_1263
SPD_RS06665	65.4594	78.4215	0.834712	-0.260649	0.47288	0.98416	40.5061	102.001	53.8713	92.9217	61.5322	80.8107	SPD_RS06665	protein_coding	ABC transporter ATP-binding protein	SPD_1264
SPD_RS06670	23.461	26.5831	0.882553	-0.180244	0.680132	0.98416	11.2038	35.5284	23.6508	24.0315	22.2789	33.4389	SPD_RS06670	protein_coding	membrane protein	SPD_1265
SPD_RS06675	20.4541	21.3423	0.958384	-0.0613249	0.870984	0.993296	14.6511	30.9441	15.7672	24.0315	19.0962	20.8993	SPD_RS06675	protein_coding	energy-coupling factor transporter transmembrane protein EcfT	SPD_1266
SPD_RS06680	4420.2	3163.11	1.39742	0.482765	0.616228	0.98416	1899.48	5305.19	6055.92	653.656	3697.24	5138.45	SPD_RS06680	protein_coding	ABC transporter ATP-binding protein	SPD_1267
SPD_RS06685	1270.23	1771.48	0.717046	-0.479863	0.0237167	0.504366	1301.37	1338.62	1170.72	1943.34	1718.66	1652.44	SPD_RS06685	pseudogene	hypothetical protein	SPD_1268
SPD_RS06690	2.21456	9.78989	0.226209	-2.14427	0.0111759	0.340385	1.72366	2.29215	2.62787	8.01049	7.4263	13.9329	SPD_RS06690	protein_coding	transposase	SPD_1269
SPD_RS06695	1.96911	3.83046	0.514066	-0.959974	0.458475	NA	3.44733	1.14608	1.31393	2.40315	2.1218	6.96644	SPD_RS06695	protein_coding	transposase	SPD_1270
SPD_RS06700	1.10728	0.974283	1.13651	0.184609	0.946653	NA	0.861831	1.14608	1.31393	0.801049	2.1218	0	SPD_RS06700	protein_coding	hypothetical protein	SPD_1271
SPD_RS06705	620.576	587.59	1.05614	0.0787992	0.804084	0.991502	477.455	766.725	617.549	440.577	600.469	721.724	SPD_RS06705	protein_coding	transposase	SPD_1272
SPD_RS06710	7.75097	8.77148	0.883655	-0.178444	0.744687	0.985359	6.03282	8.02254	9.19754	8.01049	12.7308	5.57315	SPD_RS06710	protein_coding	hypothetical protein	SPD_1273
SPD_RS06715	37555.8	33292.1	1.12807	0.173859	0.32278	0.947205	38282.5	36078.5	38306.4	34646.2	32150.6	33079.5	SPD_RS06715	protein_coding	GMP synthase (glutamine-hydrolyzing)	SPD_1274
SPD_RS06720	0.725255	2.05936	0.352175	-1.50564	0.265347	NA	0.861831	0	1.31393	1.6021	3.1827	1.39329	SPD_RS06720	protein_coding	GntR family transcriptional regulator	SPD_1275
SPD_RS06725	991.527	1006.78	0.984853	-0.0220195	0.930742	0.99618	1177.26	826.321	970.998	1207.18	1052.41	760.736	SPD_RS06725	protein_coding	DMT multidrug transporter	SPD_1276
SPD_RS06730	1415.72	1592.24	0.889137	-0.169522	0.389738	0.951698	1426.33	1409.67	1411.17	1684.61	1581.8	1510.32	SPD_RS06730	protein_coding	serine hydrolase	SPD_1277
SPD_RS06735	5375.81	4573.53	1.17542	0.233174	0.400719	0.962376	3518.86	7005.97	5602.62	4204.71	4736.92	4778.98	SPD_RS06735	protein_coding	proteinase	SPD_1278
SPD_RS06740	823.135	957.176	0.859962	-0.217655	0.377068	0.95102	780.819	931.761	756.826	1140.69	906.008	824.827	SPD_RS06740	protein_coding	1-alkyl-2-acetylglycerophosphocholine esterase	SPD_1279
SPD_RS06745	893.704	925.042	0.966122	-0.0497228	0.775032	0.987077	878.206	877.895	925.01	995.704	870.999	908.424	SPD_RS06745	protein_coding	HAD family phosphatase	SPD_1280
SPD_RS06750	131.835	163.681	0.805438	-0.312154	0.217545	0.929913	145.649	142.114	107.743	190.65	148.526	151.868	SPD_RS06750	protein_coding	hypothetical protein	SPD_1281
SPD_RS06755	851.9	916.478	0.929537	-0.105416	0.62835	0.98416	680.847	978.75	896.103	901.18	931.47	916.784	SPD_RS06755	pseudogene	hypothetical protein	SPD_1282
SPD_RS06760	0.287277	1.6603	0.173027	-2.53093	0.269734	NA	0.861831	0	0	0.801049	0	4.17987	SPD_RS06760	protein_coding	hypothetical protein	.
SPD_RS06765	8025.73	6288.84	1.27619	0.35184	0.161693	0.917043	6685.23	7575.57	9816.4	4957.69	6653.96	7254.85	SPD_RS06765	protein_coding	peptide deformylase	SPD_1285
SPD_RS06770	5318.55	4659.21	1.14151	0.190947	0.323228	0.947205	5327.84	5135.57	5492.25	4366.52	4815.42	4795.7	SPD_RS06770	protein_coding	23S rRNA (guanosine(2251)-2'-O)-methyltransferase RlmB	SPD_1286
SPD_RS06775	15342.4	5052.94	3.03633	1.60233	5.35894e-17	1.42816e-14	17469.3	13603.9	14953.9	4869.58	4950.16	5339.08	SPD_RS06775	protein_coding	thioredoxin-disulfide reductase	SPD_1287
SPD_RS06780	3608.07	3139.85	1.14912	0.200529	0.619806	0.98416	2308.85	3931.04	4584.32	1604.5	2952.48	4862.58	SPD_RS06780	protein_coding	DUF4059 domain-containing protein	SPD_1288
SPD_RS06785	4316.28	3121.81	1.38262	0.467408	0.0415689	0.607019	5321.81	3339.67	4287.37	3047.99	3356.69	2960.74	SPD_RS06785	protein_coding	amino acid ABC transporter ATP-binding protein	SPD_1289
SPD_RS06790	3815.64	2450.56	1.55705	0.638813	0.0115394	0.341695	4602.18	2930.52	3914.21	2558.55	2889.89	1903.23	SPD_RS06790	protein_coding	amino acid ABC transporter permease	SPD_1290
SPD_RS06795	1384.49	1159.78	1.19375	0.255503	0.200161	0.929913	1584.05	1242.35	1327.07	1108.65	1229.58	1141.1	SPD_RS06795	protein_coding	arsenate reductase family protein	SPD_1291
SPD_RS06800	1383.86	1137.68	1.21639	0.282601	0.164998	0.918347	1575.43	1295.07	1281.09	1193.56	1227.46	992.022	SPD_RS06800	protein_coding	methylated-DNA--[protein]-cysteine S-methyltransferase	SPD_1292
SPD_RS06805	2270.54	2138.85	1.06157	0.0862028	0.698758	0.98416	2226.11	2225.68	2359.83	1730.27	2083.61	2602.66	SPD_RS06805	protein_coding	N-acetyltransferase	SPD_1293
SPD_RS06810	5201.07	5760.54	0.902878	-0.147396	0.471836	0.98416	4840.91	5195.17	5567.14	6113.61	4809.06	6358.97	SPD_RS06810	protein_coding	DUF1836 domain-containing protein	SPD_1294
SPD_RS06815	10204.8	8751.57	1.16605	0.221627	0.355854	0.948351	12425.9	7942.31	10246.1	8334.91	8304.72	9615.09	SPD_RS06815	protein_coding	hemolysin	SPD_1295
SPD_RS06820	5030.06	3931.77	1.27934	0.355395	0.121965	0.869664	5193.4	4457.09	5439.69	3631.16	4697.66	3466.5	SPD_RS06820	protein_coding	pyridoxal 5'-phosphate synthase glutaminase subunit PdxT	SPD_1296
SPD_RS06825	8345.39	6897.54	1.20991	0.274898	0.213746	0.929913	8529.54	7188.19	9318.42	5975.02	7741.39	6976.2	SPD_RS06825	protein_coding	pyridoxal 5'-phosphate synthase lyase subunit PdxS	SPD_1297
SPD_RS06830	24809.3	22268.8	1.11408	0.155854	0.432578	0.973325	26707.3	23855.6	23865	25374.8	22948.3	18483.4	SPD_RS06830	protein_coding	NADH oxidase	SPD_1298
SPD_RS06835	826.912	838.456	0.986233	-0.0199998	0.935255	0.99618	944.567	671.601	864.569	728.154	1041.8	745.409	SPD_RS06835	protein_coding	FAD:protein FMN transferase	SPD_1300
SPD_RS06840	238.532	320.189	0.744971	-0.424743	0.109707	0.849456	300.779	226.923	187.893	341.247	371.315	248.005	SPD_RS06840	protein_coding	NAD(P)H-dependent oxidoreductase	SPD_1301
SPD_RS06845	755.118	906.299	0.833189	-0.263284	0.261115	0.942518	905.785	684.208	675.362	1011.72	977.089	730.083	SPD_RS06845	protein_coding	oxidoreductase	SPD_1302
SPD_RS06850	4171.37	4765.7	0.875291	-0.192166	0.463842	0.98416	3236.18	4609.52	4668.41	3951.57	3965.64	6379.87	SPD_RS06850	protein_coding	hypothetical protein	SPD_1303
SPD_RS06855	9416.01	9957.21	0.945647	-0.0806266	0.74856	0.985359	11272.8	8572.66	8402.61	12840.8	9599.02	7431.8	SPD_RS06855	protein_coding	glycine--tRNA ligase subunit beta	SPD_1304
SPD_RS06860	2580.1	2908.59	0.887062	-0.172893	0.53538	0.98416	3164.64	2382.69	2192.96	3938.76	2691.5	2095.51	SPD_RS06860	protein_coding	glycine--tRNA ligase subunit alpha	SPD_1305
SPD_RS06865	1726.8	1854.91	0.930937	-0.103244	0.71726	0.98416	1902.06	1847.48	1430.87	2505.68	1860.82	1198.23	SPD_RS06865	pseudogene	elongation factor Tu	.
SPD_RS06870	2751.95	3403.3	0.808613	-0.306478	0.181654	0.92608	3132.76	2789.55	2333.55	4063.72	3271.81	2874.35	SPD_RS06870	protein_coding	aldo/keto reductase	SPD_1308
SPD_RS06875	21000.8	21923	0.957939	-0.0619943	0.784758	0.991059	16499.8	24670.5	21832.3	19744.3	22039.1	23985.5	SPD_RS06875	protein_coding	peptidoglycan-N-acetylglucosamine deacetylase	SPD_1309
SPD_RS06880	3725.03	3884.97	0.958831	-0.0606522	0.84542	0.991846	2718.22	4716.11	3740.77	2878.97	3732.25	5043.7	SPD_RS06880	pseudogene	hypothetical protein	SPD_1310
SPD_RS06890	3527.73	3899.9	0.90457	-0.144696	0.453668	0.978967	3630.03	3230.79	3722.38	3575.08	3618.73	4505.9	SPD_RS06890	protein_coding	gfo/Idh/MocA family oxidoreductase	SPD_1311
SPD_RS06895	3635.5	4197.52	0.866107	-0.207383	0.377821	0.95102	4706.46	3097.85	3102.2	4662.91	3787.41	4142.25	SPD_RS06895	protein_coding	ATP-dependent helicase	SPD_1312
SPD_RS06905	39.0139	41.28	0.945104	-0.0814556	0.787026	0.991059	36.1969	40.1127	40.732	42.4556	38.1924	43.1919	SPD_RS06905	pseudogene	IS630 family transposase	.
SPD_RS06910	121.507	171.557	0.70826	-0.497648	0.084193	0.795168	122.38	140.967	101.173	192.252	153.83	168.588	SPD_RS06910	protein_coding	transposase	.
SPD_RS06915	147.295	210.028	0.701314	-0.511867	0.103955	0.836347	114.624	178.788	148.475	187.445	157.013	285.624	SPD_RS06915	pseudogene	transposase	SPD_1314
SPD_RS06925	13.8836	12.8519	1.08027	0.111391	0.861392	0.993296	10.342	19.4833	11.8254	13.6178	13.7917	11.1463	SPD_RS06925	pseudogene	transposase	.
SPD_RS06930	412.207	436.926	0.943427	-0.0840173	0.784648	0.991059	273.201	527.195	436.226	300.393	457.248	553.136	SPD_RS06930	protein_coding	transposase	SPD_1316
SPD_RS06940	364166	359545	1.01285	0.0184257	0.94592	0.99618	488730	300101	303667	441851	341943	294841	SPD_RS06940	protein_coding	elongation factor Tu	SPD_1318
SPD_RS06945	43.9112	39.5104	1.11138	0.152358	0.756977	0.985359	18.0985	58.4499	55.1852	19.2252	25.4616	73.8443	SPD_RS06945	protein_coding	hypothetical protein	.
SPD_RS06950	24975.3	19989.5	1.24942	0.321263	0.218469	0.929913	26788.3	21232.2	26905.4	24048.3	19812.3	16107.8	SPD_RS06950	protein_coding	aquaporin	SPD_1320
SPD_RS06955	8.51502	11.1008	0.767064	-0.382581	0.479145	0.98416	6.03282	10.3147	9.19754	11.2147	9.5481	12.5396	SPD_RS06955	protein_coding	cell wall surface anchor protein	SPD_1321
SPD_RS06960	3.25177	5.51201	0.589942	-0.761356	0.447305	NA	5.17099	4.58431	0	3.2042	6.3654	6.96644	SPD_RS06960	protein_coding	hypothetical protein	SPD_1322
SPD_RS06965	0.437978	0.353633	1.23851	0.308605	0.988093	NA	0	0	1.31393	0	1.0609	0	SPD_RS06965	protein_coding	hypothetical protein	SPD_1323
SPD_RS06970	0.437978	0.267016	1.64027	0.713931	0.988466	NA	0	0	1.31393	0.801049	0	0	SPD_RS06970	protein_coding	hypothetical protein	.
SPD_RS06980	0.382026	0.707267	0.540144	-0.888584	0.751843	NA	0	1.14608	0	0	2.1218	0	SPD_RS06980	protein_coding	transposase	SPD_1325
SPD_RS06985	18931.2	19672.5	0.962314	-0.0554201	0.818049	0.991846	23213.4	16337.3	17242.8	24153.2	18819.3	16045.1	SPD_RS06985	protein_coding	phospho-sugar mutase	SPD_1326
SPD_RS06990	4214.45	2944.58	1.43126	0.517282	0.0370111	0.588863	4456.53	3743.09	4443.73	2434.39	3593.27	2806.08	SPD_RS06990	protein_coding	thioredoxin	SPD_1327
SPD_RS06995	16658.9	18664.9	0.892525	-0.164035	0.619743	0.98416	11005.6	20490.7	18480.5	12481.1	15529.5	27984.2	SPD_RS06995	protein_coding	glutamine ABC transporter substrate-binding protein	SPD_1328
SPD_RS07000	3662.06	3720.12	0.984392	-0.0226954	0.890801	0.993296	3851.52	3597.54	3537.11	3730.49	3768.32	3661.56	SPD_RS07000	protein_coding	amino acid ABC transporter ATP-binding protein	SPD_1329
SPD_RS07005	1811.45	1681.1	1.07754	0.107744	0.622655	0.98416	2072.7	1574.71	1786.95	1886.47	1668.8	1488.03	SPD_RS07005	protein_coding	amino acid ABC transporter permease	SPD_1330
SPD_RS07010	9656.34	7996.76	1.20753	0.272059	0.228447	0.929913	10876.3	8075.26	10017.4	7607.56	9190.57	7192.16	SPD_RS07010	protein_coding	tetratricopeptide repeat protein	SPD_1331
SPD_RS07015	19801.5	14670.1	1.34979	0.432732	0.215075	0.929913	16671.3	19592.2	23141	8617.69	17943	17449.5	SPD_RS07015	protein_coding	AI-2E family transporter	SPD_1332
SPD_RS07020	8187.09	8922.86	0.917541	-0.124155	0.570322	0.98416	9199.19	7269.57	8092.52	9184.03	7876.12	9708.44	SPD_RS07020	protein_coding	hypothetical protein	SPD_1333
SPD_RS07025	21449.5	18248	1.17544	0.233202	0.224557	0.929913	21298.4	19330.9	23719.1	16264.5	18353.6	20126.1	SPD_RS07025	protein_coding	ATP synthase epsilon chain	SPD_1334
SPD_RS07030	42647.2	39010.4	1.09322	0.12859	0.655333	0.98416	55883.7	34303.2	37754.6	49637	40371.5	27022.8	SPD_RS07030	protein_coding	ATP synthase subunit beta	SPD_1335
SPD_RS07035	20849	20309.9	1.02654	0.0377948	0.895287	0.993296	27161.5	17619.8	17765.7	26666.9	19925.8	14336.9	SPD_RS07035	protein_coding	ATP synthase subunit gamma	SPD_1336
SPD_RS07040	28180.5	27661	1.01878	0.0268433	0.932599	0.99618	37240.6	23939.3	23361.8	38556.9	26429.1	17997.1	SPD_RS07040	protein_coding	ATP synthase subunit alpha	SPD_1337
SPD_RS07045	7851.61	7416.37	1.05869	0.0822756	0.744758	0.985359	8018.48	8259.78	7276.57	9466	6982.84	5800.26	SPD_RS07045	protein_coding	ATP synthase subunit delta	SPD_1338
SPD_RS07050	15410.8	16901.4	0.911807	-0.133199	0.60298	0.98416	14275.4	18339.5	13617.6	20006.2	15103	15595.1	SPD_RS07050	protein_coding	ATP synthase subunit B	SPD_1339
SPD_RS07055	34551.1	38953.1	0.886992	-0.173007	0.400128	0.962376	31175.9	40400.4	32077.1	38383.1	34720.1	43756.2	SPD_RS07055	protein_coding	ATP synthase subunit A	SPD_1340
SPD_RS07060	9959.21	8359.52	1.19136	0.252612	0.290663	0.944155	7579.81	10870.5	11427.3	7400.09	8052.23	9626.23	SPD_RS07060	protein_coding	ATP synthase subunit C	SPD_1341
SPD_RS07065	796.392	775.55	1.02687	0.038259	0.880727	0.993296	836.838	857.266	695.071	809.059	808.406	709.184	SPD_RS07065	protein_coding	IS30 family transposase	SPD_1342
SPD_RS07070	1024.71	1127.08	0.909169	-0.137379	0.588319	0.98416	1028.16	1147.22	898.731	1062.19	1154.26	1164.79	SPD_RS07070	protein_coding	N-acetyltransferase	SPD_1343
SPD_RS07075	15444.4	16400.2	0.941715	-0.086637	0.753506	0.985359	11357.2	17518.9	17456.9	12385.8	15448.8	21366.1	SPD_RS07075	protein_coding	transcription elongation factor GreA	SPD_1345
SPD_RS07080	13101.8	16135.9	0.811965	-0.30051	0.260904	0.942518	14326.2	13277.3	11701.9	21346.4	13933.9	13127.6	SPD_RS07080	protein_coding	aminodeoxychorismate lyase	SPD_1346
SPD_RS07085	834.511	1019.12	0.818858	-0.288315	0.335606	0.948347	998.863	868.726	635.944	1367.39	920.861	769.095	SPD_RS07085	protein_coding	N-acetyltransferase	SPD_1347
SPD_RS07090	2316.28	2374.34	0.975546	-0.0357183	0.84902	0.991846	2119.24	2425.1	2404.5	2471.24	2153.63	2498.17	SPD_RS07090	protein_coding	GNAT family N-acetyltransferase	SPD_1348
SPD_RS07095	8259.41	9199.13	0.897847	-0.155459	0.499007	0.98416	9509.45	7637.46	7631.33	11003.2	8520.09	8074.11	SPD_RS07095	protein_coding	UDP-N-acetylmuramate--L-alanine ligase	SPD_1349
SPD_RS07100	2447.45	3012.33	0.812478	-0.299599	0.212304	0.929913	2566.53	2550.02	2225.8	3610.33	2468.71	2957.95	SPD_RS07100	protein_coding	hypothetical protein	SPD_1350
SPD_RS07105	5890.09	5905.05	0.997465	-0.00366176	0.986558	0.998847	7113.56	5082.85	5473.85	6643.1	6142.61	4929.46	SPD_RS07105	protein_coding	ATP-dependent helicase	SPD_1351
SPD_RS07110	564.979	504.857	1.11909	0.162323	0.476026	0.98416	634.308	482.498	578.131	479.828	548.485	486.258	SPD_RS07110	protein_coding	pyridoxal phosphate-dependent aminotransferase	SPD_1352
SPD_RS07115	335.486	309.968	1.08233	0.114134	0.680224	0.98416	449.014	257.867	299.577	346.053	328.879	254.972	SPD_RS07115	protein_coding	cystathionine gamma-synthase	SPD_1353
SPD_RS07130	47.0298	89.0491	0.528133	-0.921026	0.00750421	0.262278	39.6442	69.9107	31.5344	101.733	90.1765	75.2376	SPD_RS07130	protein_coding	ABC transporter ATP-binding protein	SPD_1356
SPD_RS07135	50.5896	57.2891	0.883057	-0.179422	0.596437	0.98416	39.6442	68.7646	43.3598	53.6703	54.1059	64.0913	SPD_RS07135	protein_coding	ABC transporter	.
SPD_RS07140	1541.43	1846.05	0.834988	-0.260173	0.267888	0.942825	1509.93	1666.4	1447.96	2087.53	1678.34	1772.26	SPD_RS07140	protein_coding	oligopeptide-binding protein AliB	SPD_1357
SPD_RS07145	12122.7	9684.95	1.25171	0.3239	0.208537	0.929913	14238.3	9065.47	13064.4	9298.58	10816.9	8939.34	SPD_RS07145	protein_coding	polysaccharide biosynthesis protein	SPD_1358
SPD_RS07150	4701.04	4935.72	0.952453	-0.07028	0.720154	0.98416	4474.63	4584.31	5044.19	4420.19	4615.97	5771	SPD_RS07150	protein_coding	UDP-N-acetylmuramoyl-L-alanyl-D-glutamate--L-lysine ligase	SPD_1359
SPD_RS07155	13898.7	9078.12	1.53101	0.614484	0.191852	0.929913	6855.01	15362	19479.1	3526.22	10410.6	13297.5	SPD_RS07155	protein_coding	CsbD family protein	SPD_1360
SPD_RS07170	1706.37	2035.94	0.838125	-0.254763	0.357564	0.949642	2127.86	1538.04	1453.21	2633.85	1888.4	1585.56	SPD_RS07170	protein_coding	UDP-N-acetylmuramoylalanyl-D-glutamate--2%2C 6-diaminopimelate ligase	SPD_1362
SPD_RS07175	11232.2	11310.1	0.993111	-0.00997242	0.96212	0.99618	12349.2	10236.8	11110.6	12667.8	10776.6	10485.9	SPD_RS07175	protein_coding	manganese-dependent inorganic pyrophosphatase	SPD_1363
SPD_RS07180	2008.32	2155.84	0.931573	-0.10226	0.638047	0.98416	2347.63	1832.58	1844.76	2455.22	2202.43	1809.88	SPD_RS07180	protein_coding	hypothetical protein	SPD_1364
SPD_RS07185	5964.86	6000.72	0.994024	-0.00864759	0.958804	0.99618	6237.07	5587.13	6070.38	5696.26	6286.89	6019.01	SPD_RS07185	protein_coding	tRNA1(Val) (adenine(37)-N6)-methyltransferase	SPD_1365
SPD_RS07190	3058.49	3092.45	0.989017	-0.0159329	0.932548	0.99618	3505.07	2721.93	2948.47	3022.36	3120.11	3134.9	SPD_RS07190	protein_coding	hypothetical protein	SPD_1366
SPD_RS07195	15884.6	15324.9	1.03652	0.0517493	0.812385	0.991846	14223.7	17119	16311.2	12271.3	15783	17920.5	SPD_RS07195	protein_coding	peptidyl-prolyl cis-trans isomerase	SPD_1367
SPD_RS07200	41645.7	45048.3	0.924467	-0.113306	0.606291	0.98416	45512.5	44713	34711.5	49187.6	43652.8	42304.4	SPD_RS07200	protein_coding	30S ribosomal protein S18	SPD_1368
SPD_RS07205	94382.2	96449.5	0.978566	-0.0312582	0.879434	0.993296	98403	101406	83337.6	105034	100849	83465	SPD_RS07205	protein_coding	single-stranded DNA-binding protein	SPD_1369
SPD_RS07210	67188.9	48866.7	1.37494	0.459371	0.0584636	0.716347	52763.9	68747.4	80055.4	38873.3	56577.8	51149	SPD_RS07210	protein_coding	30S ribosomal protein S6	SPD_1370
SPD_RS07215	18916	19385.8	0.975765	-0.035395	0.880513	0.993296	23267.7	15431.9	18048.2	22148.2	19546	16463.1	SPD_RS07215	pseudogene	asparagine--tRNA ligase	SPD_1371
SPD_RS07225	7323.89	7253.55	1.0097	0.0139237	0.963531	0.99618	9668.89	5747.58	6555.22	9345.04	7515.41	4900.2	SPD_RS07225	protein_coding	pyridoxal phosphate-dependent aminotransferase	SPD_1373
SPD_RS07230	4772.25	4145.33	1.15124	0.203183	0.339964	0.948347	3673.99	5293.73	5349.03	3817.8	4151.3	4466.88	SPD_RS07230	protein_coding	peptidase	SPD_1374
SPD_RS07240	29616.7	769.005	38.5131	5.26728	6.66829e-84	7.1084e-81	39562.4	21901.5	27386.3	799.447	813.71	693.858	SPD_RS07240	protein_coding	NAD(P)H-dependent oxidoreductase YhdA (this work)	SPD_1375
SPD_RS07245	171.68	237.144	0.723946	-0.466045	0.0694768	0.758117	145.649	205.148	164.242	239.514	228.093	243.826	SPD_RS07245	protein_coding	peptidase	SPD_1376
SPD_RS07250	211.914	266.412	0.795436	-0.330183	0.29969	0.944155	130.998	303.71	201.032	253.933	220.667	324.636	SPD_RS07250	protein_coding	transcriptional regulator	SPD_1377
SPD_RS07255	2248.6	2486.23	0.904422	-0.144933	0.548215	0.98416	1930.5	2119.1	2696.19	2089.94	2577.99	2790.76	SPD_RS07255	protein_coding	peroxide stress protein YaaA	SPD_1378
SPD_RS07260	2194.7	1926.39	1.13928	0.188125	0.561497	0.98416	1567.67	2082.42	2934.02	1301.7	2096.34	2381.13	SPD_RS07260	protein_coding	DUF3953 domain-containing protein	SPD_1379
SPD_RS07265	4034.17	5018.93	0.80379	-0.315109	0.216786	0.929913	4893.48	3394.68	3814.35	5840.45	5039.27	4177.08	SPD_RS07265	protein_coding	hypothetical protein	SPD_1380
SPD_RS07270	676.274	811.348	0.833519	-0.262713	0.27026	0.942825	692.051	570.746	766.024	725.75	773.396	934.897	SPD_RS07270	protein_coding	peptide deformylase	SPD_1381
SPD_RS07275	5149.63	3853.14	1.33647	0.418433	0.0445619	0.62559	5914.75	4403.23	5130.91	3935.55	4091.89	3531.99	SPD_RS07275	protein_coding	glutathione S-transferase	SPD_1382
SPD_RS07280	12724.1	9006.87	1.41271	0.498462	0.061581	0.735289	16600.6	9907.84	11663.8	10263	9959.73	6797.86	SPD_RS07280	protein_coding	cation-translocating P-type ATPase	SPD_1383
SPD_RS07285	5036.56	5015.63	1.00417	0.00600903	0.975878	0.996944	4947.77	4494.91	5667	4586.01	5385.13	5075.75	SPD_RS07285	protein_coding	cation transporter	SPD_1384
SPD_RS07290	7728.38	7297.53	1.05904	0.0827591	0.735265	0.98416	9825.74	6356.14	7003.27	8350.13	7841.11	5701.34	SPD_RS07290	protein_coding	ABC transporter ATP-binding protein	SPD_1385
SPD_RS07295	4667.33	4321.96	1.07991	0.110912	0.639219	0.98416	6020.75	3774.03	4207.22	4694.95	4548.08	3722.87	SPD_RS07295	protein_coding	CCA-adding enzyme	SPD_1386
SPD_RS07300	11017	9212.24	1.19591	0.258108	0.280062	0.944155	12933.5	8694.14	11423.3	9966.65	10066.9	7603.18	SPD_RS07300	protein_coding	4-hydroxy-tetrahydrodipicolinate reductase	SPD_1387
SPD_RS07305	9598.16	8852.83	1.08419	0.116619	0.618043	0.98416	11219.3	8442	9133.16	10263	9549.16	6746.3	SPD_RS07305	protein_coding	fatty acid-binding protein DegV	SPD_1388
SPD_RS07310	5681.32	5213.57	1.08972	0.123954	0.559476	0.98416	4423.78	6406.57	6213.6	4791.88	5565.48	5283.35	SPD_RS07310	protein_coding	DUF1149 domain-containing protein	SPD_1389
SPD_RS07315	5066.52	4967.45	1.01994	0.0284892	0.901772	0.993296	5802.71	4604.94	4791.92	6022.29	4983.05	3897.03	SPD_RS07315	protein_coding	phosphoglucosamine mutase	SPD_1390
SPD_RS07320	1867.94	2025.53	0.922198	-0.116852	0.595502	0.98416	2168.37	1770.69	1664.75	2361.49	1963.73	1751.36	SPD_RS07320	protein_coding	hypothetical protein	SPD_1391
SPD_RS07325	6335.17	5793.77	1.09345	0.128881	0.590284	0.98416	5278.72	6314.88	7411.9	4574.79	6361.16	6445.35	SPD_RS07325	protein_coding	TIGR00159 family protein	SPD_1392
SPD_RS07330	11.9906	15.0675	0.79579	-0.32954	0.46448	0.98416	11.2038	10.3147	14.4533	16.021	18.0353	11.1463	SPD_RS07330	protein_coding	hypothetical protein	.
SPD_RS07335	2964.78	3758	0.788925	-0.342039	0.155213	0.914354	3095.7	2940.83	2857.81	3892.3	3041.6	4340.09	SPD_RS07335	protein_coding	ferredoxin--NADP(+) reductase	SPD_1393
SPD_RS07340	5651.01	5985.76	0.944076	-0.0830254	0.76423	0.985712	7852.15	4347.07	4753.81	7106.91	5760.69	5089.68	SPD_RS07340	protein_coding	sporulation protein	SPD_1394
SPD_RS07345	5961.86	5741.94	1.0383	0.0542247	0.852985	0.991846	8346.84	4398.64	5140.11	7020.39	5724.62	4480.82	SPD_RS07345	protein_coding	YvcK family protein	SPD_1395
SPD_RS07350	5619.61	5278.3	1.06466	0.0903975	0.724666	0.98416	7341.08	4389.47	5128.29	6027.09	5410.59	4397.22	SPD_RS07350	protein_coding	RNase adaptor protein RapZ	SPD_1396
SPD_RS07355	11132	7294.55	1.52608	0.609827	0.00961825	0.309085	10091.2	10040.8	13264.2	6603.05	8261.23	7019.39	SPD_RS07355	protein_coding	RidA family protein	SPD_1397
SPD_RS07360	6181.78	5873.39	1.05251	0.0738273	0.791505	0.991059	8316.67	4891.46	5337.2	7385.67	5805.24	4429.26	engB	protein_coding	YihA family ribosome biogenesis GTP-binding protein	SPD_1398
SPD_RS07365	15070.6	12695.1	1.18711	0.247457	0.239621	0.929923	17509	12991.9	14710.8	13899	13242.2	10944.3	SPD_RS07365	protein_coding	ATP-dependent Clp protease ATP-binding subunit ClpX	SPD_1399
SPD_RS07370	1787.05	1561.36	1.14454	0.194772	0.45014	0.975733	2095.11	1536.89	1729.14	1856.83	1711.23	1116.02	SPD_RS07370	protein_coding	hypothetical protein	SPD_1400
SPD_RS07375	13493.9	11404.3	1.18322	0.242721	0.304159	0.946067	12119.1	13197.1	15165.4	9158.39	13090.4	11964.2	SPD_RS07375	protein_coding	dihydrofolate reductase	SPD_1401
SPD_RS07380	1.20308e+06	1.37549e+06	0.874656	-0.193213	0.681727	0.98416	570361	1.49503e+06	1.54384e+06	538261	1.40878e+06	2.17942e+06	SPD_RS07380	protein_coding	DNA starvation/stationary phase protection protein	SPD_1402
SPD_RS07385	35689.1	37002.5	0.964504	-0.0521407	0.792318	0.991059	39674.4	34862.5	32530.4	42184	35600.6	33223	SPD_RS07385	protein_coding	1%2C4-beta-N-acetylmuramidase	SPD_1403
SPD_RS07390	12657.1	11475.9	1.10293	0.141346	0.550263	0.98416	14861.4	11839	11270.9	13738	11893.7	8795.83	SPD_RS07390	protein_coding	triose-phosphate isomerase	SPD_1404
SPD_RS07395	2315.83	1959.99	1.18155	0.240681	0.30017	0.944155	2804.4	1998.76	2144.34	2184.46	2168.48	1527.04	SPD_RS07395	protein_coding	DNA replication protein DnaD	SPD_1405
SPD_RS07400	4060.37	4264.3	0.952178	-0.0706965	0.750725	0.985359	5195.98	3613.58	3371.56	4527.53	4339.08	3926.29	SPD_RS07400	protein_coding	homoserine O-succinyltransferase	SPD_1406
SPD_RS07405	20868.5	16031.4	1.30173	0.38043	0.140733	0.878567	17119.4	20470.1	25016	12936.9	18178.5	16978.6	SPD_RS07405	protein_coding	adenine phosphoribosyltransferase	SPD_1407
SPD_RS07410	1681.13	875.873	1.91938	0.94064	0.00153774	0.0819616	1198.81	2179.84	1664.75	756.991	797.797	1072.83	SPD_RS07410	protein_coding	class I SAM-dependent methyltransferase	SPD_1408
SPD_RS07415	26.3202	14.8162	1.77644	0.828992	0.109628	0.849456	12.0656	36.6745	30.2205	11.2147	9.5481	23.6859	SPD_RS07415	protein_coding	hypothetical protein	.
SPD_RS07420	4259.27	5788.08	0.735868	-0.44248	0.0872547	0.795168	4068.71	4994.6	3714.49	7041.22	4926.82	5396.21	SPD_RS07420	protein_coding	ABC transporter ATP-binding protein	SPD_1409
SPD_RS07425	3555.6	3692.26	0.962985	-0.0544145	0.895324	0.993296	2081.32	4044.51	4540.96	1766.31	3351.38	5959.1	SPD_RS07425	tRNA	tRNA-Leu	SPD_1410
SPD_RS07430	7904.82	8111.08	0.974571	-0.0371605	0.848869	0.991846	7654.79	7772.69	8286.98	6838.56	8385.35	9109.32	SPD_RS07430	protein_coding	cysteine hydrolase	SPD_1411
SPD_RS07435	10141.1	8601.18	1.17904	0.237612	0.369504	0.950312	8655.37	10495.8	11272.2	6062.34	10091.3	9649.92	SPD_RS07435	protein_coding	GTP-sensing pleiotropic transcriptional regulator CodY	SPD_1412
SPD_RS07440	32337.5	25409.3	1.27266	0.347853	0.11295	0.85665	39883.8	26616.5	30512.2	23970.6	28588.1	23669.2	SPD_RS07440	protein_coding	DEAD/DEAH box family ATP-dependent RNA helicase	SPD_1413
SPD_RS07445	24.5023	30.6933	0.798295	-0.325007	0.522976	0.98416	37.9206	17.1912	18.3951	34.4451	33.9488	23.6859	SPD_RS07445	protein_coding	oxalate:formate antiporter	SPD_1414
SPD_RS07450	3217.97	3414.94	0.942323	-0.0857072	0.770357	0.986163	4141.1	2694.43	2818.39	4437.81	3278.18	2528.82	SPD_RS07450	protein_coding	pyridine nucleotide-disulfide oxidoreductase	SPD_1415
SPD_RS07455	4703.13	4663.93	1.00841	0.0120759	0.961144	0.99618	6209.49	3584.93	4314.96	5151.55	4718.88	4121.35	SPD_RS07455	protein_coding	DUF1727 domain-containing protein	SPD_1416
SPD_RS07460	3650.46	3461.13	1.0547	0.0768383	0.791358	0.991059	5092.56	2655.46	3203.37	4112.59	3661.17	2609.63	SPD_RS07460	protein_coding	glutamine amidotransferase	SPD_1417
SPD_RS07465	5613.21	4767.31	1.17744	0.235649	0.400842	0.962376	7519.48	4141.92	5178.22	5429.51	4914.09	3958.33	SPD_RS07465	protein_coding	aminopeptidase P family protein	SPD_1418
SPD_RS07470	90.0586	152.742	0.58961	-0.762166	0.0082611	0.275747	76.703	105.439	88.0336	160.21	129.43	168.588	SPD_RS07470	protein_coding	IS3 family transposase	.
SPD_RS07475	91.5021	125.028	0.731856	-0.450369	0.19477	0.929913	67.2228	100.855	106.429	99.3301	84.872	190.881	SPD_RS07475	protein_coding	transposase	.
SPD_RS07485	192.395	168.575	1.1413	0.19068	0.553306	0.98416	150.82	210.878	215.485	97.728	169.744	238.252	SPD_RS07485	protein_coding	transposase	SPD_1421
SPD_RS07490	1212.43	912.632	1.3285	0.409795	0.136204	0.878567	1060.91	1069.29	1507.08	648.049	1107.58	982.269	SPD_RS07490	protein_coding	membrane protein	SPD_1422
SPD_RS07495	784.237	642.162	1.22124	0.288351	0.215363	0.929913	948.014	645.241	759.454	654.457	716.107	555.922	SPD_RS07495	protein_coding	hydroxymethylpyrimidine/phosphomethylpyrimidine kinase	SPD_1423
SPD_RS07500	937.612	888.907	1.05479	0.0769591	0.755888	0.985359	916.127	766.725	1129.98	708.127	926.165	1032.43	SPD_RS07500	protein_coding	tRNA pseudouridine(38-40) synthase TruA	SPD_1424
SPD_RS07505	7.12349	7.70635	0.924366	-0.113463	0.919788	0.994567	7.75648	5.73038	7.88361	5.60734	6.3654	11.1463	SPD_RS07505	protein_coding	hypothetical protein	.
SPD_RS07510	3074.58	3093.86	0.99377	-0.00901679	0.969248	0.99618	3430.09	2696.72	3096.94	3661.59	3141.32	2478.66	SPD_RS07510	protein_coding	MFS transporter	SPD_1425
SPD_RS07515	5209.51	5416.66	0.961758	-0.0562548	0.810471	0.991846	6247.42	4488.04	4893.09	6300.25	5397.86	4551.87	SPD_RS07515	protein_coding	hypothetical protein	SPD_1426
SPD_RS07520	2636.55	2785.73	0.946448	-0.079405	0.754646	0.985359	3162.92	2300.18	2446.55	3433.3	2783.8	2140.09	SPD_RS07520	protein_coding	hypothetical protein	SPD_1427
SPD_RS07525	6058.96	5248.14	1.1545	0.207265	0.283373	0.944155	5920.78	5608.9	6647.19	4802.29	5561.24	5380.88	SPD_RS07525	protein_coding	cytidylate kinase	SPD_1428
SPD_RS07530	1911.62	2193.18	0.871621	-0.198227	0.308503	0.947205	2220.94	1728.28	1785.64	2287.8	2137.71	2154.02	SPD_RS07530	protein_coding	hypothetical protein	SPD_1429
SPD_RS07540	3485.48	2852.73	1.2218	0.289013	0.281264	0.944155	4519.44	2713.91	3223.08	3329.16	3086.16	2142.88	SPD_RS07540	protein_coding	glycosyltransferase	SPD_1431
SPD_RS07545	16488.8	15624.2	1.05534	0.0777066	0.720401	0.98416	19093	14530	15843.4	16538.5	14801.7	15532.4	SPD_RS07545	protein_coding	UDP-glucose 4-epimerase	SPD_1432
SPD_RS07550	1000.44	1021.76	0.979141	-0.0304111	0.908502	0.993296	1294.47	762.141	944.719	1198.37	1036.5	830.4	SPD_RS07550	protein_coding	FAD-binding oxidoreductase	SPD_1433
SPD_RS07555	1045.06	964.898	1.08308	0.115138	0.628126	0.98416	1258.27	848.097	1028.81	1086.22	996.185	812.287	SPD_RS07555	protein_coding	Nif3-like dinuclear metal center hexameric protein	SPD_1434
SPD_RS07560	573.25	643.746	0.890492	-0.167326	0.44094	0.973325	611.038	495.105	613.607	651.253	619.565	660.419	SPD_RS07560	protein_coding	SAM-dependent methyltransferase	SPD_1435
SPD_RS07565	29512.5	28180.3	1.04727	0.0666398	0.823466	0.991846	40277.7	20541.1	27718.8	33821.1	30102	20617.9	SPD_RS07565	protein_coding	ATPase	SPD_1436
SPD_RS07570	2922.01	3273.73	0.892562	-0.163976	0.367427	0.950312	3106.04	2694.43	2965.55	3254.66	3081.91	3484.61	SPD_RS07570	protein_coding	1-acyl-sn-glycerol-3-phosphate acyltransferase	SPD_1437
SPD_RS07575	48038.9	63352	0.758284	-0.399189	0.195081	0.929913	37275.9	49910.5	56930.1	40741.4	59153.6	90161.1	SPD_RS07575	protein_coding	cadmium resistance protein CadD	SPD_1438
SPD_RS07580	146788	177932	0.824966	-0.277593	0.246874	0.929923	123523	166197	150643	138746	168530	226518	SPD_RS07580	protein_coding	30S ribosomal protein S15	SPD_1439
SPD_RS07585	158.96	10.7926	14.7287	3.88056	2.51961e-24	1.07436e-21	115.485	187.957	173.439	12.0157	10.609	9.75302	SPD_RS07585	protein_coding	NAD(P)-dependent oxidoreductase YwnB (this work)	SPD_1440
SPD_RS07590	150.65	195.503	0.770574	-0.375994	0.192863	0.929913	191.327	113.462	147.161	196.257	217.484	172.768	SPD_RS07590	protein_coding	hypothetical protein	.
SPD_RS07595	336.354	394.346	0.852942	-0.22948	0.373874	0.95102	417.126	309.441	282.496	477.425	411.629	293.984	SPD_RS07595	protein_coding	MazG-like protein	SPD_1442
SPD_RS07600	292.629	379.751	0.770581	-0.375981	0.208915	0.929913	430.054	225.777	222.055	450.19	353.28	335.783	SPD_RS07600	protein_coding	MazG-like protein	SPD_1443
SPD_RS07605	7075.24	7740.03	0.914111	-0.129559	0.640479	0.98416	9602.52	5785.4	5837.81	9710.32	7567.4	5942.38	SPD_RS07605	protein_coding	threonine--tRNA ligase	SPD_1444
SPD_RS07610	590.19	710.402	0.830783	-0.267457	0.321126	0.947205	752.379	503.128	515.062	855.52	704.437	571.248	SPD_RS07610	protein_coding	sensor histidine kinase	SPD_1445
SPD_RS07615	460.275	553.949	0.830899	-0.267256	0.244969	0.929923	489.52	427.487	463.819	603.19	610.017	448.639	SPD_RS07615	protein_coding	DNA-binding response regulator	SPD_1446
SPD_RS07620	155.674	228.617	0.680936	-0.554409	0.0816776	0.792449	215.458	121.484	130.08	285.974	208.997	190.881	SPD_RS07620	protein_coding	DUF2974 domain-containing protein	SPD_1447
SPD_RS07625	3018.41	2819.12	1.07069	0.0985426	0.798342	0.991059	1707.29	3145.98	4201.96	1569.25	3296.22	3591.9	SPD_RS07625	protein_coding	hypothetical protein	.
SPD_RS07630	405.244	1522.16	0.266229	-1.90926	1.2691e-15	2.70571e-13	474.007	309.441	432.284	1679.8	1517.09	1369.6	SPD_RS07630	protein_coding	Rrf2 family transcriptional regulator SifR (this work)	SPD_1448
SPD_RS07635	3089.52	2830.72	1.09143	0.126216	0.536311	0.98416	3202.57	2846.86	3219.14	3022.36	2904.74	2565.04	SPD_RS07635	protein_coding	metallo-phosphatase; phosphodiesterase	SPD_1449
SPD_RS07640	2383.22	2168.27	1.09913	0.136362	0.586653	0.98416	2944.02	1805.07	2400.56	1955.36	2297.91	2251.55	SPD_RS07640	protein_coding	DtxR family Mn-sensing transcriptional regulator PsaR	SPD_1450
SPD_RS07645	18.0345	10.0199	1.79986	0.847885	0.117327	0.85665	23.2694	13.7529	17.0811	12.8168	11.6699	5.57315	SPD_RS07645	protein_coding	hypothetical protein	SPD_1451
SPD_RS07650	220.55	198.411	1.11159	0.152619	0.534611	0.98416	249.069	206.294	206.288	154.602	185.657	254.972	SPD_RS07650	pseudogene	hypothetical protein	SPD_1452
SPD_RS07660	219.436	227.756	0.963472	-0.0536858	0.877393	0.993296	251.655	210.878	195.776	156.205	212.18	314.883	SPD_RS07660	protein_coding	hypothetical protein	SPD_1454
SPD_RS07665	2565.59	2844.15	0.902061	-0.148704	0.706234	0.98416	1341.01	3559.71	2796.05	1780.73	2215.16	4536.55	SPD_RS07665	protein_coding	hypothetical protein	.
SPD_RS07670	25121.5	20489	1.2261	0.294073	0.579219	0.98416	10722.9	28366.6	36275.1	6015.88	19785.8	35665.4	SPD_RS07670	protein_coding	hypothetical protein	.
SPD_RS07680	2009.98	1796.43	1.11888	0.162049	0.438512	0.973325	2311.43	1802.78	1915.72	1929.73	1809.9	1649.65	SPD_RS07680	protein_coding	D-aminoacyl-tRNA deacylase	SPD_1457
SPD_RS07685	4825.12	4598.74	1.04922	0.0693236	0.76024	0.985359	5661.37	4027.31	4786.66	4832.73	4716.76	4246.74	SPD_RS07685	protein_coding	bifunctional (p)ppGpp synthetase/guanosine-3'%2C5'-bis(diphosphate) 3'-pyrophosphohydrolase	SPD_1458
SPD_RS07700	1553.56	1499.08	1.03634	0.0514961	0.835826	0.991846	1771.93	1385.61	1503.14	1123.87	1360.07	2013.3	SPD_RS07700	protein_coding	MBL fold metallo-hydrolase	SPD_1459
SPD_RS07705	28281.6	25449.6	1.11128	0.152223	0.547629	0.98416	36371.9	22710.7	25762.3	29622	26068.4	20658.3	SPD_RS07705	protein_coding	endopeptidase	SPD_1460
SPD_RS07710	16315.6	18628.7	0.87583	-0.191278	0.385621	0.951698	18091.6	14290.4	16564.8	17551	19406	18929.2	SPD_RS07710	protein_coding	Mn ABC transporter ATP-binding protein PsaB	SPD_1461
SPD_RS07715	10932.5	13884.5	0.787392	-0.344846	0.25525	0.942518	13535.9	9504.42	9757.28	16656.2	14861.1	10136.2	SPD_RS07715	protein_coding	Mn ABC transporter permease PsaC	SPD_1462
SPD_RS07720	15817	23669.2	0.66825	-0.58154	0.0223436	0.491098	16254.1	16497.8	14699	25561.5	21937.3	23509	SPD_RS07720	protein_coding	Mn ABC transporter substrate-binding lipoprotein PsaA	SPD_1463
SPD_RS07725	254.038	258.972	0.980946	-0.0277544	0.912909	0.99333	270.615	232.654	258.845	285.173	249.311	242.432	SPD_RS07725	protein_coding	2-Cys peroxiredoxin	SPD_1464
SPD_RS07730	2179.87	2225.11	0.979669	-0.0296332	0.897357	0.993296	2628.59	1842.89	2068.13	2504.88	2155.75	2014.7	SPD_RS07730	protein_coding	ABC transporter permease	SPD_1465
SPD_RS07735	359.004	392.326	0.915064	-0.128055	0.608514	0.98416	449.876	293.396	333.739	429.362	402.081	345.536	SPD_RS07735	protein_coding	ABC transporter ATP-binding protein	SPD_1466
SPD_RS07740	1589.95	1247.76	1.27424	0.34964	0.0579888	0.716347	1595.25	1515.11	1659.5	1154.31	1315.52	1273.47	SPD_RS07740	protein_coding	hypothetical protein	SPD_1467
SPD_RS07745	85612.9	94117.5	0.909639	-0.136634	0.497678	0.98416	78441.3	89500.6	88896.9	102844	85766.3	93741.9	SPD_RS07745	protein_coding	2%2C3-bisphosphoglycerate-dependent phosphoglycerate mutase	SPD_1468
SPD_RS07750	14.5484	16.5902	0.876928	-0.18947	0.653485	0.98416	13.7893	11.4608	18.3951	24.8325	13.7917	11.1463	SPD_RS07750	protein_coding	hypothetical protein	SPD_1469
SPD_RS07760	37.7382	33.5823	1.12375	0.168322	0.70322	0.98416	45.6771	41.2588	26.2787	51.2671	24.4007	25.0792	SPD_RS07760	pseudogene	hypothetical protein	.
SPD_RS07765	14467.8	13073.7	1.10664	0.14618	0.630485	0.98416	20075.5	11364.5	11963.4	16829.2	13722.7	8669.04	SPD_RS07765	protein_coding	isoleucine--tRNA ligase	SPD_1472
SPD_RS07770	8418.94	7092.12	1.18708	0.247421	0.369516	0.950312	6332.74	8544	10380.1	5182.79	7471.92	8621.67	SPD_RS07770	protein_coding	hypothetical protein	.
SPD_RS07780	10732	9955.39	1.07801	0.10837	0.635534	0.98416	12866.3	10008.7	9321.05	11612.8	9988.37	8264.99	SPD_RS07780	protein_coding	cell division protein DivIVA	SPD_1474
SPD_RS07785	16900.5	14253.5	1.18571	0.24575	0.267002	0.942518	14314.2	18628.3	17759.1	12672.6	14421.9	15666.1	SPD_RS07785	protein_coding	hypothetical protein	SPD_1475
SPD_RS07790	1086.82	1007.7	1.07851	0.109041	0.699454	0.98416	1329.81	1046.37	884.278	1291.29	1040.74	691.071	SPD_RS07790	protein_coding	membrane protein	SPD_1476
SPD_RS07795	16017.7	12887.8	1.24286	0.31366	0.116552	0.85665	14241.8	16203.2	17608	11495.9	12834.8	14332.8	SPD_RS07795	protein_coding	cell division protein SepF	SPD_1477
SPD_RS07800	9362.17	9228.32	1.0145	0.0207738	0.930492	0.99618	10943.5	8934.82	8208.15	11035.3	9178.9	7470.81	SPD_RS07800	protein_coding	YggS family pyridoxal phosphate enzyme	SPD_1478
SPD_RS07805	21870.9	20489.9	1.0674	0.0940985	0.718266	0.98416	28118.1	18514.9	18979.8	24896.6	21365.5	15207.7	SPD_RS07805	protein_coding	cell division protein FtsZ	SPD_1479
SPD_RS07810	56461.1	59162.3	0.954342	-0.0674216	0.810113	0.991846	48716.7	59541	61125.5	40710.9	55873.3	80902.7	SPD_RS07810	protein_coding	cell division protein FtsA	SPD_1480
SPD_RS07815	7142.09	6967.28	1.02509	0.0357514	0.840459	0.991846	7700.46	6518.89	7206.93	7353.63	6995.57	6552.64	SPD_RS07815	protein_coding	TIGR02206 family membrane protein	SPD_1481
SPD_RS07820	1555.54	1750.11	0.888823	-0.170031	0.524994	0.98416	1869.31	1480.73	1316.56	2207.69	1695.32	1347.31	SPD_RS07820	protein_coding	NUDIX hydrolase	SPD_1482
SPD_RS07825	3029.05	2967.49	1.02074	0.0296221	0.913633	0.99333	3809.29	2567.21	2710.65	3762.53	2952.48	2187.46	SPD_RS07825	protein_coding	UDP-N-acetylmuramoyl-tripeptide--D-alanyl-D-alanine ligase	SPD_1483
SPD_RS07830	12947	11103.6	1.16601	0.221583	0.340902	0.948347	15041.5	10388	13411.3	10492.9	12157.9	10660.1	SPD_RS07830	protein_coding	D-alanine--D-alanine ligase	SPD_1484
SPD_RS07835	6171.77	5163.68	1.19523	0.257284	0.191047	0.929913	6784.34	5516.07	6214.91	5317.36	5350.12	4823.57	SPD_RS07835	protein_coding	recombination protein RecR	SPD_1485
SPD_RS07840	9580.09	7867.41	1.21769	0.284151	0.184902	0.927558	11011.6	8416.79	9311.85	8938.1	8054.35	6609.76	SPD_RS07840	protein_coding	penicillin-binding protein 2	SPD_1486
SPD_RS07845	3706.93	4783.21	0.774987	-0.367757	0.0786817	0.789149	4043.71	3470.32	3606.75	4932.86	4074.92	5341.87	SPD_RS07845	protein_coding	MurR/RpiR family transcriptional regulator	SPD_1487
SPD_RS07850	726.871	694.833	1.04611	0.0650333	0.735513	0.98416	762.721	626.904	790.989	650.452	719.29	714.757	SPD_RS07850	protein_coding	ROK family protein	SPD_1488
SPD_RS07855	462.364	499.435	0.925775	-0.111267	0.615617	0.98416	548.987	422.902	415.203	556.729	467.857	473.718	SPD_RS07855	protein_coding	N-acetylneuraminate lyase	SPD_1489
SPD_RS07860	275.409	282.519	0.974834	-0.0367719	0.858328	0.991846	293.023	288.811	244.392	308.404	298.113	241.039	SPD_RS07860	protein_coding	DUF624 domain-containing protein	SPD_1490
SPD_RS07865	256.703	243.417	1.05458	0.07667	0.7894	0.991059	189.603	288.811	291.693	173.828	265.225	291.197	SPD_RS07865	protein_coding	hypothetical protein	.
SPD_RS07870	629.766	784.85	0.802403	-0.3176	0.335772	0.948347	470.56	827.468	591.27	531.095	694.889	1128.56	SPD_RS07870	protein_coding	hypothetical protein	SPD_1491
SPD_RS07875	174.028	188.611	0.92268	-0.116098	0.7004	0.98416	201.669	162.743	157.672	262.744	188.84	114.25	SPD_RS07875	protein_coding	DUF386 domain-containing protein	SPD_1492
SPD_RS07880	413.675	469.278	0.881513	-0.181946	0.54783	0.98416	535.197	339.239	366.588	643.242	419.055	345.536	SPD_RS07880	protein_coding	carbohydrate ABC transporter permease	SPD_1493
SPD_RS07885	494.091	561.349	0.880185	-0.184121	0.403092	0.963813	549.848	460.723	471.702	696.112	493.318	494.617	SPD_RS07885	protein_coding	sugar ABC transporter permease	SPD_1494
SPD_RS07890	1142.28	1316.9	0.867399	-0.205232	0.388753	0.951698	1146.24	1321.43	959.172	1606.9	1155.32	1188.48	SPD_RS07890	protein_coding	carbohydrate ABC transporter substrate-binding protein	SPD_1495
SPD_RS07895	1061.73	1073.27	0.989248	-0.0155954	0.933529	0.99618	1014.38	1138.05	1032.75	1256.04	945.262	1018.49	SPD_RS07895	protein_coding	PTS glucose transporter subunit IIBC	SPD_1496
SPD_RS07900	647.397	746.107	0.8677	-0.204732	0.326225	0.948259	623.104	709.422	609.666	841.902	625.931	770.489	SPD_RS07900	protein_coding	N-acetylmannosamine-6-phosphate 2-epimerase	SPD_1497
SPD_RS07905	17.8919	20.5057	0.872531	-0.196722	0.6823	0.98416	14.6511	20.6294	18.3951	15.2199	21.218	25.0792	SPD_RS07905	protein_coding	gfo/Idh/MocA family oxidoreductase	SPD_1498
SPD_RS07910	8.64856	8.70188	0.993873	-0.00886642	0.958515	0.99618	4.30916	13.7529	7.88361	6.40839	12.7308	6.96644	SPD_RS07910	protein_coding	sialidase	SPD_1499
SPD_RS07915	5.40286	5.93102	0.91095	-0.134557	0.938168	NA	6.03282	2.29215	7.88361	2.40315	4.2436	11.1463	SPD_RS07915	protein_coding	carbohydrate ABC transporter permease	SPD_1500
SPD_RS07920	0.764051	2.7212	0.280777	-1.8325	0.293592	NA	0	2.29215	0	0.801049	3.1827	4.17987	SPD_RS07920	protein_coding	sugar ABC transporter permease	SPD_1501
SPD_RS07925	3.62324	3.60887	1.00398	0.0057348	0.972983	NA	0.861831	3.43823	6.56967	2.40315	4.2436	4.17987	SPD_RS07925	protein_coding	sugar ABC transporter substrate-binding protein	SPD_1502
SPD_RS07930	3.36064	3.07484	1.09295	0.128225	0.856492	NA	1.72366	5.73038	2.62787	0.801049	4.2436	4.17987	SPD_RS07930	protein_coding	DUF386 domain-containing protein	SPD_1503
SPD_RS07935	1258.56	1289.28	0.976174	-0.0347899	0.838954	0.991846	1250.52	1266.42	1258.75	1248.03	1257.17	1362.64	SPD_RS07935	protein_coding	sialidase A	SPD_1504
SPD_RS07940	275.204	173.4	1.5871	0.666397	0.372927	0.95102	171.504	333.508	320.6	48.0629	196.266	275.871	SPD_RS07940	protein_coding	hypothetical protein	SPD_1505
SPD_RS07945	81145.1	41482.3	1.95614	0.96801	0.0409735	0.606636	64391.7	84460.1	94583.6	15897.6	57043.5	51505.7	SPD_RS07945	protein_coding	acetylxylan esterase	SPD_1506
SPD_RS07950	8067.92	7385.85	1.09235	0.127433	0.635943	0.98416	10773.8	6053.58	7376.43	8097.8	8284.57	5775.18	SPD_RS07950	protein_coding	DNA helicase RecG	SPD_1507
SPD_RS07955	4270.69	3965.43	1.07698	0.106992	0.692202	0.98416	5669.13	3209.02	3933.92	4413.78	4396.37	3086.13	SPD_RS07955	protein_coding	alanine racemase	SPD_1508
SPD_RS07960	1616.74	1610.48	1.00389	0.00559469	0.976369	0.996944	1937.4	1463.54	1449.27	1651.76	1635.91	1543.76	SPD_RS07960	protein_coding	holo-ACP synthase	SPD_1509
SPD_RS07965	11314.5	12296.6	0.920129	-0.120092	0.537372	0.98416	13084.3	9829.9	11029.2	12171.1	12361.6	12357.1	SPD_RS07965	protein_coding	3-deoxy-7-phosphoheptulonate synthase	SPD_1510
SPD_RS07970	6592.64	7397.73	0.89117	-0.166228	0.500604	0.98416	8693.29	5434.7	5649.92	8143.46	7524.96	6524.77	SPD_RS07970	protein_coding	phospho-2-dehydro-3-deoxyheptonate aldolase	SPD_1511
SPD_RS07975	48892.5	45326.9	1.07867	0.109247	0.551771	0.98416	49065.8	46581.2	51030.6	42392.3	48495.9	45092.4	SPD_RS07975	protein_coding	protein translocase subunit SecA	SPD_1512
SPD_RS07980	122.563	97.9778	1.25093	0.323	0.344152	0.948347	85.3213	144.406	137.963	102.534	127.308	64.0913	SPD_RS07980	protein_coding	hypothetical protein	SPD_1513
SPD_RS07985	336.741	427.672	0.78738	-0.344868	0.242412	0.929923	261.997	435.509	312.716	377.294	399.959	505.764	SPD_RS07985	protein_coding	ABC transporter ATP-binding protein	SPD_1514
SPD_RS07990	168.232	197.247	0.852899	-0.229553	0.465509	0.98416	160.301	214.316	130.08	193.053	199.449	199.24	SPD_RS07990	protein_coding	hypothetical protein	SPD_1515
SPD_RS07995	171.631	198.831	0.863197	-0.212238	0.458756	0.982982	156.853	210.878	147.161	220.288	186.718	189.487	SPD_RS07995	protein_coding	hypothetical protein	SPD_1516
SPD_RS08000	228.624	275.934	0.828544	-0.271349	0.438465	0.973325	149.959	315.171	220.741	198.66	259.92	369.221	SPD_RS08000	protein_coding	hypothetical protein	SPD_1517
SPD_RS08005	6638.99	7000.49	0.94836	-0.0764929	0.855631	0.991846	3137.93	8665.49	8113.54	4363.31	6298.56	10339.6	SPD_RS08005	protein_coding	transcriptional regulator	SPD_1518
SPD_RS08010	450.259	515.727	0.873057	-0.195852	0.389946	0.951698	371.449	535.218	444.11	448.587	509.232	589.361	SPD_RS08010	protein_coding	hypothetical protein	.
SPD_RS08015	899.814	917.858	0.980341	-0.028645	0.932077	0.99618	565.361	1065.85	1068.23	587.169	1009.98	1156.43	SPD_RS08015	protein_coding	hypothetical protein	.
SPD_RS08020	8367.89	9119.01	0.917631	-0.124014	0.536385	0.98416	9927.44	7668.4	7507.82	9536.49	8746.06	9074.49	SPD_RS08020	protein_coding	ribosome biogenesis GTPase Der	SPD_1519
SPD_RS08025	2692	2521.83	1.06748	0.094209	0.695957	0.98416	3435.26	2207.34	2433.41	2838.92	2679.83	2046.74	SPD_RS08025	protein_coding	NADPH-dependent oxidoreductase	SPD_1520
SPD_RS08030	2882.4	2716.16	1.06121	0.0857055	0.599526	0.98416	3075.01	2719.64	2852.55	2753.21	2720.15	2675.11	SPD_RS08030	protein_coding	primosomal protein DnaI	SPD_1521
SPD_RS08035	4305.11	4133.61	1.04149	0.0586469	0.727568	0.98416	4597.01	4074.3	4244.01	3941.96	4397.43	4061.44	SPD_RS08035	protein_coding	DNA helicase	SPD_1522
SPD_RS08040	1958.17	1742.74	1.12362	0.168156	0.378548	0.951557	1778.82	2080.13	2015.58	1689.41	1983.88	1554.91	SPD_RS08040	protein_coding	transcriptional regulator NrdR	SPD_1523
SPD_RS08045	21814.8	19720.1	1.10622	0.145642	0.764987	0.985712	18194.1	22285.5	24964.8	5906.94	21175.6	32077.7	SPD_RS08045	protein_coding	GntR family transcriptional regulator	SPD_1524
SPD_RS08050	8622.58	7668.87	1.12436	0.169104	0.705108	0.98416	10635	7874.69	7358.03	3192.18	9888.65	9925.79	SPD_RS08050	protein_coding	ABC transporter ATP-binding protein	SPD_1525
SPD_RS08055	11676.1	9087.57	1.28484	0.361592	0.391471	0.951698	10433.3	11370.2	13224.7	3829.82	10266.3	13166.6	SPD_RS08055	protein_coding	membrane protein	SPD_1526
SPD_RS08060	1398.1	1319.79	1.05934	0.0831626	0.645262	0.98416	1373.76	1348.93	1471.61	1150.31	1426.91	1382.14	SPD_RS08060	protein_coding	ABC transporter permease	SPD_1527
SPD_RS08065	3826.3	4111.57	0.930617	-0.103741	0.72361	0.98416	2826.81	4477.72	4174.37	2754.81	4105.68	5474.23	SPD_RS08065	protein_coding	ABC transporter ATP-binding protein	SPD_1528
SPD_RS08070	9.22312	6.41669	1.43736	0.523424	0.43519	0.973325	6.03282	13.7529	7.88361	2.40315	8.4872	8.35973	SPD_RS08070	protein_coding	hypothetical protein	.
SPD_RS08075	6.66084	4.93679	1.34923	0.432132	0.599331	0.98416	6.03282	3.43823	10.5115	3.2042	7.4263	4.17987	SPD_RS08075	pseudogene	IS30 family transposase	.
SPD_RS08080	1438.44	1466.55	0.980837	-0.0279142	0.909381	0.99333	1758.14	1110.55	1446.64	1454.7	1429.03	1515.9	SPD_RS08080	protein_coding	TVP38/TMEM64 family protein	SPD_1530
SPD_RS08085	322.676	289.811	1.1134	0.154975	0.612054	0.98416	386.962	267.036	314.03	379.697	277.956	211.78	SPD_RS08085	protein_coding	fructokinase	SPD_1531
SPD_RS08090	97.9728	104.635	0.936328	-0.0949145	0.751001	0.985359	125.827	81.3715	86.7197	132.974	102.907	78.0242	SPD_RS08090	protein_coding	PTS beta-glucoside transporter subunit EIIBCA	SPD_1532
SPD_RS08095	1.83254	1.50832	1.21496	0.280903	0.905556	NA	1.72366	1.14608	2.62787	2.40315	2.1218	0	SPD_RS08095	protein_coding	hypothetical protein	SPD_1533
SPD_RS08100	471.163	543.042	0.867636	-0.204838	0.528369	0.98416	587.769	444.678	381.041	756.19	420.116	452.819	SPD_RS08100	protein_coding	sucrose-6-phosphate hydrolase	SPD_1534
SPD_RS08105	408.157	603.469	0.676351	-0.564156	0.0638032	0.735289	484.349	401.127	338.995	733.761	485.892	590.754	SPD_RS08105	protein_coding	LacI family transcriptional regulator	SPD_1535
SPD_RS08110	12418.2	10099.1	1.22963	0.298229	0.263468	0.942518	15838.7	9059.74	12356.2	10750.1	11608.4	7938.96	SPD_RS08110	protein_coding	hydroxymethylglutaryl-CoA reductase%2C degradative	SPD_1536
SPD_RS08115	9478.78	8223.61	1.15263	0.20493	0.320076	0.947205	10458.3	7826.56	10151.5	8376.57	8610.26	7683.99	SPD_RS08115	protein_coding	hydroxymethylglutaryl-CoA synthase	SPD_1537
SPD_RS08120	2081.95	2095.01	0.993764	-0.00902521	0.965804	0.99618	2048.57	2319.66	1877.61	2296.61	2189.7	1798.74	SPD_RS08120	protein_coding	hypothetical protein	SPD_1538
SPD_RS08135	912.519	976.844	0.934151	-0.0982729	0.713212	0.98416	1129	841.22	767.338	1217.59	989.819	723.117	SPD_RS08135	protein_coding	membrane protein	SPD_1540
SPD_RS08140	1620.38	1438.4	1.12652	0.171872	0.367687	0.950312	1642.65	1403.94	1814.54	1434.68	1430.09	1450.41	SPD_RS08140	protein_coding	threonine/serine exporter	SPD_1541
SPD_RS08145	30661.7	33004.3	0.92902	-0.106218	0.517254	0.98416	28591.3	32571.5	30822.3	32972.8	31708.2	34332	SPD_RS08145	protein_coding	serine/threonine protein kinase	SPD_1542
SPD_RS08150	10268.1	10545.1	0.973725	-0.0384139	0.848255	0.991846	9419.82	10325	11059.4	9215.27	11368.6	11051.6	SPD_RS08150	protein_coding	protein phosphatase PhpP	SPD_1543
SPD_RS08155	5283.27	6119.79	0.863308	-0.212053	0.373537	0.95102	4527.2	5487.42	5835.18	4717.38	5842.38	7799.63	SPD_RS08155	protein_coding	16S rRNA (cytosine(967)-C(5))-methyltransferase	SPD_1544
SPD_RS08160	1481.35	1622.74	0.912873	-0.131513	0.603704	0.98416	1982.21	1187.34	1274.52	1778.33	1664.55	1425.33	SPD_RS08160	protein_coding	methionyl-tRNA formyltransferase	SPD_1545
SPD_RS08165	3325.88	3161.75	1.05191	0.0730159	0.779653	0.990447	4323.81	2503.03	3150.81	3436.5	3533.86	2514.89	SPD_RS08165	protein_coding	primosomal protein N'	SPD_1546
SPD_RS08170	4034.21	4178.61	0.965444	-0.0507354	0.773346	0.986163	3869.62	4145.36	4087.65	4022.07	3830.91	4682.84	SPD_RS08170	protein_coding	DNA-directed RNA polymerase subunit omega	SPD_1547
SPD_RS08175	11785.1	10928.2	1.07842	0.108918	0.704847	0.98416	8733.8	11985.7	14635.9	7892.74	10408.5	14483.2	SPD_RS08175	protein_coding	guanylate kinase	SPD_1548
SPD_RS08180	23247.5	23668.1	0.982231	-0.0258659	0.883396	0.993296	24993.1	21228.8	23520.7	25614.3	23246.4	22143.5	SPD_RS08180	protein_coding	ribonuclease Y	SPD_1549
SPD_RS08185	574.685	741.52	0.77501	-0.367712	0.31094	0.947205	274.924	772.456	676.676	575.954	625.931	1022.67	SPD_RS08185	protein_coding	Txe/YoeB family addiction module toxin	SPD_1550
SPD_RS08190	666.618	667.488	0.998696	-0.00188226	0.994461	0.998847	326.634	857.266	815.953	512.671	697.011	792.781	SPD_RS08190	protein_coding	type II toxin-antitoxin system Phd/YefM family antitoxin	SPD_1551
SPD_RS08195	4085.71	3105	1.31585	0.395992	0.081699	0.792449	4229.87	3558.57	4468.69	2527.31	3243.17	3544.53	SPD_RS08195	protein_coding	hypothetical protein	SPD_1552
SPD_RS08200	2083.7	1777.98	1.17195	0.228909	0.278392	0.944155	2501.03	1685.88	2064.19	1740.68	1876.73	1716.53	SPD_RS08200	protein_coding	class I SAM-dependent methyltransferase	SPD_1553
SPD_RS08205	2441.16	2169.07	1.12544	0.170489	0.338709	0.948347	2419.16	2273.82	2630.5	2247.74	2285.18	1974.29	SPD_RS08205	protein_coding	ribosome silencing factor RsfS	SPD_1554
SPD_RS08210	2331.06	2512.37	0.927835	-0.108059	0.602403	0.98416	2635.48	2327.68	2030.03	2862.15	2466.59	2208.36	SPD_RS08210	protein_coding	cysteine hydrolase	SPD_1555
SPD_RS08215	1904.15	2007.57	0.948485	-0.076303	0.766562	0.985712	2470.01	1670.98	1571.47	2460.82	1967.97	1593.92	SPD_RS08215	protein_coding	HD domain-containing protein	SPD_1556
SPD_RS08220	2613.76	2563.61	1.01956	0.0279511	0.909776	0.99333	3268.06	2318.51	2254.71	3091.25	2573.74	2025.84	nadD	protein_coding	nicotinate-nicotinamide nucleotide adenylyltransferase	SPD_1557
SPD_RS08225	1557.2	1882.2	0.827331	-0.273464	0.243048	0.929923	1880.52	1469.27	1321.82	2121.18	1719.72	1805.7	SPD_RS08225	protein_coding	RNA-binding protein	SPD_1558
SPD_RS08230	5538.11	5287.02	1.04749	0.066937	0.713636	0.98416	6218.97	5000.33	5395.01	5483.98	5581.39	4795.7	SPD_RS08230	protein_coding	ribosome biogenesis GTPase YqeH	SPD_1559
SPD_RS08235	2206.72	2089.33	1.05619	0.0788632	0.699359	0.98416	2601.01	1983.86	2035.28	2234.93	2238.5	1794.56	SPD_RS08235	protein_coding	haloacid dehalogenase	SPD_1560
SPD_RS08240	6245.56	5711.21	1.09356	0.129034	0.498866	0.98416	7033.41	5552.74	6150.53	5327.78	6157.46	5648.39	SPD_RS08240	protein_coding	magnesium transporter	SPD_1561
SPD_RS08245	2932.7	2863.83	1.02405	0.0342844	0.902529	0.993296	2516.55	3079.51	3202.06	1968.18	2758.34	3864.98	SPD_RS08245	protein_coding	mechanosensitive ion channel family protein	SPD_1562
SPD_RS08250	2396.2	2462.53	0.973067	-0.0393885	0.874689	0.993296	3165.51	1768.4	2254.71	2442.4	2577.99	2367.2	SPD_RS08250	protein_coding	serine/threonine transporter SstT	SPD_1563
SPD_RS08255	783.606	1097.06	0.714277	-0.485444	0.0848548	0.795168	1108.32	568.454	674.048	1147.9	1070.45	1072.83	SPD_RS08255	protein_coding	hypothetical protein	SPD_1564
SPD_RS08260	2327.77	2206.52	1.05495	0.0771802	0.785198	0.991059	2888.86	1900.2	2194.27	2601.01	2524.94	1493.61	SPD_RS08260	protein_coding	MarR family transcriptional regulator	SPD_1565
SPD_RS08265	7900.5	8799.69	0.897816	-0.155508	0.612393	0.98416	5979.39	9286.66	8435.46	5585.71	8608.14	12205.2	SPD_RS08265	protein_coding	DUF4649 domain-containing protein	SPD_1566
SPD_RS08270	56152.3	41492.2	1.35332	0.436506	0.223179	0.929913	32723.7	65884.5	69848.8	25062.4	48302.8	51111.4	SPD_RS08270	protein_coding	thioredoxin	SPD_1567
SPD_RS08275	73.344	130.421	0.562363	-0.830427	0.0151433	0.413916	60.3282	84.8097	74.8943	101.733	120.943	168.588	SPD_RS08275	protein_coding	NADPH-dependent 7-cyano-7-deazaguanine reductase QueF	.
SPD_RS08280	75.6137	90.6737	0.83391	-0.262037	0.444314	0.973325	57.7427	74.495	94.6033	74.4976	94.4201	103.103	SPD_RS08280	protein_coding	hypothetical protein	.
SPD_RS08285	2732.06	2531.5	1.07922	0.109994	0.714781	0.98416	3554.19	2180.98	2461	3241.04	2629.97	1723.5	SPD_RS08285	protein_coding	aquaporin	SPD_1569
SPD_RS08290	1139.4	1154.23	0.987157	-0.0186492	0.94326	0.99618	1410.82	979.896	1027.5	1415.45	1145.77	901.458	SPD_RS08290	protein_coding	DUF2785 domain-containing protein	SPD_1570
SPD_RS08300	4595.68	5269.4	0.872145	-0.19736	0.421731	0.9718	5653.61	3847.38	4286.05	6086.37	5275.85	4445.98	SPD_RS08300	protein_coding	oligoendopeptidase F	SPD_1571
SPD_RS08305	786.828	821.061	0.958306	-0.0614415	0.796742	0.991059	957.495	665.871	737.117	911.594	868.877	682.711	SPD_RS08305	protein_coding	16S rRNA (uracil(1498)-N(3))-methyltransferase	SPD_1572
SPD_RS08310	1044.88	1219.02	0.857145	-0.222389	0.369014	0.950312	1316.02	896.232	922.382	1345.76	1241.25	1070.05	SPD_RS08310	protein_coding	50S ribosomal protein L11 methyltransferase	SPD_1573
SPD_RS08315	290.041	336.713	0.861389	-0.215263	0.334141	0.948347	327.496	269.328	273.298	329.231	343.732	337.176	SPD_RS08315	protein_coding	DNA mismatch repair protein MutT	SPD_1574
SPD_RS08320	1255.3	1161.01	1.08121	0.112651	0.590764	0.98416	1251.38	1150.66	1363.86	1037.36	1305.97	1139.71	SPD_RS08320	protein_coding	peptidase M50	SPD_1575
SPD_RS08325	2496.95	2524.02	0.989275	-0.0155558	0.968746	0.99618	1759.86	2676.09	3054.9	1321.73	2321.25	3929.07	SPD_RS08325	protein_coding	DUF3013 domain-containing protein	SPD_1576
SPD_RS08330	3717.49	4378.33	0.849065	-0.236053	0.224446	0.929913	3893.75	3683.49	3575.22	3582.29	4659.47	4893.23	SPD_RS08330	protein_coding	type II toxin-antitoxin system HicB family antitoxin	SPD_1577
SPD_RS08335	30677.1	17202.2	1.78332	0.834567	0.0735358	0.77613	15000.2	30266.7	46764.2	7603.56	24249	19754	SPD_RS08335	protein_coding	addiction module toxin%2C HicA family	.
SPD_RS08340	130.812	85.6687	1.52695	0.610652	0.108366	0.849456	68.9465	177.642	145.847	59.2776	84.872	112.856	SPD_RS08340	protein_coding	hypothetical protein	SPD_1578
SPD_RS08345	315.061	224.516	1.40329	0.488815	0.238038	0.929923	160.301	373.621	411.261	108.943	230.215	334.389	SPD_RS08345	protein_coding	hypothetical protein	SPD_1579
SPD_RS08350	2243.02	2229.93	1.00587	0.00844456	0.969662	0.99618	2767.34	1756.94	2204.78	2307.02	2354.14	2028.63	SPD_RS08350	protein_coding	replication-associated recombination protein A	SPD_1580
SPD_RS08355	2071.59	2101.74	0.985656	-0.0208434	0.94529	0.99618	1759	1801.63	2654.15	1556.44	2604.51	2144.27	SPD_RS08355	tRNA	tRNA-Lys	SPD_1581
SPD_RS08360	123.337	153.791	0.801978	-0.318365	0.209157	0.929913	99.9724	147.844	122.196	135.377	160.196	165.801	SPD_RS08360	protein_coding	beta-fructofuranosidase	SPD_1582
SPD_RS08365	20.9295	20.4419	1.02385	0.0340072	0.996265	0.998847	19.8221	20.6294	22.3369	27.2357	20.1571	13.9329	SPD_RS08365	protein_coding	carbohydrate ABC transporter permease	SPD_1583
SPD_RS08370	19.2864	13.5906	1.4191	0.504981	0.3084	0.947205	16.3748	21.7755	19.709	17.6231	10.609	12.5396	SPD_RS08370	protein_coding	sugar ABC transporter permease	SPD_1584
SPD_RS08375	226.766	179.961	1.26008	0.33352	0.442303	0.973325	157.715	271.62	250.961	87.3143	192.023	260.545	SPD_RS08375	protein_coding	sugar ABC transporter substrate-binding protein	SPD_1585
SPD_RS08380	46168	35310.4	1.30749	0.386802	0.460525	0.98416	19551.5	56845.4	62107.1	13058.7	32210	60662.4	SPD_RS08380	protein_coding	LacI family transcriptional regulator	SPD_1586
SPD_RS08385	534.127	491.477	1.08678	0.120059	0.716362	0.98416	337.838	714.006	550.539	451.792	484.831	537.809	SPD_RS08385	protein_coding	aspartate aminotransferase	SPD_1587
SPD_RS08390	3479.66	5977.88	0.58209	-0.780685	0.10086	0.832133	3019	4358.53	3061.47	2365.5	5395.74	10172.4	SPD_RS08390	pseudogene	transglycosylase	.
SPD_RS08395	1542.48	1822.2	0.84649	-0.240435	0.511276	0.98416	1501.31	1944.89	1181.23	1530	2101.64	1834.96	SPD_RS08395	protein_coding	hypothetical protein	SPD_1588
SPD_RS08400	129.035	171.912	0.750591	-0.413901	0.310006	0.947205	122.38	166.181	98.5451	181.838	152.77	181.128	SPD_RS08400	protein_coding	DUF2273 domain-containing protein	SPD_1589
SPD_RS08405	1958.32	2558.42	0.765444	-0.38563	0.254759	0.942518	1742.62	2386.13	1746.22	2572.17	2167.42	2935.66	SPD_RS08405	protein_coding	Asp23/Gls24 family envelope stress response protein	SPD_1590
SPD_RS08410	1113.22	1419.97	0.783973	-0.351125	0.230599	0.929913	969.56	1329.45	1040.64	1375.4	1301.72	1582.78	SPD_RS08410	protein_coding	CsbD family protein	SPD_1591
SPD_RS08415	127.69	131.683	0.969683	-0.0444144	0.915461	0.99333	99.1106	160.451	123.51	89.7175	106.09	199.24	SPD_RS08415	protein_coding	transposase	.
SPD_RS08420	147.726	115.339	1.28079	0.357039	0.17288	0.923804	113.762	173.058	156.358	103.335	132.612	110.07	SPD_RS08420	protein_coding	N-acetyltransferase	SPD_1592
SPD_RS08425	3.7069	2.61757	1.41616	0.501983	0.615957	NA	6.03282	1.14608	3.9418	4.00524	1.0609	2.78658	SPD_RS08425	protein_coding	prepilin peptidase	SPD_1593
SPD_RS08430	4023.34	5156.89	0.780188	-0.358106	0.279691	0.944155	2508.79	5913.76	3647.48	5463.96	4019.75	5986.96	SPD_RS08430	protein_coding	transcriptional regulator	SPD_1594
SPD_RS08435	1760.12	2406.47	0.731411	-0.451245	0.184619	0.927558	1074.7	2423.95	1781.7	2755.61	1788.68	2675.11	SPD_RS08435	protein_coding	hypothetical protein	SPD_1595
SPD_RS08440	573.034	591.245	0.969198	-0.0451366	0.862285	0.993296	718.767	436.655	563.678	551.923	596.226	625.587	SPD_RS08440	protein_coding	tryptophan synthase subunit alpha	SPD_1596
SPD_RS08445	600.621	615.926	0.975151	-0.0363019	0.896351	0.993296	796.332	454.993	550.539	658.462	682.159	507.157	SPD_RS08445	protein_coding	tryptophan synthase subunit beta	SPD_1597
SPD_RS08450	225.402	255.359	0.882687	-0.180027	0.49594	0.98416	291.299	179.934	204.974	268.351	230.215	267.511	SPD_RS08450	protein_coding	phosphoribosylanthranilate isomerase	SPD_1598
SPD_RS08455	255.914	277.066	0.923657	-0.114571	0.731289	0.98416	380.068	187.957	199.718	336.441	310.844	183.914	SPD_RS08455	protein_coding	indole-3-glycerol-phosphate synthase	SPD_1599
SPD_RS08460	383.521	445.752	0.860391	-0.216936	0.354743	0.948351	474.869	311.733	363.96	467.813	489.075	380.368	SPD_RS08460	protein_coding	anthranilate phosphoribosyltransferase	SPD_1600
SPD_RS08465	267.144	254.25	1.05071	0.0713697	0.749269	0.985359	257.688	279.643	264.101	269.152	256.738	236.859	SPD_RS08465	protein_coding	type 1 glutamine amidotransferase	SPD_1601
SPD_RS08470	453.743	498.955	0.909387	-0.137034	0.573471	0.98416	565.361	379.351	416.517	567.143	536.815	392.907	SPD_RS08470	protein_coding	anthranilate synthase component I	SPD_1602
SPD_RS08480	2458.76	2311.8	1.06357	0.0889151	0.741604	0.985359	2114.07	2378.11	2884.09	1844.82	2331.86	2758.71	SPD_RS08480	protein_coding	hypothetical protein	.
SPD_RS08485	3990.77	4250.11	0.93898	-0.0908336	0.791975	0.991059	2239.04	5474.81	4258.46	3410.87	4005.96	5333.51	SPD_RS08485	protein_coding	LacI family transcriptional regulator	SPD_1605
SPD_RS08490	0.437978	0.534033	0.820134	-0.286069	0.839095	NA	0	0	1.31393	1.6021	0	0	SPD_RS08490	protein_coding	hypothetical protein	.
SPD_RS08495	465.284	375.602	1.23877	0.308905	0.267017	0.942518	329.22	558.139	508.493	292.383	360.706	473.718	SPD_RS08495	protein_coding	magnesium transporter MgtC-like	SPD_1606
SPD_RS08500	189.914	152.529	1.2451	0.316262	0.344411	0.948347	206.84	231.508	131.393	216.283	110.334	130.969	SPD_RS08500	protein_coding	iron(III) ABC transporter permease	SPD_1607
SPD_RS08505	85.1603	89.0551	0.956265	-0.0645176	0.816101	0.991846	90.4923	75.6411	89.3475	124.964	75.3239	66.8779	SPD_RS08505	protein_coding	iron(III) ABC transporter ATP-binding protein	SPD_1608
SPD_RS08510	197.84	169.142	1.16967	0.226104	0.480424	0.98416	148.235	252.137	193.148	218.686	114.577	174.161	SPD_RS08510	protein_coding	iron(III) ABC transporter substrate-binding protein	SPD_1609
SPD_RS08515	147.772	110.71	1.33477	0.416589	0.240718	0.929923	83.5976	199.417	160.3	95.3248	89.1156	147.689	SPD_RS08515	protein_coding	DUF1868 domain-containing protein	SPD_1610
SPD_RS08520	96.2149	64.2611	1.49725	0.582315	0.0329047	0.561223	78.4267	107.731	102.487	57.6755	66.8367	68.2711	SPD_RS08520	protein_coding	UDP-glucose 4-epimerase	SPD_1612
SPD_RS08525	205.372	162.457	1.26416	0.338179	0.173755	0.923804	167.195	245.26	203.66	174.629	135.795	176.948	SPD_RS08525	protein_coding	galactose-1-phosphate uridylyltransferase	SPD_1613
SPD_RS08530	65.6676	38.1669	1.72054	0.782861	0.0313364	0.538785	49.1244	84.8097	63.0689	44.0577	28.6443	41.7987	SPD_RS08530	protein_coding	PhoU family transcriptional regulator	SPD_1614
SPD_RS08535	62.2646	41.6052	1.49656	0.581649	0.0777672	0.789149	55.1572	79.0793	52.5574	39.2514	38.1924	47.3718	SPD_RS08535	protein_coding	hypothetical protein	SPD_1615
SPD_RS08540	113.756	53.696	2.11851	1.08305	0.00523837	0.218014	61.19	142.114	137.963	47.2619	41.3751	72.451	SPD_RS08540	protein_coding	hypothetical protein	SPD_1616
SPD_RS08545	693.138	441.12	1.57131	0.65197	0.058316	0.716347	421.436	898.524	759.454	394.116	342.671	586.575	SPD_RS08545	protein_coding	plasmin and fibronectin-binding protein A	SPD_1617
SPD_RS08550	29.0564	29.5243	0.98415	-0.0230496	0.993246	0.998847	18.9603	36.6745	31.5344	13.6178	27.5834	47.3718	SPD_RS08550	protein_coding	hypothetical protein	.
SPD_RS08560	12653	12202.1	1.03695	0.052351	0.868809	0.993296	17338.3	9986.91	10633.7	16256.5	11760.1	8589.62	SPD_RS08560	protein_coding	capsular polysaccharide biosynthesis protein	SPD_1619
SPD_RS08565	5767.47	5812.73	0.992214	-0.0112773	0.971883	0.99618	7865.07	4633.59	4803.74	7788.6	5706.58	3943.01	SPD_RS08565	protein_coding	sugar transferase	SPD_1620
SPD_RS08570	9089.01	9533.57	0.953369	-0.0688939	0.823128	0.991846	12253.5	7290.2	7723.31	12203.2	9294.54	7102.99	SPD_RS08570	protein_coding	ABC transporter ATP-binding protein	SPD_1621
SPD_RS08575	6582.06	6985.48	0.942249	-0.08582	0.783038	0.991059	8881.17	5283.41	5581.59	9191.24	6558.48	5206.72	SPD_RS08575	protein_coding	multidrug ABC transporter permease/ATP-binding protein	SPD_1622
SPD_RS08580	1351.07	1321.42	1.02244	0.0320174	0.924504	0.99568	1746.07	1185.04	1122.1	1873.65	1180.78	909.817	SPD_RS08580	pseudogene	DUF421 domain-containing protein	SPD_1623
SPD_RS08585	911	942.381	0.9667	-0.0488602	0.847572	0.991846	723.076	1115.13	894.789	1087.02	805.223	934.897	SPD_RS08585	protein_coding	DUF3290 domain-containing protein	SPD_1624
SPD_RS08590	912.512	719.784	1.26776	0.342279	0.290814	0.944155	568.809	963.851	1204.88	527.891	667.306	964.156	SPD_RS08590	protein_coding	DUF3290 domain-containing protein	SPD_1625
SPD_RS08595	4993.06	4468.78	1.11732	0.160044	0.450796	0.975733	5315.78	4399.79	5263.62	3925.14	4514.13	4967.07	SPD_RS08595	protein_coding	exodeoxyribonuclease	SPD_1626
SPD_RS08600	2766.06	2036.59	1.35818	0.44168	0.132172	0.878567	2396.75	2687.55	3213.88	1351.37	2293.67	2464.73	SPD_RS08600	protein_coding	glyoxalase	.
SPD_RS08605	7.72272	7.62396	1.01295	0.0185671	0.956797	0.99618	11.2038	8.02254	3.9418	8.81154	8.4872	5.57315	SPD_RS08605	protein_coding	xanthine phosphoribosyltransferase	SPD_1628
SPD_RS08610	20.7923	21.9986	0.945168	-0.0813568	0.850647	0.991846	28.4404	19.4833	14.4533	31.2409	18.0353	16.7195	SPD_RS08610	protein_coding	xanthine permease	SPD_1629
SPD_RS08615	4628.63	3980.36	1.16287	0.217686	0.572661	0.98416	2407.09	5901.15	5577.65	2690.72	3569.93	5680.44	SPD_RS08615	protein_coding	protein DpnD	SPD_1630
SPD_RS08620	5154.93	4303.68	1.1978	0.260384	0.54516	0.98416	2586.36	6742.37	6136.07	2464.83	4431.38	6014.83	SPD_RS08620	protein_coding	type-2 restriction enzyme DpnI	SPD_1631
SPD_RS08625	1479.72	1273.28	1.16213	0.216771	0.358762	0.949642	1142.79	1554.08	1742.28	1220.8	1359.01	1240.03	SPD_RS08625	protein_coding	thioesterase	SPD_1632
SPD_RS08630	83.102	91.0175	0.913033	-0.131261	0.695272	0.98416	105.143	65.3264	78.8361	80.1049	91.2374	101.71	SPD_RS08630	protein_coding	galactose-1-phosphate uridylyltransferase	SPD_1633
SPD_RS08635	127.17	154.628	0.822425	-0.282043	0.482326	0.98416	88.7686	136.383	156.358	76.9007	138.978	248.005	SPD_RS08635	protein_coding	galactokinase	SPD_1634
SPD_RS08640	178.312	264.483	0.674192	-0.568769	0.0290762	0.53269	212.872	160.451	161.614	274.76	234.459	284.231	SPD_RS08640	protein_coding	LacI family transcriptional regulator	SPD_1635
SPD_RS08645	359.245	384.219	0.935	-0.0969615	0.702027	0.98416	384.377	334.654	358.704	285.974	444.517	422.166	SPD_RS08645	protein_coding	Zn-dependent alcohol dehydrogenase	SPD_1636
SPD_RS08650	82.7173	91.0199	0.908783	-0.137992	0.680232	0.98416	75.8412	97.4165	74.8943	61.6808	112.455	98.9235	SPD_RS08650	protein_coding	MerR family transcriptional regulator	SPD_1637
SPD_RS08655	363.331	410.68	0.884705	-0.176732	0.703144	0.98416	274.924	436.655	378.413	132.974	494.379	604.687	SPD_RS08655	protein_coding	cation transporter	SPD_1638
SPD_RS08660	403.838	437.437	0.923191	-0.115299	0.619759	0.98416	457.632	361.014	392.866	382.901	399.959	529.45	SPD_RS08660	protein_coding	TetR/AcrR family transcriptional regulator	SPD_1639
SPD_RS08665	92.821	114.836	0.808294	-0.307047	0.273316	0.942825	94.8014	91.6862	91.9754	135.377	101.846	107.283	SPD_RS08665	protein_coding	nicotinamide riboside transporter PnuC	SPD_1640
SPD_RS08685	10526	3912.08	2.69065	1.42795	3.17235e-09	4.22715e-07	12184.6	8811.04	10582.4	4199.9	4037.78	3498.55	SPD_RS08685	protein_coding	glycine/betaine ABC transporter permease-SBD	SPD_1642
SPD_RS08690	4412.38	1192.05	3.70151	1.88812	6.61691e-21	2.35121e-18	4658.2	3981.47	4597.46	1212.79	1181.84	1181.51	SPD_RS08690	protein_coding	glycine/betaine ABC transporter ATP-binding protein	SPD_1643
SPD_RS08695	10798.9	1927.06	5.60383	2.48641	7.30487e-33	3.89349e-30	8844.98	11710.6	11841.2	1655.77	2126.04	1999.37	SPD_RS08695	protein_coding	polyketide cyclase	SPD_1644
SPD_RS08700	14141.1	2056.81	6.87528	2.78142	3.33202e-16	7.89318e-14	8993.21	16983.7	16446.5	1144.7	2143.02	2882.71	SPD_RS08700	protein_coding	MarR family transcriptional regulator	SPD_1645
SPD_RS08705	4016.59	2964.57	1.35486	0.438149	0.0862813	0.795168	4450.5	3134.52	4464.75	2371.11	3311.07	3211.53	SPD_RS08705	protein_coding	hypothetical protein	SPD_1646
SPD_RS08710	7956.92	5728.07	1.38911	0.474161	0.102191	0.832133	10393.7	5759.04	7718.05	5775.56	6869.33	4539.33	SPD_RS08710	protein_coding	glutamyl aminopeptidase	SPD_1647
SPD_RS08715	3.50025	2.49961	1.40032	0.485752	0.612932	NA	6.89465	2.29215	1.31393	0.801049	5.3045	1.39329	SPD_RS08715	protein_coding	UDP-glucose 4-epimerase GalE	SPD_1648
SPD_RS08720	0.287277	0.267016	1.07588	0.105515	0.980993	NA	0.861831	0	0	0.801049	0	0	SPD_RS08720	protein_coding	hypothetical protein	.
SPD_RS08725	1891.03	316.31	5.9784	2.57976	2.92502e-18	8.90879e-16	2365.73	1505.95	1801.4	260.341	368.132	320.456	SPD_RS08725	protein_coding	iron ABC transporter permease PiuB	SPD_1649
SPD_RS08730	2066.99	410.301	5.03774	2.33278	3.76713e-15	7.30139e-13	2868.17	1664.1	1668.7	369.284	478.466	383.154	SPD_RS08730	protein_coding	iron ABC transporter permease PiuC	SPD_1650
SPD_RS08735	2275.84	469.257	4.84987	2.27794	6.99534e-15	1.24284e-12	2870.76	1979.27	1977.47	395.718	545.302	466.752	SPD_RS08735	protein_coding	iron ABC transporter ATP-binding protein PiuD	SPD_1651
SPD_RS08740	3705.41	779.913	4.75106	2.24825	3.52055e-14	5.7737e-12	4861.59	3128.79	3125.85	642.441	852.963	844.333	SPD_RS08740	protein_coding	iron ABC transporter substrate-binding protein PiuA	SPD_1652
SPD_RS08745	1557.36	1459.32	1.06718	0.0938049	0.746998	0.985359	2095.11	1190.77	1386.2	1786.34	1538.3	1053.33	SPD_RS08745	protein_coding	membrane protein insertion efficiency factor YidD	SPD_1653
SPD_RS08750	4712.24	4529.26	1.0404	0.0571366	0.8371	0.991846	6041.44	3757.99	4337.3	5479.18	4941.67	3166.95	SPD_RS08750	protein_coding	rRNA pseudouridine synthase	SPD_1654
SPD_RS08755	3863.76	4172.74	0.925953	-0.11099	0.652696	0.98416	4871.07	3143.69	3576.53	4755.03	4416.53	3346.68	scpB	protein_coding	segregation/condensation protein B	SPD_1655
SPD_RS08760	4984.31	5709.53	0.87298	-0.195979	0.446611	0.975172	6597.32	4017	4338.61	6621.47	5797.82	4709.32	SPD_RS08760	protein_coding	segregation/condensation protein A	SPD_1656
SPD_RS08765	3809.6	3488.46	1.09206	0.12705	0.685224	0.98416	5128.76	2953.44	3346.59	4383.34	3894.56	2187.46	SPD_RS08765	protein_coding	site-specific tyrosine recombinase XerD	SPD_1657
SPD_RS08770	4126.31	3950.47	1.04451	0.062829	0.784236	0.991059	4946.05	3292.68	4140.21	4184.68	4324.23	3342.5	SPD_RS08770	protein_coding	CBS domain-containing protein	SPD_1658
SPD_RS08775	3366.92	2829.67	1.18986	0.250796	0.365003	0.950312	4218.66	2622.22	3259.87	3203.39	3328.04	1957.57	SPD_RS08775	protein_coding	metallophosphoesterase	SPD_1659
SPD_RS08780	6835.04	6606.87	1.03453	0.0489815	0.84131	0.991846	8763.1	5404.9	6337.11	7231.07	7129.25	5460.3	SPD_RS08780	protein_coding	non-canonical purine NTP pyrophosphatase	SPD_1660
SPD_RS08785	7707.42	6650.88	1.15886	0.212703	0.273522	0.942825	8287.37	6688.5	8146.39	6363.53	7376.44	6212.67	SPD_RS08785	protein_coding	glutamate racemase	SPD_1661
SPD_RS08790	30522.9	25299.6	1.20646	0.270776	0.473674	0.98416	18604.4	33901	39063.3	13955.1	25198.5	36745.2	SPD_RS08790	protein_coding	hypothetical protein	SPD_1662
SPD_RS08795	40787.2	39769.1	1.0256	0.0364702	0.867761	0.993296	48956.3	35545.6	37859.7	43364.8	42985.5	32956.8	SPD_RS08795	protein_coding	alpha%2Calpha-phosphotrehalase	SPD_1663
SPD_RS08800	64636.2	56895.6	1.13605	0.184024	0.517389	0.98416	86457.2	47104.9	60346.4	65787.8	62743.7	42155.3	SPD_RS08800	protein_coding	PTS beta-glucoside transporter subunit EIIBCA	SPD_1664
SPD_RS08805	2019.66	1984.29	1.01783	0.0254906	0.892049	0.993296	1805.54	2160.36	2093.1	1996.21	2068.75	1887.91	SPD_RS08805	protein_coding	trehalose operon repressor	SPD_1665
SPD_RS08820	12797.9	13560.4	0.943772	-0.08349	0.703829	0.98416	15524.2	11075.7	11793.9	14853.9	13817.2	12010.1	SPD_RS08820	protein_coding	ABC transporter ATP-binding protein	SPD_1667
SPD_RS08825	11343.6	11264.2	1.00705	0.0101299	0.970807	0.99618	15005.3	9620.17	9405.14	13637.9	11786.6	8368.09	SPD_RS08825	protein_coding	oligopeptide transport ATP-binding protein AmiE	SPD_1668
SPD_RS08830	7486.47	7330.56	1.02127	0.0303623	0.905634	0.993296	9468.08	6465.02	6526.31	8551.2	7824.14	5616.35	SPD_RS08830	protein_coding	peptide ABC transporter permease	SPD_1669
SPD_RS08835	10571.7	10288.1	1.02757	0.0392319	0.866645	0.993296	12846.5	9460.87	9407.77	11184.2	11167	8512.99	SPD_RS08835	protein_coding	peptide ABC transporter permease	SPD_1670
SPD_RS08840	74852.2	69651	1.07468	0.103902	0.747454	0.985359	59339.7	87888.1	77329	45982.6	77235.6	85734.6	SPD_RS08840	protein_coding	peptide ABC transporter substrate-binding protein	SPD_1671
SPD_RS08845	12362.1	8703.63	1.42034	0.506235	0.0691178	0.758117	9124.21	12055.6	15906.5	6859.38	9653.13	9598.37	SPD_RS08845	protein_coding	polymerase	SPD_1672
SPD_RS08850	62.8931	66.6546	0.943568	-0.0838014	0.798166	0.991059	73.2557	64.1803	51.2434	92.1206	60.4713	47.3718	SPD_RS08850	protein_coding	sucrose phosphorylase	SPD_1673
SPD_RS08855	23.9887	19.9278	1.20378	0.267573	0.530959	0.98416	23.2694	26.3598	22.3369	24.0315	14.8526	20.8993	SPD_RS08855	protein_coding	hypothetical protein	SPD_1674
SPD_RS08860	27.5726	34.1716	0.806885	-0.309564	0.500209	0.98416	35.3351	26.3598	21.023	48.0629	30.7661	23.6859	SPD_RS08860	protein_coding	carbohydrate ABC transporter permease	SPD_1675
SPD_RS08865	22.1376	24.5223	0.90275	-0.147601	0.723399	0.98416	26.7168	16.0451	23.6508	32.843	21.218	19.506	SPD_RS08865	protein_coding	sugar ABC transporter permease	SPD_1676
SPD_RS08870	42.6013	46.9115	0.908121	-0.139043	0.661845	0.98416	41.3679	37.8205	48.6156	60.0787	36.0706	44.5852	SPD_RS08870	protein_coding	sugar ABC transporter substrate-binding protein	SPD_1677
SPD_RS08875	87.0799	79.6907	1.09272	0.127928	0.685985	0.98416	74.9793	100.855	85.4057	78.5028	92.2983	68.2711	SPD_RS08875	protein_coding	alpha-galactosidase	SPD_1678
SPD_RS08880	692.58	531.653	1.30269	0.381496	0.227198	0.929913	436.948	827.468	813.325	374.09	510.293	710.577	SPD_RS08880	protein_coding	AraC family transcriptional regulator	SPD_1679
SPD_RS08885	544.372	547.335	0.994586	-0.00783176	0.971644	0.99618	422.297	668.163	542.655	566.342	466.796	608.867	SPD_RS08885	protein_coding	bifunctional biotin--[acetyl-CoA-carboxylase] synthetase/biotin operon repressor	SPD_1680
SPD_RS08890	75.9634	75.9015	1.00082	0.00117563	0.981972	0.998548	39.6442	96.2705	91.9754	28.8378	67.8976	130.969	SPD_RS08890	protein_coding	ISL3 family transposase	SPD_1681
SPD_RS08895	2888.5	1416.62	2.039	1.02786	0.00635367	0.236398	1541.82	3223.91	3899.76	1022.94	1720.78	1506.15	SPD_RS08895	tRNA	tRNA-Ser	SPD_1682
SPD_RS08900	769.705	347.176	2.21704	1.14864	0.0013256	0.0743734	423.159	687.646	1198.31	295.587	429.664	316.277	SPD_RS08900	tRNA	tRNA-Ile	SPD_1683
SPD_RS08905	343.494	157.998	2.17404	1.12038	0.000660626	0.045434	246.484	289.957	494.039	132.173	216.424	125.396	SPD_RS08905	tRNA	tRNA-Gly	SPD_1684
SPD_RS08910	320.078	176.201	1.81655	0.8612	0.0080728	0.275747	255.964	260.159	444.11	145.791	232.337	150.475	SPD_RS08910	tRNA	tRNA-Phe	SPD_1685
SPD_RS08915	106.423	54.1231	1.96631	0.975488	0.00747267	0.262278	81.874	83.6636	153.73	53.6703	71.0803	37.6188	SPD_RS08915	tRNA	tRNA-Met	SPD_1686
SPD_RS08920	1118.15	502.11	2.2269	1.15503	0.000972595	0.0609874	820.463	973.019	1560.95	446.985	678.976	380.368	SPD_RS08920	tRNA	tRNA-Ser	SPD_1687
SPD_RS08925	700.438	474.667	1.47564	0.561343	0.0696956	0.758117	448.152	707.129	946.033	350.859	577.129	496.011	SPD_RS08925	tRNA	tRNA-Met	SPD_1688
SPD_RS08930	644.272	262.494	2.45443	1.29539	0.000565135	0.0401623	467.974	530.634	934.207	203.466	386.168	197.847	SPD_RS08930	tRNA	tRNA-Met	SPD_1689
SPD_RS08935	226.943	101.075	2.24529	1.1669	0.00297806	0.132703	118.071	239.53	323.228	83.3091	147.465	72.451	SPD_RS08935	tRNA	tRNA-Pro	SPD_1690
SPD_RS08940	1354.84	982.104	1.37953	0.464179	0.206289	0.929913	678.261	1478.44	1907.83	646.447	1059.84	1240.03	SPD_RS08940	tRNA	tRNA-Arg	SPD_1691
SPD_RS08945	773.099	305.048	2.53435	1.34162	8.11935e-05	0.00692418	420.574	752.973	1145.75	241.917	319.331	353.895	SPD_RS08945	tRNA	tRNA-Leu	SPD_1692
SPD_RS08950	78.6232	30.3394	2.59146	1.37376	0.00304992	0.132703	43.0916	65.3264	127.452	24.8325	46.6796	19.506	SPD_RS08950	tRNA	tRNA-Gly	SPD_1693
SPD_RS08955	10294	5020.99	2.0502	1.03577	0.00971327	0.309085	5309.74	10644.8	14927.6	3054.4	5808.43	6200.13	SPD_RS08955	tRNA	tRNA-Thr	SPD_1694
SPD_RS08960	4032.59	1142.74	3.52887	1.81921	5.26734e-05	0.0048826	1964.11	3817.58	6316.08	910.793	1886.28	631.16	SPD_RS08960	tRNA	tRNA-Leu	SPD_1695
SPD_RS08965	532.364	197.403	2.69684	1.43127	0.0012562	0.0723843	311.983	546.679	738.431	140.184	318.27	133.756	SPD_RS08965	tRNA	tRNA-Lys	SPD_1696
SPD_RS08970	147.651	30.4003	4.85691	2.28004	2.9427e-05	0.00313692	94.8014	116.9	231.252	12.0157	54.1059	25.0792	SPD_RS08970	tRNA	tRNA-Asp	SPD_1697
SPD_RS08975	16.3704	15.4581	1.05901	0.082722	0.894316	0.993296	11.2038	10.3147	27.5926	12.0157	14.8526	19.506	SPD_RS08975	tRNA	tRNA-Val	SPD_1698
SPD_RS08980	395.107	195.519	2.02081	1.01493	0.0255707	0.504366	343.871	247.553	593.898	106.54	326.757	153.262	rrf	rRNA	5S ribosomal RNA	SPD_1699
SPD_RS08985	314140	234537	1.3394	0.421588	0.203732	0.929913	445903	194702	301813	243332	279389	180891	SPD_RS08985	rRNA	23S ribosomal RNA	SPD_1700
SPD_RS08990	115.247	119.974	0.9606	-0.0579917	0.898896	0.993296	61.19	129.507	155.044	72.8955	93.3592	193.667	SPD_RS08990	tRNA	tRNA-Ala	SPD_1701
SPD_RS08995	117174	85614.4	1.36862	0.452722	0.239378	0.929923	185491	66299.4	99730.2	102109	102402	52331.9	SPD_RS08995	rRNA	16S ribosomal RNA	SPD_1702
SPD_RS09000	1999.5	1002.31	1.99488	0.996303	0.0413785	0.607019	1026.44	2044.6	2927.45	560.734	1202	1244.21	SPD_RS09000	tRNA	tRNA-Glu	SPD_1703
SPD_RS09005	2212.34	2276.3	0.971899	-0.0411216	0.8619	0.993296	1730.56	2689.84	2216.61	2148.41	2093.16	2587.34	SPD_RS09005	protein_coding	RNA methyltransferase	SPD_1704
SPD_RS09010	1155.23	946.091	1.22105	0.288126	0.411341	0.964223	646.374	1375.29	1444.01	663.269	840.233	1334.77	SPD_RS09010	protein_coding	regulatory protein RecX	SPD_1705
SPD_RS09015	22324.5	22232.4	1.00414	0.00596534	0.984853	0.998847	17627	23852.2	25494.3	13418.4	24496.2	28782.6	SPD_RS09015	protein_coding	hypothetical protein	SPD_1706
SPD_RS09025	333.077	487.308	0.683504	-0.548979	0.129909	0.878567	243.898	369.037	386.297	301.995	349.036	810.894	SPD_RS09025	protein_coding	ISL3 family transposase	SPD_1708
SPD_RS09030	11002.6	10234.9	1.075	0.104339	0.70116	0.98416	12680.1	10767.4	9560.19	13589	8669.67	8446.12	SPD_RS09030	protein_coding	molecular chaperone GroEL	SPD_1709
SPD_RS09035	1028.92	1167.85	0.881038	-0.182723	0.514555	0.98416	1142.79	1089.92	854.057	1563.65	887.973	1051.93	SPD_RS09035	protein_coding	co-chaperone GroES	SPD_1710
SPD_RS09040	214.655	165.397	1.29782	0.376085	0.15733	0.916471	187.017	199.417	257.531	125.765	196.266	174.161	SPD_RS09040	protein_coding	single-stranded DNA-binding protein	SPD_1711
SPD_RS09045	2854.61	2719.08	1.04985	0.0701779	0.821682	0.991846	3973.04	2162.65	2428.15	3547.04	2699.99	1910.2	SPD_RS09045	protein_coding	oxidoreductase	SPD_1712
SPD_RS09050	2640.62	2821.1	0.936023	-0.0953848	0.721433	0.98416	3414.58	2087.01	2420.27	3515.8	2686.2	2261.31	SPD_RS09050	protein_coding	DUF4479 domain-containing protein	SPD_1713
SPD_RS09055	2495.48	2517.71	0.991172	-0.0127931	0.95866	0.99618	2258.86	2363.21	2864.38	2101.95	2314.88	3136.29	SPD_RS09055	protein_coding	thioredoxin	SPD_1714
SPD_RS09060	2321.95	1795.71	1.29305	0.370778	0.227473	0.929913	1821.91	2225.68	2918.25	1314.52	1880.98	2191.64	SPD_RS09060	protein_coding	DUF4651 domain-containing protein	SPD_1715
SPD_RS09065	3.72102	1.81653	2.04843	1.03452	0.405778	NA	3.44733	1.14608	6.56967	1.6021	1.0609	2.78658	SPD_RS09065	pseudogene	chlorohydrolase	.
SPD_RS09070	296.906	318.922	0.930968	-0.103196	0.716066	0.98416	349.042	257.867	283.81	407.734	306.6	242.432	SPD_RS09070	protein_coding	cell wall-binding protein	SPD_1716
SPD_RS09075	1033	1216.81	0.848938	-0.236269	0.383004	0.951698	1177.26	954.682	967.056	1477.94	1230.64	941.863	SPD_RS09075	protein_coding	membrane protein	SPD_1717
SPD_RS09080	3032.1	3824.7	0.792769	-0.335027	0.261902	0.942518	2476.04	3171.19	3449.08	2563.36	3453.23	5457.51	SPD_RS09080	protein_coding	DNA-binding response regulator	SPD_1718
SPD_RS09085	182.569	216.59	0.842924	-0.246525	0.322843	0.947205	218.905	159.305	169.498	210.676	199.449	239.646	SPD_RS09085	protein_coding	PAP2 family protein	SPD_1719
SPD_RS09090	200.553	175.04	1.14576	0.196302	0.443725	0.973325	178.399	205.148	218.113	135.377	183.536	206.207	SPD_RS09090	protein_coding	DUF2200 domain-containing protein	SPD_1720
SPD_RS09115	11.3848	10.8821	1.04619	0.0651417	0.8788	0.993296	11.2038	13.7529	9.19754	12.0157	5.3045	15.3262	SPD_RS09115	pseudogene	MarR family transcriptional regulator	SPD_1724
SPD_RS09120	22914.1	25297.2	0.905795	-0.142743	0.541567	0.98416	19199	27854.3	21689.1	29202.2	22500.6	24188.9	SPD_RS09120	protein_coding	transcriptional regulator	SPD_1725
SPD_RS09125	23698.6	27506	0.861578	-0.214947	0.364178	0.950312	26198.8	22788.6	22108.3	34994.6	24424	23099.3	SPD_RS09125	protein_coding	pneumolysin	SPD_1726
SPD_RS09130	3986.2	4966.76	0.802575	-0.317291	0.168329	0.923804	4372.07	3948.24	3638.28	6110.4	4079.16	4710.71	SPD_RS09130	protein_coding	hypothetical protein	SPD_1727
SPD_RS09135	7914.88	8009.03	0.988245	-0.01706	0.931558	0.99618	7725.46	7905.64	8113.54	9509.25	7591.8	6926.04	SPD_RS09135	protein_coding	hypothetical protein	SPD_1728
SPD_RS09140	3453.29	4264.23	0.809827	-0.304314	0.296473	0.944155	3534.37	3609	3216.51	5902.93	3615.55	3274.23	SPD_RS09140	protein_coding	DUF4231 domain-containing protein	SPD_1729
SPD_RS09150	78.3266	81.959	0.955681	-0.0653995	0.80661	0.991846	56.8809	84.8097	93.2893	72.8955	83.8111	89.1705	SPD_RS09150	protein_coding	hypothetical protein	SPD_1731
SPD_RS09155	92.8486	129.801	0.715315	-0.48335	0.133398	0.878567	84.4595	119.192	74.8943	132.173	103.968	153.262	SPD_RS09155	pseudogene	hypothetical protein	SPD_1732
SPD_RS09160	34.6981	52.655	0.658971	-0.601713	0.0858509	0.795168	26.7168	45.8431	31.5344	57.6755	44.5578	55.7315	SPD_RS09160	protein_coding	hypothetical protein	SPD_1733
SPD_RS09165	211.233	256.975	0.822	-0.28279	0.343673	0.948347	151.682	270.474	211.543	229.1	267.347	274.478	SPD_RS09165	protein_coding	hypothetical protein	SPD_1734
SPD_RS09170	49.6548	89.2086	0.556614	-0.845251	0.0200565	0.467845	51.7099	44.697	52.5574	100.932	59.4104	107.283	SPD_RS09170	protein_coding	hypothetical protein	SPD_1735
SPD_RS09175	39.7255	46.9453	0.846209	-0.240913	0.522264	0.98416	29.3023	41.2588	48.6156	45.6598	51.9841	43.1919	SPD_RS09175	protein_coding	hypothetical protein	SPD_1736
SPD_RS09180	32.7633	33.2426	0.985581	-0.0209541	0.969178	0.99618	24.9931	37.8205	35.4762	26.4346	32.8879	40.4054	SPD_RS09180	protein_coding	hypothetical protein	.
SPD_RS09185	1.62588	1.19588	1.35958	0.443156	0.684684	NA	2.58549	2.29215	0	0.801049	0	2.78658	SPD_RS09185	protein_coding	XRE family transcriptional regulator	.
SPD_RS09190	16059.6	17350.2	0.925613	-0.111519	0.536743	0.98416	15496.6	16062.3	16620	14925.9	17990.7	19134	SPD_RS09190	protein_coding	N-acetylmuramoyl-L-alanine amidase	SPD_1737
SPD_RS09195	5930.85	5813.96	1.02011	0.0287178	0.905202	0.993296	6763.65	5501.17	5527.72	6819.33	6176.56	4445.98	SPD_RS09195	protein_coding	MATE family efflux transporter	SPD_1738
SPD_RS09200	8920.06	8305.56	1.07399	0.102977	0.570525	0.98416	9631.83	8621.94	8506.41	8592.85	8978.39	7345.42	SPD_RS09200	protein_coding	DNA recombination/repair protein RecA	SPD_1739
SPD_RS09205	3767.9	3551.96	1.0608	0.0851472	0.645179	0.98416	4125.59	3560.86	3617.26	3342.78	3785.29	3527.81	SPD_RS09205	protein_coding	damage-inducible protein A	SPD_1740
SPD_RS09210	13304.5	14290.3	0.931017	-0.10312	0.594068	0.98416	10841.8	14805	14266.7	15085.4	13792.8	13992.8	SPD_RS09210	protein_coding	LytR family transcriptional regulator	SPD_1741
SPD_RS09215	1841.71	2193.52	0.839613	-0.252204	0.220404	0.929913	2020.99	1866.96	1637.16	2586.59	1931.9	2062.07	SPD_RS09215	protein_coding	GNAT family acetyltransferase	SPD_1742
SPD_RS09220	1148.24	1297.06	0.88526	-0.175827	0.349358	0.948351	1197.95	1058.98	1187.8	1433.08	1252.92	1205.19	SPD_RS09220	protein_coding	tRNA (adenosine(37)-N6)-threonylcarbamoyltransferase complex ATPase subunit type 1 TsaE	SPD_1743
SPD_RS09225	179.456	141.09	1.27192	0.347013	0.222275	0.929913	118.071	207.44	212.857	130.571	146.404	146.295	SPD_RS09225	protein_coding	hypothetical protein	SPD_1744
SPD_RS09230	1274.69	1616.44	0.788576	-0.342679	0.206095	0.929913	975.593	1552.93	1295.54	1651.76	1227.46	1970.11	SPD_RS09230	protein_coding	XRE family transcriptional regulator	SPD_1745
SPD_RS09235	631.418	676.281	0.933662	-0.0990282	0.837723	0.991846	277.51	901.963	714.78	280.367	596.226	1152.25	SPD_RS09235	protein_coding	hypothetical protein	SPD_1746
SPD_RS09240	2531.63	2258.51	1.12093	0.164698	0.703334	0.98416	1114.35	3622.75	2857.81	1114.26	2249.11	3412.16	SPD_RS09240	protein_coding	type 2 lantibiotic	SPD_1747
SPD_RS09245	1181.57	964.173	1.22547	0.293338	0.453661	0.978967	595.525	1493.34	1455.84	512.671	1004.67	1375.18	SPD_RS09245	protein_coding	type 2 lantibiotic	SPD_1748
SPD_RS09250	264.276	293.196	0.901362	-0.149821	0.660421	0.98416	165.472	327.778	299.577	229.1	289.626	360.862	SPD_RS09250	protein_coding	type 2 lantipeptide synthetase LanM	SPD_1749
SPD_RS09255	83.4169	83.6831	0.996818	-0.0045977	0.996496	0.998847	55.1572	112.316	82.7779	61.6808	84.872	104.497	SPD_RS09255	protein_coding	flavodoxin family protein	SPD_1750
SPD_RS09260	41.1977	30.9574	1.33078	0.412277	0.297528	0.944155	29.3023	46.9892	47.3016	22.4294	28.6443	41.7987	SPD_RS09260	protein_coding	membrane protein	SPD_1751
SPD_RS09265	620.465	422.004	1.47028	0.556091	0.264235	0.942518	275.786	827.468	758.14	177.833	395.716	692.464	SPD_RS09265	protein_coding	peptidase C39	SPD_1752
SPD_RS09270	428.998	354.253	1.21099	0.27619	0.453101	0.978967	213.734	539.802	533.457	274.76	331.001	456.999	SPD_RS09270	protein_coding	serine protease	SPD_1753
SPD_RS09275	356.196	359.613	0.990501	-0.0137703	0.951631	0.99618	288.713	398.835	381.041	352.462	309.783	416.593	SPD_RS09275	protein_coding	DUF1430 domain-containing protein	SPD_1754
SPD_RS09280	347.687	329.087	1.05652	0.0793183	0.763471	0.985712	324.91	389.666	328.484	333.236	362.828	291.197	SPD_RS09280	protein_coding	ABC transporter ATP-binding protein	SPD_1755
SPD_RS09290	1349.52	1002.36	1.34634	0.429047	0.0889113	0.796326	1559.05	1115.13	1374.38	971.672	1170.17	865.232	SPD_RS09290	protein_coding	nucleoside-diphosphate kinase	SPD_1757
SPD_RS09295	64575	58850.1	1.09728	0.133931	0.656844	0.98416	92122.9	47378.8	54223.4	71634.6	62072.2	42843.6	SPD_RS09295	protein_coding	DNA-directed RNA polymerase subunit beta'	SPD_1758
SPD_RS09300	64399.4	57281.7	1.12426	0.168973	0.519867	0.98416	85172.2	50636	57390	67341	59659.7	44844.4	SPD_RS09300	protein_coding	DNA-directed RNA polymerase subunit beta	SPD_1759
SPD_RS09305	3.0376	3.86604	0.785713	-0.347926	0.750332	NA	5.17099	0	3.9418	8.81154	0	2.78658	SPD_RS09305	tRNA	tRNA-Cys	SPD_1760
SPD_RS09310	36872.3	39539	0.932554	-0.10074	0.720651	0.98416	27186.5	43397.3	40033	28120	40592.1	49904.8	SPD_RS09310	protein_coding	HlyC/CorC family transporter	SPD_1761
SPD_RS09315	5780.75	4918.47	1.17531	0.233047	0.217382	0.929913	5434.71	5512.63	6394.92	4449.03	5326.78	4979.61	SPD_RS09315	protein_coding	DNA-entry nuclease	SPD_1762
SPD_RS09320	1282.63	1100.69	1.16529	0.220689	0.319192	0.947205	1268.62	1193.07	1386.2	936.426	1103.34	1262.32	SPD_RS09320	protein_coding	DNA-directed RNA polymerase subunit beta	SPD_1763
SPD_RS09325	6831.22	6657.59	1.02608	0.0371439	0.894366	0.993296	9007	5336.13	6150.53	8187.52	6988.15	4797.09	SPD_RS09325	protein_coding	UDP-N-acetylglucosamine 1-carboxyvinyltransferase	SPD_1764
SPD_RS09330	1131.22	1190.37	0.950311	-0.0735287	0.723437	0.98416	1008.34	1135.76	1249.55	1115.06	1068.33	1387.72	SPD_RS09330	protein_coding	hypothetical protein	.
SPD_RS09335	3534.85	3872.69	0.912762	-0.13169	0.473162	0.98416	3784.3	3456.57	3363.67	4246.36	3722.7	3649.02	SPD_RS09335	protein_coding	peptidase S16	SPD_1765
SPD_RS09340	1861.16	1963.91	0.947681	-0.0775259	0.675365	0.98416	1840.87	1862.38	1880.24	1860.04	1962.66	2069.03	SPD_RS09340	protein_coding	phosphopantetheine adenylyltransferase	SPD_1766
SPD_RS09345	2729.77	2515.53	1.08517	0.117917	0.629098	0.98416	2615.66	2521.37	3052.27	2082.73	2741.37	2722.49	SPD_RS09345	protein_coding	RsmD family RNA methyltransferase	SPD_1767
SPD_RS09350	35330.9	30308.5	1.16571	0.221207	0.345811	0.948347	37331.9	31580.1	37080.5	26123.8	30604.8	34196.9	SPD_RS09350	protein_coding	asparagine synthetase A	SPD_1768
SPD_RS09355	3.13235	11.4162	0.274378	-1.86576	0.034086	0.572216	4.30916	1.14608	3.9418	13.6178	5.3045	15.3262	SPD_RS09355	pseudogene	OxaA precursor	SPD_1770
SPD_RS09360	44277.2	28991.6	1.52724	0.61093	0.0871544	0.795168	44511.9	35761	52558.7	20479.6	38131.9	28363.2	SPD_RS09360	protein_coding	BAX inhibitor (BI)-1/YccA family protein	SPD_1769
SPD_RS09365	4080	3611.09	1.12985	0.176134	0.475332	0.98416	5018.44	3174.63	4046.92	3444.51	3952.91	3435.85	SPD_RS09365	protein_coding	RNA methyltransferase	SPD_1771
SPD_RS09370	125.094	137.316	0.910995	-0.134486	0.65539	0.98416	153.406	108.877	112.998	152.199	109.273	150.475	SPD_RS09370	protein_coding	acylphosphatase	SPD_1772
SPD_RS09375	13019.6	12631.9	1.03069	0.0436097	0.849523	0.991846	14922.6	10510.7	13625.5	11583.2	12130.3	14182.3	SPD_RS09375	protein_coding	protein translocase component YidC	SPD_1773
SPD_RS09380	4861.04	4870.07	0.998146	-0.00267692	0.991255	0.998847	5812.19	4034.19	4736.73	4400.16	5033.97	5176.07	SPD_RS09380	protein_coding	pyruvate formate lyase-activating protein	SPD_1774
SPD_RS09385	5211.29	4733.53	1.10093	0.138726	0.525745	0.98416	5904.41	4442.19	5287.27	4588.41	5488.03	4124.13	SPD_RS09385	protein_coding	diaminopimelate decarboxylase	SPD_1775
SPD_RS09390	14059.1	13238.8	1.06196	0.0867358	0.683389	0.98416	13281.7	13665.8	15229.8	11524.7	15271.7	12920	SPD_RS09390	protein_coding	pur operon repressor	SPD_1776
SPD_RS09395	4862.61	4064.39	1.19639	0.258691	0.290423	0.944155	5977.66	3866.86	4743.3	4608.43	4176.76	3407.98	SPD_RS09395	protein_coding	3'-5' exoribonuclease YhaM	SPD_1777
SPD_RS09400	5913.94	5648.97	1.04691	0.066131	0.788195	0.991059	7822.84	4556.8	5362.17	6133.63	5656.72	5156.56	SPD_RS09400	protein_coding	DNA recombination protein RmuC	SPD_1778
SPD_RS09405	2318.22	1784.57	1.29903	0.377436	0.171859	0.923804	3036.23	1738.6	2179.82	2036.27	1996.61	1320.84	SPD_RS09405	protein_coding	thiamine diphosphokinase	SPD_1779
SPD_RS09410	1953	1884.52	1.03634	0.0514989	0.843639	0.991846	2626.86	1499.07	1733.08	2170.04	1897.95	1585.56	SPD_RS09410	protein_coding	ribulose-phosphate 3-epimerase	SPD_1780
SPD_RS09415	3228.85	2963.2	1.08965	0.123864	0.620057	0.98416	4266.93	2505.32	2914.31	3317.14	3061.76	2510.71	SPD_RS09415	protein_coding	GTPase A	SPD_1781
SPD_RS09420	2642.77	2120.46	1.24632	0.317675	0.196596	0.929913	3187.05	2104.2	2637.07	2341.47	2244.86	1775.05	SPD_RS09420	protein_coding	ribosomal RNA small subunit methyltransferase A	SPD_1782
SPD_RS09425	146.82	210.047	0.698983	-0.51667	0.0627	0.735289	135.308	159.305	145.847	243.519	184.597	202.027	SPD_RS09425	protein_coding	hypothetical protein	SPD_1783
SPD_RS09430	185.803	272.798	0.681103	-0.554055	0.0350144	0.574236	193.05	185.664	178.695	295.587	230.215	292.591	SPD_RS09430	protein_coding	ABC transporter ATP-binding protein	SPD_1784
SPD_RS09435	493.308	544.473	0.90603	-0.142369	0.534263	0.98416	515.375	429.779	534.771	564.74	604.713	463.965	SPD_RS09435	protein_coding	hypothetical protein	SPD_1785
SPD_RS09440	2802.11	2326.97	1.20419	0.268057	0.257393	0.942518	2123.55	3376.34	2906.42	1956.96	2442.19	2581.76	SPD_RS09440	protein_coding	XRE family transcriptional regulator	SPD_1786
SPD_RS09445	1393.58	1394.03	0.999677	-0.000465441	0.997635	0.998847	1430.64	1444.06	1306.05	1451.5	1374.93	1355.67	SPD_RS09445	protein_coding	ribonuclease M5	SPD_1787
SPD_RS09450	1591.02	1395.9	1.13978	0.18876	0.368105	0.950312	1540.95	1508.24	1723.88	1259.25	1468.29	1460.17	SPD_RS09450	protein_coding	TatD family deoxyribonuclease	SPD_1788
SPD_RS09455	550.556	459.68	1.19769	0.26026	0.331552	0.948347	571.394	554.701	525.574	455.797	499.684	423.56	SPD_RS09455	protein_coding	DUF1542 domain-containing protein	SPD_1789
SPD_RS09460	186187	108757	1.71195	0.775645	0.0570178	0.716347	104976	188268	265316	62382.5	122255	141633	SPD_RS09460	protein_coding	50S ribosomal protein L34	SPD_1790
SPD_RS09465	18835.1	17372.9	1.08416	0.11658	0.573607	0.98416	20059.1	17080	19366.1	15376.9	18492.5	18249.3	SPD_RS09465	protein_coding	pyridoxal phosphate-dependent aminotransferase	SPD_1791
SPD_RS09470	1865.36	1931.28	0.965868	-0.0501014	0.900185	0.993296	963.527	2146.6	2485.96	986.091	2078.3	2729.45	SPD_RS09470	protein_coding	hypothetical protein	SPD_1792
SPD_RS09475	1846.77	1408.54	1.31113	0.390808	0.229298	0.929913	2125.28	1470.42	1944.62	1003.71	1803.53	1418.37	SPD_RS09475	protein_coding	universal stress protein	SPD_1793
SPD_RS09480	6142.78	4939.97	1.24348	0.314389	0.145719	0.887635	6503.38	5564.2	6360.76	4759.03	5145.36	4915.52	SPD_RS09480	protein_coding	alanine aminotransferase	SPD_1794
SPD_RS09485	1330.22	1157.63	1.14909	0.200491	0.39723	0.958026	1588.36	1055.54	1346.78	1045.37	1141.53	1286.01	SPD_RS09485	protein_coding	asparaginase	SPD_1796
SPD_RS09490	48.4663	27.4338	1.76666	0.821027	0.0179302	0.446965	59.4664	41.2588	44.6738	29.6388	27.5834	25.0792	SPD_RS09490	protein_coding	hypothetical protein	SPD_1795
SPD_RS09495	29542.4	33130.6	0.891694	-0.165379	0.581742	0.98416	21269.1	35136.4	32221.6	21821.4	32786	44784.5	SPD_RS09495	protein_coding	catabolite control protein A	SPD_1797
SPD_RS09500	692.291	564.695	1.22596	0.293908	0.148168	0.897427	725.662	678.478	672.734	496.65	642.905	554.529	SPD_RS09500	protein_coding	DNA-binding response regulator	SPD_1798
SPD_RS09505	786.79	656.343	1.19875	0.261529	0.275882	0.944155	991.968	695.669	672.734	670.478	742.63	555.922	SPD_RS09505	protein_coding	sensor histidine kinase	SPD_1799
SPD_RS09510	469.475	344.698	1.36199	0.445718	0.0645517	0.735959	527.441	471.038	409.948	294.786	428.604	310.703	SPD_RS09510	protein_coding	ABC transporter permease	SPD_1800
SPD_RS09515	493.226	343.917	1.43414	0.520187	0.0763941	0.789149	554.158	463.015	462.505	273.158	460.43	298.164	SPD_RS09515	protein_coding	ABC transporter ATP-binding protein	SPD_1801
SPD_RS09520	92.072	83.2157	1.10643	0.145907	0.651819	0.98416	96.5251	100.855	78.8361	72.8955	102.907	73.8443	SPD_RS09520	protein_coding	hypothetical protein	SPD_1802
SPD_RS09525	423.679	270.728	1.56496	0.646127	0.0484495	0.653762	318.016	544.387	408.634	200.262	319.331	292.591	SPD_RS09525	protein_coding	hypothetical protein	SPD_1803
SPD_RS09530	5662.09	3740.03	1.51391	0.598283	0.135512	0.878567	2689.78	6489.09	7807.4	2226.12	4032.48	4961.5	SPD_RS09530	tRNA	tRNA-Pro	SPD_1804
SPD_RS09535	1354.84	982.104	1.37953	0.464179	0.206289	0.929913	678.261	1478.44	1907.83	646.447	1059.84	1240.03	SPD_RS09535	tRNA	tRNA-Arg	SPD_1805
SPD_RS09540	773.099	305.048	2.53435	1.34162	8.11935e-05	0.00692418	420.574	752.973	1145.75	241.917	319.331	353.895	SPD_RS09540	tRNA	tRNA-Leu	SPD_1806
SPD_RS09545	78.6232	30.3394	2.59146	1.37376	0.00304992	0.132703	43.0916	65.3264	127.452	24.8325	46.6796	19.506	SPD_RS09545	tRNA	tRNA-Gly	SPD_1807
SPD_RS09550	10294	5020.99	2.0502	1.03577	0.00971327	0.309085	5309.74	10644.8	14927.6	3054.4	5808.43	6200.13	SPD_RS09550	tRNA	tRNA-Thr	SPD_1808
SPD_RS09555	4032.59	1142.74	3.52887	1.81921	5.26734e-05	0.0048826	1964.11	3817.58	6316.08	910.793	1886.28	631.16	SPD_RS09555	tRNA	tRNA-Leu	SPD_1809
SPD_RS09560	532.364	197.403	2.69684	1.43127	0.0012562	0.0723843	311.983	546.679	738.431	140.184	318.27	133.756	SPD_RS09560	tRNA	tRNA-Lys	SPD_1810
SPD_RS09565	147.651	30.4003	4.85691	2.28004	2.9427e-05	0.00313692	94.8014	116.9	231.252	12.0157	54.1059	25.0792	SPD_RS09565	tRNA	tRNA-Asp	SPD_1811
SPD_RS09570	16.3704	15.4581	1.05901	0.082722	0.894316	0.993296	11.2038	10.3147	27.5926	12.0157	14.8526	19.506	SPD_RS09570	tRNA	tRNA-Val	SPD_1812
SPD_RS09575	395.107	195.519	2.02081	1.01493	0.0255707	0.504366	343.871	247.553	593.898	106.54	326.757	153.262	rrf	rRNA	5S ribosomal RNA	SPD_1813
SPD_RS09580	314140	234537	1.3394	0.421588	0.203732	0.929913	445903	194702	301813	243332	279389	180891	SPD_RS09580	rRNA	23S ribosomal RNA	SPD_1814
SPD_RS09585	115.247	119.974	0.9606	-0.0579917	0.898896	0.993296	61.19	129.507	155.044	72.8955	93.3592	193.667	SPD_RS09585	tRNA	tRNA-Ala	SPD_1815
SPD_RS09590	117174	85614.4	1.36862	0.452722	0.239378	0.929923	185491	66299.4	99730.2	102109	102402	52331.9	SPD_RS09590	rRNA	16S ribosomal RNA	SPD_1816
SPD_RS09595	3531.18	2279.77	1.54892	0.631264	0.405868	0.963813	1465.11	3791.22	5337.2	608.797	2184.39	4046.11	SPD_RS09595	tRNA	tRNA-Glu	SPD_1817
SPD_RS09600	122.708	117.666	1.04285	0.0605359	0.840603	0.991846	92.216	161.597	114.312	91.3196	98.6637	163.015	SPD_RS09600	protein_coding	sigma-70 family RNA polymerase sigma factor	SPD_1818
SPD_RS09605	49711.6	40332.7	1.23254	0.301635	0.363067	0.950312	27808.7	62007.3	59318.9	30783.5	40782	49432.5	SPD_RS09605	protein_coding	transcription termination/antitermination protein NusG	SPD_1819
SPD_RS09610	3997.19	3697.88	1.08094	0.112289	0.719416	0.98416	2533.78	5229.55	4228.24	3099.26	3527.49	4466.88	SPD_RS09610	protein_coding	preprotein translocase subunit SecE	SPD_1820
SPD_RS09615	4646.77	8192.31	0.567211	-0.818042	0.0453621	0.62559	3136.2	6004.3	4799.8	5096.27	5568.66	13912	SPD_RS09615	protein_coding	50S ribosomal protein L33	.
SPD_RS09620	3291.3	3949.57	0.833332	-0.263036	0.29912	0.944155	3784.3	3223.91	2865.69	4907.23	3695.11	3246.36	SPD_RS09620	protein_coding	penicillin-binding protein	SPD_1821
SPD_RS09625	2237.34	2379.62	0.94021	-0.0889453	0.61726	0.98416	2103.73	2393.01	2215.29	2468.83	2162.11	2507.92	SPD_RS09625	protein_coding	RNA pseudouridine synthase	SPD_1822
SPD_RS09630	305589	265937	1.1491	0.200506	0.327025	0.948259	355024	280154	281589	292065	278441	227307	SPD_RS09630	protein_coding	type I glyceraldehyde-3-phosphate dehydrogenase	SPD_1823
SPD_RS09635	248.487	380.013	0.65389	-0.61288	0.0956286	0.810383	304.226	234.946	206.288	521.483	320.392	298.164	SPD_RS09635	protein_coding	ABC transporter permease	SPD_1824
SPD_RS09650	421.543	644.492	0.654069	-0.612485	0.0125056	0.360296	447.29	394.25	423.087	708.127	669.428	555.922	SPD_RS09650	protein_coding	nicotinate-nucleotide diphosphorylase (carboxylating)	SPD_1826
SPD_RS09655	143.889	256.631	0.560687	-0.834733	0.00293518	0.132703	173.228	128.361	130.08	272.357	217.484	280.051	SPD_RS09655	protein_coding	C4-dicarboxylate ABC transporter	SPD_1827
SPD_RS09660	1294.23	1253.53	1.03246	0.046091	0.915988	0.99333	617.933	1734.01	1530.73	669.677	1060.9	2030.02	SPD_RS09660	protein_coding	ABC transporter ATP-binding protein	SPD_1828
SPD_RS09665	1961.12	1724.36	1.1373	0.185618	0.520431	0.98416	1352.21	2273.82	2257.34	1385.01	1859.76	1928.31	SPD_RS09665	protein_coding	GntR family transcriptional regulator	SPD_1829
SPD_RS09670	769.885	1175.36	0.655018	-0.610393	0.027763	0.523812	661.886	959.266	688.502	1324.13	918.739	1283.22	SPD_RS09670	protein_coding	glycoside hydrolase family 1 protein	SPD_1830
SPD_RS09675	645.733	1125.32	0.573823	-0.801322	0.0134287	0.37671	649.821	764.433	522.946	1483.54	763.848	1128.56	SPD_RS09675	protein_coding	PTS cellobiose transporter subunit IIC	SPD_1831
SPD_RS09680	236.289	378.253	0.624684	-0.678801	0.0294828	0.53269	192.188	320.902	195.776	413.341	281.138	440.279	SPD_RS09680	protein_coding	PTS sugar transporter subunit IIB	SPD_1832
SPD_RS09685	782.69	1063.03	0.736285	-0.441664	0.127062	0.878567	575.703	978.75	793.616	932.421	873.121	1383.54	SPD_RS09685	protein_coding	PTS lactose/cellobiose transporter subunit IIA	SPD_1833
SPD_RS09690	21308.3	34592.5	0.615981	-0.699042	0.00197751	0.0980476	23346.1	22011.6	18567.2	43142.1	30152.9	30482.4	SPD_RS09690	protein_coding	bifunctional acetaldehyde-CoA/alcohol dehydrogenase	SPD_1834
SPD_RS09695	12925.2	13630.3	0.948269	-0.0766315	0.799404	0.991059	8869.97	16763.7	13142	10079.6	12904.8	17906.5	SPD_RS09695	protein_coding	membrane protein	SPD_1836
SPD_RS09700	8053.26	7532.49	1.06914	0.0964454	0.689564	0.98416	6524.06	9966.29	7669.44	7798.21	7823.07	6976.2	SPD_RS09700	protein_coding	low molecular weight phosphotyrosine protein phosphatase	SPD_1837
SPD_RS09705	33828.3	33083	1.02253	0.0321425	0.938342	0.99618	15949.9	45165.7	40369.3	18127.7	28928.6	52192.6	SPD_RS09705	protein_coding	preprotein translocase subunit YajC	SPD_1838
SPD_RS09710	16048	14622.4	1.0975	0.134218	0.695285	0.98416	21627.7	12820	13696.5	21177.3	13042.7	9647.13	SPD_RS09710	protein_coding	transketolase	SPD_1839
SPD_RS09715	39.4801	33.3095	1.18525	0.245189	0.528436	0.98416	31.0259	40.1127	47.3016	36.8483	25.4616	37.6188	SPD_RS09715	protein_coding	L-ascorbate-6-phosphate lactonase	SPD_1840
SPD_RS09720	221.709	175.841	1.26085	0.334394	0.278215	0.944155	140.479	293.396	231.252	147.393	169.744	210.387	SPD_RS09720	protein_coding	PRD domain-containing protein	SPD_1841
SPD_RS09725	11.2997	17.0602	0.662339	-0.594358	0.265577	0.942518	12.0656	3.43823	18.3951	16.822	14.8526	19.506	SPD_RS09725	protein_coding	L-ribulose-5-phosphate 4-epimerase	SPD_1842
SPD_RS09730	3.94932	4.43833	0.889821	-0.168413	0.784359	0.991059	0.861831	5.73038	5.25574	8.01049	5.3045	0	SPD_RS09730	protein_coding	L-xylulose 5-phosphate 3-epimerase	SPD_1843
SPD_RS09735	2.82791	3.77226	0.749661	-0.41569	0.655412	NA	2.58549	4.58431	1.31393	6.40839	2.1218	2.78658	ulaD	protein_coding	3-keto-L-gulonate-6-phosphate decarboxylase	SPD_1844
SPD_RS09740	2.36526	2.79081	0.847519	-0.238682	0.792871	NA	0.861831	2.29215	3.9418	2.40315	3.1827	2.78658	SPD_RS09740	protein_coding	PTS ascorbate transporter subunit IIA	SPD_1845
SPD_RS09745	11.1504	11.142	1.00076	0.00108904	0.98893	0.998847	6.89465	16.0451	10.5115	9.61259	8.4872	15.3262	SPD_RS09745	protein_coding	PTS ascorbate transporter subunit IIB	SPD_1846
SPD_RS09750	9.41564	13.9498	0.674966	-0.567114	0.383633	0.951698	7.75648	12.6068	7.88361	9.61259	12.7308	19.506	SPD_RS09750	protein_coding	PTS ascorbate transporter subunit IIC	SPD_1847
SPD_RS09755	1025.08	1334.25	0.768285	-0.380287	0.199625	0.929913	771.339	1171.29	1132.61	880.353	1253.98	1868.4	SPD_RS09755	protein_coding	hypothetical protein	SPD_1848
SPD_RS09760	11603.6	14182.7	0.818147	-0.289568	0.127846	0.878567	10024	12761.6	12025.1	14453.3	13072.4	15022.4	SPD_RS09760	protein_coding	DNA-binding protein	SPD_1849
SPD_RS09765	3807.37	4185.12	0.909741	-0.136473	0.441115	0.973325	3662.78	3988.35	3770.99	4495.49	4363.48	3696.39	SPD_RS09765	protein_coding	protein translocase component YidC	SPD_1850
SPD_RS09770	18561.2	21023.4	0.88288	-0.179711	0.693221	0.98416	10268.7	21817.9	23596.9	8507.94	19354	35208.4	SPD_RS09770	protein_coding	ribonuclease P protein component	SPD_1851
SPD_RS09775	11328.7	10008.7	1.13189	0.178739	0.271525	0.942825	11455.5	11020.7	11510.1	10263	10262.1	9500.84	SPD_RS09775	protein_coding	acetate kinase	SPD_1853
SPD_RS09780	2584.49	2222.26	1.163	0.21785	0.25393	0.942518	2607.04	2370.09	2776.34	2382.32	2303.21	1981.26	SPD_RS09780	protein_coding	class I SAM-dependent methyltransferase	SPD_1854
SPD_RS09795	1.77658	1.79235	0.991206	-0.0127433	0.990947	NA	1.72366	2.29215	1.31393	0.801049	3.1827	1.39329	SPD_RS09795	protein_coding	hypothetical protein	SPD_1857
SPD_RS09800	1.39456	0.801049	1.74091	0.799846	0.703818	NA	1.72366	1.14608	1.31393	2.40315	0	0	SPD_RS09800	protein_coding	competence protein ComGF	SPD_1858
SPD_RS09805	1.31393	0.534033	2.4604	1.29889	0.644983	NA	0	0	3.9418	1.6021	0	0	SPD_RS09805	protein_coding	hypothetical protein	SPD_1859
SPD_RS09810	3.8964	1.1717	3.32543	1.73354	0.102226	NA	4.30916	3.43823	3.9418	0	2.1218	1.39329	SPD_RS09810	protein_coding	competence protein CglD	SPD_1860
SPD_RS09815	0.437978	0.267016	1.64027	0.713931	0.990697	NA	0	0	1.31393	0.801049	0	0	SPD_RS09815	protein_coding	competence protein ComGC	SPD_1861
SPD_RS09820	4.3097	2.26394	1.90363	0.928753	0.453477	NA	2.58549	1.14608	9.19754	4.00524	0	2.78658	SPD_RS09820	protein_coding	competence protein CglB	SPD_1862
SPD_RS09825	1.87436	1.94857	0.96192	-0.0560117	0.990844	NA	4.30916	0	1.31393	1.6021	4.2436	0	SPD_RS09825	protein_coding	type II/IV secretion system protein	SPD_1863
SPD_RS09830	2325.44	2323.93	1.00065	0.00093682	0.997324	0.998847	1484.94	2768.92	2722.47	1253.64	2418.85	3299.31	SPD_RS09830	protein_coding	DUF1033 domain-containing protein	SPD_1864
SPD_RS09835	7700.21	11198.9	0.687588	-0.540384	0.0246061	0.504366	6711.94	8181.84	8206.83	8954.93	10481.7	14160	SPD_RS09835	protein_coding	alcohol dehydrogenase	SPD_1865
SPD_RS09840	20856.8	19905.6	1.04779	0.0673438	0.773851	0.986163	20126.3	19279.3	23164.7	16237.3	21415.3	22064.1	SPD_RS09840	protein_coding	N-acetylglucosamine-6-phosphate deacetylase	SPD_1866
SPD_RS09845	20988.7	17754.5	1.18216	0.241425	0.26952	0.942825	20547.8	19239.2	23179.1	15267.2	17627.9	20368.5	SPD_RS09845	protein_coding	acetyltransferase	SPD_1867
SPD_RS09850	9603.41	8106.43	1.18467	0.244481	0.437647	0.973325	13926.3	6461.58	8422.32	10076.4	8140.28	6102.6	SPD_RS09850	protein_coding	tRNA guanosine(34) transglycosylase Tgt	SPD_1868
SPD_RS09855	3830.92	4114.68	0.931037	-0.10309	0.705918	0.98416	3942.88	3382.07	4167.8	2953.47	3767.26	5623.31	SPD_RS09855	protein_coding	DUF975 domain-containing protein	SPD_1869
SPD_RS09860	314.227	243.507	1.29042	0.367846	0.25715	0.942518	249.069	306.003	387.611	144.189	285.382	300.95	SPD_RS09860	protein_coding	pyrrolidone-carboxylate peptidase	.
SPD_RS09865	290.657	245.418	1.18434	0.244079	0.35444	0.948351	306.812	259.013	306.147	213.079	277.956	245.219	SPD_RS09865	protein_coding	pyrrolidone-carboxylate peptidase	.
SPD_RS09870	14.2409	17.5403	0.811898	-0.300629	0.509439	0.98416	8.61831	18.3372	15.7672	24.8325	18.0353	9.75302	SPD_RS09870	pseudogene	hypothetical protein	SPD_1871
SPD_RS09875	18.2875	42.4802	0.430494	-1.21594	0.021156	0.474785	22.4076	20.6294	11.8254	67.2881	39.2533	20.8993	SPD_RS09875	protein_coding	MarR family transcriptional regulator	SPD_1872
SPD_RS09880	2326.33	4705.83	0.494351	-1.01639	0.000762366	0.0507927	2232.14	2362.06	2384.79	6187.3	3892.44	4037.75	SPD_RS09880	protein_coding	peptidoglycan-binding protein LysM	SPD_1874
SPD_RS09885	601.713	477.111	1.26116	0.334752	0.17746	0.92608	715.32	444.678	645.142	393.315	511.354	526.663	SPD_RS09885	protein_coding	haloacid dehalogenase	SPD_1875
SPD_RS09890	916.671	761.393	1.20394	0.267763	0.302765	0.944155	1209.15	693.377	847.488	802.651	865.694	615.834	SPD_RS09890	protein_coding	MATE family efflux transporter	SPD_1876
SPD_RS09895	8514.47	7622.58	1.11701	0.159637	0.301808	0.944155	8601.08	8438.56	8503.78	7495.42	7781.7	7590.64	SPD_RS09895	protein_coding	threonine synthase	SPD_1877
SPD_RS09900	11339.6	9106.17	1.24527	0.316456	0.242171	0.929923	8013.31	12962.1	13043.4	7228.67	9649.94	10439.9	SPD_RS09900	protein_coding	glutamyl-tRNA synthetase	SPD_1878
SPD_RS09905	508.441	219.122	2.32036	1.21435	0.00208401	0.10098	299.055	508.858	717.408	165.817	352.219	139.329	SPD_RS09905	tRNA	tRNA-Leu	SPD_1879
SPD_RS09910	178.355	77.0088	2.31604	1.21166	0.00280419	0.132703	130.137	132.945	271.984	67.2881	117.76	45.9785	SPD_RS09910	tRNA	tRNA-Gln	SPD_1880
SPD_RS09915	200.884	99.2261	2.02451	1.01757	0.00152208	0.0819616	166.333	178.788	257.531	85.7122	128.369	83.5973	SPD_RS09915	tRNA	tRNA-His	SPD_1881
SPD_RS09920	226.655	141.03	1.60714	0.684492	0.0304107	0.538785	137.893	237.238	304.833	113.749	164.439	144.902	SPD_RS09920	tRNA	tRNA-Trp	SPD_1882
SPD_RS09925	112.515	50.7471	2.21717	1.14872	0.00100404	0.0611606	77.5648	108.877	151.102	35.2462	66.8367	50.1584	SPD_RS09925	tRNA	tRNA-Tyr	SPD_1883
SPD_RS09930	183.777	113.762	1.61545	0.691933	0.0377853	0.596727	145.649	154.72	250.961	79.3039	142.161	119.823	SPD_RS09930	tRNA	tRNA-Phe	SPD_1884
SPD_RS09935	112.769	54.2865	2.07728	1.0547	0.00461247	0.196676	81.874	88.2479	168.184	57.6755	68.9585	36.2255	SPD_RS09935	tRNA	tRNA-Met	SPD_1885
SPD_RS09940	21944.2	12647.9	1.73501	0.794944	0.0304387	0.538785	13853.9	21759.4	30219.2	8725.03	15742.7	13475.9	SPD_RS09940	tRNA	tRNA-Ser	SPD_1886
SPD_RS09945	15776.8	8462.48	1.86432	0.89865	0.0211348	0.474785	10220.5	15274.9	21835	5968.62	11355.9	8062.96	SPD_RS09945	tRNA	tRNA-Ile	SPD_1887
SPD_RS09950	1176.72	426.435	2.75943	1.46437	0.00183744	0.0932721	837.7	1030.32	1662.13	195.456	640.783	443.066	SPD_RS09950	tRNA	tRNA-Gly	SPD_1888
SPD_RS09955	15.9324	16.12	0.988364	-0.0168856	0.978859	0.998122	11.2038	10.3147	26.2787	11.2147	14.8526	22.2926	SPD_RS09955	tRNA	tRNA-Val	SPD_1889
SPD_RS09960	395.107	195.519	2.02081	1.01493	0.0255707	0.504366	343.871	247.553	593.898	106.54	326.757	153.262	rrf	rRNA	5S ribosomal RNA	SPD_1890
SPD_RS09965	314140	234537	1.3394	0.421588	0.203732	0.929913	445903	194702	301813	243332	279389	180891	SPD_RS09965	rRNA	23S ribosomal RNA	SPD_1891
SPD_RS09970	115.247	119.974	0.9606	-0.0579917	0.898896	0.993296	61.19	129.507	155.044	72.8955	93.3592	193.667	SPD_RS09970	tRNA	tRNA-Ala	SPD_1892
SPD_RS09975	117001	85477.8	1.36879	0.452904	0.239355	0.929923	185265	66187.1	99551.6	101962	102246	52224.6	SPD_RS09975	rRNA	16S ribosomal RNA	SPD_1893
SPD_RS09980	1983.02	967.214	2.05024	1.03579	0.0408912	0.606636	998.001	2035.43	2915.62	514.273	1180.78	1206.59	SPD_RS09980	tRNA	tRNA-Glu	SPD_1894
SPD_RS09985	4069.12	4331.33	0.939462	-0.090094	0.718556	0.98416	3436.98	4728.71	4041.66	3695.24	3962.46	5336.3	SPD_RS09985	protein_coding	cytidine deaminase	SPD_1895
SPD_RS09990	9144.92	8634.21	1.05915	0.0829075	0.630832	0.98416	8558.85	9545.67	9330.25	9241.7	8556.16	8104.76	SPD_RS09990	protein_coding	glutamate--tRNA ligase	SPD_1896
SPD_RS09995	30460.1	37051.5	0.822101	-0.282613	0.170735	0.923804	33545.9	29998.6	27835.7	40824.7	33287.9	37042	pgi	protein_coding	glucose-6-phosphate isomerase	SPD_1897
SPD_RS10000	20.8982	21.8665	0.955716	-0.0653459	0.889535	0.993296	21.5458	24.0676	17.0811	31.2409	14.8526	19.506	SPD_RS10000	protein_coding	hypothetical protein	SPD_1898
SPD_RS10005	819.582	739.178	1.10877	0.148966	0.547283	0.98416	833.391	879.041	746.315	856.321	693.828	667.385	SPD_RS10005	protein_coding	gamma-glutamyl hydrolase	SPD_1899
SPD_RS10010	4525.08	4189.12	1.0802	0.111295	0.624669	0.98416	5059.81	3804.98	4710.45	4355.3	4478.06	3734.01	SPD_RS10010	protein_coding	ABC transporter ATP-binding protein	SPD_1900
SPD_RS10015	16.9101	12.4359	1.35978	0.443374	0.407824	0.964223	21.5458	16.0451	13.1393	15.2199	9.5481	12.5396	SPD_RS10015	protein_coding	IS110 family transposase	SPD_1901
SPD_RS10020	3175.11	3601.43	0.881625	-0.181763	0.469598	0.98416	3933.4	2602.74	2989.2	4023.67	3839.4	2941.23	SPD_RS10020	protein_coding	ABC transporter ATP-binding protein	SPD_1902
SPD_RS10025	7287.75	8022.34	0.908432	-0.13855	0.570712	0.98416	9042.33	5870.21	6950.71	8716.21	8784.25	6566.57	SPD_RS10025	protein_coding	DNA mismatch repair protein MutS	SPD_1903
SPD_RS10030	15562.5	20756.9	0.749749	-0.41552	0.330812	0.948259	9342.25	17821.5	19523.8	9212.06	18870.2	34188.5	SPD_RS10030	protein_coding	arginine repressor	SPD_1904
SPD_RS10035	6795.55	9995.36	0.67987	-0.556669	0.016411	0.426686	8071.91	6024.93	6289.8	11737	8916.86	9332.25	SPD_RS10035	protein_coding	arginine--tRNA ligase	SPD_1905
SPD_RS10040	128.862	136.826	0.941798	-0.0865106	0.735686	0.98416	120.656	148.99	116.94	161.812	113.516	135.149	SPD_RS10040	pseudogene	IS5/IS1182 family transposase	SPD_1906
SPD_RS10045	2544.21	3549.26	0.716828	-0.480301	0.0915786	0.8068	3297.37	2256.63	2078.64	4505.9	3427.77	2714.13	SPD_RS10045	protein_coding	cupin	SPD_1907
SPD_RS10050	7026.37	7193.48	0.976769	-0.0339104	0.871718	0.993296	8136.55	6304.57	6638	8315.69	7348.85	5915.9	SPD_RS10050	protein_coding	DNA-binding response regulator	SPD_1908
SPD_RS10055	12770.2	13338.6	0.957385	-0.0628283	0.742532	0.985359	13329.1	11637.3	13344.3	11608	13300.5	15107.4	SPD_RS10055	protein_coding	two-component sensor histidine kinase	SPD_1909
SPD_RS10060	148.714	244.135	0.609145	-0.715142	0.0201884	0.467845	113.762	170.765	161.614	249.927	212.18	270.298	SPD_RS10060	protein_coding	phosphate ABC transporter substrate-binding protein	SPD_1910
SPD_RS10065	86.4818	118.959	0.72699	-0.459993	0.134392	0.878567	91.3541	81.3715	86.7197	128.969	99.7246	128.183	SPD_RS10065	protein_coding	phosphate ABC transporter permease subunit PstC	SPD_1911
SPD_RS10070	73.5149	98.7428	0.74451	-0.425638	0.235401	0.929923	63.7755	77.9332	78.8361	125.765	78.5066	91.9571	SPD_RS10070	protein_coding	phosphate ABC transporter%2C permease protein PstA	SPD_1912
SPD_RS10075	92.6319	170.971	0.541798	-0.884174	0.00556702	0.219794	70.6702	119.192	88.0336	176.231	152.77	183.914	SPD_RS10075	protein_coding	phosphate ABC transporter ATP-binding protein	SPD_1913
SPD_RS10080	107.219	202.774	0.528759	-0.919318	0.0102562	0.321561	93.9396	131.799	95.9172	212.278	185.657	210.387	SPD_RS10080	protein_coding	phosphate-specific transport system accessory protein PhoU	SPD_1914
SPD_RS10085	2.25639	1.26548	1.78303	0.834333	0.556202	NA	4.30916	1.14608	1.31393	2.40315	0	1.39329	SPD_RS10085	protein_coding	hypothetical protein	SPD_1915
SPD_RS10090	11.4825	14.2452	0.806062	-0.311038	0.577607	0.98416	13.7893	11.4608	9.19754	13.6178	13.7917	15.3262	SPD_RS10090	protein_coding	XRE family transcriptional regulator	SPD_1916
SPD_RS10095	13950	17465.7	0.798707	-0.324262	0.139306	0.878567	13974.6	13993.6	13881.7	16329.4	14169.4	21898.3	SPD_RS10095	protein_coding	glycerol-3-phosphate dehydrogenase (NAD(P)(+))	SPD_1918
SPD_RS10100	13793.3	13180.7	1.04647	0.0655368	0.760481	0.985359	16395.5	11968.5	13015.8	14791.4	12455	12295.8	SPD_RS10100	protein_coding	UTP--glucose-1-phosphate uridylyltransferase	SPD_1919
SPD_RS10105	1049.66	878.057	1.19543	0.25753	0.361954	0.950312	1389.27	778.186	981.509	952.447	929.348	752.376	SPD_RS10105	protein_coding	rhomboid family intramembrane serine protease	SPD_1920
SPD_RS10110	1038.38	973.613	1.06652	0.092908	0.722986	0.98416	1336.7	775.894	1002.53	995.704	1064.08	861.052	SPD_RS10110	protein_coding	5-formyltetrahydrofolate cyclo-ligase	SPD_1921
SPD_RS10115	2629.7	2162.47	1.21607	0.282222	0.24677	0.929923	3186.19	2025.12	2677.8	2126.79	2340.34	2020.27	SPD_RS10115	protein_coding	acetyldiaminopimelate deacetylase	SPD_1922
SPD_RS10120	7499.27	5930.93	1.26443	0.338493	0.17977	0.92608	6833.46	6784.78	8879.57	4589.21	6730.35	6473.22	SPD_RS10120	protein_coding	2%2C3%2C4%2C5-tetrahydropyridine-2%2C6-dicarboxylate N-acetyltransferase	SPD_1923
SPD_RS10125	2656.67	2326.1	1.14211	0.191705	0.377207	0.95102	3000.03	2184.42	2785.54	2541.73	2364.75	2071.82	SPD_RS10125	protein_coding	membrane protein	SPD_1924
SPD_RS10130	17746.4	18884.6	0.939728	-0.0896854	0.636112	0.98416	18372.5	16076	18790.6	18710.9	19862.2	18080.7	SPD_RS10130	protein_coding	penicillin-binding protein	SPD_1925
SPD_RS10135	24287.3	24538.4	0.989767	-0.0148385	0.947475	0.99618	28203.4	20702.7	23955.7	26072.5	25283.4	22259.2	SPD_RS10135	protein_coding	tyrosine--tRNA ligase	SPD_1926
SPD_RS10140	41212.4	32758.6	1.25806	0.331202	0.325526	0.948259	26762.4	46661.4	50213.3	19737	34711.6	43827.3	SPD_RS10140	protein_coding	heavy metal translocating P-type ATPase	SPD_1927
SPD_RS10145	44478.7	31603.5	1.4074	0.49303	0.271724	0.942825	22797.2	52488	58150.8	13172.4	35110.5	46527.5	SPD_RS10145	protein_coding	hypothetical protein	SPD_1928
SPD_RS10150	694.789	750.849	0.925339	-0.111947	0.712921	0.98416	922.16	614.297	547.911	991.699	667.306	593.541	SPD_RS10150	protein_coding	rRNA (guanine-N1)-methyltransferase	SPD_1929
SPD_RS10155	25.2004	27.725	0.90894	-0.137742	0.681504	0.98416	23.2694	19.4833	32.8484	31.2409	25.4616	26.4725	SPD_RS10155	pseudogene	hypothetical protein	.
SPD_RS10160	40.8378	58.0149	0.70392	-0.506517	0.320846	0.947205	17.2366	52.7195	52.5574	28.8378	43.4969	101.71	SPD_RS10160	protein_coding	hypothetical protein	SPD_1930
SPD_RS10165	2964.86	4725.17	0.627461	-0.672403	0.095783	0.810383	1608.18	3960.84	3325.57	2605.01	4124.78	7445.73	SPD_RS10165	protein_coding	membrane protein	SPD_1931
SPD_RS10175	32059.5	20694.3	1.5492	0.63152	0.0421709	0.611621	36930.3	26490.4	32757.7	14648.8	26870.5	20563.5	SPD_RS10175	protein_coding	glycogen/starch/alpha-glucan family phosphorylase	SPD_1932
SPD_RS10180	58235.4	43313.7	1.3445	0.427071	0.271027	0.942825	56082.8	54831.8	63791.5	22907.6	56042	50991.6	SPD_RS10180	protein_coding	4-alpha-glucanotransferase	SPD_1933
SPD_RS10185	10824	11100.2	0.975112	-0.0363595	0.868024	0.993296	8807.05	12437.2	11227.6	9335.43	11360.1	12605.1	SPD_RS10185	protein_coding	maltose/maltodextrin-binding protein	SPD_1934
SPD_RS10190	2008.36	2466.44	0.814274	-0.296413	0.144504	0.882757	2364.87	1743.18	1917.03	2311.03	2574.8	2513.49	SPD_RS10190	protein_coding	maltodextrin ABC transporter permease	SPD_1935
SPD_RS10195	1660.34	1818.41	0.913073	-0.131197	0.545302	0.98416	2036.51	1462.39	1482.12	1838.41	1983.88	1632.93	SPD_RS10195	protein_coding	maltodextrin ABC transporter permease	SPD_1936
SPD_RS10200	1168.53	1279.9	0.912985	-0.131337	0.528934	0.98416	1323.77	1080.75	1101.08	1402.64	1266.71	1170.36	SPD_RS10200	protein_coding	maltodextrose utilization protein MalA	SPD_1937
SPD_RS10205	3277.02	3906.16	0.838936	-0.253367	0.201868	0.929913	3176.71	3252.57	3401.78	3422.08	3621.91	4674.48	SPD_RS10205	protein_coding	transcriptional regulator	SPD_1938
SPD_RS10210	25.6645	21.9375	1.16989	0.226373	0.593503	0.98416	18.9603	34.3823	23.6508	22.4294	12.7308	30.6524	SPD_RS10210	protein_coding	hypothetical protein	SPD_1939
SPD_RS10215	4649.91	4209.28	1.10468	0.143628	0.642853	0.98416	6441.33	3458.86	4049.55	5391.06	4224.5	3012.29	SPD_RS10215	protein_coding	YitT family protein	SPD_1940
SPD_RS10220	9610.41	8512.24	1.12901	0.17506	0.556724	0.98416	12502.6	7425.43	8903.22	10934.3	8513.72	6088.67	SPD_RS10220	protein_coding	aspartate--tRNA ligase	SPD_1941
SPD_RS10225	164.347	124.484	1.32022	0.400783	0.259223	0.942518	115.485	167.327	210.23	85.7122	117.76	169.981	SPD_RS10225	protein_coding	hypothetical protein	SPD_1942
SPD_RS10230	58487.9	39275.9	1.48916	0.574494	0.390376	0.951698	22637.7	68236.3	84589.8	10280.7	38416.2	69130.8	SPD_RS10230	protein_coding	hypothetical protein	SPD_1943
SPD_RS10235	1592.61	1499.77	1.06191	0.0866598	0.708835	0.98416	1467.7	1504.8	1805.35	1244.83	1490.56	1763.9	SPD_RS10235	protein_coding	CPBP family intramembrane metalloprotease	SPD_1944
SPD_RS10240	774.817	656.169	1.18082	0.239788	0.300471	0.944155	618.795	779.332	926.324	564.74	651.392	752.376	SPD_RS10240	protein_coding	DUF3169 domain-containing protein	SPD_1945
SPD_RS10245	78.0474	96.274	0.810679	-0.302797	0.237241	0.929923	87.045	72.2028	74.8943	109.744	95.481	83.5973	SPD_RS10245	protein_coding	hypothetical protein	SPD_1946
SPD_RS10250	103.241	115.867	0.891033	-0.166449	0.525474	0.98416	113.762	97.4165	98.5451	142.587	106.09	98.9235	SPD_RS10250	protein_coding	transcriptional regulator	SPD_1947
SPD_RS10255	180.643	226.383	0.797954	-0.325622	0.220572	0.929913	171.504	189.103	181.323	219.487	200.51	259.152	SPD_RS10255	protein_coding	hypothetical protein	SPD_1948
SPD_RS10260	521.298	376.613	1.38418	0.469028	0.119316	0.859399	532.612	413.734	617.549	284.372	423.299	422.166	SPD_RS10260	protein_coding	hypothetical protein	SPD_1949
SPD_RS10265	9964.47	7540.18	1.32152	0.402194	0.102439	0.832133	11437.4	8007.64	10448.4	6759.25	7937.65	7923.63	SPD_RS10265	protein_coding	histidine--tRNA ligase	SPD_1950
SPD_RS10270	55.2128	47.6015	1.1599	0.213996	0.49902	0.98416	54.2954	56.1578	55.1852	52.8692	50.9232	39.0121	SPD_RS10270	protein_coding	transporter	SPD_1951
SPD_RS10275	1004.48	1133.7	0.886015	-0.174598	0.639878	0.98416	568.809	1287.04	1157.58	649.651	1117.13	1634.33	SPD_RS10275	protein_coding	MutR family transcriptional regulator	SPD_1952
SPD_RS10280	1637.15	1538.9	1.06384	0.0892869	0.799211	0.991059	1275.51	1630.87	2005.06	835.494	1703.81	2077.39	SPD_RS10280	protein_coding	DUF59 domain-containing protein	SPD_1954
SPD_RS10285	14573.7	17522.8	0.831702	-0.265862	0.329874	0.948259	18118.3	10517.5	15085.3	15813.5	20790.5	15964.3	SPD_RS10285	protein_coding	dihydroxy-acid dehydratase	SPD_1956
SPD_RS10290	776.334	975.519	0.795816	-0.329493	0.272164	0.942825	554.158	1078.46	696.385	929.217	815.832	1181.51	SPD_RS10290	protein_coding	transketolase	SPD_1957
SPD_RS10295	196.773	264.551	0.7438	-0.427013	0.178896	0.92608	180.985	246.407	162.928	359.671	206.875	227.106	SPD_RS10295	protein_coding	transketolase	SPD_1958
SPD_RS10300	243.105	268.662	0.904871	-0.144216	0.555159	0.98416	211.149	265.89	252.275	350.058	230.215	225.713	SPD_RS10300	protein_coding	PTS ascorbate transporter subunit IIC	SPD_1959
SPD_RS10305	29.4096	41.2063	0.713717	-0.486577	0.267002	0.942518	34.4733	36.6745	17.0811	60.0787	32.8879	30.6524	SPD_RS10305	protein_coding	PTS lactose transporter subunit IIB	SPD_1960
SPD_RS10310	434.127	455.855	0.952336	-0.0704574	0.793461	0.991059	331.805	550.117	420.459	460.603	436.03	470.932	SPD_RS10310	protein_coding	transcription antiterminator BglG	SPD_1961
SPD_RS10315	1854.18	1875.34	0.988719	-0.0163682	0.942988	0.99618	1863.28	1754.64	1944.62	1692.62	1702.74	2230.66	SPD_RS10315	protein_coding	membrane protein	SPD_1962
SPD_RS10320	756.488	602.469	1.25565	0.328429	0.140426	0.878567	794.608	740.366	734.489	616.007	635.479	555.922	SPD_RS10320	protein_coding	PTS ascorbate transporter subunit IIC	.
SPD_RS10325	140318	147243	0.952972	-0.0694938	0.874137	0.993296	72408.5	185885	162661	71741.9	128851	241135	SPD_RS10325	protein_coding	50S ribosomal protein L32	SPD_1963
SPD_RS10330	136398	126321	1.07978	0.110731	0.787275	0.991059	72885.9	175529	160780	66572.8	121239	191151	SPD_RS10330	protein_coding	50S ribosomal protein L33	SPD_1964
SPD_RS10335	4121.87	3806.48	1.08286	0.114844	0.766343	0.985712	2127.86	5026.69	5211.06	2250.15	3899.87	5269.42	SPD_RS10335	protein_coding	choline-binding protein A	SPD_1965
SPD_RS10350	1.72063	1.54951	1.11044	0.151127	0.864086	NA	1.72366	3.43823	0	0.801049	1.0609	2.78658	SPD_RS10350	protein_coding	hypothetical protein	SPD_1968
SPD_RS10355	51.9394	36.069	1.44	0.526069	0.111762	0.854038	50.848	45.8431	59.127	35.2462	33.9488	39.0121	SPD_RS10355	protein_coding	beta-N-acetylhexosaminidase	SPD_1969
SPD_RS10360	13.7218	15.1813	0.903862	-0.145825	0.825753	0.991846	17.2366	16.0451	7.88361	16.822	10.609	18.1128	SPD_RS10360	protein_coding	sugar kinase	SPD_1970
SPD_RS10365	92.8417	78.11	1.1886	0.249267	0.350347	0.948351	88.7686	85.9558	103.801	61.6808	84.872	87.7772	SPD_RS10365	protein_coding	alpha-mannosidase	SPD_1971
SPD_RS10370	24.9453	23.5364	1.05986	0.0838721	0.835557	0.991846	24.9931	27.5058	22.3369	16.822	32.8879	20.8993	SPD_RS10370	protein_coding	metal-independent alpha-mannosidase	SPD_1972
SPD_RS10375	251.857	276.101	0.912191	-0.132592	0.676546	0.98416	361.969	183.372	210.23	277.964	231.276	319.063	SPD_RS10375	protein_coding	alpha-1%2C2-mannosidase	SPD_1973
SPD_RS10380	131.707	162.038	0.812819	-0.298994	0.301594	0.944155	139.617	121.484	134.021	144.189	153.83	188.094	SPD_RS10380	protein_coding	alpha-L-fucosidase	SPD_1974
SPD_RS10385	16568.1	18882.2	0.877445	-0.188619	0.612039	0.98416	11278.8	19227.7	19197.9	9313	21098.1	26235.6	SPD_RS10385	pseudogene	arginine deiminase	SPD_1975
SPD_RS10390	3536.05	4029.19	0.87761	-0.188349	0.421598	0.9718	4284.16	3112.74	3211.26	4460.24	4205.41	3421.92	SPD_RS10390	protein_coding	ornithine carbamoyltransferase	SPD_1976
SPD_RS10395	695.721	830.355	0.83786	-0.255219	0.282958	0.944155	785.128	700.253	601.782	893.971	883.73	713.364	SPD_RS10395	protein_coding	carbamate kinase	SPD_1977
SPD_RS10400	985.573	1136.11	0.867496	-0.205071	0.491386	0.98416	1216.91	833.198	906.615	1479.54	1145.77	783.028	SPD_RS10400	protein_coding	YfcC family protein	SPD_1978
SPD_RS10405	1125.08	1603.81	0.701505	-0.511475	0.0497937	0.65938	1356.52	983.334	1035.38	1800.76	1561.64	1449.02	SPD_RS10405	protein_coding	hypothetical protein	SPD_1979
SPD_RS10415	126.277	151.214	0.835085	-0.260005	0.545465	0.98416	72.3938	168.473	137.963	113.749	111.394	228.499	SPD_RS10415	protein_coding	hypothetical protein	SPD_1981
SPD_RS10420	148.857	108.791	1.36829	0.452373	0.120186	0.862032	112.038	165.035	169.498	88.9164	109.273	128.183	SPD_RS10420	pseudogene	hypothetical protein	.
SPD_RS10425	26979	24547	1.09908	0.136294	0.635945	0.98416	22832.5	25999.9	32104.7	17470.1	24955.5	31215.2	SPD_RS10425	protein_coding	SPFH domain-containing protein	SPD_1984
SPD_RS10430	73.3819	79.4593	0.923515	-0.114792	0.713732	0.98416	95.6633	56.1578	68.3246	84.1101	90.1765	64.0913	SPD_RS10430	protein_coding	lactaldehyde reductase	SPD_1985
SPD_RS10435	168.07	165.474	1.01569	0.0224618	0.923422	0.995317	152.544	200.563	151.102	169.822	153.83	172.768	SPD_RS10435	protein_coding	L-fucose isomerase	SPD_1986
SPD_RS10440	56.2459	62.2573	0.903443	-0.146494	0.662713	0.98416	34.4733	79.0793	55.1852	60.8797	56.2277	69.6644	SPD_RS10440	protein_coding	fucolectin	SPD_1987
SPD_RS10445	29.9636	35.8928	0.834808	-0.260484	0.481143	0.98416	17.2366	33.2362	39.418	36.0472	38.1924	33.4389	SPD_RS10445	protein_coding	hypothetical protein	SPD_1988
SPD_RS10450	50.3523	58.7608	0.856902	-0.222797	0.552514	0.98416	47.4007	45.8431	57.8131	57.6755	35.0097	83.5973	SPD_RS10450	protein_coding	PTS mannose transporter subunit IID	SPD_1989
SPD_RS10455	23.4842	26.3275	0.892004	-0.164877	0.683153	0.98416	18.9603	25.2137	26.2787	28.8378	22.2789	27.8658	SPD_RS10455	protein_coding	PTS mannose/fructose/sorbose/N-acetylgalactosamine transporter subunit IIC	SPD_1990
SPD_RS10460	9.54167	13.6318	0.69996	-0.514656	0.363665	0.950312	5.17099	10.3147	13.1393	16.021	9.5481	15.3262	SPD_RS10460	protein_coding	PTS sugar transporter	SPD_1991
SPD_RS10465	17.4584	19.219	0.908392	-0.138613	0.826706	0.991846	12.0656	29.798	10.5115	12.8168	16.9744	27.8658	SPD_RS10465	protein_coding	PTS mannose transporter subunit IIA	SPD_1992
SPD_RS10470	7.31299	9.72452	0.752015	-0.411166	0.481773	0.98416	6.03282	8.02254	7.88361	8.81154	10.609	9.75302	SPD_RS10470	protein_coding	fucose isomerase	SPD_1993
SPD_RS10475	27.8887	29.9022	0.932664	-0.10057	0.868454	0.993296	20.684	27.5058	35.4762	14.4189	26.5225	48.7651	SPD_RS10475	protein_coding	fuculose phosphate aldolase	SPD_1994
SPD_RS10480	24.5356	49.0318	0.5004	-0.998845	0.0196334	0.467845	19.8221	27.5058	26.2787	36.8483	35.0097	75.2376	SPD_RS10480	protein_coding	rhamnulokinase	SPD_1995
SPD_RS10485	791.495	1220.46	0.648523	-0.624771	0.0392761	0.606636	544.677	1044.08	785.733	1005.32	1096.97	1559.09	SPD_RS10485	protein_coding	DeoR/GlpR transcriptional regulator	SPD_1996
SPD_RS10490	8066.61	8556.59	0.942735	-0.0850751	0.661903	0.98416	7889.2	8042.02	8268.59	9613.39	7964.17	8092.22	SPD_RS10490	protein_coding	zinc-binding lipoprotein AdcA	SPD_1997
SPD_RS10495	2066.51	2054.71	1.00574	0.00826445	0.978261	0.998122	2738.9	1697.34	1763.3	2747.6	1960.54	1455.99	SPD_RS10495	protein_coding	metal ABC transporter permease	SPD_1998
SPD_RS10500	1899.88	1798.67	1.05627	0.0789794	0.732071	0.98416	2182.16	1641.18	1876.3	2088.33	1832.17	1475.49	SPD_RS10500	protein_coding	zinc transport system ATP-binding protein AdcC	SPD_1999
SPD_RS10505	1561.7	1361.1	1.14738	0.198349	0.329973	0.948259	1406.51	1666.4	1612.2	1234.42	1411	1437.87	SPD_RS10505	protein_coding	transcriptional regulator	SPD_2000
SPD_RS10510	14038.2	11379.2	1.23368	0.302963	0.0770889	0.789149	15073.4	12610.3	14430.9	11515.1	11781.3	10841.2	SPD_RS10510	protein_coding	D-alanyl-lipoteichoic acid biosynthesis protein DltD	SPD_2002
SPD_RS10515	2097.21	1808.63	1.15956	0.213573	0.345015	0.948347	2540.68	1715.68	2035.28	1958.56	1980.7	1486.64	SPD_RS10515	protein_coding	D-alanine--poly(phosphoribitol) ligase subunit 2	SPD_2003
SPD_RS10520	12063.3	9818.81	1.22859	0.297003	0.240603	0.929923	15276.8	9272.91	11640.1	10597.9	11320.9	7537.69	SPD_RS10520	protein_coding	D-alanyl-lipoteichoic acid biosynthesis protein DltB	SPD_2004
SPD_RS10525	69171.3	57729.7	1.19819	0.26086	0.49065	0.98416	50587.8	69695.2	87230.8	31015	65082	77092.1	SPD_RS10525	protein_coding	D-alanine--poly(phosphoribitol) ligase	SPD_2005
SPD_RS10530	33516.6	28120.7	1.19188	0.253241	0.620878	0.98416	16892.8	37453.8	46203.2	9943.42	29829.3	44589.4	SPD_RS10530	protein_coding	teichoic acid D-Ala incorporation-associated protein DltX	SPD_2006
SPD_RS10535	3474.08	3603.69	0.964034	-0.0528434	0.874744	0.993296	1947.74	4129.32	4345.18	2471.24	3452.17	4887.66	SPD_RS10535	protein_coding	MFS transporter	SPD_2007
SPD_RS10540	53.6595	68.1994	0.786802	-0.345927	0.313348	0.947205	62.9137	48.1352	49.9295	59.2776	74.263	71.0577	SPD_RS10540	protein_coding	maturase	SPD_2008
SPD_RS10545	1.20203	0.818063	1.46936	0.555189	0.717025	NA	0	2.29215	1.31393	0	1.0609	1.39329	SPD_RS10545	protein_coding	maturase	.
SPD_RS10550	866.37	1033.22	0.838515	-0.254092	0.340398	0.948347	603.282	1157.54	838.29	922.808	963.297	1213.55	SPD_RS10550	protein_coding	hypothetical protein	SPD_2009
SPD_RS10555	2.8869	2.86041	1.00926	0.0132967	0.979197	NA	6.03282	0	2.62787	4.00524	3.1827	1.39329	SPD_RS10555	protein_coding	hypothetical protein	SPD_2010
SPD_RS10560	4.54854	7.63113	0.596051	-0.746492	0.336683	0.948347	4.30916	8.02254	1.31393	12.0157	5.3045	5.57315	SPD_RS10560	protein_coding	glycerol uptake facilitator protein	SPD_2011
SPD_RS10565	17.5375	16.6341	1.05432	0.0763071	0.835863	0.991846	19.8221	18.3372	14.4533	14.4189	20.1571	15.3262	SPD_RS10565	protein_coding	glycerol-3-phosphate dehydrogenase/oxidase	SPD_2012
SPD_RS10570	15.5155	16.5886	0.93531	-0.0964834	0.899691	0.993296	19.8221	14.899	11.8254	13.6178	18.0353	18.1128	SPD_RS10570	protein_coding	glycerol kinase	SPD_2013
SPD_RS10575	238.174	211.988	1.12353	0.168034	0.41052	0.964223	247.346	237.238	229.939	191.451	235.52	208.993	SPD_RS10575	protein_coding	hypothetical protein	SPD_2014
SPD_RS10580	1760.15	1729.94	1.01747	0.02498	0.927322	0.99618	2237.31	1434.89	1608.26	2221.31	1607.26	1361.24	SPD_RS10580	protein_coding	redox-regulated molecular chaperone Hsp33	SPD_2015
SPD_RS10585	3033.99	2961.14	1.0246	0.0350645	0.891604	0.993296	4012.69	2419.37	2669.91	3513.4	2778.5	2591.52	SPD_RS10585	protein_coding	tRNA dihydrouridine synthase DusB	SPD_2016
SPD_RS10590	10468.1	9607.17	1.08961	0.123812	0.598266	0.98416	10881.5	10350.2	10172.5	11521.5	8388.53	8911.47	SPD_RS10590	protein_coding	choline-binding protein A	SPD_2017
SPD_RS10595	4624.25	3159.15	1.46377	0.549684	0.137635	0.878567	2659.61	5768.21	5444.94	2313.43	3345.02	3819	SPD_RS10595	protein_coding	isoprenylcysteine carboxyl methyltransferase	SPD_2018
SPD_RS10600	3039.06	2158.46	1.40798	0.493625	0.0222301	0.491098	2404.51	3293.83	3418.86	2238.13	2058.15	2179.1	SPD_RS10600	protein_coding	sensor histidine kinase	SPD_2019
SPD_RS10605	1560.51	1373.08	1.1365	0.1846	0.425967	0.973325	1311.71	1644.62	1725.2	1494.76	1197.76	1426.73	SPD_RS10605	protein_coding	DNA-binding response regulator	SPD_2020
SPD_RS10610	849.475	568.494	1.49426	0.579427	0.00541968	0.218014	742.899	931.761	873.766	507.865	562.277	635.34	SPD_RS10610	protein_coding	hypothetical protein	SPD_2021
SPD_RS10615	12363.1	9906.28	1.24801	0.319626	0.118765	0.859399	14230.6	10862.5	11996.2	10762.9	10592	8363.91	SPD_RS10615	protein_coding	ATP-dependent Clp protease ATP-binding subunit	SPD_2022
SPD_RS10620	1448.39	1262.22	1.14749	0.198484	0.377514	0.95102	1555.61	1327.16	1462.41	1105.45	1287.93	1393.29	SPD_RS10620	protein_coding	CtsR family transcriptional regulator	SPD_2023
SPD_RS10625	727.457	1142.47	0.636742	-0.65122	0.0734293	0.77613	917.85	669.309	595.212	1505.17	1033.32	888.918	SPD_RS10625	protein_coding	ABC transporter ATP-binding protein	SPD_2024
SPD_RS10630	826.381	1227.92	0.672991	-0.571341	0.13734	0.878567	941.12	865.288	672.734	1785.54	1012.1	886.132	SPD_RS10630	protein_coding	ABC transporter substrate-binding protein	SPD_2025
SPD_RS10635	656.8	867.059	0.757504	-0.400675	0.221397	0.929913	810.983	561.578	597.84	1127.08	858.268	615.834	SPD_RS10635	protein_coding	ABC transporter permease	SPD_2026
SPD_RS10640	297.53	503.748	0.590633	-0.759666	0.00179332	0.0932526	313.707	281.935	296.949	467.012	438.152	606.081	SPD_RS10640	protein_coding	hypothetical protein	SPD_2027
SPD_RS10645	148.696	118.19	1.25811	0.331254	0.224226	0.929913	149.097	143.26	153.73	122.56	117.76	114.25	SPD_RS10645	protein_coding	choline-binding protein D	SPD_2028
SPD_RS10650	5735.8	3761.41	1.52491	0.60872	0.220382	0.929913	2699.26	6398.55	8109.6	1308.11	3792.72	6183.42	SPD_RS10650	protein_coding	hypothetical protein	SPD_2029
SPD_RS10655	7800.08	6872.86	1.13491	0.182579	0.372407	0.95102	7061.85	8453.46	7884.92	6973.93	7176.99	6467.65	SPD_RS10655	protein_coding	replicative DNA helicase	SPD_2030
SPD_RS10660	3590.56	3320.92	1.08119	0.112627	0.747951	0.985359	2469.15	4334.46	3968.08	2165.24	3084.04	4713.5	SPD_RS10660	protein_coding	50S ribosomal protein L9	SPD_2031
SPD_RS10665	39363.1	28452.1	1.38349	0.468309	0.24154	0.929923	25626.6	44614.5	47848.2	14660	31758	38938.2	SPD_RS10665	protein_coding	DHH family phosphoesterase	SPD_2032
SPD_RS10670	67663.7	73042.6	0.92636	-0.110355	0.801401	0.991059	31137.1	90262.7	81591.4	37099	66546	115483	SPD_RS10670	protein_coding	ribosomal subunit interface protein	SPD_2033
SPD_RS10675	2.21456	1.87896	1.17861	0.237085	0.854607	NA	1.72366	2.29215	2.62787	0	4.2436	1.39329	SPD_RS10675	protein_coding	amidophosphoribosyltransferase	SPD_2034
SPD_RS10680	14.6819	16.8613	0.870749	-0.199671	0.770188	0.986163	12.0656	14.899	17.0811	6.40839	19.0962	25.0792	SPD_RS10680	protein_coding	helicase	SPD_2035
SPD_RS10685	2606.11	2448.21	1.0645	0.0901724	0.735812	0.98416	1789.16	3223.91	2805.25	2182.86	2224.71	2937.05	SPD_RS10685	protein_coding	YigZ family protein	SPD_2036
SPD_RS10690	1389.37	1107.89	1.25407	0.326615	0.116648	0.85665	1619.38	1293.92	1254.81	1191.96	1111.82	1019.89	SPD_RS10690	protein_coding	cysteine synthase A	SPD_2037
SPD_RS10695	461.251	877.21	0.525816	-0.92737	0.000808423	0.052229	484.349	515.735	383.669	1035.76	709.742	886.132	SPD_RS10695	protein_coding	transposase	SPD_2038
SPD_RS10705	1182.25	1453.21	0.813545	-0.297706	0.408765	0.964223	852.351	1402.8	1291.6	948.442	1279.45	2131.73	SPD_RS10705	protein_coding	transposase	SPD_2040
[truncated: 223 more rows]
